# Supplementary material for: The Aspergillus fumigatus transcription factor RglT is important for gliotoxin biosynthesis and self-protection, and virulence
Source: PLoS Pathog. 2020 Jul 15;16(7):e1008645. doi: 10.1371/journal.ppat.1008645 (PMC7384679; doi:10.1371/journal.ppat.1008645)
Supplement: S1 File — Also shown are the gene expression comparisons between strains in either the control (DAfu1g09190 vs WT CTRL, tab 3) or the AA (DAfu1g09190 vs WT AA, tab 4) conditions. Tabs 5 and 6 show the functional categorisation (FunCat) analyses (p-value < 0.05) of genes that were up- (tab 5) or down- (tab6) regulated in the WT strain upon the addition of AA. (XLSX) [file ppat.1008645.s006.xlsx]

## Sheet: key
Gene Id	gene ID
ΔrglT mean count	group 1 mean count
CEA17 mean count	group 2 mean count
log2FoldChange	log2(group1/group2)
P-value	p-value
Padj	adjusted p-value / q-value
Gene name	Gene name
Description	Gene description
AA	allyl alcohol

## Sheet: WT AA vs CTRL
Supplementary File 1. All significantly differently (logFC >1 or logFC < -1; adjusted P-value < 0.05) expressed genes in the wild-type (WT AA vs CTRL, tab 1) and ΔAfu1g09190 (DAfu1g09190 AA vs CTRL, tab 2) strains, comparing exposure to 10 mM allyl alcohol (AA) for 30 min with the control condition. Also shown are the gene expression comparisons between strains in either the control (DAfu1g09190 …
gene Id	Description	CEA17/WT mean count AA	CEA17/WT mean count control	log2FoldChange	P-value	Padj	Gene name
Afu5g10340	Ortholog(s) have extracellular region localization	5204.92	0.231561	14.1276	4.76392e-28	6.64039e-27	Afu5g10340
Afu8g01050	Alkaline lipase with optimal activity at pH 8.5	39718	2.41287	14.0074	4.80832e-98	1.62704e-95	afl1-1
Afu5g10320	Protein of unknown function; phoB-regulated	6140.84	0.589857	13.4762	8.87118e-35	1.83656e-33	Afu5g10320
Afu6g03370	Short-chain dehydrogenase/reductase	1168.13	0.231561	11.9719	1.45316e-19	1.17268e-18	Afu6g03370
Afu7g07000	Has domain(s) with predicted catalytic activity and role in metabolic process	3106.73	0.846533	11.9027	2.8888e-32	5.23988e-31	Afu7g07000
Afu7g06920	Ortholog of A. nidulans FGSC A4 : AN9531, AN1600, AN9354, AN4608 and A. fumigatus Af293 : Afu4g03520, Afu5g14130	27438.9	9.01369	11.5666	7.89959e-138	8.61318e-135	Afu7g06920
Afu6g04370	Ortholog of A. fumigatus Af293 : Afu4g03550, A. niger CBS 513.88 : An01g09070, An07g06910, An12g07420, An01g10470, An09g04030 and A. oryzae RIB40 : AO090010000022, AO090005000964	452.154	0	11.5645	4.77427e-17	3.23772e-16	Afu6g04370
Afu5g02020	Putative aldehyde reductase; higher expression in 48 h biofilm vs planktonic cells; repressed by gliotoxin exposure	69600.4	34.8996	10.97	2.31746e-95	6.317e-93	Afu5g02020
Afu6g11745	Protein of unknown function	1960.02	1.05298	10.8413	3.41514e-43	1.15164e-41	Afu6g11745
Afu4g02780	Has domain(s) with predicted peroxidase activity	1352.97	0.821418	10.7167	3.38459e-32	6.11656e-31	Afu4g02780
Afu4g00480	Ortholog of Aspergillus fumigatus A1163 : AFUB_101020	472.145	0.256676	10.6648	2.96627e-16	1.90498e-15	Afu4g00480
Afu3g00950	Ortholog of Neosartorya fischeri NRRL 181 : NFIA_001790 and Aspergillus fumigatus A1163 : AFUB_047450	234.073	0	10.6137	1.24121e-14	7.07728e-14	Afu3g00950
Afu2g08260	Has domain(s) with predicted FMN binding, catalytic activity, oxidoreductase activity and role in oxidation-reduction process	33519.2	25.0563	10.3875	6.09457e-113	3.518e-110	Afu2g08260
Afu8g07050	Ortholog of A. niger CBS 513.88 : An11g00330/pynE, An07g00480, A. oryzae RIB40 : AO090001000371, Aspergillus wentii : Aspwe1_0044827, Aspwe1_0167836 and Aspergillus sydowii : Aspsy1_0091667	21408.9	16.3647	10.3397	5.99737e-79	9.6479e-77	Afu8g07050
Afu6g09710	Predicted major facilitator type glioxin transporter, encoded in the putative gliotoxin biosynthetic gene cluster	2029.07	1.69307	10.2841	9.43984e-43	3.06732e-41	gliA
Afu6g09690	Glutathione S-transferase encoded in the gliotoxin biosynthetic gene cluster; required for gliotoxin biosynthesis; increased expression in biofilm; induced by gliotoxin in some strains; not involved in self-protection against gliotoxin	321.182	0.256676	10.1099	2.36519e-14	1.31202e-13	gliG
Afu2g04060	Putative NADH:flavin oxidoreductase	47637.2	48.2835	9.95185	3.23833e-141	4.53968e-138	Afu2g04060
Afu8g01638	Has domain(s) with predicted carbon-sulfur lyase activity and role in metabolic process	19029.6	23.5151	9.66297	1.02956e-80	1.77246e-78	Afu8g01638
Afu6g11740	Ortholog of A. fumigatus Af293 : Afu5g10160, A. niger CBS 513.88 : An12g10580, An14g06920, An14g04530, A. oryzae RIB40 : AO090010000533 and Aspergillus wentii : Aspwe1_0151912	8121.59	10.095	9.63545	1.76343e-78	2.79105e-76	Afu6g11740
Afu4g00470	Ortholog of Aspergillus fumigatus A1163 : AFUB_101010	230.083	0.231561	9.62747	1.89291e-13	9.92791e-13	Afu4g00470
Afu6g09680	Predicted O-methyltransferase, encoded in the putative gliotoxin biosynthetic gene cluster	88.2462	0	9.20741	0.000219572	0.000503425	gliM
Afu4g01040	Has domain(s) with predicted oxidoreductase activity and role in metabolic process	272.854	0.513353	9.00139	8.54117e-13	4.31811e-12	Afu4g01040
Afu4g00460	Ortholog of A. nidulans FGSC A4 : AN8593, A. fumigatus Af293 : Afu3g02790, A. niger CBS 513.88 : An11g01410 and A. oryzae RIB40 : AO090009000455, AO090138000169	13970.9	28.4153	8.94818	1.58384e-105	6.47592e-103	Afu4g00460
Afu7g06410	Ortholog(s) have hydrolase activity, acting on glycosyl bonds activity and role in carbohydrate catabolic process	603.906	1.20804	8.8463	8.64909e-28	1.18871e-26	Afu7g06410
Afu4g00160	Has domain(s) with predicted oxidoreductase activity and role in metabolic process	368.651	0.821418	8.84123	1.27462e-22	1.26087e-21	Afu4g00160
Afu4g02770	Has domain(s) with predicted metal ion binding, oxidoreductase activity, acting on single donors with incorporation of molecular oxygen, incorporation of two atoms of oxygen activity and role in oxidation-reduction process	236.094	0.463123	8.82107	1.06627e-12	5.36855e-12	Afu4g02770
Afu5g14000	Has domain(s) with predicted oxidoreductase activity and role in metabolic process	78858.4	182.039	8.76013	2.27996e-95	6.317e-93	Afu5g14000
Afu1g01110	Has domain(s) with predicted phosphopantetheine binding activity	61.5903	0	8.68778	1.62458e-09	6.2322e-09	Afu1g01110
Afu8g01637	Protein of unknown function	539.418	1.20804	8.68756	3.74034e-25	4.36951e-24	Afu8g01637
Afu3g01290	Ortholog(s) have role in NADH oxidation, positive regulation of apoptotic process, regulation of reactive oxygen species metabolic process, response to singlet oxygen and mitochondrion, nucleus localization	19704.5	50.3054	8.62053	5.6215e-111	2.90335e-108	Afu3g01290
Afu6g09610	Putative nonribosomal peptide synthase (NRPS), encoded in a predicted secondary metabolite gene cluster	56.7885	0	8.57306	4.65107e-09	1.72295e-08	nrps9
Afu6g03330	Ortholog of A. nidulans FGSC A4 : AN7988, AN2594, A. oryzae RIB40 : AO090020000705, Aspergillus flavus NRRL 3357 : AFL2T_10650 and Neosartorya fischeri NRRL 181 : NFIA_049690	1946.62	5.51837	8.4793	1.9719e-35	4.22495e-34	Afu6g03330
Afu3g00330	Has domain(s) with predicted NAD binding, catalytic activity, coenzyme binding, oxidoreductase activity, acting on the aldehyde or oxo group of donors, NAD or NADP as acceptor activity	56938.3	161.565	8.46115	4.40369e-97	1.35042e-94	Afu3g00330
Afu1g12510	Ortholog of A. nidulans FGSC A4 : AN8968, A. niger CBS 513.88 : An16g00440, A. oryzae RIB40 : AO090009000026, Aspergillus wentii : Aspwe1_0050144 and Aspergillus sydowii : Aspsy1_0036409	4788.93	14.7122	8.34669	3.21175e-70	3.62263e-68	Afu1g12510
Afu3g10830	Putative glutathione transferase	27105.1	84.3523	8.3291	4.50697e-55	2.68042e-53	gstA
Afu4g14530	Putative theta class glutathione S-transferase involved in trypacidin biosynthesis, member of the tpc secondary metabolite gene cluster	2378.22	7.90612	8.23675	3.75226e-18	2.73355e-17	gstC
Afu8g06640	Ortholog of Aspergillus fumigatus A1163 : AFUB_081130	236.226	0.923037	8.15504	4.96624e-15	2.93576e-14	Afu8g06640
Afu4g01050	Has domain(s) with predicted ATP binding, ATPase activity, ATPase activity, coupled to transmembrane movement of substances, nucleoside-triphosphatase activity, nucleotide binding activity and role in transmembrane transport	81.4764	0.231561	8.12992	2.6928e-09	1.01672e-08	Afu4g01050
Afu2g00170	Has domain(s) with predicted oxidoreductase activity, transferase activity, transferring acyl groups other than amino-acyl groups activity and role in oxidation-reduction process	79.109	0.33318	8.08866	4.83971e-10	1.95844e-09	Afu2g00170
Afu8g02430	Putative alcohol dehydrogenase	20310.6	76.2521	8.06018	2.76015e-62	2.14963e-60	Afu8g02430
Afu1g12460	Ortholog of A. nidulans FGSC A4 : AN8354, AN9181, AN8970, A. fumigatus Af293 : Afu1g12440, Afu6g00230 and A. niger CBS 513.88 : An12g03270, An10g01010, An01g11070, An11g04060, An16g00990	26218.3	98.4158	8.05666	1.88805e-70	2.17969e-68	Afu1g12460
Afu2g11030	Ortholog of Aspergillus fumigatus A1163 : AFUB_026800	2261	8.57337	8.04194	3.53363e-63	2.86574e-61	Afu2g11030
Afu8g01420	Has domain(s) with predicted oxidoreductase activity, transferase activity, transferring acyl groups other than amino-acyl groups activity and role in oxidation-reduction process	4211.92	17.2489	7.94132	6.29153e-36	1.39997e-34	Afu8g01420
Afu6g04360	Putative ABC transporter; drug efflux pump	6156.96	25.009	7.93855	1.62159e-63	1.32606e-61	atrF
Afu1tD(gUC)2	tRNA-Asp, predicted by tRNAscan-SE; GUC anticodon	36.3869	0	7.92591	2.57368e-09	9.73237e-09	tD(GUC)2
Afu4g14510	Putative sulochrin O-methyltransferase involved in trypacidin biosynthesis, member of the tpc secondary metabolite gene cluster	68.3611	0.33318	7.87447	2.46763e-08	8.56255e-08	tpcH
Afu6g00280	Ortholog of A. nidulans FGSC A4 : AN5317, A. oryzae RIB40 : AO090003000248, AO090010000078, Neosartorya fischeri NRRL 181 : NFIA_047440 and Aspergillus versicolor : Aspve1_0031634	30937.3	133.627	7.85954	1.14676e-108	5.54133e-106	Afu6g00280
Afu2g14350	Has domain(s) with predicted DNA binding, DNA-binding transcription factor activity, sequence-specific DNA binding activity and role in regulation of transcription, DNA-templated	2077.64	8.93719	7.85507	4.01241e-29	6.0482e-28	Afu2g14350
Afu6g09720	Predicted methyltransferase, encoded in the putative gliotoxin biosynthetic gene cluster	34.3754	0	7.84936	1.40753e-07	4.54794e-07	gliN
Afu3tA(AgC)6	tRNA-Ala, predicted by tRNAscan-SE; AGC anticodon	230.592	0.95136	7.77436	4.61483e-20	3.84752e-19	tA(AGC)6
Afu6g11770	Ortholog of A. nidulans FGSC A4 : AN11049, AN3993, A. fumigatus Af293 : Afu3g01790, A. niger CBS 513.88 : An02g08800 and A. oryzae RIB40 : AO090166000059, AO090010000315	32.6034	0	7.77404	6.92856e-10	2.76045e-09	Afu6g11770
Afu8g01860	Ortholog of A. nidulans FGSC A4 : AN0992, A. niger CBS 513.88 : An09g00600, Neosartorya fischeri NRRL 181 : NFIA_095470 and Aspergillus wentii : Aspwe1_0043470, Aspwe1_0044332	1336.77	6.21421	7.75607	9.27724e-33	1.71123e-31	Afu8g01860
Afu5g01250	Has domain(s) with predicted NADP binding, coenzyme binding, oxidoreductase activity, acting on the CH-OH group of donors, NAD or NADP as acceptor, phosphogluconate dehydrogenase (decarboxylating) activity	230.52	1.07809	7.74756	2.01512e-15	1.22366e-14	Afu5g01250
Afu7g01200	Putative aspergillopepsin; predicted signal sequence for secretion	111.09	0.488238	7.70748	8.09171e-12	3.78655e-11	Afu7g01200
Afu5tN(gUU)3	tRNA-Asn, predicted by tRNAscan-SE; GUU anticodon	29.7957	0	7.64385	2.55021e-09	9.64735e-09	tN(GUU)3
Afu1tY(gUA)1	tRNA-Tyr, predicted by tRNAscan-SE; GUA anticodon	29.4834	0	7.62309	1.13184e-09	4.39698e-09	tY(GUA)1
Afu6g03020	Ortholog(s) have monooxygenase activity and role in sterigmatocystin biosynthetic process	27.382	0	7.51364	5.03171e-06	1.39876e-05	Afu6g03020
Afu4g13820	Has domain(s) with predicted role in transmembrane transport and integral component of membrane localization	249.3	1.46266	7.5121	2.3663e-19	1.87167e-18	Afu4g13820
Afu3tR(UCg)2	tRNA-Arg, predicted by tRNAscan-SE; UCG anticodon	183.545	0.976475	7.48671	2.58933e-08	8.96264e-08	tR(UCG)2
Afu3g03220	Ortholog of A. niger CBS 513.88 : An04g06340, Aspergillus wentii : Aspwe1_0043990, Aspwe1_0174736 and Aspergillus versicolor : Aspve1_0034101, Aspve1_0042874, Aspve1_0079712	145.908	0.897922	7.42153	6.7186e-07	2.04433e-06	Afu3g03220
Afu3g15350	Has domain(s) with predicted oxidoreductase activity and role in metabolic process	25.4042	0	7.40924	8.40993e-09	3.04077e-08	Afu3g15350
Afu7g01720	Has domain(s) with predicted catalytic activity	2641.59	15.7892	7.38624	1.05041e-32	1.93028e-31	Afu7g01720
Afu7g06910	Ortholog of A. niger CBS 513.88 : An14g02930, Aspergillus wentii : Aspwe1_0040561, Aspwe1_0746562, Aspergillus versicolor : Aspve1_0085367 and Aspergillus niger ATCC 1015 : 38842-mRNA, 41704-mRNA	507.373	2.98197	7.33068	8.55497e-42	2.65664e-40	Afu7g06910
Afu8tD(gUC)8	tRNA-Asp, predicted by tRNAscan-SE; GUC anticodon	22.9852	0	7.25881	1.88309e-08	6.61846e-08	tD(GUC)8
Afu2g11120	Has domain(s) with predicted methyltransferase activity	18087	121.124	7.22061	2.74468e-242	1.34668e-238	Afu2g11120
Afu8tH(gUg)4	tRNA-His, predicted by tRNAscan-SE; GUG anticodon	41.7797	0.33318	7.16341	1.96042e-06	5.67146e-06	tH(GUG)4
Afu1g04300	Ortholog of A. niger CBS 513.88 : An01g03130, A. oryzae RIB40 : AO090003000919, AO090701000446, Aspergillus wentii : Aspwe1_0025379 and Aspergillus terreus NIH2624 : ATET_06531	420.436	2.88035	7.15015	1.0847e-09	4.22052e-09	Afu1g04300
Afu7g06420	Ortholog(s) have intracellular localization	58133.8	414.47	7.13287	2.94575e-49	1.27885e-47	Afu7g06420
Afu5g09910	Putative p-nitroreductase family protein; protein induced by heat shock; Yap1-dependent induction in response to hydrogen peroxide; induced by gliotoxin exposure	57818.5	416.461	7.11729	2.89323e-50	1.32052e-48	Afu5g09910
Afu2tW(CCA)2	tRNA-Trp, predicted by tRNAscan-SE; CCA anticodon	20.3892	0	7.09524	2.98046e-08	1.02586e-07	tW(CCA)2
Afu6g11760	Protein of unknown function	109.823	0.897922	7.09139	7.03143e-16	4.38928e-15	Afu6g11760
Afu8g01080	Ortholog of Neosartorya fischeri NRRL 181 : NFIA_094520 and Aspergillus fumigatus A1163 : AFUB_085520	675.124	5.00822	7.06598	9.57672e-30	1.5182e-28	Afu8g01080
Afu5g11280	Ortholog of A. nidulans FGSC A4 : AN10025, A. niger CBS 513.88 : An01g02420, A. oryzae RIB40 : AO090026000715, Neosartorya fischeri NRRL 181 : NFIA_075990 and Aspergillus clavatus NRRL 1 : ACLA_014360	19.3661	0	7.01773	2.03252e-07	6.4799e-07	Afu5g11280
Afu1tV(CAC)1	tRNA-Val, predicted by tRNAscan-SE; CAC anticodon	19.2283	0	7.00148	6.43013e-08	2.15502e-07	tV(CAC)1
Afu4g00260	Has domain(s) with predicted role in transmembrane transport and integral component of membrane localization	1468.6	11.1763	6.99863	1.36246e-76	1.96615e-74	Afu4g00260
Afu5g01100	Ortholog of A. nidulans FGSC A4 : AN5259, A. fumigatus Af293 : Afu4g14660, A. niger CBS 513.88 : An16g07020, An02g11280 and Aspergillus wentii : Aspwe1_0055325, Aspwe1_0172784	197.622	1.66795	6.93141	3.51458e-21	3.18454e-20	Afu5g01100
Afu4g10930	Putative N-acetyltransferase superfamily protein	11326.2	93.2498	6.92448	2.01661e-58	1.32812e-56	Afu4g10930
Afu5g01430	ThiJ/PfpI family protein; abundant in conidia	11499.6	94.6851	6.92249	1.81521e-91	4.56735e-89	Afu5g01430
Afu5g14100	Ortholog of A. niger CBS 513.88 : An02g01070, Aspergillus brasiliensis : Aspbr1_0072526, Aspergillus flavus NRRL 3357 : AFL2T_11035 and Neosartorya fischeri NRRL 181 : NFIA_072860	18.108	0	6.92161	2.46261e-07	7.81047e-07	Afu5g14100
Afu1tY(gUA)2	tRNA-Tyr, predicted by tRNAscan-SE; GUA anticodon	33.5149	0.256676	6.84256	1.94241e-07	6.20068e-07	tY(GUA)2
Afu8tV(AAC)4	tRNA-Val, predicted by tRNAscan-SE; AAC anticodon	17.1682	0	6.83896	5.74772e-06	1.58696e-05	tV(AAC)4
Afu5g14010	Ortholog(s) have role in snoRNA metabolic process	5434.9	47.6735	6.83764	1.57376e-268	1.54433e-264	Afu5g14010
Afu7tS(CgA)2	tRNA-Ser, predicted by tRNAscan-SE; CGA anticodon	58.6805	0.463123	6.81492	1.08374e-07	3.53651e-07	tS(CGA)2
Afu4g01105	Ortholog(s) have extracellular region localization	211.175	1.89951	6.8087	4.76875e-17	3.23622e-16	Afu4g01105
Afu3g00980	Has domain(s) with predicted role in transmembrane transport and integral component of membrane localization	16.4603	0	6.7793	4.09274e-05	0.000101857	Afu3g00980
Afu2g00620	Ortholog(s) have acetylxylan esterase activity and role in xylan catabolic process	57.0264	0.488238	6.76472	7.14051e-07	2.16532e-06	Afu2g00620
Afu6g07190	Ortholog of A. nidulans FGSC A4 : AN9194/cetL, A. fumigatus Af293 : Afu6g09960, A. niger CBS 513.88 : An12g05250, A. oryzae RIB40 : AO090005000004 and Aspergillus wentii : Aspwe1_0033326, Aspwe1_0054891	933.239	8.85748	6.72009	2.05446e-22	2.00203e-21	Afu6g07190
Afu1g15610	Putative zinc-binding dehydrogenase family oxidoreductase; conidia-enriched protein	8964.9	85.5811	6.70975	6.45708e-40	1.795e-38	Afu1g15610
Afu8g06260	Ortholog of A. nidulans FGSC A4 : AN2647, A. fumigatus Af293 : Afu4g14050, A. niger CBS 513.88 : An02g00700, An02g06510, An05g01900, An05g01910, An09g02660 and A. oryzae RIB40 : AO090103000117	102.996	1.00159	6.61455	3.83376e-10	1.56297e-09	Afu8g06260
Afu1g01460	Has domain(s) with predicted hydrolase activity	232.956	2.41287	6.59454	1.05039e-26	1.35803e-25	Afu1g01460
Afu1g00350	Has domain(s) with predicted oxidoreductase activity and role in oxidation-reduction process	151.907	1.54122	6.59002	4.21322e-12	2.01581e-11	Afu1g00350
Afu5tV(UAC)1	tRNA-Val, predicted by tRNAscan-SE; UAC anticodon	14.1563	0	6.56447	1.15795e-06	3.43811e-06	tV(UAC)1
Afu5g14800	Lactate dehydrogenase; expression downregulated during biofilm growth	75.9985	0.821418	6.55922	1.01133e-10	4.30924e-10	Afu5g14800
Afu3g01310	Ortholog of Neosartorya fischeri NRRL 181 : NFIA_002270 and Aspergillus fumigatus A1163 : AFUB_047070	13.845	0	6.543	1.61742e-05	4.21336e-05	Afu3g01310
Afu4tL(CAA)2	tRNA-Leu, predicted by tRNAscan-SE; CAA anticodon	26.9434	0.231561	6.52792	1.66974e-06	4.87072e-06	tL(CAA)2
Afu3g02930	Predicted adhesin-like protein	48.9699	0.463123	6.52527	2.54718e-09	9.6396e-09	Afu3g02930
Afu6g00196	Ortholog of Aspergillus fumigatus A1163 : AFUB_097330	26.0957	0.256676	6.49233	4.87392e-07	1.50402e-06	Afu6g00196
Afu4g00700	Has domain(s) with predicted oxidoreductase activity, transferase activity, transferring acyl groups other than amino-acyl groups, zinc ion binding activity and role in oxidation-reduction process	282.799	3.33385	6.48631	4.26123e-16	2.703e-15	Afu4g00700
Afu8g06380	Protein of unknown function	46.6685	0.488238	6.45984	3.93872e-08	1.3425e-07	Afu8g06380
Afu6g11750	Has domain(s) with predicted DNA binding, DNA-binding transcription factor activity, RNA polymerase II-specific, zinc ion binding activity and role in regulation of transcription, DNA-templated, transcription, DNA-templated	438.058	5.13495	6.42793	6.28642e-52	3.14738e-50	Afu6g11750
Afu6tD(gUC)7	tRNA-Asp, predicted by tRNAscan-SE; GUC anticodon	12.7911	0	6.42172	1.72595e-05	4.47588e-05	tD(GUC)7
Afu7g00150	Putative flavin-dependent monooxygenase; encoded within the nsc/fcc secondary metabolite gene cluster; role in neosartoricin and fumicycline A biosynthesis	2070.29	24.2819	6.41828	2.35259e-34	4.77971e-33	nscC
Afu4g11940	Ortholog of A. niger CBS 513.88 : An01g07230, A. oryzae RIB40 : AO090102000214, AO090003001021, Aspergillus wentii : Aspwe1_0166602 and Aspergillus sydowii : Aspsy1_0046673	86.2918	1.07809	6.32807	7.96006e-14	4.27543e-13	Afu4g11940
Afu3g03890	Ortholog of A. oryzae RIB40 : AO090120000043, Neosartorya fischeri NRRL 181 : NFIA_006160, NFIA_100340, Aspergillus wentii : Aspwe1_0038645 and Aspergillus versicolor : Aspve1_0875032	11.9127	0	6.32664	4.32761e-05	0.000107457	Afu3g03890
Afu3g02260	Ortholog of Aspergillus glaucus : Aspgl1_0070357, Neosartorya fischeri NRRL 181 : NFIA_003420, Aspergillus wentii : Aspwe1_0029607, Aspwe1_0051831 and Aspergillus fumigatus A1163 : AFUB_046070	11.8755	0	6.31688	1.85407e-05	4.78033e-05	Afu3g02260
Afu3g00960	Ortholog(s) have extracellular region localization	17725.5	222.434	6.31666	4.18534e-51	2.00345e-49	Afu3g00960
Afu4g00910	Putative protoporphyrinogen oxidase	169.836	2.15735	6.30957	1.95265e-18	1.45603e-17	Afu4g00910
Afu1g09750	Putative aldehyde reductase; conidia-enriched protein	393.479	4.85521	6.30873	1.40335e-24	1.57383e-23	Afu1g09750
Afu2tA(AgC)1	tRNA-Ala, predicted by tRNAscan-SE; AGC anticodon	23.1196	0.231561	6.30851	5.79314e-07	1.77262e-06	tA(AGC)1
Afu6g03360	Has domain(s) with predicted oxidoreductase activity, transferase activity, transferring acyl groups other than amino-acyl groups, zinc ion binding activity and role in oxidation-reduction process	761.353	9.67774	6.29824	2.808e-17	1.93912e-16	Afu6g03360
Afu4tg(gCC)5	tRNA-Gly, predicted by tRNAscan-SE; GCC anticodon	22.2232	0.256676	6.25077	0.00014134	0.000331414	tG(GCC)5
Afu8g01550	Ortholog of A. nidulans FGSC A4 : AN8561, AN11085, AN1822, AN10005, AN10933, AN12100, AN12187 and A. fumigatus Af293 : Afu2g01400, Afu3g09150, Afu5g09150, Afu5g14340	21.9254	0.33318	6.23455	1.15561e-05	3.06715e-05	Afu8g01550
Afu4g03430	Has domain(s) with predicted DNA binding, DNA-binding transcription factor activity, RNA polymerase II-specific, zinc ion binding activity and role in regulation of transcription, DNA-templated, transcription, DNA-templated	1324.79	18.0732	6.2001	4.74359e-61	3.49992e-59	Afu4g03430
Afu4g09920	Protein of unknown function; transcript repressed by exposure to human airway epithelial cells	585.877	8.11051	6.1993	1.32456e-27	1.79778e-26	Afu4g09920
Afu6tV(AAC)1	tRNA-Val, predicted by tRNAscan-SE; AAC anticodon	10.6606	0	6.15303	4.42535e-05	0.000109717	tV(AAC)1
Afu7g04850	Ortholog of A. niger CBS 513.88 : An07g00030, Aspergillus tubingensis : Asptu1_0137571, Aspergillus brasiliensis : Aspbr1_0138342 and Neosartorya fischeri NRRL 181 : NFIA_025800	212.902	3.05411	6.15003	6.63963e-16	4.14998e-15	Afu7g04850
Afu5g07160	Has domain(s) with predicted carbon-sulfur lyase activity and role in metabolic process	1366.76	19.1315	6.14934	7.96025e-49	3.3382e-47	Afu5g07160
Afu3g12610	Ortholog of Aspergillus fumigatus A1163 : AFUB_036570	75.6038	1.10321	6.13427	2.89934e-12	1.40847e-11	Afu3g12610
Afu7g06820	Has domain(s) with predicted role in cell adhesion	1410.71	19.9079	6.12992	4.95423e-40	1.39701e-38	Afu7g06820
Afu8g00820	Ortholog of A. oryzae RIB40 : AO090138000119, Aspergillus flavus NRRL 3357 : AFL2T_08794, Neosartorya fischeri NRRL 181 : NFIA_094270 and Aspergillus wentii : Aspwe1_0052750	10.4395	0	6.12766	8.32391e-05	0.000200744	Afu8g00820
Afu1g13820	Ortholog of Aspergillus glaucus : Aspgl1_0038114, Neosartorya fischeri NRRL 181 : NFIA_011700 and Aspergillus fumigatus A1163 : AFUB_013300	1062.59	15.1283	6.12532	3.79425e-32	6.81922e-31	Afu1g13820
Afu6g00210	Ortholog of Aspergillus fumigatus A1163 : AFUB_097310	10.2987	0	6.11276	1.57676e-05	4.11948e-05	Afu6g00210
Afu4tI(UAU)1	tRNA-Ile, predicted by tRNAscan-SE; UAU anticodon	19.9733	0.256676	6.10401	1.86316e-06	5.40124e-06	tI(UAU)1
Afu4g02850	Ortholog of Aspergillus fumigatus A1163 : AFUB_100270	1696.45	25.1022	6.08374	1.37816e-40	4.02495e-39	Afu4g02850
Afu4g03520	Ortholog of A. nidulans FGSC A4 : AN9531, AN1600, AN9354, AN4608 and A. fumigatus Af293 : Afu5g14130, Afu7g06920	36.6983	0.564742	6.07968	7.59654e-06	2.06267e-05	Afu4g03520
Afu8g04510	Ortholog of A. nidulans FGSC A4 : AN1460, A. niger CBS 513.88 : An16g08480, A. oryzae RIB40 : AO090023000335, Aspergillus wentii : Aspwe1_0043882 and Aspergillus sydowii : Aspsy1_0145844	10991.4	166.636	6.04428	6.79168e-33	1.25512e-31	Afu8g04510
Afu3g13140	Ortholog(s) have intracellular localization	42688.7	651.779	6.0339	2.02625e-48	8.42525e-47	Afu3g13140
Afu2tA(AgC)3	tRNA-Ala, predicted by tRNAscan-SE; AGC anticodon	9.72818	0	6.02366	8.37303e-05	0.000201779	tA(AGC)3
Afu3tA(AgC)7	tRNA-Ala, predicted by tRNAscan-SE; AGC anticodon	9.20171	0	5.94678	2.89474e-05	7.31361e-05	tA(AGC)7
Afu8g01430	Has domain(s) with predicted oxidoreductase activity, transferase activity, transferring acyl groups other than amino-acyl groups activity and role in oxidation-reduction process	9.24829	0	5.94583	0.000651286	0.00139848	Afu8g01430
Afu2g05290	Ortholog of A. nidulans FGSC A4 : AN3976, A. niger CBS 513.88 : An02g11140, Neosartorya fischeri NRRL 181 : NFIA_082050, Aspergillus wentii : Aspwe1_0592927 and Aspergillus versicolor : Aspve1_0080485	31.9439	0.488238	5.93649	1.99877e-05	5.13722e-05	Afu2g05290
Afu5tT(UgU)2	tRNA-Thr, predicted by tRNAscan-SE; UGU anticodon	80.1537	1.30966	5.90605	4.79282e-16	3.02651e-15	tT(UGU)2
Afu6g11500	Putative dipeptidase; induced by growth on BSA as a sole nitrogen source	32.1938	0.564742	5.89853	8.78531e-07	2.64286e-06	Afu6g11500
Afu4g08410	Putative Mannose-6-phosphate isomerase, class I with a predicted role in GDP-mannose and dolichol-phosphate-mannose synthesis; repressed by exposure to artemisinin	170.304	2.90226	5.8647	5.96791e-17	4.00843e-16	Afu4g08410
Afu5g07170	Ortholog of A. nidulans FGSC A4 : AN2225, A. niger CBS 513.88 : An17g00550, A. oryzae RIB40 : AO090701000254, Aspergillus wentii : Aspwe1_0048029 and Aspergillus sydowii : Aspsy1_0039724	17028.7	294.052	5.85578	5.53527e-51	2.62404e-49	Afu5g07170
Afu4tH(gUg)1	tRNA-His, predicted by tRNAscan-SE; GUG anticodon	8.66139	0	5.85035	0.000103211	0.000245948	tH(GUG)1
Afu1g02820	Putative NADH-quinone oxidoreductase; conidia-enriched protein; induced by L-tyrosine; transcript up-regulated in conidia exposed to neutrophils	9816.34	170.575	5.84628	3.39592e-26	4.23433e-25	pst2
Afu7g06260	Ortholog(s) have intracellular localization	3371.63	60.1694	5.80702	1.77003e-27	2.3859e-26	Afu7g06260
Afu4g06310	Ortholog of Aspergillus fumigatus A1163 : AFUB_063430	194.253	3.3172	5.80208	7.09467e-12	3.33429e-11	Afu4g06310
Afu5tM(CAU)5	tRNA-Met, predicted by tRNAscan-SE; CAU anticodon	8.18505	0	5.77322	0.000742227	0.00158371	tM(CAU)5
Afu2g10020	Ortholog of A. nidulans FGSC A4 : AN6005, A. niger CBS 513.88 : An16g05030, Neosartorya fischeri NRRL 181 : NFIA_085440, Aspergillus wentii : Aspwe1_0176252 and Aspergillus versicolor : Aspve1_0040814	678.59	12.3353	5.76318	1.94496e-20	1.66254e-19	Afu2g10020
Afu1g02090	Has domain(s) with predicted oxidoreductase activity, transferase activity, transferring acyl groups other than amino-acyl groups, zinc ion binding activity and role in oxidation-reduction process	14195.3	265.681	5.73974	3.08114e-89	7.19887e-87	Afu1g02090
Afu1tY(gUA)6	tRNA-Tyr, predicted by tRNAscan-SE; GUA anticodon	95.8114	1.77162	5.70941	3.9127e-09	1.4599e-08	tY(GUA)6
Afu6tQ(UUg)1	tRNA-Gln, predicted by tRNAscan-SE; UUG anticodon	7.75574	0	5.69526	0.000589008	0.00127396	tQ(UUG)1
Afu2g10280	Ortholog(s) have carbonyl reductase (NADPH) activity, role in methylglyoxal metabolic process, pyruvate metabolic process and fungal biofilm matrix localization	11647	225.833	5.68945	8.20892e-65	7.00471e-63	Afu2g10280
Afu7g06540	Putative threonine aldolase; transcript induced by voriconazole and calcium	514.719	10.0918	5.66958	8.97332e-24	9.6446e-23	Afu7g06540
Afu5g02490	Has domain(s) with predicted oxidoreductase activity, transferase activity, transferring acyl groups other than amino-acyl groups, zinc ion binding activity and role in oxidation-reduction process	202.596	4.13336	5.6456	5.49635e-25	6.35285e-24	Afu5g02490
Afu8g01760	Protein of unknown function	40.5454	0.821418	5.64389	2.76083e-06	7.88017e-06	Afu8g01760
Afu5g00470	General amidase; induced by growth on BSA as a sole nitrogen source	7.4038	0	5.63704	0.00177952	0.00360868	gmdB
Afu8g04470	Has domain(s) with predicted role in transmembrane transport and integral component of membrane localization	3725.38	75.9223	5.61189	3.28236e-67	3.15782e-65	Afu8g04470
Afu5g13995	Has domain(s) with predicted hydrolase activity, hydrolyzing O-glycosyl compounds activity and role in carbohydrate metabolic process	38.1924	0.719799	5.59711	2.0902e-08	7.30192e-08	Afu5g13995
Afu5g07760	Has domain(s) with predicted role in transmembrane transport and integral component of membrane localization	13133.9	273.498	5.58536	4.30962e-87	8.99795e-85	Afu5g07760
Afu7tS(CgA)1	tRNA-Ser, predicted by tRNAscan-SE; CGA anticodon	7.15843	0	5.57533	0.00220096	0.00440147	tS(CGA)1
Afu8g01700	Has domain(s) with predicted catalytic activity	322.178	6.75473	5.5581	1.16527e-23	1.23887e-22	Afu8g01700
Afu6g09745	Ortholog of Aspergillus brasiliensis : Aspbr1_0199026, Neosartorya fischeri NRRL 181 : NFIA_055440, NFIA_112700, Aspergillus fumigatus A1163 : AFUB_075800 and Aspergillus clavatus NRRL 1 : ACLA_006680	25.2639	0.589857	5.53179	1.66396e-05	4.32657e-05	Afu6g09745
Afu3g02220	Ortholog of A. nidulans FGSC A4 : AN11076, A. niger CBS 513.88 : An01g02020, Neosartorya fischeri NRRL 181 : NFIA_003350, Aspergillus wentii : Aspwe1_0171305 and Aspergillus versicolor : Aspve1_0056749	1600.14	34.5994	5.52291	1.03784e-35	2.26823e-34	Afu3g02220
Afu6g09960	Ortholog of A. nidulans FGSC A4 : AN9194/cetL, A. fumigatus Af293 : Afu6g07190, A. niger CBS 513.88 : An12g05250, A. oryzae RIB40 : AO090005000004 and Aspergillus wentii : Aspwe1_0033326, Aspwe1_0054891	190.417	4.2601	5.51464	1.60128e-12	7.94808e-12	Afu6g09960
Afu4g01030	Ortholog of A. nidulans FGSC A4 : AN11871, A. fumigatus Af293 : Afu1g11260, Afu6g00270, A. niger CBS 513.88 : An03g03440, An01g01460, An01g01410, An04g04460 and Aspergillus wentii : Aspwe1_0176870	13.2407	0.256676	5.50881	0.000128758	0.000303436	Afu4g01030
Afu2g00810	Ortholog(s) have nucleoside:proton symporter activity and role in nucleoside transport	497.696	11.0105	5.50714	3.747e-16	2.38452e-15	Afu2g00810
Afu2g01100	Ortholog of A. nidulans FGSC A4 : AN6420, A. niger CBS 513.88 : An09g04970, A. oryzae RIB40 : AO090005001149, Aspergillus wentii : Aspwe1_0033340 and Aspergillus sydowii : Aspsy1_0178541	3376.36	74.5984	5.49912	8.38671e-21	7.42769e-20	Afu2g01100
Afu5g11090	Ortholog of A. nidulans FGSC A4 : AN0200, A. fumigatus Af293 : Afu4g03700, A. niger CBS 513.88 : An14g01450, An01g02170, A. oryzae RIB40 : AO090011000307 and Aspergillus wentii : Aspwe1_0038807	9305.31	208.92	5.47762	2.86507e-50	1.31378e-48	Afu5g11090
Afu6g09740	Gliotoxin sulfhydryl oxidase required for gliotoxin biosynthesis; encoded in gliotoxin biosynthetic gene cluster; involved in self-protection against exogenous gliotoxin; induced in biofilm; immunoreactive; no human homolog	6367.11	143.19	5.4711	1.52492e-51	7.48201e-50	gliT
Afu2g16860	Putative major facilitator superfamily (MFS) multidrug transporter; transcript downregulated in response to voriconazole	1252.71	28.648	5.45633	5.85344e-38	1.44685e-36	Afu2g16860
Afu3tA(AgC)2	tRNA-Ala, predicted by tRNAscan-SE; AGC anticodon	12.7137	0.231561	5.44515	0.000208817	0.000479776	tA(AGC)2
Afu1g05050	Ortholog(s) have cytosine deaminase activity and role in cytidine metabolic process, cytosine metabolic process, pyrimidine-containing compound salvage	4690.35	108.12	5.43841	6.35565e-134	5.66982e-131	Afu1g05050
Afu3g02030	Ortholog of Aspergillus fumigatus A1163 : AFUB_046370	104.607	2.46425	5.4372	4.96681e-22	4.73197e-21	Afu3g02030
Afu5g00420	Has domain(s) with predicted role in transmembrane transport and integral component of membrane localization	6.40053	0	5.42385	0.000168007	0.000390305	Afu5g00420
Afu1g15350	Ortholog of A. nidulans FGSC A4 : AN0875, A. niger CBS 513.88 : An01g13580, A. oryzae RIB40 : AO090005001181, Aspergillus wentii : Aspwe1_0027582 and Aspergillus sydowii : Aspsy1_0053487	3316.96	77.6819	5.41767	1.86053e-25	2.2157e-24	Afu1g15350
Afu2g10240	Has domain(s) with predicted oxidoreductase activity and role in oxidation-reduction process	16386.6	384.259	5.41521	4.46799e-60	3.15427e-58	Afu2g10240
Afu1g17370	Putative heat shock protein; enriched in dormant conidia	333.019	7.70929	5.40362	8.15233e-15	4.73366e-14	scf1
Afu8g00270	Protein of unknown function	33.1277	0.744914	5.39223	4.48372e-07	1.38754e-06	Afu8g00270
Afu3g08960	Has domain(s) with predicted catalytic activity	5712.72	136.196	5.39041	7.49111e-43	2.45854e-41	Afu3g08960
Afu6g03290	Has domain(s) with predicted catalytic activity, oxidoreductase activity, acting on the CH-OH group of donors, NAD or NADP as acceptor activity and role in metabolic process, oxidation-reduction process	6.26617	0	5.3824	0.00192667	0.00388862	Afu6g03290
Afu5g12410	Ortholog of S. cerevisiae : YLR326W, A. nidulans FGSC A4 : AN0061, A. oryzae RIB40 : AO090120000361, Aspergillus wentii : Aspwe1_0026696 and Aspergillus sydowii : Aspsy1_0103462	731.317	17.8189	5.36704	1.40619e-62	1.11282e-60	Afu5g12410
Afu2g03620	Has domain(s) with predicted oxidoreductase activity and role in metabolic process	33.7265	0.846533	5.367	1.47359e-06	4.33074e-06	Afu2g03620
Afu3g15055	Ortholog of Aspergillus fumigatus A1163 : AFUB_034170	6.12539	0	5.35432	0.00163154	0.00332786	Afu3g15055
Afu7g05500	Putative theta class glutathione transferase; transcript induced by voriconazole	8685.54	213.478	5.34544	5.35949e-29	7.9928e-28	gstB
Afu3g14330	Putative pheromone receptor, G-protein coupled receptor type	891.854	22.0568	5.33539	6.03192e-36	1.34526e-34	preB
Afu1g16960	Protein of unknown function identified by mass spectrometry	94.8278	2.2359	5.33313	1.3176e-14	7.47809e-14	Afu1g16960
Afu8g01190	Has domain(s) with predicted UDP-N-acetylmuramate dehydrogenase activity, flavin adenine dinucleotide binding, oxidoreductase activity and role in oxidation-reduction process	6.00442	0	5.32141	0.0121032	0.021396	Afu8g01190
Afu5tF(gAA)5	tRNA-Phe, predicted by tRNAscan-SE; GAA anticodon	11.3655	0.231561	5.29429	0.000429267	0.000945543	tF(GAA)5
Afu4g00710	Has domain(s) with predicted DNA-binding transcription factor activity, RNA polymerase II-specific, zinc ion binding activity, role in regulation of transcription, DNA-templated and nucleus localization	363.709	9.49436	5.28004	2.51406e-22	2.43779e-21	Afu4g00710
Afu4g00450	Ortholog of Aspergillus fumigatus A1163 : AFUB_100990	320.38	8.29273	5.27184	3.54534e-29	5.35238e-28	Afu4g00450
Afu5tE(CUC)5	tRNA-Glu, predicted by tRNAscan-SE; CUC anticodon	5.79326	0	5.27104	0.0027574	0.00542904	tE(CUC)5
Afu2tR(ACg)2	tRNA-Arg, predicted by tRNAscan-SE; ACG anticodon	5.77987	0	5.26625	0.00130905	0.00270096	tR(ACG)2
Afu6g02845	Ortholog of A. nidulans FGSC A4 : AN8752, A. niger CBS 513.88 : An12g07700, Aspergillus wentii : Aspwe1_0048539, Aspergillus sydowii : Aspsy1_0092097 and Aspergillus terreus NIH2624 : ATET_07166	167.405	4.44027	5.26347	2.53127e-17	1.75296e-16	Afu6g02845
Afu2g15770	Ortholog(s) have glutathione transferase activity	20414.1	536.717	5.24929	3.12696e-65	2.7644e-63	Afu2g15770
Afu1g02100	Ortholog of A. niger CBS 513.88 : An01g06160, Neosartorya fischeri NRRL 181 : NFIA_022550, Aspergillus wentii : Aspwe1_0169700 and Aspergillus versicolor : Aspve1_0067312	862.971	22.5503	5.24783	5.38536e-29	8.0192e-28	Afu1g02100
Afu4tI(AAU)3	tRNA-Ile, predicted by tRNAscan-SE; AAU anticodon	5.69266	0	5.2477	0.000535029	0.00116387	tI(AAU)3
Afu2g00670	Putative protein kinase	511.629	13.5282	5.24581	4.7849e-29	7.14677e-28	Afu2g00670
Afu2g17850	Has domain(s) with predicted 3-beta-hydroxy-delta5-steroid dehydrogenase activity and role in oxidation-reduction process, steroid biosynthetic process	4669.39	123.146	5.2444	1.30162e-14	7.39637e-14	Afu2g17850
Afu5g03600	Ortholog(s) have 4 iron, 4 sulfur cluster binding, ATPase activity, role in iron-sulfur cluster assembly, tRNA wobble uridine modification and Nbp35-Cfd1 ATPase complex localization	5408.06	143.268	5.23917	2.04595e-42	6.51847e-41	Afu5g03600
Afu5g14120	Has domain(s) with predicted oxidoreductase activity and role in metabolic process	5.57866	0	5.22666	0.000881758	0.0018584	Afu5g14120
Afu1tS(AgA)2	tRNA-Ser, predicted by tRNAscan-SE; AGA anticodon	10.7315	0.256676	5.20893	0.000243463	0.000555089	tS(AGA)2
Afu3g01470	Ortholog of A. niger CBS 513.88 : An03g01670, An10g00970, An13g03140, A. oryzae RIB40 : AO090011000021, AO090026000122 and Aspergillus wentii : Aspwe1_0054546, Aspwe1_0165722, Aspwe1_0171883, Aspwe1_0740924	10.6343	0.256676	5.19963	0.00018079	0.000418418	Afu3g01470
Afu2g13900	Ortholog of Aspergillus fumigatus A1163 : AFUB_029530	5.48791	0	5.19213	0.0105856	0.0189659	Afu2g13900
Afu6g07990	Ortholog(s) have cytoplasm, nucleus localization	3282.71	90.0056	5.19002	9.43015e-65	7.97742e-63	alkB
Afu8g04340	Putative cystathionine gamma-lyase; transcript induced by exposure to human airway epithelial cells	14119.2	387.199	5.18859	3.54184e-29	5.35238e-28	Afu8g04340
Afu6g00230	Ortholog of A. nidulans FGSC A4 : AN8354, AN9181, AN8970, A. fumigatus Af293 : Afu1g12440, Afu1g12460 and A. niger CBS 513.88 : An12g03270, An10g01010, An01g11070, An11g04060, An16g00990	1223.85	33.4939	5.18755	9.47703e-13	4.78632e-12	Afu6g00230
Afu7g06400	Ortholog(s) have pectate lyase activity and role in pectin catabolic process	96.2583	2.56908	5.18645	4.72687e-15	2.79932e-14	Afu7g06400
Afu3tK(CUU)4	tRNA-Lys, predicted by tRNAscan-SE; CUU anticodon	5.43091	0	5.17875	0.0112092	0.019963	tK(CUU)4
Afu3tK(CUU)2	tRNA-Lys, predicted by tRNAscan-SE; CUU anticodon	10.5599	0.231561	5.17627	0.00409414	0.00786066	tK(CUU)2
Afu1tS(gCU)2	tRNA-Ser, predicted by tRNAscan-SE; GCU anticodon	10.5129	0.231561	5.16828	0.00166465	0.00339187	tS(GCU)2
Afu3g15250	Ortholog(s) have extracellular region localization	579.216	16.3498	5.1605	3.04181e-26	3.81216e-25	Afu3g15250
Afu3g15010	Putative methoxylase	939.173	26.4165	5.15476	2.3626e-16	1.53233e-15	Afu3g15010
Afu7g00360	Putative UDP-galactose 4-epimerase; predicted gene pair with AFUA_8G00860; calcium downregulated	150.628	4.21192	5.15032	3.29932e-12	1.59097e-11	Afu7g00360
Afu6g09730	Predicted cytochrome P450 monooxygenase, encoded in the putative gliotoxin biosynthetic gene cluster	1312.63	37.5254	5.11943	1.34606e-31	2.35453e-30	gliF
Afu3g12630	Putative cytochrome b561; SrbA-regulated during hypoxia	5779.65	167.126	5.11165	8.73981e-24	9.40392e-23	Afu3g12630
Afu7g00600	Has domain(s) with predicted aminopeptidase activity, dipeptidyl-peptidase activity, hydrolase activity and role in metabolic process, proteolysis	27.8359	0.821418	5.10441	3.30404e-05	8.30921e-05	Afu7g00600
Afu6g10120	Ortholog(s) have aldehyde dehydrogenase (NAD) activity, role in response to furfural and intracellular localization	14740.7	430.972	5.09597	2.43775e-17	1.69058e-16	Afu6g10120
Afu8g06610	Has domain(s) with predicted role in transmembrane transport and integral component of membrane localization	133.011	3.82619	5.08704	1.11285e-11	5.156e-11	Afu8g06610
Afu6tL(CAg)2	tRNA-Leu, predicted by tRNAscan-SE; CAG anticodon	9.91256	0.256676	5.08565	0.00152403	0.00312154	tL(CAG)2
Afu1g13300	Ortholog(s) have cyclohydrolase activity and role in riboflavin biosynthetic process	27598.9	814.861	5.08228	6.13382e-73	7.71682e-71	Afu1g13300
Afu5g07010	Ortholog of A. nidulans FGSC A4 : AN2209, A. niger CBS 513.88 : An17g00230, A. oryzae RIB40 : AO090701000283, Aspergillus wentii : Aspwe1_0269169 and Aspergillus sydowii : Aspsy1_0054348	196.869	5.77825	5.07906	6.92053e-16	4.3228e-15	Afu5g07010
Afu6g00460	Ortholog of A. nidulans FGSC A4 : AN8144, AN1651, A. fumigatus Af293 : Afu5g14600, Afu6g13950, A. niger CBS 513.88 : An11g02490, An01g11420 and A. oryzae RIB40 : AO090001000384, AO090011000740	9.82878	0.256676	5.07379	0.000766464	0.00163223	Afu6g00460
Afu5g08265	NA	4.99176	0	5.07165	0.0111143	0.0198119	Afu5g08265
Afu7g06610	Has domain(s) with predicted catalytic activity and role in metabolic process	1013.37	30.5245	5.05414	3.13929e-15	1.87727e-14	Afu7g06610
Afu4g06220	Ortholog of A. nidulans FGSC A4 : AN10547, A. oryzae RIB40 : AO090023000968, Neosartorya fischeri NRRL 181 : NFIA_109920, Aspergillus clavatus NRRL 1 : ACLA_045540 and Aspergillus zonatus : Aspzo1_0134944	8113.28	244.798	5.05125	5.79231e-49	2.45e-47	Afu4g06220
Afu5tg(gCC)9	tRNA-Gly, predicted by tRNAscan-SE; GCC anticodon	17.4641	0.488238	5.04421	9.63028e-06	2.58202e-05	tG(GCC)9
Afu8g01210	Has domain(s) with predicted catalytic activity and role in metabolic process	34.6555	0.976475	5.04257	1.61047e-07	5.18488e-07	Afu8g01210
Afu4g08220	Protein of unknown function	4.91439	0	5.03281	0.00140057	0.00287949	Afu4g08220
Afu1g00550	Protein of unknown function: predicted gene pair with AFUA_1G00910	1951.39	59.9688	5.02932	1.44287e-77	2.1783e-75	Afu1g00550
Afu4g11370	Ortholog of Aspergillus fumigatus A1163 : AFUB_068400	34.4686	1.00159	5.02468	2.34216e-08	8.15599e-08	Afu4g11370
Afu6g13405	NA	9.52687	0.33318	5.02162	0.000350686	0.000782401	Afu6g13405
Afu2g10130	Predicted adhesin-like protein, ortholog of A. nidulans AN5993	51.9014	1.56633	5.01878	2.49475e-10	1.03383e-09	Afu2g10130
Afu1tE(UUC)3	tRNA-Glu, predicted by tRNAscan-SE; UUC anticodon	4.844	0	5.01859	0.00585853	0.010986	tE(UUC)3
Afu1g17380	Has domain(s) with predicted oxidoreductase activity and role in metabolic process	4.81722	0	5.0117	0.000502637	0.00109706	Afu1g17380
Afu7g04030	Ortholog of A. nidulans FGSC A4 : AN4256, A. oryzae RIB40 : AO090012000139, Neosartorya fischeri NRRL 181 : NFIA_099750 and Aspergillus versicolor : Aspve1_0055292	68.8668	2.13107	5.01025	2.51746e-11	1.12546e-10	Afu7g04030
Afu1g17120	Elongation factor 1 gamma; induction in response to hydrogen peroxide Yap1-dependent	9399.52	292.931	5.00426	6.93997e-43	2.2853e-41	elfA
Afu8g01560	Putative aldo-keto reductase; predicted gene pair with AFUA_1G15970	234.005	7.31831	4.98639	2.98955e-14	1.64534e-13	Afu8g01560
Afu3g00280	Ortholog(s) have extracellular region localization	17.1617	0.589857	4.9786	2.48382e-05	6.31608e-05	Afu3g00280
Afu1g12620	Putative toxin efflux pump; transcript upregulated in response to amphotericin B	9808.29	313.154	4.96953	2.82347e-43	9.5871e-42	aflT
Afu6g03345	Protein of unknown function	24.5818	0.744914	4.95093	5.42181e-06	1.50082e-05	Afu6g03345
Afu1g06010	Predicted DDE1 transposon-related ORF	8.86316	0.231561	4.94359	0.000696881	0.00149149	Afu1g06010
Afu6g00670	Ortholog of A. nidulans FGSC A4 : AN4815, A. niger CBS 513.88 : An02g13640, Neosartorya fischeri NRRL 181 : NFIA_047830 and Aspergillus versicolor : Aspve1_0082131	79.2905	2.56908	4.92065	2.0135e-08	7.04905e-08	Afu6g00670
Afu7g01180	Ortholog of A. nidulans FGSC A4 : AN8900, A. niger CBS 513.88 : An09g02270, A. oryzae RIB40 : AO090010000102, Aspergillus wentii : Aspwe1_0136662 and Aspergillus sydowii : Aspsy1_0212118	4.48165	0	4.90042	0.00117949	0.00244545	Afu7g01180
Afu2g00450	Putative hexokinase	1475.59	49.7582	4.89183	5.36905e-07	1.64851e-06	Afu2g00450
Afu3g15030	Has domain(s) with predicted oxidoreductase activity, transferase activity, transferring acyl groups other than amino-acyl groups activity	8.66139	0.231561	4.89181	0.00437961	0.00838741	Afu3g15030
Afu1g01812	Has domain(s) with predicted role in transmembrane transport and integral component of membrane localization	576.749	19.6106	4.88803	7.31322e-14	3.93878e-13	Afu1g01812
Afu6g03320	Has domain(s) with predicted role in transmembrane transport and integral component of membrane localization	5963.02	201.856	4.88558	4.1607e-42	1.30862e-40	Afu6g03320
Afu1g10250	Ortholog of Aspergillus fumigatus A1163 : AFUB_009660	77.3007	2.5942	4.87143	1.58576e-11	7.24783e-11	Afu1g10250
Afu3g00580	Ortholog of Aspergillus fumigatus A1163 : AFUB_047860	47.0918	1.74446	4.86423	4.46408e-13	2.29712e-12	Afu3g00580
Afu2g00600	Ortholog of Neosartorya fischeri NRRL 181 : NFIA_032790, Aspergillus versicolor : Aspve1_0206605 and Aspergillus fumigatus A1163 : AFUB_017660	55.3594	1.92463	4.86153	4.63584e-07	1.43145e-06	Afu2g00600
Afu2g00963	Protein of unknown function	37.833	1.20804	4.85975	5.30411e-08	1.78925e-07	Afu2g00963
Afu5g02500	Protein of unknown function	1389.67	48.1596	4.8472	3.55144e-32	6.4063e-31	Afu5g02500
Afu3g15240	Ortholog of A. niger CBS 513.88 : An04g06280, Neosartorya fischeri NRRL 181 : NFIA_005300, NFIA_061840, Aspergillus versicolor : Aspve1_0309353 and Aspergillus niger ATCC 1015 : 186516-mRNA, 51160-mRNA	77.8365	2.89905	4.82915	7.36331e-15	4.29585e-14	Afu3g15240
Afu4g08800	Ortholog(s) have oligopeptide-transporting ATPase activity and role in peptide pheromone transmembrane export involved in positive regulation of conjugation with cellular fusion	1160.22	40.8791	4.82537	5.91784e-12	2.8054e-11	Afu4g08800
Afu2g08370	Predicted glutathione S transferase	16366.3	578.594	4.82197	3.40096e-51	1.63596e-49	Afu2g08370
Afu1tD(gUC)1	tRNA-Asp, predicted by tRNAscan-SE; GUC anticodon	8.25543	0.256676	4.82116	0.00296876	0.00582416	tD(GUC)1
Afu4g02840	Ortholog of A. nidulans FGSC A4 : AN1841, A. niger CBS 513.88 : An15g05470, An12g05260, A. oryzae RIB40 : AO090012000694, AO090001000164 and Aspergillus wentii : Aspwe1_0160204	30671.5	1085.59	4.82048	2.90397e-23	3.00281e-22	Afu4g02840
Afu1g12440	Has domain(s) with predicted NAD binding, oxidoreductase activity, acting on the aldehyde or oxo group of donors, NAD or NADP as acceptor activity and role in cellular amino acid metabolic process, oxidation-reduction process	417.335	14.6892	4.8185	1.44815e-25	1.74151e-24	Afu1g12440
Afu3g15270	Putative nonribosomal peptide synthase (NRPS), encoded in a predicted secondary metabolite gene cluster	4.21991	0	4.81045	0.0157866	0.0273109	nrps7
Afu2g08110	Has domain(s) with predicted ATP binding, glucose binding, hexokinase activity, phosphotransferase activity, alcohol group as acceptor activity and role in carbohydrate metabolic process, cellular glucose homeostasis	3330.19	118.918	4.80512	6.7808e-80	1.109e-77	Afu2g08110
Afu5g13740	Has domain(s) with predicted catalytic activity	285.14	9.99222	4.80496	6.4657e-29	9.55541e-28	ptcD
Afu8g02255	NA	4.17974	0	4.79692	0.0113394	0.0201437	Afu8g02255
Afu4g13570	Has domain(s) with predicted S-adenosylmethionine-dependent methyltransferase activity	2727.22	98.3091	4.79309	2.12112e-15	1.28564e-14	Afu4g13570
Afu2g10680	Ortholog of Aspergillus fumigatus A1163 : AFUB_026460	8.15129	0.231561	4.79275	0.00259557	0.00512688	Afu2g10680
Afu7g06600	Ortholog(s) have NAD(P)H dehydrogenase (quinone) activity, transcription factor binding activity and role in apoptotic process, cellular response to oxidative stress, cytoplasmic sequestering of transcription factor	1001.32	36.3897	4.78962	3.43083e-17	2.35267e-16	Afu7g06600
Afu6g09660	Non-ribosomal peptide synthetase encoded in the gliotoxin biosynthetic gene cluster; catalyzes the first step in gliotoxin biosynthesis; regulated by the transcription factor StuA; expression increases in vivo	29.3326	1.05298	4.78082	5.60609e-08	1.88722e-07	gliP
AfuMt00100	Ortholog(s) have proton-transporting ATP synthase activity, rotational mechanism activity, role in ATP synthesis coupled proton transport and mitochondrial proton-transporting ATP synthase complex, coupling factor F(o) localization	14.6862	0.488238	4.78014	2.90814e-05	7.34559e-05	AfuMt00100
Afu5g11110	Ortholog(s) have 8-oxo-dGDP phosphatase activity, thiamine diphosphokinase activity and role in thiamine biosynthetic process	3939.74	143.955	4.77633	7.6925e-45	2.76507e-43	Afu5g11110
Afu2g13800	Putative malate dehydrogenase; transcript downregulated in response to hypoxia	20.4219	0.694684	4.77156	0.00246244	0.00488455	Afu2g13800
Afu1g05170	Has domain(s) with predicted role in transmembrane transport and integral component of membrane localization	3074.73	112.942	4.76314	1.34301e-69	1.41709e-67	Afu1g05170
Afu6g12780	Ortholog of A. nidulans FGSC A4 : AN3717, A. niger CBS 513.88 : An08g10700/MT-I, A. oryzae RIB40 : AO090003000398, Aspergillus wentii : Aspwe1_0033656 and Aspergillus sydowii : Aspsy1_0493104	369.014	13.4581	4.76174	2.67371e-23	2.77348e-22	Afu6g12780
Afu7g05770	Ortholog of A. nidulans FGSC A4 : AN6719, A. oryzae RIB40 : AO090005000440, Aspergillus wentii : Aspwe1_0167865, Aspergillus sydowii : Aspsy1_0049271 and Aspergillus terreus NIH2624 : ATET_06356	14.7407	0.589857	4.74437	0.000833449	0.0017653	Afu7g05770
Afu5g14220	Ortholog of Aspergillus fumigatus A1163 : AFUB_061920	195.04	7.14019	4.74402	8.12146e-15	4.72132e-14	Afu5g14220
Afu2g00590	Predicted glutathione S transferase	3575.42	134.047	4.73916	1.14066e-22	1.13178e-21	Afu2g00590
Afu4g14460	Putative desmethylsulochrin O-methyltransferase involved in trypacidin biosynthesis, member of the tpc secondary metabolite gene cluster	3.95175	0	4.73057	0.0115752	0.0205402	tpcM
Afu8g00885	Ortholog(s) have plasma membrane localization	104.79	3.85362	4.72279	2.19983e-20	1.8755e-19	Afu8g00885
Afu1g04310	Ortholog of A. nidulans FGSC A4 : AN0467, AN0468, A. fumigatus Af293 : Afu1g01350, A. niger CBS 513.88 : An12g10460 and Aspergillus wentii : Aspwe1_0169394	193.134	7.16851	4.7166	2.16207e-11	9.75468e-11	Afu1g04310
Afu6g11530	Has domain(s) with predicted carbon-sulfur lyase activity and role in metabolic process	261.182	10.2121	4.7166	2.55272e-27	3.41279e-26	Afu6g11530
Afu5g14640	Has domain(s) with predicted hydrolase activity, hydrolase activity, acting on acid halide bonds, in C-halide compounds activity and role in metabolic process	49.5533	1.9509	4.70444	4.53698e-09	1.68386e-08	Afu5g14640
Afu1g16930	Has domain(s) with predicted phosphatidylserine decarboxylase activity and role in phospholipid biosynthetic process	7.53119	0.231561	4.70114	0.000673757	0.00144484	Afu1g16930
Afu3g02257	Has domain(s) with predicted hydrolase activity	2270.59	87.2265	4.70101	4.32963e-39	1.13601e-37	Afu3g02257
Afu8g07060	Putative hydrophobin; upregulated in 48&#8201;h biofilm vs planktonic culture	3.85114	0	4.70056	0.0132748	0.0232991	rodC
Afu1g12450	Ortholog of A. nidulans FGSC A4 : AN7942, AN7872, AN5510, AN3420, AN2700, AN9050, AN8973, AN11222, AN10911, AN1749 and A. fumigatus Af293 : Afu2g00880, Afu2g17800, Afu2g17880, Afu5g14720, Afu7g06590	1682.16	65.1134	4.69227	3.62812e-114	2.54305e-111	Afu1g12450
Afu2g10370	Has domain(s) with predicted iron-sulfur cluster binding, structural molecule activity and role in iron-sulfur cluster assembly, protein maturation by iron-sulfur cluster transfer	21417.9	832.729	4.68453	6.77334e-51	3.18023e-49	Afu2g10370
Afu3g14280	Ortholog of A. nidulans FGSC A4 : AN2514, A. niger CBS 513.88 : An09g04080, A. oryzae RIB40 : AO090020000623, Aspergillus wentii : Aspwe1_0049956 and Aspergillus sydowii : Aspsy1_0736673	8332.09	325.696	4.67734	3.31307e-43	1.12107e-41	Afu3g14280
Afu6g03340	Has domain(s) with predicted hydrolase activity	296.657	11.6067	4.66765	1.84091e-22	1.79928e-21	Afu6g03340
Afu1g10180	Ortholog of A. nidulans FGSC A4 : AN1261, A. niger CBS 513.88 : An08g01980, A. oryzae RIB40 : AO090038000413, Aspergillus wentii : Aspwe1_0168743 and Aspergillus sydowii : Aspsy1_0097595	94.6457	3.72368	4.66519	4.89344e-08	1.6547e-07	Afu1g10180
Afu6g00510	Has domain(s) with predicted oxidoreductase activity, transferase activity, transferring acyl groups other than amino-acyl groups, zinc ion binding activity and role in oxidation-reduction process	4086.49	161.87	4.65777	3.70328e-14	2.02453e-13	Afu6g00510
Afu1g07520	Has domain(s) with predicted oxidoreductase activity	4607.18	184.244	4.64675	1.37434e-84	2.64439e-82	Afu1g07520
Afu6g12450	Putative heat shock protein	284.428	11.2286	4.64288	8.68705e-11	3.71443e-10	awh11
Afu1g10160	Has domain(s) with predicted prenyltransferase activity and integral component of membrane localization	3.76039	0	4.64141	0.00915517	0.0165878	Afu1g10160
Afu5tH(gUg)2	tRNA-His, predicted by tRNAscan-SE; GUG anticodon	3.71678	0	4.62933	0.0115445	0.0204931	tH(GUG)2
Afu6g02600	Ortholog(s) have 2,3-bisphosphoglycerate-dependent phosphoglycerate mutase activity, sedoheptulose-bisphosphatase activity and role in ribose phosphate biosynthetic process	2314.87	93.8607	4.62468	1.05571e-17	7.47451e-17	Afu6g02600
Afu8g02480	Ortholog of A. nidulans FGSC A4 : AN2792, A. niger CBS 513.88 : An12g05730, Neosartorya fischeri NRRL 181 : NFIA_096170 and Aspergillus versicolor : Aspve1_0038333	6056.39	246.124	4.61954	1.90151e-29	2.94779e-28	Afu8g02480
Afu5g11430	Putative quinone oxidoreductase; conidia-enriched protein; hypoxia repressed protein	7010.01	285.665	4.61757	1.6851e-39	4.59329e-38	Afu5g11430
Afu6g02210	Putative cytochrome P450; transcript induced by voriconazole	507.131	21.0164	4.61555	1.63266e-26	2.08882e-25	Afu6g02210
Afu8g06160	Protein of unknown function; predicted gene pair with AFUA_1G01050	2313.84	94.826	4.60814	8.32242e-50	3.69538e-48	Afu8g06160
Afu2g14300	Has domain(s) with predicted carbon-sulfur lyase activity and role in metabolic process	94.8803	3.70061	4.60793	1.95558e-14	1.09345e-13	Afu2g14300
Afu3g13130	Ortholog of A. nidulans FGSC A4 : AN8638/cetJ, A. fumigatus Af293 : Afu2g14320, Afu4g00730, Afu8g01530, A. niger CBS 513.88 : An12g10710, An01g01230 and A. oryzae RIB40 : AO090113000154	580.015	24.1465	4.5982	4.41958e-28	6.16919e-27	Afu3g13130
Afu6g02590	Has domain(s) with predicted ATP binding, protein kinase activity and role in protein phosphorylation	161.306	6.7264	4.5858	1.0677e-15	6.57712e-15	Afu6g02590
Afu2g15320	Has domain(s) with predicted role in transmembrane transport and integral component of membrane localization	3.54922	0	4.57553	0.0222926	0.0375162	Afu2g15320
Afu8g03870	Ortholog of Aspergillus wentii : Aspwe1_0186049, Aspergillus versicolor : Aspve1_0079412, Aspergillus fumigatus A1163 : AFUB_083710 and Aspergillus zonatus : Aspzo1_0133361	4639.42	195.352	4.56902	8.63722e-41	2.53764e-39	Afu8g03870
Afu1g12640	Ortholog of A. nidulans FGSC A4 : AN1049, A. niger CBS 513.88 : An08g05390, A. oryzae RIB40 : AO090012000714, Aspergillus wentii : Aspwe1_0501033 and Aspergillus sydowii : Aspsy1_0140149	2785.07	117.697	4.56657	1.84029e-39	4.98861e-38	Afu1g12640
Afu3g07690	Ortholog(s) have copper chaperone activity, role in aerobic respiration, mitochondrial respiratory chain complex IV assembly, protein maturation by copper ion transfer and cytosol, mitochondrial intermembrane space localization	12387.9	522.963	4.56609	8.51599e-41	2.50953e-39	Afu3g07690
Afu6tR(CCU)1	tRNA-Arg, predicted by tRNAscan-SE; CCU anticodon	12.4282	0.488238	4.56507	0.00198069	0.00399025	tR(CCU)1
Afu2g04420	Ortholog of A. nidulans FGSC A4 : AN5126, A. fumigatus Af293 : Afu1g07490, A. niger CBS 513.88 : An11g03310, An07g10050, A. oryzae RIB40 : AO090012000999 and Aspergillus wentii : Aspwe1_0046371	13.2367	0.589857	4.56048	0.00468011	0.00891592	Afu2g04420
Afu1g13370	Putative aldo-keto reductase; transcript up-regulated in conidia exposed to neutrophils	3800.6	161.51	4.55675	2.54273e-31	4.3622e-30	Afu1g13370
Afu7g05860	Has domain(s) with predicted zinc ion binding activity	6126.95	261.822	4.54793	1.07099e-66	1.02035e-64	Afu7g05860
Afu5g00410	Ortholog(s) have intracellular localization	31.9182	1.46266	4.53918	9.2533e-08	3.044e-07	Afu5g00410
Afu8g05760	Has domain(s) with predicted NAD binding, oxidoreductase activity, acting on the CH-OH group of donors, NAD or NADP as acceptor activity and role in oxidation-reduction process	2326.12	100.158	4.53827	4.86313e-51	2.3166e-49	Afu8g05760
Afu3g02360	Has domain(s) with predicted oxidoreductase activity and role in oxidation-reduction process	184.969	7.78259	4.5376	1.98042e-42	6.33025e-41	Afu3g02360
Afu6g13860	Ortholog of A. nidulans FGSC A4 : AN5401, A. niger CBS 513.88 : An08g08500, A. oryzae RIB40 : AO090103000362, Aspergillus sydowii : Aspsy1_0046494 and Aspergillus terreus NIH2624 : ATET_03448	98.2886	4.16053	4.53605	9.67029e-15	5.58066e-14	Afu6g13860
Afu7g00590	Has domain(s) with predicted FAD binding, carboxy-lyase activity, oxidoreductase activity and role in metabolic process	20.0132	0.923037	4.53448	0.00195884	0.00394947	Afu7g00590
Afu3g03960	Ortholog of A. niger CBS 513.88 : An12g05950, Neosartorya fischeri NRRL 181 : NFIA_006250, Aspergillus clavatus NRRL 1 : ACLA_060780 and Aspergillus niger ATCC 1015 : 42294-mRNA	12.8307	0.589857	4.52725	0.0014975	0.00306912	Afu3g03960
Afu7g06960	Has domain(s) with predicted FAD binding activity	17.3808	0.694684	4.52676	0.00102555	0.00214214	Afu7g06960
Afu3g01990	Has domain(s) with predicted carbon-sulfur lyase activity and role in metabolic process	69.4381	3.13062	4.51652	8.136e-10	3.20895e-09	Afu3g01990
Afu5g07390	Ortholog of A. nidulans FGSC A4 : AN7630, A. oryzae RIB40 : AO090701000310, Aspergillus wentii : Aspwe1_0269690, Aspergillus sydowii : Aspsy1_1028389 and Aspergillus terreus NIH2624 : ATET_08105	12217.6	535.854	4.51088	2.66391e-37	6.39143e-36	Afu5g07390
Afu2g02050	Putative peptidyl-prolyl cis-trans isomerase	28856.1	1288.04	4.48584	7.21426e-63	5.75558e-61	cyp7
Afu8tg(gCC)11	tRNA-Gly, predicted by tRNAscan-SE; GCC anticodon	3.38465	0	4.4854	0.0143466	0.0250371	tG(GCC)11
Afu7g06950	Ortholog of A. nidulans FGSC A4 : AN9032, AN10883, A. fumigatus Af293 : Afu8g02470, A. niger CBS 513.88 : An03g06330, An03g00350, An05g02580 and A. oryzae RIB40 : AO090010000660	12.0233	0.564742	4.48461	0.000631866	0.00136095	Afu7g06950
Afu4tg(CCC)1	tRNA-Gly, predicted by tRNAscan-SE; CCC anticodon	3.37126	0	4.48019	0.0133578	0.0234185	tG(CCC)1
Afu1g01420	Ortholog of A. niger CBS 513.88 : An01g01980, An14g00460, A. oryzae RIB40 : AO090138000165, AO090038000492 and Neosartorya fischeri NRRL 181 : NFIA_023210	3.37126	0	4.46686	0.00345558	0.00669489	Afu1g01420
Afu8g02100	Putative beta-glucosidase; transcript up-regulated in conidia exposed to neutrophils	34.9122	1.54122	4.46568	1.90999e-07	6.10514e-07	exg16
Afu2tA(UgC)1	tRNA-Ala, predicted by tRNAscan-SE; UGC anticodon	3.32765	0	4.4655	0.0125207	0.0220902	tA(UGC)1
Afu2g00580	Ortholog of A. fumigatus Af293 : Afu7g05490, Neosartorya fischeri NRRL 181 : NFIA_032770, Aspergillus wentii : Aspwe1_0035458 and Aspergillus clavatus NRRL 1 : ACLA_007180, ACLA_093940	108.624	5.00385	4.46192	1.46181e-10	6.13549e-10	Afu2g00580
Afu3tI(AAU)2	tRNA-Ile, predicted by tRNAscan-SE; AAU anticodon	6.39057	0.256676	4.45922	0.00514441	0.00972868	tI(AAU)2
Afu4g00485	Has domain(s) with predicted role in termination of G protein-coupled receptor signaling pathway	300.653	13.7346	4.45559	2.77515e-25	3.26138e-24	Afu4g00485
Afu6g11785	NA	6.34697	0.231561	4.45325	0.00227449	0.00453466	Afu6g11785
Afu1g03215	NA	3.30087	0	4.45274	0.00625624	0.0116782	Afu1g03215
Afu5tA(UgC)2	tRNA-Ala, predicted by tRNAscan-SE; UGC anticodon	3.27065	0	4.44758	0.016788	0.0289069	tA(UGC)2
Afu3tI(AAU)4	tRNA-Ile, predicted by tRNAscan-SE; AAU anticodon	3.27065	0	4.44538	0.00809756	0.0148055	tI(AAU)4
Afu3tI(AAU)1	tRNA-Ile, predicted by tRNAscan-SE; AAU anticodon	3.25726	0	4.44219	0.0126132	0.0222453	tI(AAU)1
Afu2tL(AAg)4	tRNA-Leu, predicted by tRNAscan-SE; AAG anticodon	3.25726	0	4.44057	0.00676184	0.0125291	tL(AAG)4
Afu5g10310	Ortholog(s) have DNA-binding transcription factor activity, sequence-specific DNA binding activity	569.001	26.7234	4.42907	8.36676e-78	1.28286e-75	Afu5g10310
Afu3g15020	Ortholog of A. nidulans FGSC A4 : AN2560, A. niger CBS 513.88 : An09g01090, A. oryzae RIB40 : AO090701000425, Aspergillus wentii : Aspwe1_0071504 and Aspergillus sydowii : Aspsy1_0028937	16.2426	0.694684	4.42178	0.00154408	0.00316064	Afu3g15020
Afu4g14570	Putative metallo-beta-lactamase involved in trypacidin biosynthesis, member of the tpc secondary metabolite gene cluster	11.0258	0.488238	4.41966	0.0184536	0.0315645	tpcB
Afu3g02160	Has domain(s) with predicted DNA binding, DNA-binding transcription factor activity, RNA polymerase II-specific, zinc ion binding activity and role in regulation of transcription, DNA-templated, transcription, DNA-templated	3.18687	0	4.41904	0.0116962	0.0207324	Afu3g02160
Afu6g11455	U3 snoRNA	31020.6	1454.3	4.4147	1.98398e-29	3.07078e-28	U3
Afu3g00660	Ortholog of A. nidulans FGSC A4 : AN11083, A. niger CBS 513.88 : An03g00720, Aspergillus wentii : Aspwe1_0055457 and Aspergillus sydowii : Aspsy1_0049802	2155.15	101.173	4.41441	1.12241e-54	6.59533e-53	Afu3g00660
Afu3g01740	Predicted DDE1 transposon-related ORF	3.16009	0	4.40879	0.0187468	0.0319991	Afu3g01740
Afu6g04340	Ortholog of A. niger CBS 513.88 : An15g01150, Neosartorya fischeri NRRL 181 : NFIA_050870, Aspergillus wentii : Aspwe1_0323239 and Aspergillus sydowii : Aspsy1_0121483	6.21261	0.33318	4.40773	0.00639469	0.0119095	Afu6g04340
Afu3g01010	Has domain(s) with predicted oxidoreductase activity and role in oxidation-reduction process	11.6837	0.589857	4.4051	0.000751626	0.00160237	Afu3g01010
Afu6g11775	NA	11.241	0.513353	4.40332	0.00502914	0.00952904	Afu6g11775
Afu4g04280	Ortholog(s) have proteasome binding activity and role in cellular response to arsenic-containing substance, proteasome-mediated ubiquitin-dependent protein catabolic process	12274.3	581.584	4.39991	3.81625e-41	1.14522e-39	Afu4g04280
Afu4g09410	Has domain(s) with predicted role in transmembrane transport and integral component of membrane localization	22.322	1.05298	4.3973	3.10166e-07	9.74906e-07	Afu4g09410
Afu4g13520	Has domain(s) with predicted oxidoreductase activity and role in metabolic process	56.7291	2.74605	4.39425	1.50244e-13	7.93512e-13	Afu4g13520
Afu3g03880	Has domain(s) with predicted nutrient reservoir activity	11.3184	0.589857	4.37278	0.000537953	0.00116894	Afu3g03880
Afu7g06270	Has domain(s) with predicted catalytic activity, metal ion binding, phosphoric diester hydrolase activity	6036.69	292.307	4.36855	7.72193e-15	4.49705e-14	Afu7g06270
Afu1tD(gUC)3	tRNA-Asp, predicted by tRNAscan-SE; GUC anticodon	5.99801	0.231561	4.36828	0.00314151	0.00613242	tD(GUC)3
Afu2g00560	Ortholog of Aspergillus fumigatus A1163 : AFUB_017610	10.7077	0.463123	4.36121	0.00118911	0.00246436	Afu2g00560
Afu7g00830	Ortholog(s) have epoxide hydrolase activity	3.01932	0	4.35905	0.0201587	0.0342067	Afu7g00830
Afu2tV(CAC)2	tRNA-Val, predicted by tRNAscan-SE; CAC anticodon	5.87406	0.231561	4.34539	0.0048078	0.00913788	tV(CAC)2
Afu4g11960	Ortholog(s) have iron-sulfur cluster binding activity, role in iron-sulfur cluster assembly and cytosol, membrane localization	5949.26	296.927	4.32453	5.56014e-34	1.10225e-32	Afu4g11960
Afu1g06100	Ortholog(s) have glutathione disulfide oxidoreductase activity, glutathione peroxidase activity, glutathione transferase activity	3477.52	174.032	4.32081	1.95103e-17	1.36656e-16	Afu1g06100
Afu1g10260	Ortholog of Aspergillus fumigatus A1163 : AFUB_009670	31.7953	1.56633	4.32028	6.92571e-07	2.10604e-06	Afu1g10260
Afu1g06910	Ortholog(s) have arabinogalactan endo-1,4-beta-galactosidase activity, role in pectin catabolic process and extracellular region localization	399.893	20.4014	4.31959	1.99858e-26	2.53385e-25	Afu1g06910
Afu5g11100	Ortholog(s) have nuclear import signal receptor activity, role in inositol metabolic process, protein import into nucleus and nuclear envelope localization	10705.6	537.791	4.31532	1.94007e-26	2.46605e-25	Afu5g11100
Afu3g08850	Ortholog(s) have flavin-linked sulfhydryl oxidase activity and role in cellular iron ion homeostasis, cellular response to oxidative stress, protein import into mitochondrial intermembrane space	4884.73	246.369	4.31052	1.60342e-29	2.49753e-28	Afu3g08850
Afu5g13760	Protein of unknown function	5.80665	0.33318	4.30915	0.00722296	0.0133306	Afu5g13760
Afu5g00310	Putative flavin-containing monooxygenase; transcript up-regulated in conidia exposed to neutrophils	123.723	6.33773	4.307	1.23894e-05	3.27436e-05	Afu5g00310
Afu1g11040	Ortholog of A. nidulans FGSC A4 : AN10896, A. niger CBS 513.88 : An09g03860, An09g00570, A. oryzae RIB40 : AO090113000167 and Aspergillus wentii : Aspwe1_0137373, Aspwe1_0169359	129.928	6.39643	4.30572	2.62351e-19	2.06121e-18	Afu1g11040
Afu8g01670	Putative bifunctional catalase-peroxidase; induction in response to hydrogen peroxide Yap1-dependent; transcript induced by exposure to human airway epithelial cells; SrbA-regulated during hypoxia	9795.06	498.799	4.29593	2.99017e-40	8.63017e-39	cat2
Afu5g14260	Ortholog(s) have electron transfer activity, role in ergosterol biosynthetic process and endoplasmic reticulum membrane localization	15.5685	0.744914	4.2887	4.87205e-05	0.000120275	Afu5g14260
Afu5g01230	RTA1 domain protein; transcript induced by voriconazole	15.5725	0.821418	4.28194	5.15376e-05	0.000127038	Afu5g01230
Afu7g01210	Ortholog of A. nidulans FGSC A4 : AN6780, AN10401, Neosartorya fischeri NRRL 181 : NFIA_113930, Aspergillus versicolor : Aspve1_0039423, Aspve1_0128644 and Aspergillus clavatus NRRL 1 : ACLA_066350	611.232	31.4308	4.2784	1.28266e-18	9.67467e-18	Afu7g01210
Afu1g13840	Has domain(s) with predicted integral component of membrane localization	2119.86	109.709	4.27237	9.01096e-30	1.43314e-28	Afu1g13840
Afu3g03920	Has domain(s) with predicted DNA-binding transcription factor activity, RNA polymerase II-specific, zinc ion binding activity, role in regulation of transcription, DNA-templated and nucleus localization	540.264	27.8841	4.27071	2.26606e-58	1.48246e-56	Afu3g03920
Afu1tQ(CUg)3	tRNA-Gln, predicted by tRNAscan-SE; CUG anticodon	10.9496	0.666361	4.26699	0.00191304	0.00386269	tQ(CUG)3
Afu8g01222	Putative transmembrane protein	2.89491	0	4.26387	0.0130101	0.0228754	tmpL
Afu4g03450	Ortholog of A. nidulans FGSC A4 : AN9322, A. niger CBS 513.88 : An14g02560, An01g11380, A. oryzae RIB40 : AO090011000213, Aspergillus wentii : Aspwe1_0115377 and Aspergillus sydowii : Aspsy1_0073421	1205.4	62.9245	4.26063	8.62461e-19	6.56581e-18	Afu4g03450
Afu1g16980	Ortholog of A. nidulans FGSC A4 : AN0633, A. niger CBS 513.88 : An01g09880, A. oryzae RIB40 : AO090005000977, Aspergillus wentii : Aspwe1_0109484 and Aspergillus sydowii : Aspsy1_0055497	9535.94	499.149	4.25544	3.38375e-223	1.10683e-219	Afu1g16980
Afu2g16750	Putative nonsense-mediated mRNA decay protein	13234.6	696.477	4.24766	4.07928e-43	1.36621e-41	Afu2g16750
Afu1g06640	Has domain(s) with predicted oxidoreductase activity, transferase activity, transferring acyl groups other than amino-acyl groups activity	10.1277	0.564742	4.2474	0.000482424	0.00105647	Afu1g06640
Afu2g12730	Has domain(s) with predicted role in guanosine tetraphosphate metabolic process	9.40691	0.463123	4.2371	0.0169789	0.0292049	Afu2g12730
Afu1g11020	Ortholog(s) have role in galactitol catabolic process, galactose catabolic process	2.79774	0	4.22996	0.015037	0.0261257	Afu1g11020
Afu3g07930	Putative glutathione S-transferase; transcript upregulated in response to amphotericin B	3237.03	172.84	4.22874	9.26462e-24	9.9468e-23	Afu3g07930
Afu6g14370	AraC-like ligand binding domain protein	436.01	23.5425	4.21258	3.96667e-11	1.74473e-10	Afu6g14370
Afu6g06470	Putative integral plasma membrane heat shock protein; transcript downregulated in response to amphotericin B and to to voriconazole; induction in response to hydrogen peroxide Yap1-dependent	81992.7	4431.69	4.20957	2.77306e-29	4.24525e-28	Afu6g06470
Afu6g02290	Ortholog of Aspergillus fumigatus A1163 : AFUB_096040	29.9963	1.64284	4.20645	1.5558e-05	4.06904e-05	Afu6g02290
Afu5g11980	Has domain(s) with predicted role in transmembrane transport and integral component of membrane localization	1346.54	72.922	4.20549	7.98967e-45	2.86141e-43	Afu5g11980
Afu2g11040	Has domain(s) with predicted ubiquitin-protein transferase activity, role in protein ubiquitination and ubiquitin ligase complex localization	8312.29	451.892	4.20097	5.88385e-62	4.5108e-60	Afu2g11040
Afu3g02040	Has domain(s) with predicted catalytic activity	5.34713	0.256676	4.19232	0.00918846	0.0166451	Afu3g02040
Afu3g14270	Putative aldo-keto reductase; transcript induced by exposure to human airway epithelial cells	1044.85	57.0673	4.19044	5.11796e-38	1.27146e-36	Afu3g14270
Afu2g14860	Has domain(s) with predicted catalytic activity	432.728	23.6734	4.18814	6.17399e-40	1.72608e-38	Afu2g14860
Afu8g07160	Ortholog of A. nidulans FGSC A4 : AN6881, A. niger CBS 513.88 : An03g01630, Neosartorya fischeri NRRL 181 : NFIA_099950 and Aspergillus versicolor : Aspve1_0035247	57.6773	3.13382	4.18447	2.39093e-07	7.59048e-07	Afu8g07160
Afu2g12170	Ortholog of A. nidulans FGSC A4 : AN6308, A. niger CBS 513.88 : An02g04240, A. oryzae RIB40 : AO090026000429, Aspergillus wentii : Aspwe1_0096119 and Aspergillus sydowii : Aspsy1_0151169	493.501	27.369	4.18132	6.7314e-41	1.98961e-39	Afu2g12170
Afu5g14820	Has domain(s) with predicted ATP binding, nucleoside-triphosphatase activity, nucleotide binding activity	90.8601	4.95683	4.17683	5.36006e-11	2.33149e-10	Afu5g14820
Afu5g09920	Has domain(s) with predicted hydrolase activity and role in metabolic process	556.672	30.8661	4.16681	8.95904e-32	1.58405e-30	Afu5g09920
Afu3g00570	Ortholog of A. nidulans FGSC A4 : AN7874, AN10158, A. fumigatus Af293 : Afu1g12200, Afu8g02315 and A. niger CBS 513.88 : An08g04520, An06g00280, An16g02300	38.8397	2.25781	4.16573	1.36699e-10	5.75475e-10	Afu3g00570
Afu6g03685	NA	28.4196	1.54122	4.16337	5.08557e-06	1.41253e-05	Afu6g03685
Afu1g17700	Ortholog(s) have versicolorin reductase activity and role in monodictyphenone biosynthetic process, sterigmatocystin biosynthetic process, xanthone-containing compound biosynthetic process	14.0958	0.744914	4.15495	0.00015246	0.000356035	Afu1g17700
Afu2g01340	Ortholog of Aspergillus fumigatus A1163 : AFUB_018420	14.1225	0.744914	4.1548	0.000343954	0.000768319	Afu2g01340
Afu2g14850	Has domain(s) with predicted catalytic activity and role in metabolic process	1118.1	62.7034	4.15471	7.29673e-37	1.7089e-35	Afu2g14850
Afu5g03360	Ortholog(s) have NAD+ diphosphatase activity, role in NADH metabolic process and peroxisome localization	3597.67	202.535	4.15058	6.54572e-33	1.21424e-31	Afu5g03360
Afu1g02080	Ortholog of A. nidulans FGSC A4 : AN0356, A. niger CBS 513.88 : An01g06170, A. oryzae RIB40 : AO090005000887, Aspergillus wentii : Aspwe1_0098094 and Aspergillus sydowii : Aspsy1_0085975	10641.1	602.739	4.14229	6.21327e-34	1.22678e-32	Afu1g02080
Afu6g06590	Ortholog of A. nidulans FGSC A4 : AN10706, A. niger CBS 513.88 : An18g06490, A. oryzae RIB40 : AO090003000031, Neosartorya fischeri NRRL 181 : NFIA_052240 and Aspergillus clavatus NRRL 1 : ACLA_088370	3444.77	195.931	4.13492	4.04785e-46	1.5396e-44	Afu6g06590
Afu4g01590	Ortholog of Aspergillus fumigatus A1163 : AFUB_102090 and Aspergillus niger ATCC 1015 : 126161-mRNA	14.1057	0.821418	4.11782	0.000188406	0.000434916	Afu4g01590
Afu1g13530	Ortholog of A. nidulans FGSC A4 : AN0691, A. niger CBS 513.88 : An08g06600, A. oryzae RIB40 : AO090012000522, Neosartorya fischeri NRRL 181 : NFIA_011970 and Aspergillus wentii : Aspwe1_0027806	351.376	19.9591	4.11777	4.82291e-17	3.26845e-16	Afu1g13530
Afu2g16910	Ortholog of A. nidulans FGSC A4 : AN7291, A. oryzae RIB40 : AO090102000654, Aspergillus wentii : Aspwe1_0171092, Aspergillus sydowii : Aspsy1_0027159 and Aspergillus terreus NIH2624 : ATET_10094	3137.1	182.887	4.09847	4.66715e-60	3.27134e-58	Afu2g16910
Afu4g08240	Putative zinc-containing alcohol dehydrogenase; conidia-enriched protein; transcript up-regulated in conidia exposed to neutrophils	98396.9	5745.91	4.09799	8.18361e-37	1.90298e-35	Afu4g08240
Afu4g07510	Proteasome component	19578.6	1144.25	4.09669	1.34778e-28	1.94783e-27	pre1
Afu2g14400	Ortholog of A. nidulans FGSC A4 : AN1725, AN5027, A. fumigatus Af293 : Afu3g12130 and A. niger CBS 513.88 : An11g08400, An02g07940, An12g01310, An02g00780	303.37	18.1888	4.07712	1.0005e-07	3.28028e-07	Afu2g14400
Afu1g02700	Ortholog(s) have SUMO binding, SUMO ligase activity, metalloendopeptidase activity	2238.42	133.383	4.06912	2.13049e-39	5.74355e-38	Afu1g02700
Afu1g12475	Ortholog of Neosartorya fischeri NRRL 181 : NFIA_013070 and Aspergillus fumigatus A1163 : AFUB_011940	112.294	6.75152	4.06319	8.4017e-21	7.43425e-20	Afu1g12475
Afu1g02040	Ortholog(s) have cholesterol binding activity, role in pathogenesis and cell surface, extracellular region, yeast-form cell wall localization	585.848	34.7556	4.0631	1.21245e-27	1.65018e-26	Afu1g02040
Afu3g03230	Has domain(s) with predicted DNA-binding transcription factor activity, sequence-specific DNA binding activity and role in regulation of transcription, DNA-templated	2362.68	142.106	4.05903	3.45358e-152	6.77799e-149	Afu3g03230
Afu3g15000	Ortholog of A. nidulans FGSC A4 : AN2699, AN10332, AN2562, A. niger CBS 513.88 : An09g01110, An09g02880, A. oryzae RIB40 : AO090010000620, AO090012000340 and Aspergillus wentii : Aspwe1_0071503, Aspwe1_0166426	4.83061	0.231561	4.05306	0.0124774	0.0220256	Afu3g15000
Afu1g02900	Ortholog(s) have role in pyridoxal phosphate biosynthetic process	2222.98	134.06	4.05112	2.7623e-37	6.61133e-36	Afu1g02900
Afu5g06830	Has domain(s) with predicted RNA binding, ribonuclease III activity and role in RNA processing	4.81379	0.231561	4.04979	0.00950462	0.0171734	Afu5g06830
Afu4g11970	Ortholog(s) have RNA polymerase I activity, RNA polymerase II activity, RNA polymerase III activity, RNA-directed 5'-3' RNA polymerase activity, zinc ion binding activity	3313.29	201.945	4.03645	2.37649e-47	9.40342e-46	Afu4g11970
Afu4g05900	Transcript up-regulated in conidia exposed to neutrophils	10483.9	639.488	4.03481	1.2361e-19	1.0033e-18	Afu4g05900
Afu8g01380	Has domain(s) with predicted ADP binding activity	19.1519	1.33272	4.03375	0.000245869	0.000560313	Afu8g01380
Afu6g07600	Ortholog of A. nidulans FGSC A4 : AN6023, A. niger CBS 513.88 : An19g00060, A. oryzae RIB40 : AO090003000191, AO090102000004 and Aspergillus wentii : Aspwe1_0121344	2093.61	128.114	4.02997	2.4677e-16	1.59628e-15	Afu6g07600
Afu3g02090	Putative secreted beta-xylosidase	25.7522	1.54122	4.026	0.00012867	0.0003033	Afu3g02090
Afu3g02050	Ortholog of A. nidulans FGSC A4 : AN1754, AN8607, A. niger CBS 513.88 : An11g06690, An18g01930, A. oryzae RIB40 : AO090001000144 and Aspergillus wentii : Aspwe1_0028029, Aspwe1_0705658	136.304	8.29594	4.02235	1.31123e-10	5.54137e-10	Afu3g02050
Afu8g06230	Ortholog of Aspergillus fumigatus A1163 : AFUB_078870	59.6894	3.6209	4.02077	3.21497e-06	9.12863e-06	Afu8g06230
Afu2g17160	Ortholog of A. fumigatus Af293 : Afu3g13630, Afu7g00570, A. niger CBS 513.88 : An15g01210, An09g06230, An09g04210, An01g07840 and Neosartorya fischeri NRRL 181 : NFIA_095980	2.422	0	4.01706	0.0202209	0.0343004	Afu2g17160
Afu5g06510	Ortholog(s) have role in ascospore formation, conjugation with cellular fusion, ribosomal large subunit assembly, ribosomal subunit export from nucleus and cytosolic large ribosomal subunit localization	4793.24	296.99	4.01283	9.37521e-53	4.89356e-51	Afu5g06510
Afu5g07570	Has domain(s) with predicted ATP binding, catalytic activity, ligase activity and role in metabolic process	12.9155	0.821418	4.00955	0.000241705	0.000551336	Afu5g07570
Afu2g03820	Ortholog(s) have oxaloacetase activity and role in oxalate metabolic process, oxaloacetate metabolic process	4199.67	261.525	4.00665	9.01654e-34	1.76254e-32	Afu2g03820
Afu6g00450	Ortholog(s) have feruloyl esterase activity, protein homodimerization activity and role in polysaccharide catabolic process	13.5654	0.897922	4.00372	0.0025887	0.0051164	Afu6g00450
Afu3g00560	Has domain(s) with predicted catalytic activity, molybdenum ion binding, pyridoxal phosphate binding activity	190.741	11.7399	4.00075	6.08871e-14	3.29235e-13	Afu3g00560
Afu3tD(gUC)6	tRNA-Asp, predicted by tRNAscan-SE; GUC anticodon	2.365	0	3.99451	0.0266585	0.0441742	tD(GUC)6
Afu8g05590	Ortholog of A. nidulans FGSC A4 : AN1548, A. niger CBS 513.88 : An15g05250, An16g07090, An07g05440, A. oryzae RIB40 : AO090003000727, AO090005000587 and Aspergillus wentii : Aspwe1_0045167	2925.13	183.832	3.99222	1.74111e-19	1.39702e-18	Afu8g05590
Afu2g00800	PelA protein; putative pectin lyase; predicted gene pairs with AFUA_7G05030 (pectin lyase B) and AFUA_5G10380	149.27	9.32149	3.98574	5.93057e-12	2.81008e-11	pelA
Afu8tM(CAU)8	tRNA-Met, predicted by tRNAscan-SE; CAU anticodon	4.65265	0.256676	3.98189	0.0163504	0.0282277	tM(CAU)8
Afu8g01410	Putative chitinase with a predicted role in the degradation and recycling of fungal chitin during autolysis; N-terminal signal peptide that targets to the secretory pathway	123.273	7.88216	3.97622	2.49993e-12	1.22109e-11	chiB1
Afu1g14040	Has domain(s) with predicted FMN binding, oxidoreductase activity, pyridoxamine-phosphate oxidase activity and role in oxidation-reduction process	44.3142	2.67391	3.96991	3.39583e-08	1.16433e-07	Afu1g14040
Afu4g08230	Has domain(s) with predicted oxidoreductase activity and role in oxidation-reduction process	34.4003	2.23269	3.96922	5.37423e-05	0.000132041	Afu4g08230
Afu2g05480	Ortholog(s) have RNA polymerase I activity, RNA polymerase II sequence-specific DNA-binding transcription factor binding activity	1873.2	119.544	3.96823	5.81928e-27	7.61394e-26	Afu2g05480
Afu7g00300	Ortholog of Neosartorya fischeri NRRL 181 : NFIA_112850	4.58226	0.256676	3.96384	0.014559	0.0253806	Afu7g00300
Afu4g04640	Has domain(s) with predicted role in ubiquitin-dependent protein catabolic process	21333.1	1369.83	3.96104	7.5095e-37	1.75037e-35	Afu4g04640
Afu1g17320	Has domain(s) with predicted hydrolase activity, hydrolyzing O-glycosyl compounds activity and role in carbohydrate metabolic process	12.4724	0.796303	3.96041	9.34082e-05	0.000223892	Afu1g17320
Afu7g05015	Glyoxalase family protein	1764.76	114.038	3.95564	3.89901e-30	6.3137e-29	Afu7g05015
Afu1g01900	Has domain(s) with predicted hydrolase activity	156.994	10.1157	3.95174	1.61561e-19	1.2995e-18	Afu1g01900
Afu1g14550	Putative manganese superoxide dismutase; allergen Asp f 6; recognized by IgE from allergic patients; expressed only in hyphae; transcript up-regulated in hyphae exposed to neutrophils and to amphotericin B	354.416	23.2827	3.94711	2.90884e-44	1.03048e-42	sod3
Afu8g01720	Ortholog of A. nidulans FGSC A4 : AN0196, A. fumigatus Af293 : Afu5g14200, Afu6g13810, Afu7g05110, A. niger CBS 513.88 : An13g02610, An15g02090, An04g09640 and A. oryzae RIB40 : AO090003001444	13.1931	0.923037	3.92894	0.00639459	0.0119095	Afu8g01720
Afu1g16020	Protein of unknown function	4.41127	0.256676	3.9239	0.00908769	0.0164777	Afu1g16020
Afu8g06250	Ortholog of Aspergillus fumigatus A1163 : AFUB_078890	71.6476	4.67504	3.92294	5.52493e-06	1.52808e-05	Afu8g06250
Afu8g01630	Has domain(s) with predicted oxidoreductase activity and role in oxidation-reduction process	179.181	11.8593	3.92289	7.57103e-07	2.2888e-06	Afu8g01630
Afu1g09930	Putative glycerol dehydrogenase; protein level decreases upon heat shock; transcript up-regulated in conidia exposed to neutrophils	7218.32	478.563	3.91539	4.37664e-28	6.11794e-27	gcy1
Afu1g01440	Ortholog of Aspergillus fumigatus A1163 : AFUB_079340	48.46	3.20917	3.91458	7.61346e-10	3.01984e-09	Afu1g01440
Afu2g04930	Protein of unknown function identified by mass spectrometry	7433.58	494.344	3.91077	1.96859e-38	5.03068e-37	Afu2g04930
Afu1g07680	Has domain(s) with predicted GTP binding, GTPase activity and role in intracellular protein transport, nucleocytoplasmic transport, protein transport, signal transduction, small GTPase mediated signal transduction	6823.88	457.322	3.89938	9.61748e-32	1.69133e-30	Afu1g07680
Afu3g12290	Ortholog(s) have role in mRNA splicing, via spliceosome, regulation of DNA methylation and U4/U6 x U5 tri-snRNP complex, U5 snRNP localization	3800.09	257.269	3.88461	8.28003e-25	9.46992e-24	dim1
Afu2g10375	NA	54.6536	3.64718	3.88214	1.96068e-11	8.87871e-11	Afu2g10375
Afu8g06210	Has domain(s) with predicted oxidoreductase activity and role in oxidation-reduction process	552.682	37.4208	3.87847	4.67095e-16	2.95145e-15	Afu8g06210
Afu6g04750	Ortholog(s) have adenyl-nucleotide exchange factor activity, role in cytoplasm protein quality control by the ubiquitin-proteasome system and cytosol localization	16302.4	1119.21	3.86471	9.31042e-23	9.26604e-22	Afu6g04750
Afu7tP(Cgg)2	tRNA-Pro, predicted by tRNAscan-SE; CGG anticodon	11.7075	0.821418	3.85839	0.000201923	0.000465133	tP(CGG)2
Afu4g01090	Has domain(s) with predicted hydrolase activity	27.8322	2.02741	3.83298	9.56642e-05	0.000228908	Afu4g01090
Afu3g02060	Has domain(s) with predicted role in transmembrane transport and integral component of membrane localization	3910.23	274.838	3.83004	7.46062e-15	4.35004e-14	Afu3g02060
Afu7g06590	Ortholog of A. nidulans FGSC A4 : AN7942, AN7872, AN5510, AN3420, AN2700, AN9050, AN8973, AN11222, AN10911, AN1749 and A. fumigatus Af293 : Afu1g12450, Afu2g00880, Afu2g17800, Afu2g17880, Afu5g14720	365.185	25.777	3.82243	5.87922e-10	2.35481e-09	Afu7g06590
Afu5g14940	Putative cell surface metalloreductase; predicted gene pair with AFUA_1G16040	44.73	3.10755	3.81818	6.07371e-08	2.03905e-07	Afu5g14940
Afu5g00380	Ortholog(s) have intracellular localization	4.14952	0.231561	3.81468	0.00950912	0.0171784	Afu5g00380
Afu7tL(AAg)6	tRNA-Leu, predicted by tRNAscan-SE; AAG anticodon	10.9426	0.694684	3.81381	0.000692874	0.00148356	tL(AAG)6
Afu1tY(gUA)5	tRNA-Tyr, predicted by tRNAscan-SE; GUA anticodon	11.0532	0.719799	3.81146	0.000650391	0.00139717	tY(GUA)5
Afu4g00380	Ortholog of A. nidulans FGSC A4 : AN6672, A. niger CBS 513.88 : An02g13650, Neosartorya fischeri NRRL 181 : NFIA_045260, Aspergillus wentii : Aspwe1_0119957 and Aspergillus versicolor : Aspve1_0052258	4.09252	0.231561	3.80637	0.0166499	0.0287044	Afu4g00380
Afu5g12770	Has domain(s) with predicted hydrolase activity	1256.95	89.7416	3.80568	7.33162e-14	3.94652e-13	Afu5g12770
Afu5g03840	Has domain(s) with predicted oxidoreductase activity and role in metabolic process	4.09252	0.256676	3.80537	0.0137602	0.0240564	Afu5g03840
Afu1g11340	Has domain(s) with predicted catalytic activity	4.09252	0.256676	3.80359	0.0102927	0.0184827	Afu1g11340
Afu6g14270	Ortholog of Neosartorya fischeri NRRL 181 : NFIA_060150	272.205	19.5654	3.7984	4.75294e-21	4.26721e-20	Afu6g14270
Afu5g06610	Ortholog(s) have glutathione synthase activity and role in cellular detoxification of cadmium ion, glutathione biosynthetic process, phytochelatin biosynthetic process, phytochelatin-metal complex formation	7336.77	530.712	3.78919	3.52226e-38	8.86254e-37	Afu5g06610
Afu4g03300	Has domain(s) with predicted protein dimerization activity	4.02213	0.33318	3.78887	0.0104474	0.018739	Afu4g03300
Afu1g03336	NA	4.00874	0.256676	3.78599	0.00938135	0.0169694	Afu1g03336
Afu2g17440	Ortholog(s) have role in F-9775A biosynthetic process, F-9775B biosynthetic process	2.10326	0	3.78432	0.0217152	0.0366276	Afu2g17440
Afu6g01790	Ortholog of A. nidulans FGSC A4 : AN8599, Neosartorya fischeri NRRL 181 : NFIA_047950, Aspergillus versicolor : Aspve1_0137840 and Aspergillus fumigatus A1163 : AFUB_096560	611.951	44.3715	3.78426	7.27984e-14	3.92296e-13	Afu6g01790
Afu2g02480	Ortholog(s) have role in ascospore wall assembly and ascospore wall, prospore membrane localization	1255.37	91.3867	3.78026	7.34687e-29	1.07926e-27	Afu2g02480
Afu3tL(AAg)2	tRNA-Leu, predicted by tRNAscan-SE; AAG anticodon	10.3889	0.694684	3.77952	0.00869542	0.0158103	tL(AAG)2
Afu1g07270	Has domain(s) with predicted protein heterodimerization activity	2602.92	189.247	3.77814	5.03295e-70	5.48759e-68	Afu1g07270
Afu6g13930	Putative polyketide synthase (PKS), encoded in a predicted secondary metabolite gene cluster	746.562	54.9769	3.7691	1.48111e-12	7.38372e-12	Afu6g13930
Afu3g01300	Ortholog of Aspergillus fumigatus A1163 : AFUB_047080	167.097	12.4994	3.75649	4.89173e-11	2.1325e-10	Afu3g01300
Afu2g00230	Ortholog(s) have mitochondrion localization	650.504	48.2867	3.75563	1.06511e-20	9.35713e-20	Afu2g00230
Afu8g07350	Protein of unknown function; transcript induced by exposure to human airway epithelial cells	7.01124	0.488238	3.75374	0.00726796	0.0134011	Afu8g07350
Afu3g01250	Has domain(s) with predicted oxidoreductase activity and role in metabolic process	3.86797	0.256676	3.75148	0.0176174	0.0302184	Afu3g01250
Afu7g04520	Dehydrin-like protein; repressed upon conidial germination; acts downstream of SakA to confer cold tolerance	542.029	40.2849	3.74722	3.46652e-21	3.1439e-20	dprC
Afu3g07990	Ortholog(s) have role in cellular response to pH, gamma-aminobutyric acid transport	184.016	13.4175	3.74527	2.87826e-11	1.28093e-10	Afu3g07990
Afu2g03210	Ortholog(s) have role in positive regulation of transcription by RNA polymerase II, regulation of cell aging, telomere maintenance via recombination and EKC/KEOPS complex localization	5508.3	410.829	3.74484	1.40964e-72	1.70776e-70	Afu2g03210
Afu1tY(gUA)4	tRNA-Tyr, predicted by tRNAscan-SE; GUA anticodon	36.2452	2.72093	3.74187	2.53048e-05	6.42806e-05	tY(GUA)4
Afu3g11890	Ortholog of A. nidulans FGSC A4 : AN9195, A. niger CBS 513.88 : An01g14950, A. oryzae RIB40 : AO090010000214, Neosartorya fischeri NRRL 181 : NFIA_065430 and Aspergillus wentii : Aspwe1_0130022	22.3477	1.79584	3.72704	7.46998e-05	0.000181129	Afu3g11890
Afu1g12970	Has domain(s) with predicted nutrient reservoir activity	265.877	20.0808	3.7202	2.56624e-22	2.48594e-21	Afu1g12970
Afu1g13270	Has domain(s) with predicted hydrolase activity and role in metabolic process	167.748	12.8139	3.70901	7.91823e-09	2.8704e-08	Afu1g13270
Afu2g04440	Has domain(s) with predicted nucleic acid binding, zinc ion binding activity	6514.44	498.955	3.70655	3.06413e-23	3.16175e-22	Afu2g04440
Afu2g05115	Ortholog of A. nidulans FGSC A4 : AN7889, AN4657, A. fumigatus Af293 : Afu1g00920, Afu2g02370, Afu3g06425 and A. niger CBS 513.88 : An07g04250, An05g02120, An01g11840, An12g06960, An03g03340	168.521	12.794	3.70631	2.43277e-08	8.45951e-08	Afu2g05115
Afu7g05410	Ortholog(s) have thiamine diphosphokinase activity and role in thiamine diphosphate biosynthetic process	1558.47	119.371	3.70584	3.36833e-23	3.4677e-22	Afu7g05410
Afu1g09980	Ortholog of A. nidulans FGSC A4 : AN1269, A. fumigatus Af293 : Afu8g01400, A. niger CBS 513.88 : An08g01800, A. oryzae RIB40 : AO090038000434, AO090011000869 and Aspergillus wentii : Aspwe1_0048977	449.84	34.4873	3.70204	1.13068e-39	3.09926e-38	Afu1g09980
Afu3g12260	Ortholog of A. nidulans FGSC A4 : AN2845, A. oryzae RIB40 : AO090003000791, Aspergillus wentii : Aspwe1_0169211 and Aspergillus sydowii : Aspsy1_0087513	2914.48	224.434	3.69831	2.79494e-28	3.9463e-27	Afu3g12260
Afu5g11080	Has domain(s) with predicted role in transmembrane transport and integral component of membrane localization	2522.04	194.357	3.69735	2.15002e-29	3.31732e-28	Afu5g11080
Afu1g16300	Ortholog of A. niger CBS 513.88 : An04g08050, An02g13120, An01g10860, A. oryzae RIB40 : AO090010000043/aoiC, AO090005001075 and Neosartorya fischeri NRRL 181 : NFIA_009140, NFIA_069610, NFIA_073490	747.187	57.8677	3.68099	8.86428e-46	3.28246e-44	Afu1g16300
Afu3g11490	Ortholog of A. nidulans FGSC A4 : AN8198, A. niger CBS 513.88 : An01g03200, An02g00240, A. oryzae RIB40 : AO090011000240 and Aspergillus wentii : Aspwe1_0060276, Aspwe1_0062284, Aspwe1_0152042	66.5445	5.2868	3.67989	9.06437e-10	3.55368e-09	Afu3g11490
Afu3g14950	Has domain(s) with predicted copper ion binding, nitrite reductase (NO-forming) activity and role in nitrogen compound metabolic process, oxidation-reduction process	30.7782	2.38775	3.67859	2.66552e-06	7.61035e-06	Afu3g14950
Afu6g12160	Putative C6 transcription factor	3122.15	243.988	3.6769	2.0633e-16	1.34443e-15	Afu6g12160
Afu5g04410	Ortholog of A. nidulans FGSC A4 : AN11225, Neosartorya fischeri NRRL 181 : NFIA_037650, Aspergillus wentii : Aspwe1_0043173 and Aspergillus versicolor : Aspve1_0389199	3551.63	278.068	3.67601	1.592e-70	1.8598e-68	Afu5g04410
Afu2g17520	Ortholog of Neosartorya fischeri NRRL 181 : NFIA_092940, Aspergillus fumigatus A1163 : AFUB_033210, Aspergillus zonatus : Aspzo1_0135217 and Aspergillus terreus NIH2624 : ATET_09746	526.507	41.3287	3.6743	2.98512e-12	1.44371e-11	Afu2g17520
Afu8g01330	Ortholog of Neosartorya fischeri NRRL 181 : NFIA_094800 and Aspergillus fumigatus A1163 : AFUB_085280	6.97748	0.564742	3.67269	0.0210021	0.0355334	Afu8g01330
Afu3g08860	Ortholog of A. nidulans FGSC A4 : AN3028, A. niger CBS 513.88 : An16g02480, A. oryzae RIB40 : AO090005001356, Aspergillus wentii : Aspwe1_0041794 and Aspergillus sydowii : Aspsy1_0077129	1136.59	89.3784	3.66699	3.59727e-48	1.48319e-46	Afu3g08860
Afu5g07950	Ortholog(s) have protein serine/threonine kinase activity	395.733	31.3313	3.65487	7.60522e-09	2.75999e-08	Afu5g07950
Afu2tM(CAU)2	tRNA-Met, predicted by tRNAscan-SE; CAU anticodon	9.56704	0.694684	3.64457	0.00609569	0.0114002	tM(CAU)2
Afu3g03210	Ortholog of A. niger CBS 513.88 : An12g02510, A. oryzae RIB40 : AO090003000507, Neosartorya fischeri NRRL 181 : NFIA_005320 and Aspergillus wentii : Aspwe1_0054163, Aspwe1_0117592	27.3291	2.25781	3.6283	0.000114626	0.000271632	Afu3g03210
Afu2g16380	Ortholog(s) have oxidoreductase activity and role in NADPH regeneration	3849.75	311.529	3.62745	6.41428e-17	4.29354e-16	Afu2g16380
Afu7g01040	Has domain(s) with predicted hydrolase activity, zinc ion binding activity	109.082	8.88143	3.62687	5.51621e-26	6.77479e-25	Afu7g01040
Afu4g07370	Ortholog of A. niger CBS 513.88 : An04g01760, Neosartorya fischeri NRRL 181 : NFIA_108850, Aspergillus versicolor : Aspve1_0054023 and Aspergillus sydowii : Aspsy1_0062348	437.594	35.5053	3.62479	2.24505e-30	3.70264e-29	Afu4g07370
Afu6g10470	Putative zinc finger protein; transcript highly induced during conidial germination	18811	1537.2	3.61327	5.07254e-18	3.67086e-17	zpr1
Afu3g03090	Predicted DDE1 transposon-related ORF; transcript induced by exposure to human airway epithelial cells	6.50113	0.513353	3.60918	0.010478	0.0187903	Afu3g03090
Afu1g16920	Beta-xylosidase	16.4107	1.41127	3.60447	8.21473e-06	2.21886e-05	Afu1g16920
Afu4g02760	Ortholog of A. nidulans FGSC A4 : AN2370, AN10160, AN0323, A. fumigatus Af293 : Afu1g02440, A. niger CBS 513.88 : An01g05750, An12g09350, An13g03290 and A. oryzae RIB40 : AO090020000719, AO090005000852	133.861	11.0902	3.60108	9.65499e-19	7.33884e-18	Afu4g02760
Afu6g10870	Predicted DDE1 transposon-related ORF	90.0115	7.37086	3.6007	1.5952e-14	8.99635e-14	Afu6g10870
Afu4g06370	Ortholog of A. niger CBS 513.88 : An04g00710, Neosartorya fischeri NRRL 181 : NFIA_109780, Aspergillus wentii : Aspwe1_0023332 and Aspergillus clavatus NRRL 1 : ACLA_045680	788.674	65.7201	3.58112	1.90828e-20	1.63403e-19	Afu4g06370
Afu3g00180	Has domain(s) with predicted oxidoreductase activity and role in metabolic process	37545.4	3138.25	3.5807	5.7083e-20	4.72705e-19	Afu3g00180
Afu2g07610	Has domain(s) with predicted oxidoreductase activity and role in metabolic process	84.1409	6.88467	3.58006	1.88827e-09	7.21276e-09	Afu2g07610
Afu3g00750	Ortholog of A. oryzae RIB40 : AO090011000076, Neosartorya fischeri NRRL 181 : NFIA_001360, Aspergillus wentii : Aspwe1_0031947 and Aspergillus versicolor : Aspve1_0832827	66.834	5.5718	3.57992	1.8521e-07	5.9278e-07	Afu3g00750
Afu6g12060	Putative monooxygenase (FAD); member of the fumiquinazoline biosynthetic cluster	13.6735	1.25622	3.57742	0.00207791	0.00417668	fqzB
Afu5g13920	Putative Hsp90 binding co-chaperone; reacts with rabbit immunosera exposed to A. fumigatus conidia	35380.7	2976.81	3.57125	9.77901e-65	8.20183e-63	wos2
Afu2g15960	Putative nucleotide binding protein; transcript up-regulated in conidia exposed to neutrophils	11073.1	933.627	3.56825	8.46414e-42	2.63678e-40	nbp35
Afu2g01490	Ortholog of Neosartorya fischeri NRRL 181 : NFIA_033780 and Aspergillus fumigatus A1163 : AFUB_018570	12.1566	0.95136	3.56722	0.00337082	0.00654489	Afu2g01490
Afu4g00250	WD40 repeat protein	12.5938	1.07809	3.56259	0.00211728	0.00424625	Afu4g00250
Afu5g10180	Has domain(s) with predicted FAD binding, oxidoreductase activity and role in metabolic process	15.5418	1.30966	3.54964	0.000119029	0.00028152	Afu5g10180
Afu5g13890	Ortholog(s) have role in ATP export, asexual sporulation resulting in formation of a cellular spore, cellular response to pH, hyphal growth and intralumenal vesicle formation, more	2972.46	254.454	3.54525	6.7236e-80	1.109e-77	Afu5g13890
Afu6g13140	Ortholog(s) have 3,4-dihydroxy-2-butanone-4-phosphate synthase activity, role in aerobic respiration, riboflavin biosynthetic process and cytosol, fungal biofilm matrix, mitochondrial intermembrane space localization	5381.59	462.22	3.54153	1.78119e-25	2.12638e-24	Afu6g13140
Afu8g06240	Ortholog of Aspergillus fumigatus A1163 : AFUB_078880	30.1767	2.51769	3.54085	0.000269056	0.000610462	Afu8g06240
Afu8g06890	Putative xylogalacturonase	6.64191	0.666361	3.53164	0.010325	0.0185329	Afu8g06890
Afu2g10180	Ortholog of Aspergillus fumigatus A1163 : AFUB_025990	30.6234	2.61931	3.52375	4.93724e-06	1.37366e-05	Afu2g10180
Afu7g06830	Has domain(s) with predicted role in transmembrane transport and integral component of membrane localization	314.627	27.2493	3.51172	1.4531e-31	2.53723e-30	Afu7g06830
Afu2g00830	Has domain(s) with predicted oxidoreductase activity and role in metabolic process	100.762	9.13722	3.4987	5.51008e-22	5.21916e-21	Afu2g00830
Afu2g03570	Predicted DDE1 transposon-related ORF	1900.08	168.239	3.49573	6.69673e-54	3.77673e-52	Afu2g03570
Afu8g01270	Ortholog of A. nidulans FGSC A4 : AN7860, AN9318, A. oryzae RIB40 : AO090010000599, AO090005000383, AO090011000082, AO090020000631 and Neosartorya fischeri NRRL 181 : NFIA_049840, NFIA_094740, NFIA_102360	81.5534	7.23976	3.49568	7.94747e-21	7.06418e-20	Afu8g01270
Afu7g05560	Ortholog of Aspergillus fumigatus A1163 : AFUB_091140	226.307	20.0329	3.49296	2.36701e-19	1.87167e-18	Afu7g05560
Afu2g00960	NACHT domain protein	25.8876	2.18567	3.49142	2.54541e-05	6.46263e-05	Afu2g00960
Afu8g00280	Has domain(s) with predicted oxidoreductase activity and role in metabolic process	342.395	30.7592	3.47738	2.42637e-14	1.3452e-13	Afu8g00280
Afu1g02200	Ortholog of A. nidulans FGSC A4 : AN10073, A. niger CBS 513.88 : An01g06050, A. oryzae RIB40 : AO090005000879, Neosartorya fischeri NRRL 181 : NFIA_022450 and Aspergillus clavatus NRRL 1 : ACLA_032230	3431.41	308.338	3.47677	5.52692e-39	1.44244e-37	Afu1g02200
Afu5g01610	Ortholog of Aspergillus fumigatus A1163 : AFUB_050150	3.27065	0.33318	3.47589	0.0138134	0.0241452	Afu5g01610
Afu2g16570	Has domain(s) with predicted oxidoreductase activity and role in metabolic process	5.65248	0.463123	3.47391	0.0303295	0.0497864	Afu2g16570
Afu3g03940	Putative 2,3-diketo-5-methylthio-1-phosphopentane phosphatase; transcript induced by exposure to human airway epithelial cells	946.968	84.9249	3.47252	1.81138e-15	1.10404e-14	Afu3g03940
Afu5g15000	Putative arsenate reductase; predicted gene pair with AFUA_1G16090	438.036	40.1029	3.45189	1.56031e-29	2.43423e-28	Afu5g15000
Afu2g00300	Ortholog of Aspergillus fumigatus A1163 : AFUB_017360	134.607	12.2512	3.44584	5.93254e-10	2.37519e-09	Afu2g00300
Afu6g03375	Protein of unknown function	3.12988	0.231561	3.4432	0.0290834	0.047869	Afu6g03375
Afu6g03350	Has domain(s) with predicted N-acetyltransferase activity	3558.75	328.78	3.43601	2.72779e-12	1.32777e-11	Afu6g03350
Afu2g16330	Putative hexokinase	986.013	91.1731	3.43437	2.1352e-15	1.29337e-14	Afu2g16330
Afu4g09310	Protein of unknown function; transcript downregulated in response to voriconazole	81.1834	7.57409	3.42689	1.22529e-06	3.63476e-06	Afu4g09310
Afu4g10090	Ortholog of A. nidulans FGSC A4 : AN3304, AN2043, A. fumigatus Af293 : Afu4g01230 and A. niger CBS 513.88 : An03g00230, An04g06970, An16g01920, An13g01860, An05g01440	325.608	30.82	3.41663	2.77792e-14	1.53144e-13	Afu4g10090
Afu4g00440	Has domain(s) with predicted oxidoreductase activity and role in metabolic process	838.7	78.8019	3.41381	2.2435e-17	1.5636e-16	Afu4g00440
Afu6g09380	Ortholog of Aspergillus fumigatus A1163 : AFUB_092690	23.055	2.15619	3.41358	0.000701495	0.00150039	Afu6g09380
Afu2g08350	Has domain(s) with predicted role in transmembrane transport and integral component of membrane localization	987.431	92.9475	3.40968	1.79122e-24	1.99969e-23	Afu2g08350
Afu6g11780	Ortholog of Aspergillus tubingensis : Asptu1_0169431, Aspergillus brasiliensis : Aspbr1_0051505, Aspergillus kawachii : Aspka1_0174733 and Aspergillus acidus : Aspfo1_0204257	25.1538	2.36264	3.40683	0.00338022	0.00655924	Afu6g11780
Afu3g01930	Ortholog of A. nidulans FGSC A4 : AN10998, AN10969, A. fumigatus Af293 : Afu2g01150, A. niger CBS 513.88 : An09g03620, An05g01520 and A. oryzae RIB40 : AO090012000323, AO090701000385	11.4289	1.07809	3.4042	0.000124907	0.000294937	Afu3g01930
Afu8g05810	DUF1295 domain protein; transcript induced by exposure to human airway epithelial cells	31.1841	2.95365	3.40416	1.60401e-07	5.16747e-07	Afu8g05810
Afu5g13100	Ortholog of A. nidulans FGSC A4 : AN6856, A. niger CBS 513.88 : An14g06050, A. oryzae RIB40 : AO090120000435, Aspergillus wentii : Aspwe1_0107169 and Aspergillus sydowii : Aspsy1_0040420	2833.28	268.18	3.39982	2.54417e-25	3.00072e-24	Afu5g13100
Afu5g10280	Has domain(s) with predicted NADP binding, coenzyme binding, oxidoreductase activity, acting on the CH-OH group of donors, NAD or NADP as acceptor, phosphogluconate dehydrogenase (decarboxylating) activity	132.459	12.8609	3.38612	1.18889e-24	1.34407e-23	Afu5g10280
Afu1g10270	Ortholog(s) have pyridoxine:NADP 4-dehydrogenase activity, role in pyridoxal biosynthetic process and extracellular region localization	1709.39	163.9	3.383	4.68449e-15	2.7759e-14	Afu1g10270
Afu6g00600	Ortholog of A. nidulans FGSC A4 : AN7786, A. oryzae RIB40 : AO090663000003, AO090113000133 and Aspergillus wentii : Aspwe1_0041313, Aspwe1_0117236	696.675	66.7352	3.38254	1.24605e-21	1.159e-20	Afu6g00600
Afu2g14870	Ortholog of A. nidulans FGSC A4 : AN7558, A. niger CBS 513.88 : An15g03380, A. oryzae RIB40 : AO090012000398, Aspergillus wentii : Aspwe1_0693466 and Aspergillus sydowii : Aspsy1_0153287	24.8842	2.33752	3.38063	4.3251e-06	1.21229e-05	Afu2g14870
Afu2g12740	Has domain(s) with predicted methyltransferase activity and role in metabolic process	31.5207	3.20712	3.37275	3.38305e-06	9.57814e-06	Afu2g12740
Afu2g00240	Has domain(s) with predicted catalytic activity, role in RNA metabolic process and intracellular localization	207.227	20.1281	3.36875	5.78284e-12	2.74405e-11	Afu2g00240
Afu1g15530	Ortholog(s) have role in nitrogen compound metabolic process	30.8323	3.15573	3.36275	8.12772e-08	2.69287e-07	Afu1g15530
Afu3g03270	Has domain(s) with predicted catalytic activity and role in metabolic process	207.983	20.1681	3.35354	4.07031e-10	1.65734e-09	Afu3g03270
Afu1g02390	Ortholog of Aspergillus fumigatus A1163 : AFUB_002780	2195.55	214.992	3.35223	6.76249e-28	9.34653e-27	Afu1g02390
Afu5g03330	Has domain(s) with predicted oxidoreductase activity	4235.66	415.252	3.35026	4.18003e-13	2.15321e-12	Afu5g03330
Afu4g09420	Putative carbonic anhydrase; transcript levels induced by high CO2 and during synchronized sexual growth; decreased conidiation in the mutant; transcript repressed by exposure to human airway epithelial cells	21.4559	2.05457	3.34173	1.76321e-05	4.56407e-05	cafC
Afu2g00656	Ortholog of Neosartorya fischeri NRRL 181 : NFIA_032930, Aspergillus fumigatus A1163 : AFUB_017730 and Aspergillus clavatus NRRL 1 : ACLA_094110	5.41752	0.513353	3.32898	0.0131133	0.0230445	Afu2g00656
Afu1g17660	Histidinol dehydrogenase; role in histidine biosynthesis; no human homolog	26.3827	2.5942	3.32121	0.00053601	0.00116549	Afu1g17660
Afu6g03860	Putative major facilitator superfamily (MFS) transporter; higher expression in 48 h biofilm vs planktonic cells	2700.6	270.43	3.3193	3.32857e-20	2.80612e-19	Afu6g03860
Afu8g04610	Ortholog(s) have ATPase activator activity, chaperone binding activity, role in aerobic respiration, iron-sulfur cluster assembly and mitochondrion localization	2689.91	271.222	3.31038	7.47268e-16	4.65584e-15	Afu8g04610
Afu7g00805	Protein of unknown function	50.1124	5.00822	3.308	6.2252e-07	1.8995e-06	Afu7g00805
Afu8g05910	Ortholog(s) have pectate lyase activity and role in pectin catabolic process	5.38432	0.589857	3.3079	0.0190514	0.0324793	Afu8g05910
Afu5tA(UgC)3	tRNA-Ala, predicted by tRNAscan-SE; UGC anticodon	5.15931	0.488238	3.30601	0.0192592	0.0328108	tA(UGC)3
Afu6g02950	Has domain(s) with predicted ferrous iron binding, oxidoreductase activity and role in cellular aromatic compound metabolic process	844.665	85.6477	3.30342	3.59132e-26	4.46662e-25	Afu6g02950
Afu5g01380	Transcript up-regulated in conidia exposed to neutrophils	105.371	10.5832	3.30334	4.57035e-06	1.27738e-05	Afu5g01380
Afu4g09830	Ortholog(s) have indoleamine 2,3-dioxygenase activity and role in 'de novo' NAD biosynthetic process from tryptophan, tryptophan catabolic process to kynurenine	127.953	12.8913	3.30314	2.19164e-14	1.21989e-13	Afu4g09830
Afu5g12220	Ortholog of Aspergillus fumigatus A1163 : AFUB_059850	40.8096	4.31033	3.30173	2.75629e-07	8.70422e-07	Afu5g12220
Afu3g01890	Has domain(s) with predicted role in transmembrane transport and integral component of membrane localization	13.3616	1.43639	3.29937	0.000208282	0.000478771	Afu3g01890
Afu4g11330	Ortholog(s) have ATPase activator activity, chaperone binding activity, role in cellular response to heat, protein folding and cytoplasm localization	15246.6	1553.62	3.29495	6.32856e-38	1.5544e-36	Afu4g11330
Afu1g10995	Protein of unknown function	5.41752	0.589857	3.29133	0.0106684	0.0190934	Afu1g10995
Afu8g06370	Has domain(s) with predicted FAD binding, oxidoreductase activity and role in metabolic process	189.951	19.1937	3.28868	1.02236e-11	4.74568e-11	Afu8g06370
Afu2g09700	Ortholog(s) have superoxide dismutase copper chaperone activity and role in cellular copper ion homeostasis, cellular response to metal ion, protein maturation by copper ion transfer, removal of superoxide radicals	7822.81	804.844	3.28128	6.51164e-43	2.15147e-41	Afu2g09700
Afu4g00670	Ortholog of A. nidulans FGSC A4 : AN3421, A. oryzae RIB40 : AO090010000321, Neosartorya fischeri NRRL 181 : NFIA_045000, Aspergillus wentii : Aspwe1_0111301 and Aspergillus versicolor : Aspve1_0040449	350.796	35.7689	3.28081	3.56584e-11	1.57336e-10	Afu4g00670
Afu1g17130	Ortholog of Neosartorya fischeri NRRL 181 : NFIA_008240, Aspergillus wentii : Aspwe1_0039804, Aspergillus versicolor : Aspve1_0079969 and Aspergillus clavatus NRRL 1 : ACLA_018380, ACLA_052840	243.141	24.8846	3.27968	8.93271e-18	6.3704e-17	Afu1g17130
Afu6g11590	Has domain(s) with predicted peroxiredoxin activity and role in oxidation-reduction process	58.4528	6.1345	3.27954	4.45179e-09	1.6535e-08	Afu6g11590
Afu5g01370	Ortholog of A. nidulans FGSC A4 : AN3630, Neosartorya fischeri NRRL 181 : NFIA_040730, Aspergillus versicolor : Aspve1_0032027 and Aspergillus fumigatus A1163 : AFUB_049880	248.333	26.0492	3.26193	1.76883e-18	1.32399e-17	Afu5g01370
Afu4g03740	Has domain(s) with predicted role in transmembrane transport and integral component of membrane localization	2464.25	257.11	3.26052	2.36034e-11	1.05859e-10	Afu4g03740
Afu4g09180	Ortholog of Aspergillus fumigatus A1163 : AFUB_066280 and Aspergillus niger ATCC 1015 : 46815-mRNA	337.011	35.0322	3.25874	1.52139e-22	1.49294e-21	Afu4g09180
Afu1g01870	Ortholog(s) have role in protein import into mitochondrial matrix and PAM complex, Tim23 associated import motor, plasma membrane localization	5509.49	576.953	3.25596	8.61295e-31	1.44724e-29	Afu1g01870
Afu8g05970	Ortholog of A. nidulans FGSC A4 : AN5283, AN2708, AN1572, AN7419, A. fumigatus Af293 : Afu6g14000, A. niger CBS 513.88 : An07g02380, An08g07270 and A. oryzae RIB40 : AO090026000716, AO090005000543	1967.31	206.574	3.25411	1.40687e-28	2.02725e-27	Afu8g05970
Afu3g02380	Ortholog(s) have role in mRNA cis splicing, via spliceosome and U2-type prespliceosome, U2AF, commitment complex localization	6230.79	654.138	3.25175	5.38279e-23	5.45111e-22	Afu3g02380
Afu5tF(gAA)3	tRNA-Phe, predicted by tRNAscan-SE; GAA anticodon	15.0451	1.5161	3.25144	0.000204615	0.000470894	tF(GAA)3
Afu3g09300	Has domain(s) with predicted transcription coregulator activity, role in regulation of transcription by RNA polymerase II and mediator complex localization	3143.64	331.21	3.24915	3.64234e-129	2.97853e-126	Afu3g09300
Afu3g06910	Ortholog of A. nidulans FGSC A4 : AN4800, A. niger CBS 513.88 : An11g09440, A. oryzae RIB40 : AO090020000302, Aspergillus wentii : Aspwe1_0562186 and Aspergillus sydowii : Aspsy1_0146673	2269.46	239.545	3.24395	4.06861e-23	4.16756e-22	Afu3g06910
Afu3g12295	NA	217.144	23.005	3.2382	2.95596e-25	3.46557e-24	Afu3g12295
Afu5g08100	Ortholog of Aspergillus fumigatus A1163 : AFUB_055630	2597.96	276.68	3.23074	5.52333e-22	5.22665e-21	Afu5g08100
Afu5g06990	Has domain(s) with predicted O-methyltransferase activity	246.872	26.3388	3.23038	1.2291e-08	4.39227e-08	Afu5g06990
Afu2g17210	Ortholog of Aspergillus fumigatus A1163 : AFUB_032860	68.0301	7.08996	3.22874	9.51763e-08	3.12886e-07	Afu2g17210
Afu1g07640	Ortholog of A. nidulans FGSC A4 : AN5110, A. niger CBS 513.88 : An07g10280, A. oryzae RIB40 : AO090012001016, Aspergillus wentii : Aspwe1_0055251 and Aspergillus sydowii : Aspsy1_0033405	4218.89	450.168	3.22778	2.64282e-26	3.32488e-25	Afu1g07640
Afu4g06320	Ortholog of A. nidulans FGSC A4 : AN4340, A. niger CBS 513.88 : An04g00650, Neosartorya fischeri NRRL 181 : NFIA_109830 and Aspergillus versicolor : Aspve1_0085213	4967.9	533.751	3.21997	2.70575e-53	1.4509e-51	Afu4g06320
Afu1g05040	Ortholog(s) have ATPase activator activity, unfolded protein binding activity	22308.9	2394.38	3.21987	8.95593e-41	2.62342e-39	Afu1g05040
Afu3g00970	Ortholog of A. nidulans FGSC A4 : AN9310, A. niger CBS 513.88 : An08g08260, Neosartorya fischeri NRRL 181 : NFIA_001810 and Aspergillus versicolor : Aspve1_0418314	9.64784	0.976475	3.21503	0.00391087	0.0075294	Afu3g00970
Afu3g14970	Putative thioredoxin; transcript downregulated in response to amphotericin B	527.835	56.9713	3.21362	3.6337e-34	7.27704e-33	Afu3g14970
Afu4g07950	Ortholog of A. nidulans FGSC A4 : AN3529, AN4144, AN8311, AN9211, AN4846 and A. fumigatus Af293 : Afu1g17260, Afu4g09380, Afu6g00560, Afu6g12140, Afu8g01900	263.832	28.6249	3.20515	2.17065e-11	9.78887e-11	Afu4g07950
Afu2g09240	Ortholog(s) have role in SCF-dependent proteasomal ubiquitin-dependent protein catabolic process, cellular response to methylmercury and SCF ubiquitin ligase complex localization	2569.66	279.516	3.20098	8.33375e-14	4.47125e-13	Afu2g09240
Afu2g15810	Ortholog of A. nidulans FGSC A4 : AN12198, A. niger CBS 513.88 : An15g06100, Aspergillus wentii : Aspwe1_0026874 and Aspergillus sydowii : Aspsy1_0026968	751.43	81.6141	3.19927	6.1516e-19	4.72345e-18	Afu2g15810
Afu4g03700	Ortholog(s) have nuclear periphery localization	31.4399	3.36423	3.19906	2.27573e-07	7.23179e-07	Afu4g03700
Afu3g11120	Glutamate decarboxylase; SrbA-regulated during hypoxia	5194.78	566.531	3.19694	4.74642e-14	2.57757e-13	Afu3g11120
Afu5tL(UAA)1	tRNA-Leu, predicted by tRNAscan-SE; UAA anticodon	4.91439	0.513353	3.19526	0.015948	0.0275719	tL(UAA)1
Afu4g08810	Ortholog(s) have fungal biofilm matrix localization	5854.45	639.574	3.19416	2.67551e-26	3.36168e-25	Afu4g08810
Afu1g13360	Protein with similarity to sulphite efflux pumps	415.32	45.5427	3.1914	5.62441e-17	3.78808e-16	ssu3
Afu7g08235	Protein of unknown function	2108.31	232.01	3.18761	2.54337e-38	6.44912e-37	Afu7g08235
Afu2g15650	Ortholog(s) have hercynylcysteine sulfoxide synthase, hercynylselenocysteine synthase, histidine N-methyltransferase activity	2288.89	251.278	3.18536	1.86454e-13	9.78433e-13	Afu2g15650
Afu1g07500	Ortholog of A. niger CBS 513.88 : An07g10060, Aspergillus wentii : Aspwe1_0046372, Aspergillus versicolor : Aspve1_0045780 and Aspergillus clavatus NRRL 1 : ACLA_027110	3878.02	427.867	3.17935	1.69243e-26	2.15966e-25	Afu1g07500
Afu3g00290	Has domain(s) with predicted oxidoreductase activity and role in metabolic process	4.71662	0.488238	3.17663	0.018017	0.030866	Afu3g00290
Afu6g02580	Ortholog of A. nidulans FGSC A4 : AN3528, AN7149, A. fumigatus Af293 : Afu4g03620, A. niger CBS 513.88 : An14g01630, An04g09610 and A. oryzae RIB40 : AO090113000188, AO090011000275, AO090023000922	38.9702	4.38888	3.16737	1.56534e-06	4.58529e-06	Afu6g02580
Afu7g05570	Ortholog of Aspergillus fumigatus A1163 : AFUB_091150	185.733	20.4934	3.16666	3.24474e-15	1.93796e-14	Afu7g05570
Afu1g13550	Protein of unknown function identified by mass spectrometry	2769.81	308.608	3.16517	5.13464e-07	1.57852e-06	Afu1g13550
Afu5g01450	Putative NADH-dependent flavin oxidoreductase	10585.2	1182.35	3.16261	4.3627e-24	4.74625e-23	Afu5g01450
Afu5g07350	Ortholog of Aspergillus fumigatus A1163 : AFUB_054900	35.6974	4.00547	3.16113	5.83656e-06	1.60928e-05	Afu5g07350
Afu4g12505	U6 snRNA; one of 3 copies in the genome	9.17447	0.95136	3.16103	0.0102879	0.0184827	U6-1
Afu4g12990	Putative thioredoxin reductase; transcript upregulated during conidial germination and in hyphae exposed to neutrophils	5146.2	579.099	3.15171	1.06805e-41	3.29583e-40	trr1
Afu4g14800	Putative short chain dehydrogenase with a predicted role in helvonic acid biosynthesis	77.3145	8.68167	3.15102	0.000420291	0.000927021	sdr1
Afu3g07240	Ortholog of A. nidulans FGSC A4 : AN4832, A. niger CBS 513.88 : An02g13480/atg29, A. oryzae RIB40 : AO090020000200, Aspergillus wentii : Aspwe1_0042020 and Aspergillus sydowii : Aspsy1_0148063	738.058	83.4196	3.14782	1.34209e-31	2.35178e-30	Afu3g07240
Afu2g17580	Scytalone dehydratase involved in conidial pigment biosynthesis; mutants display increased C3 complement binding	21.0199	2.38775	3.13393	0.000490079	0.00107156	arp1
Afu6g10520	Has domain(s) with predicted oxidoreductase activity and role in metabolic process	1396.84	159.166	3.13374	4.86907e-15	2.88006e-14	Afu6g10520
Afu1g01770	Has domain(s) with predicted oxidoreductase activity and role in metabolic process	111.413	12.8851	3.12359	3.88335e-06	1.09347e-05	Afu1g01770
Afu1g01550	Putative plasma membrane zinc transporter; expression induced by zinc depletion, ZafA-dependent; transcription repressed by PacC under neutral or alkaline growth conditions	814.681	93.6919	3.11924	8.21556e-22	7.70739e-21	zrfA
Afu7g06050	Ortholog(s) have SNARE binding, polyubiquitin modification-dependent protein binding, ubiquitin binding activity	6456.53	743.426	3.11829	8.82643e-23	8.85522e-22	ddiA
Afu2g01730	Ortholog of Neosartorya fischeri NRRL 181 : NFIA_034050, NFIA_063470, Aspergillus wentii : Aspwe1_0038124, Aspwe1_0546044 and Aspergillus versicolor : Aspve1_0029373	18.6716	2.15619	3.11599	1.33949e-05	3.52586e-05	Afu2g01730
Afu7g05840	Amidohydrolase family protein; ortholog of A. nidulans dhbD; transcript induced by exposure to human airway epithelial cells	20.7819	2.41402	3.1158	0.000232336	0.000531076	Afu7g05840
Afu6g02480	Ortholog(s) have carboxylic ester hydrolase activity	57.1594	6.47178	3.11447	1.12454e-12	5.64454e-12	Afu6g02480
Afu4g13980	Ortholog of Aspergillus fumigatus A1163 : AFUB_070890	14.4576	1.71934	3.11422	0.00154985	0.00317177	Afu4g13980
Afu2g09510	Protein of unknown function; transcript downregulated in response to voriconazole	11503.9	1331.26	3.11142	2.81711e-66	2.63279e-64	Afu2g09510
Afu4g02940	Has domain(s) with predicted DNA-binding transcription factor activity, sequence-specific DNA binding activity and role in regulation of transcription, DNA-templated	6154.71	713.449	3.10931	4.64156e-38	1.16193e-36	Afu4g02940
Afu5g00300	Has domain(s) with predicted oxidoreductase activity, transferase activity, transferring acyl groups other than amino-acyl groups, zinc ion binding activity and role in oxidation-reduction process	607.585	70.5978	3.10484	2.35505e-06	6.76328e-06	Afu5g00300
Afu2g11750	Ortholog(s) have mitochondrion localization	6053.31	703.876	3.10427	1.20298e-38	3.10653e-37	Afu2g11750
Afu4g02950	Has domain(s) with predicted hydrolase activity	15.2537	1.67116	3.10128	0.000883304	0.00186125	Afu4g02950
Afu5g12325	Ortholog of A. nidulans FGSC A4 : AN0070/uaW, A. niger CBS 513.88 : An01g02080, Aspergillus wentii : Aspwe1_0038965, Aspergillus sydowii : Aspsy1_0054888 and Aspergillus terreus NIH2624 : ATET_02043	1103.11	128.865	3.09822	4.24817e-91	1.01676e-88	Afu5g12325
Afu4g05890	Ortholog of S. cerevisiae : EFM6, A. nidulans FGSC A4 : AN10539, A. niger CBS 513.88 : An04g00080, A. oryzae RIB40 : AO090672000009 and Aspergillus wentii : Aspwe1_0167304	1657.18	193.787	3.09614	6.23718e-30	9.95211e-29	Afu4g05890
Afu3g03000	Ortholog(s) have cytoplasm localization	48.5537	5.74993	3.0957	2.17632e-09	8.28723e-09	Afu3g03000
Afu6g02430	Ortholog of A. nidulans FGSC A4 : AN8703, A. niger CBS 513.88 : An12g07820, Aspergillus glaucus : Aspgl1_0057388, Neosartorya fischeri NRRL 181 : NFIA_048690 and Aspergillus wentii : Aspwe1_0313741	20.3585	2.36264	3.08536	0.000328833	0.000737058	Afu6g02430
Afu7g05850	Ortholog of A. niger CBS 513.88 : An07g02040, Neosartorya fischeri NRRL 181 : NFIA_027090, Aspergillus clavatus NRRL 1 : ACLA_007540 and Aspergillus zonatus : Aspzo1_0166327	170.564	20.0315	3.0825	7.55426e-07	2.28444e-06	Afu7g05850
Afu3g05320	Ortholog(s) have ATPase activator activity, role in endocytosis, rRNA processing, ribosomal large subunit biogenesis, ribosomal large subunit export from nucleus and cytosol, cytosolic large ribosomal subunit, nucleolus localization	2012.18	237.73	3.08069	1.30759e-19	1.05957e-18	Afu3g05320
Afu3g09270	Has domain(s) with predicted carbohydrate binding, catalytic activity and role in carbohydrate metabolic process	42.1908	4.85521	3.07779	4.68512e-10	1.89823e-09	Afu3g09270
Afu6g10260	Putative aldehyde reductase; abundant protein in conidia; transcript up-regulated in conidia exposed to neutrophils and to human airway epithelial cells	5529.75	656.01	3.07589	1.01562e-34	2.09816e-33	akr1
Afu6g00180	Fibrinogen-binding protein of unknown function	232.067	27.6231	3.07246	1.33354e-11	6.13215e-11	Afu6g00180
Afu1g11540	Ortholog of A. niger CBS 513.88 : An08g03660, A. oryzae RIB40 : AO090038000270, Aspergillus wentii : Aspwe1_0040553 and Aspergillus sydowii : Aspsy1_0025614	4433.29	528.111	3.06984	5.67323e-17	3.81834e-16	Afu1g11540
Afu2g10360	Ortholog(s) have kynureninase activity and role in 'de novo' NAD biosynthetic process from tryptophan	6367.62	759.094	3.06846	2.7755e-39	7.4206e-38	Afu2g10360
Afu3g14560	Putative major facilitator superfamily (MFS) transporter; higher expression in 48 h biofilm vs planktonic cells	3978.43	474.698	3.06665	5.73071e-21	5.13097e-20	Afu3g14560
Afu4g00870	Ortholog(s) have extracellular region localization	10.8554	1.20804	3.06614	0.00174342	0.00353913	Afu4g00870
Afu1g02810	Ortholog(s) have RNA binding activity, role in mRNA polyadenylation, pre-mRNA cleavage required for polyadenylation, response to drug and cytosol, mRNA cleavage and polyadenylation specificity factor complex localization	1187.15	142.065	3.05819	2.94486e-59	2.02083e-57	Afu1g02810
Afu2g06220	Has domain(s) with predicted nucleic acid binding, zinc ion binding activity and nucleus localization	4016.56	482.205	3.05791	1.64355e-17	1.15697e-16	Afu2g06220
Afu5g13715	Ortholog of A. nidulans FGSC A4 : AN3395, AN7406, A. niger CBS 513.88 : An02g14300, An14g03530, Aspergillus versicolor : Aspve1_0038904 and Aspergillus clavatus NRRL 1 : ACLA_076630	5376.28	646.292	3.05678	9.5059e-66	8.63717e-64	Afu5g13715
Afu1g01520	Ortholog(s) have extracellular region localization	8.96331	1.07809	3.05543	0.00189695	0.00383178	Afu1g01520
Afu6g12050	Putative non-ribosomal peptide synthetase (NRPS); member of the fumiquinazoline biosynthetic cluster; essential for fumigaclavine C biosynthesis; transcript downregulated in response to voriconazole	7.03802	0.923037	3.05073	0.0240076	0.0401154	nrps11
Afu6g10090	Has domain(s) with predicted NAD binding, oxidoreductase activity, acting on the CH-OH group of donors, NAD or NADP as acceptor activity and role in oxidation-reduction process	841.251	101.972	3.04382	9.05997e-15	5.24207e-14	Afu6g10090
Afu3g13740	Hsp70 family protein	75.123	9.09109	3.04093	0.000182727	0.000422404	Afu3g13740
Afu2g04950	Ortholog of A. nidulans FGSC A4 : AN2088, A. niger CBS 513.88 : An11g04660, A. oryzae RIB40 : AO090003000298, Aspergillus wentii : Aspwe1_0177253 and Aspergillus sydowii : Aspsy1_0054006	555.555	67.667	3.04063	5.52657e-24	5.99251e-23	Afu2g04950
Afu2g15190	Ortholog(s) have ribulose-phosphate 3-epimerase activity and role in pentose-phosphate shunt	4346.41	528.988	3.03962	9.93811e-25	1.12743e-23	Afu2g15190
Afu1g02350	Has domain(s) with predicted role in transmembrane transport and integral component of membrane localization	246.889	29.8184	3.03953	1.49228e-12	7.43336e-12	Afu1g02350
Afu4g07410	Has domain(s) with predicted catalytic activity	199.918	24.5704	3.03072	8.30772e-15	4.82103e-14	Afu4g07410
Afu6g00650	Ortholog of Aspergillus glaucus : Aspgl1_0031856, Aspergillus fumigatus A1163 : AFUB_096820, Aspergillus zonatus : Aspzo1_0058781 and Aspergillus carbonarius ITEM 5010 : Acar5010_502725	744.107	90.971	3.0298	8.64296e-34	1.69288e-32	Afu6g00650
Afu2g00970	Putative zinc-containing alcohol dehydrogenase; transcript induced by exposure to human airway epithelial cells	1241.72	152.423	3.02784	3.88721e-30	6.30498e-29	Afu2g00970
Afu6g00430	Ortholog of A. nidulans FGSC A4 : AN0362, A. fumigatus Af293 : Afu6g03560, A. niger CBS 513.88 : An10g01040, An01g06280 and A. oryzae RIB40 : AO090005000897	1490.59	183.201	3.02495	2.67611e-21	2.44285e-20	Afu6g00430
Afu2g03100	Ortholog of A. nidulans FGSC A4 : AN10569, A. niger CBS 513.88 : An07g07510, A. oryzae RIB40 : AO090120000281, Aspergillus wentii : Aspwe1_0040642 and Aspergillus terreus NIH2624 : ATET_09584	1455.96	179.253	3.02028	4.58192e-32	8.20482e-31	Afu2g03100
Afu6g09356	Ortholog of A. fumigatus Af293 : Afu6g09335, Aspergillus wentii : Aspwe1_0103418, Aspergillus versicolor : Aspve1_0084587 and Aspergillus niger ATCC 1015 : 170177-mRNA, 170954-mRNA	32.1508	4.00547	3.00888	4.22293e-09	1.56987e-08	Afu6g09356
Afu6g12940	Has domain(s) with predicted hydrolase activity	755.478	94.5696	2.99795	3.22045e-26	4.02577e-25	Afu6g12940
Afu8g05670	Ortholog of A. nidulans FGSC A4 : AN1559, A. niger CBS 513.88 : An15g04510, A. oryzae RIB40 : AO090005000575, Aspergillus wentii : Aspwe1_0141349 and Aspergillus sydowii : Aspsy1_0146079	2274.25	284.938	2.99626	6.71219e-17	4.48683e-16	Afu8g05670
Afu7g02200	Ortholog(s) have ATP binding, Swi5-Sfr1 complex binding, double-stranded DNA binding, recombinase activity, single-stranded DNA binding, single-stranded DNA-dependent ATPase activity	83.4696	10.3035	2.99387	7.58247e-06	2.05999e-05	Afu7g02200
Afu1g05760	Putative arsenite efflux transporter; predicted gene pair with AFUA_5G15010	36.4589	4.49692	2.98094	1.03828e-05	2.76865e-05	Afu1g05760
Afu5g11960	Ortholog of A. niger CBS 513.88 : An18g02410, A. oryzae RIB40 : AO090120000315, Aspergillus terreus NIH2624 : ATET_02079 and Aspergillus carbonarius ITEM 5010 : Acar5010_505818	46.5027	5.95317	2.97991	0.000955257	0.00200476	Afu5g11960
Afu1g05270	Has domain(s) with predicted phosphoric diester hydrolase activity and role in lipid metabolic process	65.0521	8.14088	2.97963	2.01435e-15	1.22366e-14	Afu1g05270
Afu1g07510	Ortholog(s) have RNA polymerase II C-terminal domain binding, mRNA binding activity and role in mRNA polyadenylation, pre-mRNA cleavage required for polyadenylation, termination of RNA polymerase II transcription, poly(A)-coupled	2988.82	379.48	2.9768	5.21666e-40	1.4626e-38	Afu1g07510
Afu4g02960	Has domain(s) with predicted hydrolase activity and role in nucleotide catabolic process	54.3007	6.80611	2.97632	2.38676e-11	1.06995e-10	Afu4g02960
Afu2g00980	Ortholog of A. oryzae RIB40 : AO090023000440, Aspergillus flavus NRRL 3357 : AFL2T_04282, Neosartorya fischeri NRRL 181 : NFIA_033290 and Aspergillus versicolor : Aspve1_0043932	131.325	16.7145	2.9739	4.3068e-07	1.33573e-06	Afu2g00980
Afu4g04570	Ortholog of A. oryzae RIB40 : AO090206000032, Aspergillus flavus NRRL 3357 : AFL2T_12442, Neosartorya fischeri NRRL 181 : NFIA_028780 and Aspergillus wentii : Aspwe1_0174563	428.167	54.7156	2.9689	2.77614e-16	1.7899e-15	Afu4g04570
Afu2g10720	Ortholog of A. nidulans FGSC A4 : AN5933, A. niger CBS 513.88 : An02g02500, Aspergillus wentii : Aspwe1_0061884, Aspergillus sydowii : Aspsy1_0044922 and Aspergillus terreus NIH2624 : ATET_01504	399.728	51.0771	2.96473	1.63963e-26	2.09502e-25	Afu2g10720
Afu1g13080	Ortholog of A. niger CBS 513.88 : An08g06070, Aspergillus wentii : Aspwe1_0183289, Aspergillus sydowii : Aspsy1_0086398 and Aspergillus terreus NIH2624 : ATET_00503	23.9507	3.00593	2.96136	0.00863444	0.0157169	Afu1g13080
Afu1g15390	Ortholog(s) have role in cellular response to oxidative stress, transcription by RNA polymerase II and cytoplasm, nucleus localization	3571.88	459.407	2.95955	1.45937e-24	1.63479e-23	Afu1g15390
Afu8g04920	LEA domain protein; transcript induced by exposure to human airway epithelial cells	10.6873	1.38616	2.95955	0.0057172	0.010749	Afu8g04920
Afu3g10770	RTA1 domain protein	1657.13	214.054	2.95231	1.32258e-11	6.08459e-11	Afu3g10770
Afu4g00280	Ortholog(s) have extracellular region localization	96.5503	12.403	2.9482	6.00273e-12	2.84289e-11	Afu4g00280
Afu3g09930	Ortholog of A. nidulans FGSC A4 : AN4995, A. niger CBS 513.88 : An16g03610, A. oryzae RIB40 : AO090003000511, Aspergillus glaucus : Aspgl1_0123810 and Neosartorya fischeri NRRL 181 : NFIA_067370	2634.59	341.462	2.94797	2.93077e-12	1.42023e-11	Afu3g09930
Afu5g09930	Ortholog of A. nidulans FGSC A4 : AN9206, AN1849, A. fumigatus Af293 : Afu4g01210, Afu5g02320, A. niger CBS 513.88 : An03g02680, An12g10080, An12g02060 and A. oryzae RIB40 : AO090001000129, AO090010000537	448.743	58.1817	2.9473	2.39142e-17	1.66079e-16	Afu5g09930
Afu1g11715	Ortholog of Neosartorya fischeri NRRL 181 : NFIA_013830, Aspergillus fumigatus A1163 : AFUB_011150 and Aspergillus clavatus NRRL 1 : ACLA_023930	48.7646	6.26765	2.94482	9.83968e-06	2.636e-05	Afu1g11715
Afu5g14180	Ortholog of A. nidulans FGSC A4 : AN7186, A. niger CBS 513.88 : An14g05580, A. oryzae RIB40 : AO090001000217, Aspergillus wentii : Aspwe1_0179974 and Aspergillus sydowii : Aspsy1_0026595	88.8951	11.456	2.94256	9.6594e-08	3.17228e-07	Afu5g14180
Afu8g06620	Has domain(s) with predicted hydrolase activity	153.667	19.9999	2.94059	5.36438e-06	1.48618e-05	Afu8g06620
Afu3g05980	Ortholog of A. nidulans FGSC A4 : AN2776, A. niger CBS 513.88 : An11g10620, A. oryzae RIB40 : AO090020000068, Aspergillus wentii : Aspwe1_0173669 and Aspergillus sydowii : Aspsy1_0029855	1635.95	214.407	2.93188	5.41101e-30	8.67618e-29	Afu3g05980
Afu5g08960	Ortholog(s) have sterol esterase activity, role in cellular lipid metabolic process, sterol metabolic process and integral component of membrane, lipid droplet localization	2151.32	282.248	2.9305	3.04408e-29	4.65289e-28	Afu5g08960
Afu6g12430	Ortholog of A. nidulans FGSC A4 : AN11730, A. niger CBS 513.88 : An06g01590, A. oryzae RIB40 : AO090009000169, Neosartorya fischeri NRRL 181 : NFIA_058400 and Aspergillus wentii : Aspwe1_0166417	2358.58	309.541	2.93008	8.65695e-18	6.17823e-17	Afu6g12430
Afu5g07340	Has domain(s) with predicted unfolded protein binding activity and role in protein folding	18081.2	2373.27	2.92947	1.46653e-18	1.10276e-17	Afu5g07340
Afu5g11320	Allergen Asp f 29; putative thioredoxin	77574.5	10235.5	2.922	1.00959e-23	1.07921e-22	aspf29
Afu5g00990	Ortholog of Aspergillus fumigatus A1163 : AFUB_049430	39.7657	5.11189	2.92124	1.20029e-08	4.29245e-08	Afu5g00990
Afu5g02940	Ortholog(s) have (R)-carnitine transmembrane transporter activity, choline transmembrane transporter activity, ethanolamine transmembrane transporter activity	109.351	14.6819	2.91477	6.77661e-13	3.44732e-12	Afu5g02940
Afu1g01350	Ortholog of A. nidulans FGSC A4 : AN0467, AN0468, A. fumigatus Af293 : Afu1g04310, A. niger CBS 513.88 : An12g10460 and Aspergillus wentii : Aspwe1_0169394	308.82	40.8825	2.91448	7.9753e-07	2.40805e-06	Afu1g01350
Afu1g13350	Putative transporter protein	452.381	59.9643	2.91353	9.6736e-15	5.58066e-14	Afu1g13350
Afu8g07030	Putative endo-1,4 beta-mannosidase, a predicted secreted hydrolase with a fungal cellulose binding domain	356.671	47.7185	2.90954	4.22774e-29	6.36301e-28	man
Afu3g06540	Ortholog(s) have phosphoadenylyl-sulfate reductase (thioredoxin) activity and role in cellular response to drug, sulfate assimilation, phosphoadenylyl sulfate reduction by phosphoadenylyl-sulfate reductase (thioredoxin)	9495.81	1263.77	2.90942	2.26778e-24	2.51455e-23	met16
Afu4g00860	Dehydrin-like protein; plays a role in oxidative, osmotic and pH stress responses; conserved DPR motif; constitutively transcribed and expressed in dormant conidia; expression dependent on sakA and cAMP pathways; germination downregulated	67.0337	8.66065	2.90907	3.48341e-07	1.08862e-06	dprA
Afu1g01480	Has domain(s) with predicted transmembrane transporter activity, role in transmembrane transport and membrane localization	30.6972	3.95729	2.89353	3.6088e-05	9.02937e-05	Afu1g01480
Afu8g07220	Ortholog of A. niger CBS 513.88 : An11g09220, Neosartorya fischeri NRRL 181 : NFIA_100030, Aspergillus wentii : Aspwe1_0179921 and Aspergillus niger ATCC 1015 : 39376-mRNA	137.641	18.5101	2.89347	1.11539e-10	4.73822e-10	Afu8g07220
Afu3g02230	Ortholog of Neosartorya fischeri NRRL 181 : NFIA_003360, Aspergillus wentii : Aspwe1_0172779, Aspergillus fumigatus A1163 : AFUB_046120 and Aspergillus clavatus NRRL 1 : ACLA_062180	16.0176	2.13107	2.89327	0.00107407	0.00223742	Afu3g02230
Afu6g08080	Has domain(s) with predicted catalytic activity, hydrolase activity, hydrolyzing O-glycosyl compounds activity and role in polysaccharide metabolic process	318.472	43.1684	2.89319	3.41009e-12	1.64196e-11	Afu6g08080
Afu6g05030	Polysaccharide deacetylase family protein; predicted gene pair with AFUA_5G09130	560.72	75.6233	2.88912	2.464e-30	4.05012e-29	Afu6g05030
Afu2g04560	Has domain(s) with predicted oxidoreductase activity and role in metabolic process	1350.71	182.512	2.88835	3.78142e-07	1.178e-06	Afu2g04560
Afu3g08630	Ortholog(s) have transcription coactivator activity and role in pathogenesis, positive regulation of transcription by RNA polymerase II	4168.41	563.318	2.88751	2.70975e-34	5.48263e-33	Afu3g08630
Afu4g07880	Ortholog of A. nidulans FGSC A4 : AN3851, A. oryzae RIB40 : AO090023001014, Aspergillus sydowii : Aspsy1_0088804 and Aspergillus carbonarius ITEM 5010 : Acar5010_205171	1107.23	149.689	2.88566	5.12496e-17	3.46429e-16	Afu4g07880
Afu6g08890	Ortholog(s) have mitochondrial inner membrane localization	916.876	124.223	2.88502	1.54845e-23	1.63562e-22	Afu6g08890
Afu7g06040	Ortholog of S. cerevisiae : YLR050C, Aspergillus wentii : Aspwe1_0035527, Aspergillus sydowii : Aspsy1_0093107 and Aspergillus terreus NIH2624 : ATET_06330	880.17	119.357	2.88337	7.45827e-73	9.26431e-71	Afu7g06040
Afu3g11340	Ortholog(s) have role in purine nucleobase catabolic process	470.326	63.8025	2.88334	6.22589e-13	3.1787e-12	Afu3g11340
Afu6g00290	Has domain(s) with predicted catalytic activity, pyridoxal phosphate binding activity and role in biosynthetic process	1353.17	183.793	2.87995	1.51222e-09	5.81937e-09	Afu6g00290
Afu1g07650	Ortholog(s) have indole-3-acetaldehyde reductase (NADH) activity, indole-3-acetaldehyde reductase (NADPH) activity, oxidoreductase activity, acting on NAD(P)H, NAD(P) as acceptor activity	1503.21	204.58	2.87815	7.95845e-23	8.00166e-22	Afu1g07650
Afu4g05855	Has domain(s) with predicted role in ER to Golgi vesicle-mediated transport and intracellular localization	2895.96	393.962	2.87786	7.05914e-23	7.11204e-22	Afu4g05855
Afu6g02850	Ortholog(s) have role in cellular response to drug	420.642	57.4458	2.87487	1.56203e-08	5.53565e-08	Afu6g02850
Afu5g14140	Has domain(s) with predicted DNA binding, DNA-binding transcription factor activity, RNA polymerase II-specific, zinc ion binding activity and role in regulation of transcription, DNA-templated, transcription, DNA-templated	113.527	15.5839	2.86999	4.05177e-17	2.76495e-16	Afu5g14140
Afu3g00860	Transcript up-regulated in conidia exposed to neutrophils	5.94101	0.897922	2.86664	0.00813941	0.0148682	Afu3g00860
Afu6g05270	Ortholog(s) have role in endonucleolytic cleavage in ITS1 to separate SSU-rRNA from 5.8S rRNA and LSU-rRNA from tricistronic rRNA transcript (SSU-rRNA, 5.8S rRNA, LSU-rRNA), endonucleolytic cleavage involved in tRNA processing	783.119	107.128	2.86648	4.39363e-17	2.98992e-16	Afu6g05270
Afu3g05740	Aldose 1-epimerase	543.772	75.27	2.85602	2.98561e-20	2.52132e-19	Afu3g05740
Afu2g11100	Ortholog of A. nidulans FGSC A4 : AN5900, A. niger CBS 513.88 : An02g03000, A. oryzae RIB40 : AO090026000554, Aspergillus wentii : Aspwe1_0071487 and Aspergillus sydowii : Aspsy1_0151794	5351.52	739.693	2.85447	1.13015e-52	5.86783e-51	Afu2g11100
Afu4g11580	Putative manganese-superoxide dismutase; contains a putative mitochondrial targeting signal; conidia-enriched protein; transcript induced by menadione, by growth at high temperature and by exposure of conidia to neutrophils	23924.3	3311.62	2.85295	6.22667e-59	4.15662e-57	sod2
Afu4g06170	Has domain(s) with predicted DNA-binding transcription factor activity, sequence-specific DNA binding activity and role in regulation of transcription, DNA-templated	1061.45	146.962	2.85206	8.15607e-11	3.50418e-10	Afu4g06170
Afu4g10940	Ortholog(s) have 4-hydroxy-4-methyl-2-oxoglutarate aldolase activity, oxaloacetate decarboxylase activity and role in 3,4-dihydroxybenzoate catabolic process	699.423	96.9238	2.85199	3.15692e-15	1.88665e-14	Afu4g10940
Afu1g15360	Has domain(s) with predicted FMN binding, oxidoreductase activity, riboflavin reductase (NADPH) activity and role in oxidation-reduction process	515.309	71.8027	2.84718	8.96051e-26	1.08689e-24	Afu1g15360
Afu4g08750	Ortholog of A. nidulans FGSC A4 : AN1654, A. niger CBS 513.88 : An04g03610, Aspergillus wentii : Aspwe1_0034423 and Aspergillus sydowii : Aspsy1_0084030	456.073	63.6991	2.84265	2.89659e-26	3.63482e-25	Afu4g08750
Afu2g04380	Ortholog of A. nidulans FGSC A4 : AN3975, AN9193/llmJ, AN2891 and A. fumigatus Af293 : Afu1g10150, Afu3g15150, Afu3g15280, Afu6g03300	32.5953	4.51882	2.84092	0.000901803	0.0018982	Afu2g04380
Afu3g00800	Predicted oxidoreductase, 2OG-Fe(II) oxygenase family protein; SrbA-regulated during hypoxia	222.739	31.1788	2.83413	4.24472e-11	1.86119e-10	Afu3g00800
Afu5g13500	Has domain(s) with predicted zinc ion binding activity	2255.79	316.664	2.83281	5.26079e-25	6.09494e-24	Afu5g13500
Afu5g05930	Ortholog(s) have rRNA primary transcript binding activity	2346.28	329.119	2.83241	3.66579e-27	4.86771e-26	Afu5g05930
Afu2g11590	Has domain(s) with predicted transferase activity, transferring hexosyl groups activity and role in metabolic process	13.6972	2.02741	2.82633	0.00277861	0.00546752	Afu2g11590
Afu5g13530	Ortholog(s) have role in exonucleolytic trimming to generate mature 3'-end of 5.8S rRNA from tricistronic rRNA transcript (SSU-rRNA, 5.8S rRNA and LSU-rRNA), more	2860.85	405.723	2.81641	2.24205e-62	1.7601e-60	Afu5g13530
Afu6g11430	Putative aldehyde dehydrogenase; predicted gene pair with AFUA_7G01000; hypoxia repressed protein; transcript up-regulated in conidia exposed to neutrophils; immunoreactive protein	7627.43	1085.94	2.81297	2.20886e-19	1.75652e-18	aldA
Afu3g13880	Ortholog(s) have role in fatty acid catabolic process	58.2684	8.29505	2.81223	1.00351e-06	2.99952e-06	Afu3g13880
Afu1g12025	Ortholog of A. nidulans FGSC A4 : AN1067, A. oryzae RIB40 : AO090001000340, Neosartorya fischeri NRRL 181 : NFIA_013500 and Aspergillus versicolor : Aspve1_0024253	383.225	54.6735	2.80448	1.45068e-14	8.20491e-14	Afu1g12025
Afu3g06425	Protein of unknown function; predicted gene pair with AFUA_1G00920	136.202	19.4649	2.80393	1.3017e-14	7.39637e-14	Afu3g06425
Afu5g13630	Has domain(s) with predicted calcium ion binding activity	625.578	89.8289	2.80324	2.88579e-30	4.70403e-29	Afu5g13630
Afu4g07860	Ortholog of A. oryzae RIB40 : AO090023000775, Neosartorya fischeri NRRL 181 : NFIA_108310, Aspergillus wentii : Aspwe1_0034509 and Aspergillus niger ATCC 1015 : 44171-mRNA	674.978	96.5258	2.79945	7.68617e-20	6.32755e-19	Afu4g07860
Afu1g09700	Ortholog of S. cerevisiae : YCR051W, A. nidulans FGSC A4 : AN1295, A. niger CBS 513.88 : An08g01490, Aspergillus wentii : Aspwe1_0168621 and Aspergillus sydowii : Aspsy1_0053072	1862.75	267.625	2.79868	1.31834e-10	5.56904e-10	Afu1g09700
Afu1g15560	Ortholog of A. nidulans FGSC A4 : AN0884, A. niger CBS 513.88 : An01g13780, A. oryzae RIB40 : AO090005001164, Aspergillus wentii : Aspwe1_0039995 and Aspergillus sydowii : Aspsy1_0053479	1375.19	198.032	2.79467	1.79594e-28	2.56156e-27	Afu1g15560
Afu1g06130	Ortholog(s) have rhamnogalacturonan acetylesterase activity and role in pectin catabolic process	33.9545	4.67709	2.79288	1.0718e-05	2.85417e-05	Afu1g06130
Afu3g07660	Ortholog of A. nidulans FGSC A4 : AN11766, A. oryzae RIB40 : AO090020000405, Neosartorya fischeri NRRL 181 : NFIA_069490, Aspergillus wentii : Aspwe1_0173499 and Aspergillus clavatus NRRL 1 : ACLA_035620	24.1729	3.49212	2.78896	2.17368e-05	5.56055e-05	Afu3g07660
Afu6g11720	Ortholog of A. niger CBS 513.88 : An08g04630, A. oryzae RIB40 : AO090011000010, Neosartorya fischeri NRRL 181 : NFIA_057390 and Aspergillus niger ATCC 1015 : 126535-mRNA	134.185	19.3838	2.78486	3.66458e-11	1.61548e-10	Afu6g11720
Afu4g10570	Ortholog(s) have ubiquitin ligase activator activity	163.613	23.7049	2.77898	1.09667e-10	4.66071e-10	Afu4g10570
Afu1g01370	Predicted glutathione S transferase	490.7	71.7609	2.77316	1.71528e-11	7.8143e-11	Afu1g01370
Afu3g11355	Ortholog of A. niger CBS 513.88 : An02g07110, Aspergillus tubingensis : Asptu1_0118630, Aspergillus brasiliensis : Aspbr1_0038499 and Aspergillus acidus : Aspfo1_0497209	671.867	98.5912	2.76917	5.126e-17	3.46429e-16	Afu3g11355
Afu3g14620	Predicted adhesin-like protein; ortholog of A. nidulans abnA	96.5728	13.9769	2.76503	7.13414e-08	2.37635e-07	Afu3g14620
Afu6g09970	Has domain(s) with predicted oxidoreductase activity and role in metabolic process	43.4474	6.36811	2.76192	4.12189e-05	0.000102426	Afu6g09970
Afu3g01130	Ortholog of Neosartorya fischeri NRRL 181 : NFIA_001990, Aspergillus fumigatus A1163 : AFUB_047280, Aspergillus clavatus NRRL 1 : ACLA_063710 and Aspergillus carbonarius ITEM 5010 : Acar5010_409377	162.435	23.9347	2.76111	1.32645e-06	3.92181e-06	Afu3g01130
Afu5g03269	Ortholog of A. niger CBS 513.88 : An09g05520, A. oryzae RIB40 : AO090102000529, Aspergillus wentii : Aspwe1_0043022, Aspergillus sydowii : Aspsy1_0036113 and Aspergillus terreus NIH2624 : ATET_08090	37.5891	5.59692	2.751	1.0049e-06	3.00278e-06	Afu5g03269
Afu4g02820	Has domain(s) with predicted catalytic activity	131.709	19.6375	2.74665	0.000206876	0.000475762	Afu4g02820
Afu8g01010	Has domain(s) with predicted acyl-CoA dehydrogenase activity, flavin adenine dinucleotide binding, oxidoreductase activity, oxidoreductase activity, acting on the CH-CH group of donors activity and role in oxidation-reduction process	47.2199	6.96322	2.74596	0.0211851	0.0358183	Afu8g01010
Afu5g07000	Puttaive NAD binding Rossmann fold oxidoreductase; transcript up-regulated in conidia exposed to neutrophils	4652.37	694.621	2.74382	3.38936e-16	2.16959e-15	Afu5g07000
Afu8g01150	Has domain(s) with predicted DNA binding, zinc ion binding activity, role in transcription, DNA-templated and nucleus localization	129.599	19.2833	2.74347	2.89583e-13	1.50592e-12	Afu8g01150
Afu8g01730	Has domain(s) with predicted transferase activity, transferring glycosyl groups activity	4629.87	692.101	2.74188	2.98072e-16	1.913e-15	Afu8g01730
Afu2g15690	Ortholog of A. nidulans FGSC A4 : AN10272, Aspergillus wentii : Aspwe1_0170945, Aspergillus clavatus NRRL 1 : ACLA_074640 and Aspergillus zonatus : Aspzo1_0138260	291.65	43.7466	2.73948	2.50799e-17	1.73806e-16	Afu2g15690
Afu1g10060	Ortholog of A. nidulans FGSC A4 : AN11935, A. oryzae RIB40 : AO090038000429, Aspergillus wentii : Aspwe1_0168733, Aspergillus sydowii : Aspsy1_0126887 and Aspergillus terreus NIH2624 : ATET_00179	270.77	40.8455	2.73292	9.31009e-39	2.41055e-37	Afu1g10060
Afu1g05140	Ortholog of A. nidulans FGSC A4 : AN2750, A. niger CBS 513.88 : An01g04360, A. oryzae RIB40 : AO090003000810, Aspergillus wentii : Aspwe1_0181081 and Aspergillus sydowii : Aspsy1_0059496	68.7146	10.1452	2.73222	1.22015e-11	5.63187e-11	Afu1g05140
Afu1g04440	Ortholog of A. nidulans FGSC A4 : AN0454, A. niger CBS 513.88 : An01g03310, A. oryzae RIB40 : AO090003000907, Aspergillus wentii : Aspwe1_0150842 and Aspergillus sydowii : Aspsy1_0086117	2017.67	304.157	2.72994	2.38743e-27	3.19616e-26	Afu1g04440
Afu3g00760	Has domain(s) with predicted N-acetyltransferase activity	159.626	24.1292	2.72945	6.06272e-06	1.66649e-05	Afu3g00760
Afu4g02750	Has domain(s) with predicted role in transmembrane transport and integral component of membrane localization	913.497	137.934	2.72743	1.16635e-12	5.85144e-12	Afu4g02750
Afu3g14770	Has domain(s) with predicted catalytic activity, coenzyme binding activity and role in cellular metabolic process	8.73178	1.20804	2.72452	0.00325645	0.00634038	Afu3g14770
Afu5g12780	Ortholog of A. nidulans FGSC A4 : AN8430, A. niger CBS 513.88 : An18g00330, A. oryzae RIB40 : AO090010000134, Neosartorya fischeri NRRL 181 : NFIA_074390 and Aspergillus wentii : Aspwe1_0449405	3003.42	456.153	2.71921	3.04105e-10	1.24966e-09	Afu5g12780
Afu6g08000	General amidase; induced by growth on BSA as a sole nitrogen source	409.286	62.3702	2.71906	1.33225e-10	5.62055e-10	gmdA
Afu7g01950	Ortholog of A. nidulans FGSC A4 : AN11176, A. oryzae RIB40 : AO090038000574, Neosartorya fischeri NRRL 181 : NFIA_114680 and Aspergillus versicolor : Aspve1_0047813	603.074	91.3906	2.71736	1.96434e-50	9.13557e-49	Afu7g01950
Afu6g07120	Essential protein involved in nuclear movement	3434.46	523.604	2.71416	2.68588e-17	1.8574e-16	nudC
Afu6g13630	Ortholog of A. nidulans FGSC A4 : AN5437, AN2941, A. fumigatus Af293 : Afu3g08250, A. niger CBS 513.88 : An02g11860 and A. oryzae RIB40 : AO090005001453, AO090103000325	45.6878	7.08265	2.71232	0.000841351	0.00177935	Afu6g13630
Afu5g02990	Putative aromatic amino acid aminotransferase; transcript downregulated in response to voriconazole; induced by growth on BSA as a sole nitrogen source	4589.21	700.805	2.71106	1.05987e-14	6.09288e-14	Afu5g02990
Afu2g14940	Ortholog of A. nidulans FGSC A4 : AN7565, A. niger CBS 513.88 : An15g03240, A. oryzae RIB40 : AO090012000409, Aspergillus wentii : Aspwe1_0693532 and Aspergillus sydowii : Aspsy1_1021602	1628.74	248.853	2.70995	6.58238e-46	2.47482e-44	Afu2g14940
Afu5g13110	Ortholog of A. nidulans FGSC A4 : AN10857, A. niger CBS 513.88 : An14g06040, A. oryzae RIB40 : AO090120000436, Aspergillus wentii : Aspwe1_0039047 and Aspergillus sydowii : Aspsy1_0040418	1131.62	173.36	2.70797	2.21295e-21	2.02951e-20	Afu5g13110
Afu3g15040	Has domain(s) with predicted monooxygenase activity, oxidoreductase activity, acting on paired donors, with incorporation or reduction of molecular oxygen activity and role in oxidation-reduction process	13.5792	2.05341	2.69521	0.0246255	0.0410621	Afu3g15040
Afu4g01060	Ortholog of A. nidulans FGSC A4 : AN6727, AN5371, AN0386, A. fumigatus Af293 : Afu1g01610, Afu6g03180, Afu7g05880 and A. niger CBS 513.88 : An04g08650, An07g02000	475.841	73.9536	2.69514	3.31733e-38	8.38993e-37	Afu4g01060
Afu4g02802	Has domain(s) with predicted 2 iron, 2 sulfur cluster binding, oxidoreductase activity and role in oxidation-reduction process	568.137	87.4181	2.69319	8.48809e-24	9.1431e-23	Afu4g02802
Afu6g12410	GPI-anchored putative beta(1-3)glucanosyltransferase involved in cell wall maintenance; belongs to the 7-member GEL family	339.702	52.6385	2.6922	5.70652e-10	2.2875e-09	gel7
Afu5g10290	Putative fructose-bisphosphate aldolase	31.4594	5.03013	2.69161	1.11568e-07	3.63484e-07	Afu5g10290
Afu5g01490	Putative hydrophobin; upregulated in 24&#8201;h biofilm vs planktonic culture	5054.04	782.649	2.69061	4.02393e-18	2.92279e-17	rodD
Afu5g04090	Ortholog(s) have chaperone binding, protein binding, bridging activity and role in cAMP-mediated signaling, cellular response to drug, filamentous growth of a population of unicellular organisms, kinetochore assembly	1839.03	285.068	2.68984	2.19601e-14	1.22163e-13	Afu5g04090
Afu6g08860	Has domain(s) with predicted carbohydrate binding, carbohydrate derivative binding activity and role in carbohydrate derivative metabolic process, carbohydrate metabolic process	1282.41	199.368	2.6891	2.68569e-21	2.44932e-20	Afu6g08860
Afu4g09850	Ortholog of A. nidulans FGSC A4 : AN3507, A. oryzae RIB40 : AO090103000215, Neosartorya fischeri NRRL 181 : NFIA_106200 and Aspergillus versicolor : Aspve1_0085394	127.006	19.5444	2.68807	1.36881e-09	5.28616e-09	Afu4g09850
Afu3g13900	Ortholog(s) have glutamate-cysteine ligase activity and role in cellular detoxification of cadmium ion, glutathione biosynthetic process, phytochelatin biosynthetic process	4898.85	761.163	2.68692	2.20887e-92	5.70412e-90	Afu3g13900
Afu8g01590	Ortholog of A. nidulans FGSC A4 : AN6463, AN7976, A. fumigatus Af293 : Afu4g14310 and A. niger CBS 513.88 : An15g05580, An11g01710, An12g06830, An11g08100, An08g01130, An07g04970, An03g04950, An09g06370, An15g02610	8.44381	1.30966	2.68635	0.0127187	0.0224074	Afu8g01590
Afu3g03295	Ortholog(s) have intracellular localization	15.2839	2.36264	2.68596	0.000627036	0.00135144	Afu3g03295
Afu8g02500	Predicted glutathione S transferase	362.738	56.2577	2.68547	3.19723e-22	3.07292e-21	Afu8g02500
Afu6g13420	Ortholog(s) have polyubiquitin modification-dependent protein binding activity and role in negative regulation of protein catabolic process	10431.6	1624.88	2.68257	3.42528e-17	2.35051e-16	Afu6g13420
Afu6g09800	Has domain(s) with predicted aspartic-type endopeptidase activity and role in proteolysis	6.90709	1.07809	2.67958	0.00948177	0.0171353	Afu6g09800
Afu1g01430	Has domain(s) with predicted catalytic activity and role in metabolic process	197.4	30.9864	2.67617	2.37848e-22	2.3109e-21	Afu1g01430
Afu1g15100	Has domain(s) with predicted cholestenol delta-isomerase activity, role in sterol metabolic process and endoplasmic reticulum, integral component of membrane localization	301.742	47.2694	2.67549	1.37328e-20	1.19362e-19	Afu1g15100
Afu1g11180	Heat shock protein/chaperonin; transcript downregulated in response to voriconazole	15433.1	2417.03	2.67471	3.45318e-13	1.79102e-12	hsp78
Afu5g01420	Ortholog(s) have extracellular region localization	148.407	23.6106	2.67386	1.27058e-11	5.85363e-11	Afu5g01420
Afu7g05490	Protein of unknown function; transcript induced by voriconazole	6118.18	959.769	2.67196	3.8904e-15	2.31653e-14	Afu7g05490
Afu7g02300	Ortholog of A. niger CBS 513.88 : An12g00330, A. oryzae RIB40 : AO090038000609, Aspergillus wentii : Aspwe1_0029503 and Aspergillus sydowii : Aspsy1_0161249	883.355	138.857	2.66894	1.69106e-14	9.52056e-14	Afu7g02300
Afu8g00550	Putative methyl transferase; member of the pseurotin A gene cluster; conidia-enriched protein; hypoxia induced protein	353.041	55.42	2.66828	8.426e-05	0.000203006	Afu8g00550
Afu7g01730	Phosphatidylserine decarboxylase family protein; transcript induced by exposure to human airway epithelial cells	93.0733	14.6106	2.66752	5.47422e-09	2.01646e-08	Afu7g01730
Afu2g03060	Ortholog(s) have role in mRNA cis splicing, via spliceosome and nuclear telomeric heterochromatin localization	3177.36	500.451	2.66666	1.61637e-15	9.88867e-15	Afu2g03060
Afu5g04120	Ortholog(s) have role in chromatin silencing at telomere, histone deacetylation	1937.94	305.964	2.66418	1.41448e-36	3.25828e-35	Afu5g04120
Afu2g14930	Ortholog(s) have L-allo-threonine aldolase activity, role in carnitine biosynthetic process, glycine biosynthetic process, threonine catabolic process and cytosol localization	278.56	43.6373	2.66259	5.2889e-30	8.49426e-29	Afu2g14930
Afu2g13790	Ortholog of Aspergillus fumigatus A1163 : AFUB_029420	37.986	5.90819	2.66074	0.000496892	0.00108524	Afu2g13790
Afu8g06630	Has domain(s) with predicted DNA-binding transcription factor activity, sequence-specific DNA binding activity and role in regulation of transcription, DNA-templated	32.5393	5.21146	2.66065	5.73828e-07	1.75639e-06	Afu8g06630
Afu6g02300	Ortholog(s) have role in budding cell bud growth, morphogenesis checkpoint, protein autophosphorylation, septin ring assembly and cellular bud neck localization	34.5612	5.39484	2.65506	0.000651728	0.00139913	Afu6g02300
Afu2g14410	Ortholog(s) have role in xanthophyll metabolic process	67.5543	10.733	2.65502	2.92091e-11	1.29873e-10	Afu2g14410
Afu6g10530	Ortholog(s) have ubiquitin-protein transferase activity and role in global genome nucleotide-excision repair, ubiquitin-dependent protein catabolic process	812.862	128.783	2.6548	4.63174e-27	6.10904e-26	Afu6g10530
Afu5g14250	Ortholog of A. nidulans FGSC A4 : AN7782, A. niger CBS 513.88 : An14g05590, A. oryzae RIB40 : AO090001000199, Aspergillus wentii : Aspwe1_0028859 and Aspergillus sydowii : Aspsy1_0046329	14.3843	2.21079	2.65197	0.0142497	0.0248724	Afu5g14250
Afu8g07150	ArsH protein; predicted gene pair with AFUA_1G16120	28.4359	4.51882	2.64788	0.0124574	0.0219944	arsH
Afu3g02900	Putative oxidoreductase, short chain dehydrogenase/reductase family protein; transcript up-regulated in conidia exposed to neutrophils	36.7628	5.82848	2.64595	2.02581e-07	6.46272e-07	Afu3g02900
Afu5g02040	Putative extracellular lipase; repressed by exposure to artemisinin	461.671	74.0339	2.64545	1.097e-06	3.26405e-06	Afu5g02040
Afu5g03280	Putative class I hydrophobin	8.26882	1.28454	2.64375	0.0155247	0.0268968	rodF
AfuMt00080	Ortholog(s) have cytochrome-c oxidase activity, role in mitochondrial electron transport, cytochrome c to oxygen and mitochondrial respiratory chain complex IV localization	9.54723	1.41448	2.64318	0.0058664	0.0109987	AfuMt00080
Afu6g05250	Ortholog of A. nidulans FGSC A4 : AN6497, Neosartorya fischeri NRRL 181 : NFIA_051820, Aspergillus wentii : Aspwe1_0103504 and Aspergillus versicolor : Aspve1_0085986	2739.13	438.647	2.6409	2.67075e-35	5.64829e-34	Afu6g05250
Afu1g05360	Has domain(s) with predicted catalytic activity and role in metabolic process	244.14	39.2312	2.64059	3.38265e-17	2.32288e-16	Afu1g05360
Afu4g04745	Has domain(s) with predicted role in cell cycle, cellular response to DNA damage stimulus, replication fork protection and nucleus localization	1165.51	186.921	2.63869	8.90722e-29	1.29491e-27	Afu4g04745
Afu6g06460	Has domain(s) with predicted catalytic activity and role in metabolic process	5147.24	828.13	2.6362	9.88016e-42	3.05849e-40	Afu6g06460
Afu1g11535	Ortholog of S. cerevisiae : YDR286C, A. nidulans FGSC A4 : AN11843, Aspergillus wentii : Aspwe1_0040556, Aspergillus sydowii : Aspsy1_0083601 and Aspergillus carbonarius ITEM 5010 : Acar5010_202812	1017.05	163.34	2.63571	3.70234e-32	6.66624e-31	Afu1g11535
Afu7g05820	Ortholog of Neosartorya fischeri NRRL 181 : NFIA_027060, Aspergillus wentii : Aspwe1_0035495, Aspergillus fumigatus A1163 : AFUB_091400 and Aspergillus clavatus NRRL 1 : ACLA_007510	677.124	108.947	2.63298	1.20091e-11	5.55351e-11	Afu7g05820
Afu5g11985	Has domain(s) with predicted translation initiation factor activity and role in translational initiation	544.698	87.7104	2.63252	4.43531e-27	5.85783e-26	Afu5g11985
Afu5g10060	Has domain(s) with predicted heme binding, oxidoreductase activity and role in oxidation-reduction process	33.7091	5.32154	2.62879	0.00797538	0.0145985	Afu5g10060
Afu7g01250	Ortholog of Aspergillus fumigatus A1163 : AFUB_087830	8.32926	1.33477	2.62719	0.0249607	0.0415785	Afu7g01250
Afu6g13590	3-isopropylmalate dehydrogenase; transcript up-regulated in conidia exposed to neutrophils	442.171	71.9233	2.62699	5.55317e-21	4.97655e-20	Afu6g13590
Afu7g00370	Ortholog of A. nidulans FGSC A4 : AN7941, A. fumigatus Af293 : Afu2g12680, A. niger CBS 513.88 : An03g01770, Aspergillus sydowii : Aspsy1_0156290 and Aspergillus terreus NIH2624 : ATET_07370	160.508	26.1105	2.62374	1.94506e-08	6.8265e-08	Afu7g00370
Afu5g12480	Has domain(s) with predicted oxidoreductase activity and role in metabolic process	567.794	92.2631	2.61862	7.5506e-35	1.56979e-33	Afu5g12480
Afu2g16740	Ortholog of A. nidulans FGSC A4 : AN10923, A. niger CBS 513.88 : An04g08750, Neosartorya fischeri NRRL 181 : NFIA_092040, Aspergillus clavatus NRRL 1 : ACLA_075650 and Aspergillus zonatus : Aspzo1_0127291	5153.71	839.501	2.61808	1.33462e-29	2.09546e-28	Afu2g16740
Afu4g06550	Has domain(s) with predicted zinc ion binding activity	478.646	77.9597	2.61567	1.91481e-15	1.16563e-14	Afu4g06550
Afu2g08540	Ortholog(s) have DNA-directed 5'-3' RNA polymerase activity, RNA-directed 5'-3' RNA polymerase activity	2382.11	389.035	2.61384	1.2631e-18	9.53448e-18	Afu2g08540
Afu5g03780	Putative L-PSP endoribonuclease family protein	44.1356	7.34048	2.61339	8.65216e-05	0.000208199	Afu5g03780
Afu7g04140	Ortholog(s) have D-arabinose 1-dehydrogenase [NAD(P)+] activity and role in dehydro-D-arabinono-1,4-lactone biosynthetic process	1645.84	269.192	2.61255	4.86124e-15	2.87716e-14	Afu7g04140
Afu1g07230	Has domain(s) with predicted protein disulfide oxidoreductase activity	323.519	53.3758	2.60227	2.16606e-13	1.13122e-12	Afu1g07230
Afu3g00175	Ortholog of Aspergillus fumigatus A1163 : AFUB_048260	52.0602	8.6773	2.59932	4.63466e-09	1.71752e-08	Afu3g00175
Afu2g08550	Parvulin-like peptidyl-prolyl cis-trans isomerase; conidia-enriched protein; hypoxia repressed	1188.87	196.591	2.59609	4.23871e-24	4.62161e-23	pin1
Afu4g05870	Has domain(s) with predicted oxidoreductase activity and role in metabolic process	402.446	66.5115	2.59521	1.69487e-19	1.36214e-18	Afu4g05870
Afu7g05350	Putative delta-9 fatty acid desaturase with a predicted role in fatty acid biosynthesis; repressed by exposure to artemisinin	619.307	102.277	2.59463	4.08976e-09	1.52365e-08	Afu7g05350
Afu1g01690	Has domain(s) with predicted electron transfer activity, heme binding, iron ion binding, monooxygenase activity, oxidoreductase activity and acting on paired donors, more	574.683	95.3295	2.59137	1.15461e-05	3.06554e-05	Afu1g01690
Afu2g08580	Ortholog(s) have glutaminase activity, role in negative regulation of apoptotic process, pyridoxine biosynthetic process and cytoplasm, glutaminase complex localization	2503.72	415.721	2.5904	4.06625e-07	1.26272e-06	Afu2g08580
Afu3g02940	Putative allergen; transcript up-regulated in conidia exposed to neutrophils	47.4981	7.75516	2.58991	1.93556e-07	6.18082e-07	Afu3g02940
Afu4g10990	Ortholog(s) have solute:proton symporter activity	1980.38	330.997	2.58479	3.25945e-60	2.33467e-58	Afu4g10990
Afu2g11570	F-box domain protein; transcript up-regulated in conidia exposed to neutrophils	1693.28	283.443	2.58068	8.35279e-27	1.08277e-25	Afu2g11570
Afu4g01850	NA	94.3802	15.6668	2.58037	7.80085e-07	2.35683e-06	Afu4g01850
Afu2g03070	Has domain(s) with predicted DNA binding activity, role in DNA recombination, double-strand break repair and nucleus localization	2410.39	403.861	2.57751	3.38684e-11	1.49505e-10	Afu2g03070
Afu5g01000	Putative oxidoreductase, 2OG-Fe(II) oxygenase family protein; transcript repressed by exposure to human airway epithelial cells	31.3655	5.08677	2.57749	6.01041e-07	1.8351e-06	Afu5g01000
Afu4g09140	L-ornithine aminotransferase; induced by growth on BSA as a sole nitrogen source; SrbA-regulated during hypoxia	4512.58	756.846	2.57647	3.93145e-75	5.28484e-73	car2
Afu6g08940	Ortholog of Aspergillus fumigatus A1163 : AFUB_074900	65.6256	11.0388	2.57636	4.10809e-15	2.44172e-14	Afu6g08940
Afu8g00480	Putative iron-dependent oxygenase; encoded in the fma (fumagillin) secondary metabolite gene cluster	108.77	18.1066	2.57594	0.000249142	0.000567246	Afu8g00480
Afu3g09920	Has domain(s) with predicted role in mitotic sister chromatid segregation and kinetochore localization	483.349	81.2825	2.57405	8.89974e-23	8.91154e-22	Afu3g09920
Afu3g12010	Has domain(s) with predicted transmembrane transporter activity, role in transmembrane transport and integral component of membrane, membrane localization	360.727	60.5548	2.57116	1.98474e-21	1.82533e-20	Afu3g12010
Afu7g04540	Has domain(s) with predicted oxidoreductase activity and role in metabolic process	14.1057	2.28613	2.57108	0.00214122	0.00429085	Afu7g04540
Afu8g05975	Has domain(s) with predicted transferase activity, transferring phosphorus-containing groups activity	53.7574	8.98742	2.56959	3.00814e-11	1.3363e-10	Afu8g05975
Afu4g13240	Has domain(s) with predicted NADH dehydrogenase (ubiquinone) activity, electron transfer activity and membrane localization	1545.68	260.652	2.56891	1.20179e-21	1.11996e-20	Afu4g13240
Afu6g00480	Ortholog of Aspergillus fumigatus A1163 : AFUB_097040	12.5393	2.07969	2.56345	0.00344819	0.0066832	Afu6g00480
Afu5g14230	Has domain(s) with predicted DNA-binding transcription factor activity, DNA-binding transcription factor activity, RNA polymerase II-specific, zinc ion binding activity and role in regulation of transcription, DNA-templated	2727.83	461.926	2.56241	6.70412e-14	3.61669e-13	Afu5g14230
Afu4g07725	Protein of unknown function	2994.54	506.87	2.56227	6.86338e-06	1.87815e-05	Afu4g07725
Afu2g04300	Has domain(s) with predicted hydrolase activity and role in metabolic process	495.69	84.0819	2.56112	1.59125e-25	1.90194e-24	Afu2g04300
Afu2g00850	Ortholog of A. nidulans FGSC A4 : AN2026, A. niger CBS 513.88 : An03g00560, A. oryzae RIB40 : AO090012000015 and Aspergillus versicolor : Aspve1_0203049	451.23	76.3882	2.55967	1.01703e-09	3.96981e-09	Afu2g00850
Afu3g14860	Ortholog of A. niger CBS 513.88 : An08g03080, An08g03120, A. oryzae RIB40 : AO090026000691, Neosartorya fischeri NRRL 181 : NFIA_062400 and Aspergillus wentii : Aspwe1_0182838, Aspwe1_0186385, Aspwe1_0739380	14.1265	2.41287	2.55946	0.00080208	0.00170217	Afu3g14860
Afu2g02490	Ortholog of A. nidulans FGSC A4 : AN0401, Aspergillus flavus NRRL 3357 : AFL2T_08730, Aspergillus versicolor : Aspve1_0035846 and Aspergillus fumigatus A1163 : AFUB_019590	870.383	147.626	2.55912	5.77429e-06	1.59345e-05	Afu2g02490
Afu5g13550	Ortholog of Aspergillus fumigatus A1163 : AFUB_061250	10.8653	1.77278	2.55532	0.00595931	0.0111643	Afu5g13550
Afu5g02280	Has domain(s) with predicted hydrolase activity, hydrolyzing O-glycosyl compounds activity and role in carbohydrate metabolic process	27.6989	4.52203	2.55317	9.6538e-07	2.89172e-06	eng4
Afu5g10300	Ortholog of A. nidulans FGSC A4 : AN11200, Neosartorya fischeri NRRL 181 : NFIA_076960, Aspergillus fumigatus A1163 : AFUB_057880 and Aspergillus sydowii : Aspsy1_0036837	10.842	1.82417	2.55259	0.00570677	0.0107342	Afu5g10300
Afu5g10090	Ortholog of Neosartorya fischeri NRRL 181 : NFIA_093670, Aspergillus fumigatus A1163 : AFUB_057690 and Aspergillus aculeatus ATCC16872 : Aacu16872_048392	15.857	2.72093	2.55255	0.000392834	0.000870374	Afu5g10090
Afu3g13120	Ortholog(s) have hydroxymethylbilane synthase activity and role in heme biosynthetic process, pathogenesis	337.567	57.4914	2.55108	7.7436e-06	2.09796e-05	Afu3g13120
Afu2g12640	Putative G-protein coupled receptor (GPCR)-like protein	254.916	43.8937	2.5501	8.36079e-15	4.84896e-14	gprD
Afu4g14470	Putative dehydratase involved in trypacidin biosynthesis, member of the tpc secondary metabolite gene cluster	7.88015	1.38616	2.54418	0.0194861	0.0331571	tpcK
Afu4g06530	Predicted bZIP transcription factor, required for assimilation of inorganic sulfur, regulates sulfur and iron homeostasis, required for virulence	9434.47	1618.05	2.5437	5.8158e-20	4.81201e-19	metR
Afu5g07230	Has domain(s) with predicted catalytic activity	87.2142	14.9701	2.53953	1.84642e-06	5.35746e-06	Afu5g07230
Afu8g01090	Putative thioredoxin; hypoxia repressed protein	665.086	114.498	2.53787	3.3439e-06	9.48099e-06	Afu8g01090
Afu4g02100	NA	333.868	57.4853	2.53597	2.59424e-15	1.55988e-14	Afu4g02100
Afu6g10670	Has domain(s) with predicted zinc ion binding activity	8.99054	1.5161	2.53271	0.0143697	0.0250684	Afu6g10670
Afu3g03900	Has domain(s) with predicted DNA-binding transcription factor activity, RNA polymerase II-specific, zinc ion binding activity, role in regulation of transcription, DNA-templated and nucleus localization	121.928	20.9349	2.53271	5.54436e-06	1.53302e-05	Afu3g03900
Afu8g07190	Ortholog of A. nidulans FGSC A4 : AN9163, A. niger CBS 513.88 : An14g07150, A. oryzae RIB40 : AO090138000059, Aspergillus wentii : Aspwe1_0078799 and Aspergillus sydowii : Aspsy1_0061494	556.049	96.1562	2.52828	1.10192e-08	3.95439e-08	Afu8g07190
Afu7g00700	Ortholog(s) have oxidoreductase activity, acting on CH-OH group of donors activity	421.183	72.9237	2.52649	6.17509e-15	3.62417e-14	Afu7g00700
Afu6g04690	Ortholog(s) have extracellular region localization	101.712	17.5149	2.52438	6.75003e-08	2.25696e-07	Afu6g04690
Afu7g06360	Ortholog of A. nidulans FGSC A4 : AN10483, AN2809, AN2115, AN0033, AN12460, A. fumigatus Af293 : Afu2g00940, Afu2g16560, Afu3g15340, Afu7g00460 and A. niger CBS 513.88 : An14g02830, An16g00830	163.75	28.4512	2.52074	5.70921e-18	4.11944e-17	Afu7g06360
Afu5g05650	Ortholog of Aspergillus fumigatus A1163 : AFUB_053190	25.9981	4.51882	2.51947	2.78604e-07	8.79364e-07	Afu5g05650
Afu1g11170	Ortholog(s) have role in reciprocal meiotic recombination	60.938	10.533	2.51739	0.000367137	0.000817312	Afu1g11170
Afu3g14540	Putative 30-kilodalton heat shock protein; conidia-enriched protein; protein levels increase in response to amphotericin B and hydrogen peroxide	137411	24130.9	2.50953	1.55639e-08	5.51764e-08	hsp30
Afu4g04715	Ortholog(s) have role in mitochondrial respiratory chain complex IV assembly and mitochondrial inner membrane localization	2106.12	369.98	2.50787	1.47477e-41	4.52247e-40	Afu4g04715
Afu4g02830	Has domain(s) with predicted oxidoreductase activity, oxidoreductase activity, acting on the aldehyde or oxo group of donors, NAD or NADP as acceptor activity and role in oxidation-reduction process	23.428	4.18359	2.50591	0.00323143	0.00629543	Afu4g02830
Afu1g02570	Aspartyl-tRNA synthetase; ortholog of A. nidulans AN0314; calcium downregulated	8933.7	1577.78	2.5018	1.49686e-81	2.67068e-79	Afu1g02570
Afu4g03790	Putative serine peptidase, family S28; predicted signal sequence for secretion	10.4995	1.79789	2.4998	0.0113156	0.0201122	Afu4g03790
Afu2g10910	Putative maltose permease; MFS alpha-glucoside transporter; transcript up-regulated in conidia exposed to neutrophils	4611.07	818.903	2.49345	1.38257e-05	3.63145e-05	Afu2g10910
Afu8g02830	Ortholog(s) have UDP-N-acetylglucosamine transmembrane transporter activity and role in UDP-N-acetylglucosamine transmembrane transport, UDP-glucose transmembrane transport, fungal-type cell wall chitin biosynthetic process	1372.38	243.472	2.49212	9.91784e-36	2.17727e-34	Afu8g02830
Afu2g07840	Ortholog of A. niger CBS 513.88 : An05g00430, A. oryzae RIB40 : AO090701000806, Neosartorya fischeri NRRL 181 : NFIA_083550, Aspergillus wentii : Aspwe1_0629899 and Aspergillus versicolor : Aspve1_0082834	494.041	87.7644	2.49154	1.43051e-13	7.56745e-13	Afu2g07840
Afu1g02230	Ortholog of Neosartorya fischeri NRRL 181 : NFIA_022420 and Aspergillus fumigatus A1163 : AFUB_002610	103.899	18.2861	2.48805	2.42953e-16	1.57366e-15	Afu1g02230
Afu4g03220	Ortholog(s) have L-leucine transmembrane transporter activity and role in L-alpha-amino acid transmembrane transport, leucine import across plasma membrane	50.331	8.98653	2.48793	0.0105016	0.0188291	Afu4g03220
Afu4g00230	2-oxoglutarate-Fe(II) type oxidoreductase involved in endocrocin biosynthesis; member of the enc secondary metabolite gene cluster; transcript downregulated in response to voriconazole	7.58132	1.38616	2.48655	0.0181638	0.0311012	encD
Afu2g06130	Has domain(s) with predicted DNA binding, zinc ion binding activity, role in transcription, DNA-templated and nucleus localization	640.408	114.546	2.48485	9.97733e-24	1.06769e-22	Afu2g06130
Afu1g17010	Putative glutathione S-transferase	122.558	21.9488	2.48392	5.95902e-09	2.18275e-08	Afu1g17010
Afu5g14210	Glucose-repressible gene; transcript up-regulated in conidia exposed to neutrophils	14012.1	2504.64	2.48378	5.38769e-09	1.98683e-08	grg1
Afu1g14190	Ortholog(s) have extracellular region localization	253.851	45.6907	2.48356	1.03877e-11	4.81959e-11	Afu1g14190
Afu1g11480	Protein of unknown function; transcript up-regulated in conidia exposed to neutrophils	11439.5	2046.04	2.48315	2.24102e-23	2.34447e-22	Afu1g11480
Afu8g00342	Ortholog of A. fumigatus Af293 : Afu5g01010, A. niger CBS 513.88 : An11g08170, Neosartorya fischeri NRRL 181 : NFIA_041160, NFIA_057730 and Aspergillus fumigatus A1163 : AFUB_049470, AFUB_086230	94.1437	16.6695	2.47962	1.8119e-13	9.52342e-13	Afu8g00342
Afu3g11190	Predicted adhesin-like protein	6.15561	1.1546	2.47771	0.0215922	0.0364501	Afu3g11190
Afu2g17480	Ortholog of A. nidulans FGSC A4 : AN2821, A. fumigatus Af293 : Afu2g00180, A. niger CBS 513.88 : An03g05360, An04g09420 and A. oryzae RIB40 : AO090102000063, AO090009000716	123.688	21.8369	2.47752	3.44248e-09	1.29083e-08	Afu2g17480
Afu8g06840	Ortholog of Aspergillus fumigatus A1163 : AFUB_080930	58.4529	10.5987	2.47595	0.00019707	0.000454167	Afu8g06840
Afu7g05420	Ortholog of A. nidulans FGSC A4 : AN11898, Aspergillus wentii : Aspwe1_0101341, Aspergillus sydowii : Aspsy1_0159682 and Aspergillus terreus NIH2624 : ATET_06393	5174.8	931.421	2.47402	1.6649e-11	7.58833e-11	Afu7g05420
Afu4g12240	Has domain(s) with predicted hydrolase activity, acting on carbon-nitrogen (but not peptide) bonds activity and role in nitrogen compound metabolic process	675.703	121.846	2.47386	1.51793e-30	2.52893e-29	Afu4g12240
Afu1g07670	Ortholog(s) have role in macroautophagy and Golgi apparatus, phagophore assembly site localization	3988.98	719.5	2.47085	3.08039e-24	3.38498e-23	Afu1g07670
Afu5g02350	Putative carbon-nitrogen family hydrolase; transcript up-regulated in conidia exposed to neutrophils	274.62	50.0805	2.46891	7.35674e-19	5.62241e-18	Afu5g02350
Afu2g06205	Ortholog of A. niger CBS 513.88 : An02g14850, A. oryzae RIB40 : AO090001000738, Aspergillus wentii : Aspwe1_0028348, Aspergillus clavatus NRRL 1 : ACLA_068110 and Aspergillus niger ATCC 1015 : 175113-mRNA	366.616	66.5237	2.46444	5.17774e-17	3.49444e-16	Afu2g06205
Afu5g07420	Ortholog of A. nidulans FGSC A4 : AN3951, A. niger CBS 513.88 : An09g03880, Aspergillus wentii : Aspwe1_0023575, Aspergillus versicolor : Aspve1_0172120 and Aspergillus niger ATCC 1015 : 130700-mRNA	69.0778	12.5289	2.4633	0.00137442	0.00282869	Afu5g07420
Afu1g10820	Ortholog(s) have adenylylsulfate kinase activity and role in sulfate assimilation, phosphoadenylyl sulfate reduction by phosphoadenylyl-sulfate reductase (thioredoxin), sulfur amino acid metabolic process	2562.25	466.724	2.45697	1.05719e-09	4.11674e-09	Afu1g10820
Afu8g01530	Ortholog of A. nidulans FGSC A4 : AN8638/cetJ, A. fumigatus Af293 : Afu2g14320, Afu3g13130, Afu4g00730, A. niger CBS 513.88 : An12g10710, An01g01230 and A. oryzae RIB40 : AO090113000154	47.1085	8.62707	2.45541	6.3212e-09	2.3111e-08	Afu8g01530
Afu1g05350	Ortholog of A. nidulans FGSC A4 : AN4061, A. niger CBS 513.88 : An07g05870, An18g04190, A. oryzae RIB40 : AO090009000411, Aspergillus wentii : Aspwe1_0037258 and Aspergillus sydowii : Aspsy1_0201438	160.869	29.6484	2.45182	7.02126e-15	4.09873e-14	Afu1g05350
Afu1g07430	Ortholog of A. nidulans FGSC A4 : AN5128, A. niger CBS 513.88 : An07g09970, A. oryzae RIB40 : AO090012000994, Neosartorya fischeri NRRL 181 : NFIA_017320 and Aspergillus wentii : Aspwe1_0069020	3408.39	623.103	2.45119	6.99775e-46	2.62095e-44	Afu1g07430
Afu4g13500	Putative aldehyde dehydrogenase; transcript up-regulated in conidia exposed to neutrophils	6036.52	1104.15	2.45095	1.02402e-30	1.71773e-29	Afu4g13500
Afu3g02990	Ortholog of A. nidulans FGSC A4 : AN3703, Neosartorya fischeri NRRL 181 : NFIA_004810, Aspergillus wentii : Aspwe1_0643479 and Aspergillus versicolor : Aspve1_0042072	11.3486	1.95295	2.45088	0.00373224	0.0072053	Afu3g02990
Afu1g04540	NADH-cytochrome b5 reductase involved in oxidative phosphorylation; hypoxia induced protein; induced by exposure to artemisinin	13795.9	2525.96	2.44938	4.60237e-12	2.19558e-11	Afu1g04540
Afu4g10010	Ortholog(s) have heat shock protein binding activity, role in protein folding and cytoplasm, nucleus localization	9060.67	1659.74	2.44857	1.64588e-18	1.23385e-17	Afu4g10010
Afu3g12060	Has domain(s) with predicted 5-methyltetrahydropteroyltriglutamate-homocysteine S-methyltransferase activity, zinc ion binding activity and role in methionine biosynthetic process	28.2124	5.48799	2.44298	0.000273112	0.000619091	Afu3g12060
Afu2g15510	Ortholog(s) have fungal biofilm matrix localization	1995.57	366.94	2.44285	4.16862e-17	2.84074e-16	Afu2g15510
Afu1g02660	Ortholog of A. nidulans FGSC A4 : AN0307, A. niger CBS 513.88 : An01g05530, Aspergillus wentii : Aspwe1_0169633, Aspergillus sydowii : Aspsy1_0629340 and Aspergillus terreus NIH2624 : ATET_04826	17.2926	3.05732	2.44163	0.000175477	0.000406696	Afu1g02660
Afu4g12330	Putative alkaline dihydroceramidase	3948.33	727.035	2.44116	2.4617e-30	4.05012e-29	ydc1
Afu4g09170	Has domain(s) with predicted role in anion transport and integral component of membrane localization	576.388	106.551	2.43987	8.08113e-11	3.47351e-10	Afu4g09170
Afu8g05100	Ortholog of A. nidulans FGSC A4 : AN1507, A. niger CBS 513.88 : An16g07650, A. oryzae RIB40 : AO090005000632, Aspergillus wentii : Aspwe1_0044078 and Aspergillus sydowii : Aspsy1_0028720	1725.78	318.129	2.43976	6.25315e-08	2.09714e-07	Afu8g05100
Afu2g14380	Ortholog of A. nidulans FGSC A4 : AN12119, AN12185, A. niger CBS 513.88 : An03g05760, Neosartorya fischeri NRRL 181 : NFIA_089550 and Aspergillus wentii : Aspwe1_0035911, Aspwe1_0045304, Aspwe1_0065659	145.341	26.6839	2.43957	7.18307e-17	4.79506e-16	Afu2g14380
Afu5g06653	Ortholog of A. nidulans FGSC A4 : AN2252, A. niger CBS 513.88 : An17g01010, A. oryzae RIB40 : AO090701000198, Aspergillus wentii : Aspwe1_0074393 and Aspergillus sydowii : Aspsy1_0357115	285.139	52.8555	2.43805	3.17631e-20	2.68006e-19	Afu5g06653
Afu4g04600	Ortholog(s) have holocytochrome-c synthase activity and role in aerobic respiration, cytochrome c-heme linkage, filamentous growth of a population of unicellular organisms, sporocarp development involved in sexual reproduction	2205.55	407.768	2.4362	5.28923e-33	9.9052e-32	Afu4g04600
Afu3g09760	Ortholog(s) have mitochondrial inner membrane, mitochondrial large ribosomal subunit localization	289.716	53.5358	2.43576	1.66762e-22	1.63317e-21	Afu3g09760
Afu1g04680	Has domain(s) with predicted iron ion binding, iron-sulfur cluster binding activity and role in iron-sulfur cluster assembly	6535.93	1208.8	2.43468	8.27556e-11	3.55086e-10	Afu1g04680
Afu6g10840	Protein of unknown function identified by mass spectrometry	1825.18	337.481	2.43435	1.86701e-25	2.22072e-24	Afu6g10840
Afu1g03730	Has domain(s) with predicted role in transmembrane transport and integral component of membrane localization	217.263	40.3546	2.43275	1.72808e-07	5.54716e-07	Afu1g03730
Afu2g09750	Ortholog(s) have phosphoprotein phosphatase activity, thiosulfate sulfurtransferase activity and role in dephosphorylation	992.196	183.951	2.43199	1.25514e-20	1.09579e-19	Afu2g09750
Afu6g06445	Has domain(s) with predicted role in regulation of transcription, DNA-templated	1850	343.453	2.42845	1.615e-21	1.49509e-20	Afu6g06445
Afu3g01340	Has domain(s) with predicted carbon-sulfur lyase activity and role in metabolic process	2868.5	535.687	2.42166	1.71575e-27	2.3191e-26	Afu3g01340
Afu1g04420	Ortholog of Aspergillus glaucus : Aspgl1_1237776, Neosartorya fischeri NRRL 181 : NFIA_020350, Aspergillus wentii : Aspwe1_0037371 and Aspergillus fumigatus A1163 : AFUB_004760	16.0176	2.8792	2.4199	0.0263473	0.0437176	Afu1g04420
Afu1g02380	Ortholog of A. nidulans FGSC A4 : AN0331, A. niger CBS 513.88 : An01g05810, Aspergillus wentii : Aspwe1_0049711, Aspergillus sydowii : Aspsy1_0040882 and Aspergillus terreus NIH2624 : ATET_04855	71.6473	13.7042	2.41091	3.06364e-08	1.05301e-07	Afu1g02380
Afu1g10497	Ortholog(s) have SNAP receptor activity, role in Golgi vesicle transport, vesicle fusion and Golgi medial cisterna, SNARE complex localization	3022.17	568.651	2.40969	8.71424e-14	4.66519e-13	Afu1g10497
Afu2g06310	Ortholog(s) have ATP-dependent RNA helicase activity and role in endonucleolytic cleavage in ITS1 upstream of 5.8S rRNA from tricistronic rRNA transcript (SSU-rRNA, 5.8S rRNA, LSU-rRNA)	5169.83	974.654	2.40684	2.59877e-11	1.1597e-10	Afu2g06310
Afu6g08930	Ortholog of S. cerevisiae : FMP52, A. nidulans FGSC A4 : AN1753, A. niger CBS 513.88 : An11g06680, A. oryzae RIB40 : AO090001000572, AO090010000132 and Aspergillus wentii : Aspwe1_0706048	2197.46	414.55	2.40562	3.22937e-29	4.90554e-28	Afu6g08930
Afu1g11590	Ortholog(s) have quinate 3-dehydrogenase (NAD+) activity, shikimate 3-dehydrogenase (NADP+) activity and role in quinate catabolic process	36.1769	6.80611	2.40541	7.902e-05	0.000191226	Afu1g11590
Afu8g03960	Has domain(s) with predicted role in anaphase-promoting complex-dependent catabolic process, regulation of mitotic metaphase/anaphase transition and anaphase-promoting complex localization	494.929	93.5888	2.40386	2.35542e-28	3.34496e-27	Afu8g03960
Afu6g13700	Ortholog of Aspergillus fumigatus A1163 : AFUB_001040	118.169	22.3158	2.40379	2.36087e-12	1.15547e-11	Afu6g13700
Afu1g05460	Ortholog of A. nidulans FGSC A4 : AN4070, A. niger CBS 513.88 : An18g04280, A. oryzae RIB40 : AO090009000398, Aspergillus wentii : Aspwe1_0105738 and Aspergillus sydowii : Aspsy1_0930069	161.931	31.0839	2.40344	9.69105e-20	7.91825e-19	Afu1g05460
Afu6g10640	Ortholog of Aspergillus fumigatus A1163 : AFUB_076680	5.69266	1.07809	2.40015	0.0277038	0.0458003	Afu6g10640
Afu1g16420	Ortholog of Neosartorya fischeri NRRL 181 : NFIA_009020 and Aspergillus fumigatus A1163 : AFUB_015760	11.419	2.18246	2.39967	0.00394748	0.00759392	Afu1g16420
Afu1g13800	MFS multidrug transporter	1805.01	342.406	2.39752	7.43246e-11	3.2017e-10	Afu1g13800
Afu2g15680	Ortholog(s) have TBP-class protein binding activity, role in RNA polymerase II preinitiation complex assembly and transcription factor TFIIA complex localization	2317.18	439.76	2.39531	4.60201e-44	1.61862e-42	Afu2g15680
Afu4g12260	Has domain(s) with predicted role in transmembrane transport and integral component of membrane localization	340.082	64.9174	2.39493	1.29082e-14	7.34306e-14	Afu4g12260
Afu7g02240	Ortholog of A. nidulans FGSC A4 : AN9089, A. niger CBS 513.88 : An12g00400, Aspergillus wentii : Aspwe1_0173770, Aspergillus sydowii : Aspsy1_0050021 and Aspergillus terreus NIH2624 : ATET_01856	100.433	19.0278	2.39416	6.61379e-05	0.000161045	Afu7g02240
Afu6g13100	Has domain(s) with predicted phosphatase activity	903.527	171.894	2.39412	5.52109e-13	2.82621e-12	Afu6g13100
Afu4g08450	Ortholog of A. nidulans FGSC A4 : AN7888, A. fumigatus Af293 : Afu8g01980, A. niger CBS 513.88 : An15g05230, A. oryzae RIB40 : AO090023000157 and Aspergillus wentii : Aspwe1_0627621, Aspwe1_0672214	14.0661	2.72093	2.39381	0.00225351	0.00449923	Afu4g08450
Afu1g09890	Protein with Yap1-dependent induction in response to hydrogen peroxide; calcium downregulated	11263.6	2143.94	2.39294	6.49948e-36	1.44297e-34	Afu1g09890
Afu2g14040	Has domain(s) with predicted phosphatidylinositol phosphate kinase activity and role in phosphatidylinositol metabolic process	390.336	74.3592	2.39153	1.4049e-16	9.22156e-16	Afu2g14040
Afu6g11420	Ortholog of A. nidulans FGSC A4 : AN6205, A. niger CBS 513.88 : An05g02520, An02g13310, An08g07320 and A. oryzae RIB40 : AO090010000327, AO090103000241, AO090023000470	60.8247	11.8824	2.38813	1.43394e-07	4.63024e-07	Afu6g11420
Afu8g05930	Ortholog of A. fumigatus Af293 : Afu5g10210, A. niger CBS 513.88 : An14g04490, A. oryzae RIB40 : AO090010000532 and Neosartorya fischeri NRRL 181 : NFIA_077050, NFIA_098690	278.84	53.2549	2.3877	1.21363e-11	5.60439e-11	Afu8g05930
Afu4g03480	Ortholog of Aspergillus fumigatus A1163 : AFUB_099570	160.107	30.393	2.3851	1.72834e-06	5.03489e-06	Afu4g03480
Afu2g15312	Has domain(s) with predicted transferase activity, transferring acyl groups, acyl groups converted into alkyl on transfer activity and role in cellular carbohydrate metabolic process	74.694	14.4754	2.37185	0.00604193	0.0113083	Afu2g15312
Afu4g08715	Ortholog of A. nidulans FGSC A4 : AN2942, AN10320, AN7130 and A. fumigatus Af293 : Afu3g15110	167.925	32.7802	2.37049	4.45625e-19	3.47057e-18	Afu4g08715
Afu2g13270	Has domain(s) with predicted oxidoreductase activity, transferase activity, transferring acyl groups other than amino-acyl groups, zinc ion binding activity and role in oxidation-reduction process	735.511	143.045	2.36485	2.08708e-22	2.03035e-21	Afu2g13270
Afu7g01860	Putative heat shock protein; protein levels increase in response to amphotericin B; transcript induced by exposure to human airway epithelial cells; induced by gliotoxin exposure	12542.5	2440.35	2.3618	5.5665e-15	3.28073e-14	sti1
Afu5g03140	Putative GTP cyclohydrolase; transcript induced by exposure to human airway epithelial cells	5580.15	1087.33	2.35936	2.33979e-09	8.89246e-09	Afu5g03140
Afu8g00430	Ortholog of A. nidulans AN1088; hypoxia induced protein; encoded in the fma (fumagillin) secondary metabolite gene cluster	107.546	20.9043	2.35887	0.00128921	0.00266394	Afu8g00430
Afu4g03870	Ortholog(s) have role in karyogamy involved in conjugation with cellular fusion, protein transport to vacuole involved in ubiquitin-dependent protein catabolic process via the multivesicular body sorting pathway	755.003	147.149	2.35822	1.87718e-12	9.24274e-12	Afu4g03870
Afu3g03040	Ortholog of A. oryzae RIB40 : AO090010000310, Aspergillus wentii : Aspwe1_0294100, Aspwe1_0531408, Aspergillus niger ATCC 1015 : 53802-mRNA and Aspergillus terreus NIH2624 : ATET_10090	23.0293	4.26856	2.35697	0.00140454	0.00288705	Afu3g03040
Afu4g00370	General amidase; induced by growth on BSA as a sole nitrogen source	47.6751	9.41901	2.35547	8.84464e-06	2.38114e-05	Afu4g00370
Afu1g16080	Protein of unknown function; predicted gene pair with AFUA_5G14990	8.18206	1.64284	2.35477	0.00903231	0.0163803	Afu1g16080
Afu8g00580	Putative elongation factor ElfB	80.4153	15.6908	2.35227	0.000334277	0.000748064	elfB
Afu3g10780	Ortholog of A. nidulans FGSC A4 : AN4911, A. niger CBS 513.88 : An02g06450, Neosartorya fischeri NRRL 181 : NFIA_066470, Aspergillus wentii : Aspwe1_0362213 and Aspergillus versicolor : Aspve1_0127307	1725.61	338.015	2.3515	2.66951e-50	1.22986e-48	Afu3g10780
Afu5g15010	Putative arsenite efflux transporter; predicted gene pair with AFUA_1G16100	428.326	84.0822	2.35096	1.88128e-17	1.31958e-16	Afu5g15010
Afu8g03940	Ortholog(s) have role in mitochondrial translation and mitochondrion localization	3343.98	655.52	2.35041	1.04699e-18	7.9398e-18	Afu8g03940
Afu2g00120	Ortholog(s) have oxaloacetase activity and role in oxalate metabolic process, oxaloacetate metabolic process	11.3555	2.35943	2.34719	0.00870578	0.0158262	Afu2g00120
Afu2g03490	Putative calcium/calmodulin-dependent protein kinase; calcium induced; transcript induced by exposure to human airway epithelial cells	5730.04	1127.58	2.34539	4.0727e-11	1.78816e-10	Afu2g03490
Afu1g05850	Has domain(s) with predicted role in response to antibiotic	14.8542	2.87599	2.34367	0.00021623	0.000495994	Afu1g05850
Afu1g15220	Ortholog of A. nidulans FGSC A4 : AN0864, Aspergillus wentii : Aspwe1_0483683, Aspergillus sydowii : Aspsy1_0083917 and Aspergillus terreus NIH2624 : ATET_00831	477.851	94.4111	2.34119	2.22005e-23	2.32502e-22	Afu1g15220
Afu6g13840	Ortholog of A. nidulans FGSC A4 : AN2193, A. niger CBS 513.88 : An12g06000, Aspergillus wentii : Aspwe1_0033514, Aspergillus sydowii : Aspsy1_0090654 and Aspergillus terreus NIH2624 : ATET_03424	143.692	28.2491	2.3403	4.46628e-10	1.81331e-09	Afu6g13840
Afu4g09820	Ortholog(s) have role in DNA repair, chromatin silencing at telomere, histone exchange and NuA4 histone acetyltransferase complex, Swr1 complex localization	947.371	187.087	2.33897	2.51307e-19	1.97761e-18	Afu4g09820
Afu5g09100	Putative mitogen activated protein kinase (MAPK); involved in the oxidative stress response; transcript abundance increases in response to carbon source and oxidative stress	680.873	134.647	2.3385	4.54626e-08	1.53995e-07	mpkC
Afu3g14550	Ortholog(s) have role in nucleotide-excision repair, phosphorylation of RNA polymerase II C-terminal domain, transcription by RNA polymerase II	599.004	118.447	2.33637	8.29229e-12	3.87856e-11	Afu3g14550
Afu5g09800	Has domain(s) with predicted hydrolase activity and role in metabolic process	142.291	27.9746	2.33539	1.02648e-05	2.74016e-05	Afu5g09800
Afu6g11320	Has domain(s) with predicted role in transmembrane transport and integral component of membrane localization	47.734	9.44733	2.33534	0.00778682	0.0142826	Afu6g11320
Afu3g11600	Ortholog(s) have role in chromosome segregation and kinetochore, spindle midzone localization	1175.08	232.754	2.33377	3.17236e-26	3.97071e-25	Afu3g11600
Afu5g05560	Ortholog(s) have GTP diphosphatase activity, ITP diphosphatase activity, UTP diphosphatase activity, XTP diphosphatase activity, dATP pyrophosphohydrolase activity and dCTP diphosphatase activity, more	1821.2	361.444	2.33315	1.98171e-46	7.59631e-45	Afu5g05560
Afu5g03610	Ortholog(s) have protein phosphatase regulator activity, ubiquitin binding activity	4451.09	884.021	2.33202	1.66e-12	8.22105e-12	Afu5g03610
Afu2g12120	Has domain(s) with predicted snoRNA binding activity and role in rRNA processing	1726.53	342.779	2.33123	6.85577e-19	5.25181e-18	Afu2g12120
Afu7g08640	Ortholog of Aspergillus fumigatus A1163 : AFUB_080060	113.584	22.498	2.32789	5.92042e-06	1.63057e-05	Afu7g08640
Afu5g01580	Has domain(s) with predicted oxidoreductase activity and role in metabolic process	49.4725	9.93236	2.32583	3.78659e-05	9.45731e-05	Afu5g01580
Afu3g10890	Ortholog(s) have ATP-dependent RNA helicase activity	814.18	162.596	2.32555	6.34942e-11	2.74964e-10	Afu3g10890
Afu1g10575	Protein of unknown function	12.1502	2.43914	2.32543	0.00298664	0.00585455	Afu1g10575
Afu3g12270	Putative glutathione peroxidase; peroxiredoxin; transcript upregulated in hyphae exposed to neutrophils	8291.37	1656.3	2.32368	3.06854e-08	1.05433e-07	Afu3g12270
Afu6g07480	Ortholog(s) have cellulase activity and role in xyloglucan catabolic process	16.1054	3.23544	2.32308	0.000329466	0.000738308	Afu6g07480
Afu3g09690	Laminin-binding protein with extracellular thaumatin domain; predicted adhesin-like protein; expression induced in biofilm; repressed by exposure to artemisinin	448.486	89.9891	2.32004	0.000311014	0.000699194	Afu3g09690
Afu8g03890	Putative cyclophilin; peptidyl-prolyl cis-trans isomerase	781.131	156.401	2.31732	2.62284e-30	4.304e-29	cyp3
Afu6g12180	Fungal dehydrin-like protein that plays a role in oxidative, osmotic and pH stress responses; conserved DPR motif; cytoplasm and peroxisome localized; calcium and germination downregulated; transcript induced in neutrophil-exposed conidia	1230.83	246.935	2.31627	1.25181e-05	3.30483e-05	dprB
Afu4g12340	Putative mitochondrial carrier protein; transcript induced by exposure to human airway epithelial cells	1729.51	347.684	2.31526	1.27735e-23	1.35363e-22	Afu4g12340
Afu1g11530	Has domain(s) with predicted carbon-carbon lyase activity, catalytic activity and role in cellular aromatic compound metabolic process	424.964	85.7127	2.31356	7.52457e-12	3.53464e-11	Afu1g11530
Afu8g06165	Protein of unknown function	1230.31	247.51	2.31246	4.08844e-05	0.000101801	Afu8g06165
Afu1g11280	Has domain(s) with predicted iron ion binding, oxidoreductase activity, oxidoreductase activity, acting on paired donors, with incorporation or reduction of molecular oxygen and 2-oxoglutarate as one donor, more	8.00066	1.64284	2.31056	0.00748597	0.0137772	Afu1g11280
Afu6g09860	Ortholog of Aspergillus brasiliensis : Aspbr1_0037009, Neosartorya fischeri NRRL 181 : NFIA_055580, Aspergillus fumigatus A1163 : AFUB_075910 and Aspergillus sydowii : Aspsy1_0058529	29.4265	6.03172	2.30866	2.25294e-05	5.75282e-05	Afu6g09860
Afu5g06790	Ortholog of A. nidulans FGSC A4 : AN2242, A. oryzae RIB40 : AO090701000215, Neosartorya fischeri NRRL 181 : NFIA_036330, Aspergillus wentii : Aspwe1_0034984 and Aspergillus clavatus NRRL 1 : ACLA_010180	164.641	33.3286	2.30631	3.40151e-07	1.06472e-06	Afu5g06790
Afu8g02420	Ortholog of A. nidulans FGSC A4 : AN8906, A. niger CBS 513.88 : An03g06440, A. oryzae RIB40 : AO090010000669, Aspergillus wentii : Aspwe1_0122188 and Aspergillus sydowii : Aspsy1_0072834, Aspsy1_0208307	68.1215	13.6613	2.30408	5.7975e-11	2.51396e-10	Afu8g02420
Afu5g09280	Ortholog of A. nidulans FGSC A4 : AN4729, A. niger CBS 513.88 : An14g07350, An07g03730, An14g07330, A. oryzae RIB40 : AO090023000535, AO090020000531 and Aspergillus wentii : Aspwe1_0100252, Aspwe1_0111841	50.7589	10.5485	2.30146	9.68647e-09	3.48308e-08	Afu5g09280
Afu8g04680	Has domain(s) with predicted oxidoreductase activity and role in metabolic process	151.11	31.0588	2.30046	6.49642e-22	6.13565e-21	Afu8g04680
Afu1g15410	Has domain(s) with predicted zinc ion binding activity	122.018	24.7526	2.30019	1.36842e-13	7.2507e-13	Afu1g15410
Afu5g14830	Ortholog of A. nidulans FGSC A4 : AN8989, A. oryzae RIB40 : AO090001000186, Neosartorya fischeri NRRL 181 : NFIA_041290 and Aspergillus wentii : Aspwe1_0039524, Aspwe1_0045369	1327.84	269.727	2.29858	9.51159e-12	4.42566e-11	Afu5g14830
Afu7g06970	Protein of unknown function	35.1687	7.08906	2.29743	0.000140548	0.000329635	Afu7g06970
Afu6g08740	Ortholog of A. nidulans FGSC A4 : AN1734, A. niger CBS 513.88 : An11g06130, A. oryzae RIB40 : AO090001000548, Aspergillus wentii : Aspwe1_0120879 and Aspergillus sydowii : Aspsy1_0289054	29.6008	5.8568	2.29408	2.02768e-05	5.20744e-05	Afu6g08740
Afu3g08950	Ortholog of A. nidulans FGSC A4 : AN3018, A. niger CBS 513.88 : An16g02200, A. oryzae RIB40 : AO090005001382, Aspergillus wentii : Aspwe1_0549422 and Aspergillus sydowii : Aspsy1_0146762	334.184	68.2414	2.29192	4.90974e-20	4.08645e-19	Afu3g08950
Afu7g02410	Protein of unknown function	306.563	62.5484	2.29089	6.88985e-12	3.24425e-11	Afu7g02410
Afu6g04640	Ortholog(s) have acylglycerol lipase activity, triglyceride lipase activity and role in medium-chain fatty acid biosynthetic process, triglyceride metabolic process	650.866	133.074	2.28871	3.2694e-07	1.02566e-06	Afu6g04640
Afu2g05050	Ortholog of Aspergillus fumigatus A1163 : AFUB_022080	355.42	72.8183	2.28786	3.89495e-17	2.66164e-16	Afu2g05050
Afu5g09150	Has domain(s) with predicted oxidoreductase activity and role in metabolic process	142.249	29.0682	2.28291	3.35609e-18	2.45588e-17	Afu5g09150
Afu4g00390	Has domain(s) with predicted catalytic activity, hydrolase activity, hydrolyzing O-glycosyl compounds activity and role in carbohydrate metabolic process	189.986	38.8639	2.28238	6.28741e-07	1.91669e-06	Afu4g00390
Afu2g04610	Ortholog(s) have role in posttranslational protein targeting to endoplasmic reticulum membrane and TRC complex localization	1353.81	279.214	2.27778	1.26064e-43	4.34058e-42	Afu2g04610
Afu7g06460	Ortholog of A. nidulans FGSC A4 : AN10379, A. niger CBS 513.88 : An03g05540, Neosartorya fischeri NRRL 181 : NFIA_027750, Aspergillus wentii : Aspwe1_0022967 and Aspergillus versicolor : Aspve1_0056237	367.06	75.4694	2.27546	1.84778e-08	6.49903e-08	Afu7g06460
Afu5g12840	Putative hydroxyacylglutathione hydrolase; conidia-enriched protein; transcript up-regulated in conidia exposed to neutrophils	2634.78	544.28	2.27455	2.22151e-19	1.76373e-18	Afu5g12840
Afu2g13180	Ortholog of Aspergillus fumigatus A1163 : AFUB_028820	31.3293	6.39643	2.27097	0.000144601	0.000338898	Afu2g13180
Afu2g10350	Ortholog(s) have role in protein folding in endoplasmic reticulum and ER membrane protein complex localization	1377.04	285.757	2.26999	7.06425e-70	7.61775e-68	Afu2g10350
Afu6g07320	EmrB/QacA family ABC multidrug transporter	1868.99	387.992	2.26917	2.52167e-29	3.87249e-28	Afu6g07320
Afu6g00440	Has domain(s) with predicted cation transmembrane transporter activity, role in cation transport, transmembrane transport and integral component of membrane localization	284.962	59.3266	2.26857	1.64756e-08	5.82611e-08	Afu6g00440
Afu4g02730	Has domain(s) with predicted electron transfer activity, heme binding, iron ion binding, oxidoreductase activity, acting on paired donors, with incorporation or reduction of molecular oxygen activity and role in oxidation-reduction process	114.463	23.7017	2.26564	8.27876e-06	2.23492e-05	Afu4g02730
Afu4g01600	Ortholog of Aspergillus fumigatus A1163 : AFUB_102100	37.2549	7.70288	2.26561	0.00233765	0.00465017	Afu4g01600
Afu4g08295	Ortholog of A. nidulans FGSC A4 : AN1707, A. fumigatus Af293 : Afu1g02255, A. niger CBS 513.88 : An04g02900, An01g06010, A. oryzae RIB40 : AO090005000874 and Aspergillus wentii : Aspwe1_0167050	38.9835	8.16511	2.26551	8.30104e-06	2.23971e-05	Afu4g08295
Afu2g15420	Ortholog(s) have extracellular region localization	22.3274	4.64556	2.2648	0.00311069	0.00607587	Afu2g15420
Afu3g03330	Has domain(s) with predicted oxidoreductase activity, transferase activity, transferring acyl groups other than amino-acyl groups activity and role in oxidation-reduction process	138.657	28.9307	2.26462	2.75215e-05	6.96772e-05	Afu3g03330
Afu3g01320	Has domain(s) with predicted S-adenosylmethionine-homocysteine S-methyltransferase activity	664.63	138.555	2.26371	2.17294e-11	9.79469e-11	Afu3g01320
Afu6g09950	Ortholog of A. nidulans FGSC A4 : AN10945, A. niger CBS 513.88 : An11g08010, A. oryzae RIB40 : AO090001000628, Aspergillus wentii : Aspwe1_0121304 and Aspergillus sydowii : Aspsy1_0058487	1663.45	347.603	2.25926	2.48432e-26	3.12948e-25	Afu6g09950
Afu4g04355	Ortholog of A. nidulans FGSC A4 : AN10738, AN12062, A. fumigatus Af293 : Afu2g07440, A. niger CBS 513.88 : An14g00490 and A. oryzae RIB40 : AO090011000949	773.55	161.85	2.25926	9.51704e-48	3.82749e-46	Afu4g04355
Afu1g00300	Ortholog of Aspergillus acidus : Aspfo1_0200728	6.57152	1.41127	2.25906	0.0186821	0.0319107	Afu1g00300
Afu3g08830	Ortholog of A. nidulans FGSC A4 : AN3016, A. niger CBS 513.88 : An16g02060, A. oryzae RIB40 : AO090005001385, Aspergillus wentii : Aspwe1_0173356 and Aspergillus sydowii : Aspsy1_0029265	1405.83	293.893	2.25729	6.62281e-15	3.87073e-14	Afu3g08830
Afu7g01560	Has domain(s) with predicted UDP-N-acetylmuramate dehydrogenase activity, flavin adenine dinucleotide binding activity and role in oxidation-reduction process	35.6757	7.44852	2.25675	8.79631e-05	0.000211512	Afu7g01560
Afu1g15420	Has domain(s) with predicted role in cell wall macromolecule catabolic process	100.186	20.9536	2.2553	1.60445e-09	6.15981e-09	Afu1g15420
Afu2g06260	Ortholog of Aspergillus fumigatus A1163 : AFUB_023340	173.405	36.2831	2.25451	1.43018e-19	1.15509e-18	Afu2g06260
Afu5g03770	Has domain(s) with predicted hydrolase activity and role in metabolic process	18.2855	3.92692	2.25123	0.0013352	0.00275143	Afu5g03770
Afu4g01150	Has domain(s) with predicted oxidoreductase activity and role in oxidation-reduction process	13.3274	2.87394	2.25011	0.0112673	0.0200409	Afu4g01150
Afu3g07370	Ortholog(s) have nitrate reductase (NADPH) activity and role in molybdopterin cofactor biosynthetic process	154.549	32.125	2.25009	6.73125e-13	3.42603e-12	Afu3g07370
Afu5g06520	Ortholog(s) have role in ATP export, cellular response to oxidative stress, response to osmotic stress, ribosomal small subunit biogenesis, ribosomal small subunit export from nucleus	1443.95	303.364	2.24981	2.08299e-28	2.96238e-27	Afu5g06520
Afu4g12050	Thermoresistant gluconokinase; predicted gene pair with AFUA_1G00530	326.539	68.9655	2.24961	2.16193e-08	7.54715e-08	Afu4g12050
Afu1g00570	Predicted mariner Ant1 transposon-related ORF	304.124	63.7573	2.24929	2.57526e-11	1.1499e-10	Afu1g00570
Afu8g05130	Ortholog of Aspergillus fumigatus A1163 : AFUB_082370	27.853	5.80336	2.24745	6.59983e-06	1.80905e-05	Afu8g05130
Afu4g14410	Ortholog of Aspergillus fumigatus A1163 : AFUB_071670	322.163	67.7955	2.24579	2.19264e-11	9.87898e-11	Afu4g14410
Afu2g14960	Ortholog(s) have 2 iron, 2 sulfur cluster binding, RNA polymerase II activating transcription factor binding, glutathione disulfide oxidoreductase activity	4230.37	893.843	2.24282	2.69466e-10	1.11244e-09	Afu2g14960
Afu8g07170	Ortholog(s) have extracellular region localization	29.0809	6.06004	2.24238	3.31932e-07	1.04065e-06	Afu8g07170
Afu5g11130	Ortholog(s) have ATPase activity, tRNA binding activity and role in regulation of cytoplasmic translational fidelity, regulation of transcription by RNA polymerase II, tRNA wobble base 5-methoxycarbonylmethyl-2-thiouridinylation	898.066	189.727	2.24203	2.69404e-16	1.7381e-15	Afu5g11130
Afu5g07970	Ortholog(s) have bilirubin transmembrane transporter activity, glutathione S-conjugate-exporting ATPase activity, phytochelatin transmembrane transporter ATPase activity	3824.91	810.271	2.23888	1.15997e-16	7.65489e-16	Afu5g07970
Afu5g06700	Ortholog(s) have role in dephosphorylation	2986.25	632.755	2.23884	1.38265e-20	1.19964e-19	Afu5g06700
Afu6g13320	Has domain(s) with predicted Rho guanyl-nucleotide exchange factor activity, role in regulation of Rho protein signal transduction and intracellular localization	24.7192	5.16328	2.23866	0.00850397	0.015488	Afu6g13320
Afu8g02680	Ortholog of A. nidulans FGSC A4 : AN8888, Aspergillus wentii : Aspwe1_0122297, Aspergillus versicolor : Aspve1_0034587 and Aspergillus clavatus NRRL 1 : ACLA_043030	88.0245	18.5887	2.23828	8.9531e-14	4.78783e-13	Afu8g02680
Afu4g00290	Putative succinyl-CoA synthetase beta subunit with a predicted role in the citric acid cycle; transcript up-regulated in conidia exposed to neutrophils and down regulated during conidial germination	219.863	46.4663	2.23766	2.12612e-05	5.446e-05	Afu4g00290
Afu6g04050	Ortholog(s) have ATP binding, magnesium ion binding activity and role in eukaryotic translation initiation factor 2 complex assembly, positive regulation of translational initiation	1174.67	249.346	2.23557	2.80852e-08	9.70766e-08	Afu6g04050
Afu4g00400	Has domain(s) with predicted methyltransferase activity and role in metabolic process	89.852	18.9262	2.23291	2.10981e-11	9.53641e-11	Afu4g00400
Afu4g12940	Ortholog of A. nidulans FGSC A4 : AN3585, A. niger CBS 513.88 : An01g08510, A. oryzae RIB40 : AO090009000293, Neosartorya fischeri NRRL 181 : NFIA_103400 and Aspergillus versicolor : Aspve1_0862034	413.398	88.0815	2.23236	2.20162e-11	9.91224e-11	Afu4g12940
Afu1g16560	Ortholog of Neosartorya fischeri NRRL 181 : NFIA_008870, Aspergillus wentii : Aspwe1_0477100, Aspergillus versicolor : Aspve1_0049218 and Aspergillus clavatus NRRL 1 : ACLA_019020	73.8922	15.807	2.23159	0.00283048	0.00556512	Afu1g16560
Afu1g17050	Protein of unknown function	215.142	45.7302	2.23049	2.01345e-14	1.12262e-13	Afu1g17050
Afu4g12810	Ortholog(s) have structural constituent of ribosome activity, role in mitochondrial translation and mitochondrial large ribosomal subunit localization	1343.98	286.709	2.22888	1.94547e-14	1.08842e-13	Afu4g12810
Afu2g01310	Ortholog of A. nidulans FGSC A4 : AN10993, A. niger CBS 513.88 : An03g05110, A. oryzae RIB40 : AO090701000405, Neosartorya fischeri NRRL 181 : NFIA_033610 and Aspergillus wentii : Aspwe1_0173185	100.814	21.5677	2.22621	3.59115e-08	1.2283e-07	Afu2g01310
Afu4g01210	Ortholog of A. nidulans FGSC A4 : AN9206, AN1849, A. fumigatus Af293 : Afu5g02320, Afu5g09930, A. niger CBS 513.88 : An03g02680, An12g10080, An12g02060 and A. oryzae RIB40 : AO090001000129, AO090010000537	20.3625	4.56701	2.22533	2.96481e-05	7.48487e-05	Afu4g01210
Afu3g15070	Ortholog of A. nidulans FGSC A4 : AN6259, Neosartorya fischeri NRRL 181 : NFIA_062010, Aspergillus versicolor : Aspve1_0052545 and Aspergillus fumigatus A1163 : AFUB_034140	12.2106	2.46746	2.22225	0.00201902	0.00406664	Afu3g15070
Afu2g03980	alpha-1,3-glucanase; secreted protein; calcium induced	27.3831	5.72686	2.21834	1.56832e-06	4.59264e-06	Afu2g03980
Afu7g05870	Putative proteasome subunit; immunoreactive protein; reacts with rabbit immunosera exposed to A. fumigatus conidia	7008.59	1506.63	2.21774	3.81824e-28	5.36028e-27	pre8
Afu5g03420	Ortholog of A. nidulans FGSC A4 : AN8899, AN12404, A. fumigatus Af293 : Afu2g01030, A. niger CBS 513.88 : An09g05780 and A. oryzae RIB40 : AO090102000551, AO090701000360	193.145	41.619	2.21742	1.22253e-07	3.97505e-07	Afu5g03420
Afu3g02210	Has domain(s) with predicted DNA binding, DNA-binding transcription factor activity, RNA polymerase II-specific, zinc ion binding activity and role in regulation of transcription, DNA-templated, transcription, DNA-templated	51.2686	11.1918	2.2172	4.54166e-09	1.68496e-08	Afu3g02210
Afu2g12630	Allergen Asp f 13; putative alkaline serine protease; higher expression in biofilm vs planktonic cells; transcript induced by growth on hydrogen peroxide	2325.5	500.556	2.21631	0.000129349	0.00030468	aspf13
Afu8g07330	Has domain(s) with predicted NAD binding, oxidoreductase activity, acting on the aldehyde or oxo group of donors, NAD or NADP as acceptor activity and role in cellular amino acid metabolic process, oxidation-reduction process	11.7209	2.36584	2.21535	0.0111342	0.0198403	Afu8g07330
Afu6g12740	Dienelactone hydrolase family protein	8296.97	1787.24	2.21502	2.29668e-26	2.90429e-25	Afu6g12740
Afu1g03720	Has domain(s) with predicted membrane localization	9097.71	1961.76	2.2134	1.62889e-45	5.98664e-44	Afu1g03720
Afu3g06560	Ortholog(s) have role in protein lipoylation	1767.81	381.645	2.21206	1.28801e-10	5.45265e-10	Afu3g06560
Afu3g02213	Ortholog of Aspergillus fumigatus A1163 : AFUB_046150 and Aspergillus niger ATCC 1015 : 36349-mRNA	47.4006	10.3966	2.21117	3.61357e-08	1.23554e-07	Afu3g02213
Afu1g06460	Has domain(s) with predicted role in mRNA processing	1047.28	226.874	2.20683	1.98856e-18	1.48056e-17	Afu1g06460
Afu1g12250	Mitochondrial hypoxia response domain protein; protein and transcript levels downregulated by caspofungin treatmen	12318.5	2669.43	2.20615	5.41552e-16	3.40657e-15	rcfB
Afu4g14600	Has domain(s) with predicted ATP binding, phosphotransferase activity, alcohol group as acceptor activity and role in amino sugar metabolic process, peptidoglycan turnover	42.9591	9.64968	2.20245	1.00198e-06	2.99586e-06	Afu4g14600
Afu1g11270	Ortholog of A. oryzae RIB40 : AO090001000210, Aspergillus glaucus : Aspgl1_0160586, Aspergillus flavus NRRL 3357 : AFL2T_07439 and Neosartorya fischeri NRRL 181 : NFIA_014310	12.4555	2.77232	2.20132	0.00245006	0.00486197	Afu1g11270
Afu4g10520	Ortholog(s) have electron transfer activity, iron ion binding, zinc ion binding activity, role in peptidyl-diphthamide biosynthetic process from peptidyl-histidine, tRNA wobble uridine modification and cytoplasm, nucleus localization	577.436	125.328	2.20121	2.08898e-19	1.6639e-18	Afu4g10520
Afu4g04750	NADH-ubiquinone oxidoreductase 21 kda subunit; repressed by exposure to artemisinin	8879.58	1931.15	2.201	4.7543e-29	7.11188e-28	Afu4g04750
Afu7g01330	Ortholog(s) have tRNA binding activity and role in tRNA processing	731.155	158.874	2.20084	1.34811e-14	7.64239e-14	Afu7g01330
Afu8g02315	Ortholog of S. cerevisiae : YBR096W, A. nidulans FGSC A4 : AN7874, AN10158, A. fumigatus Af293 : Afu1g12200, Afu3g00570 and A. niger CBS 513.88 : An08g04520, An06g00280, An16g02300	23.1468	4.98195	2.19975	1.79226e-05	4.63193e-05	Afu8g02315
Afu1g15640	Has domain(s) with predicted carbon-sulfur lyase activity and role in metabolic process	1666.76	363.141	2.19736	7.52941e-15	4.38754e-14	Afu1g15640
Afu7g00950	Has domain(s) with predicted transmembrane transporter activity, role in transmembrane transport and integral component of membrane, membrane localization	1339.71	292.986	2.19643	3.83775e-15	2.28657e-14	Afu7g00950
Afu4g02980	Has domain(s) with predicted N-acetyltransferase activity	958.602	209.778	2.19618	4.76636e-32	8.51955e-31	Afu4g02980
Afu8g04440	Ortholog(s) have role in cleistothecium development and COP9 signalosome localization	903.816	196.915	2.19602	6.12854e-37	1.43874e-35	Afu8g04440
Afu1g11120	Has domain(s) with predicted cytoplasm, nucleus localization	5214.81	1138.34	2.19562	1.71104e-20	1.47284e-19	Afu1g11120
Afu7g04470	Ortholog of A. nidulans FGSC A4 : AN3750, A. niger CBS 513.88 : An13g01050, A. oryzae RIB40 : AO090005000133, Aspergillus wentii : Aspwe1_0038525 and Aspergillus sydowii : Aspsy1_0088662	53.6076	11.6111	2.19531	8.8933e-05	0.000213792	Afu7g04470
Afu6g05340	Ortholog(s) have tryptophan-tRNA ligase activity, role in mitochondrial tryptophanyl-tRNA aminoacylation and mitochondrion localization	2713.79	592.808	2.19416	1.47817e-24	1.65396e-23	Afu6g05340
Afu2g00640	Has domain(s) with predicted beta-N-acetylhexosaminidase activity, catalytic activity, hydrolase activity, hydrolyzing O-glycosyl compounds activity and role in carbohydrate metabolic process	10.6204	2.51244	2.1929	0.0129776	0.0228224	Afu2g00640
Afu1g15960	Ortholog(s) have flavin adenine dinucleotide binding, glutathione transferase activity, glutathione-disulfide reductase activity	7461.48	1634.92	2.19024	6.17027e-10	2.46905e-09	Afu1g15960
Afu5g10360	Has domain(s) with predicted actin filament binding activity	44.9712	9.83511	2.1881	2.8288e-05	7.15438e-05	Afu5g10360
Afu1g17140	Ortholog of A. nidulans FGSC A4 : AN0610, AN8597, A. niger CBS 513.88 : An01g09590, A. oryzae RIB40 : AO090010000592 and Aspergillus wentii : Aspwe1_0068178	151.862	33.1534	2.1878	2.11986e-13	1.10886e-12	Afu1g17140
Afu1g16310	Ortholog(s) have protein-lysine N-methyltransferase activity and role in peptidyl-lysine dimethylation, positive regulation of translational termination	305.927	67.4144	2.18402	3.51627e-17	2.4079e-16	Afu1g16310
Afu5g03630	Ortholog(s) have mitochondrial outer membrane localization	1961.71	430.893	2.18367	3.834e-88	8.5507e-86	Afu5g03630
Afu3g10390	Protein of unknown function identified by mass spectrometry	1628.44	359.648	2.17996	2.5068e-28	3.5548e-27	Afu3g10390
Afu3g01610	Has domain(s) with predicted N-acetyltransferase activity	394.892	87.1548	2.17961	1.12746e-06	3.35165e-06	Afu3g01610
Afu4g09450	Ortholog of Neosartorya fischeri NRRL 181 : NFIA_106570 and Aspergillus fumigatus A1163 : AFUB_066570	346.436	76.8027	2.17795	7.71658e-08	2.55993e-07	Afu4g09450
Afu3g00530	Ortholog of Neosartorya fischeri NRRL 181 : NFIA_001100, Aspergillus versicolor : Aspve1_0044806, Aspergillus fumigatus A1163 : AFUB_047920 and Aspergillus sydowii : Aspsy1_0498725	53.5749	11.7629	2.1779	0.0020878	0.00419484	Afu3g00530
Afu2g00660	Putative sensor histidine kinase/response regulator with homology to S. cerevisiae Sln1p	2229.44	493.411	2.17585	1.29338e-10	5.47301e-10	tcsB
Afu7g06770	Conserved protein of unknown function; protein abundantly expressed in conidia; transcript induced in conidia exposed to neutrophils and to human airway epithelial cells	671.739	148.564	2.17487	2.51254e-05	6.38414e-05	Afu7g06770
Afu5g01160	Ortholog(s) have role in cellular response to drug and plasma membrane localization	183.946	40.6816	2.17435	6.47056e-09	2.36395e-08	Afu5g01160
Afu1g06510	Ortholog of A. nidulans FGSC A4 : AN4249, Neosartorya fischeri NRRL 181 : NFIA_018190, Aspergillus wentii : Aspwe1_0170176 and Aspergillus versicolor : Aspve1_0845250	408.94	90.9725	2.17186	1.19926e-14	6.86201e-14	Afu1g06510
Afu2g13025	Has domain(s) with predicted L-ascorbic acid binding, iron ion binding, oxidoreductase activity, acting on paired donors, with incorporation or reduction of molecular oxygen activity and role in oxidation-reduction process	27.1456	5.93215	2.1691	0.000237577	0.000542426	Afu2g13025
Afu8g04870	Has domain(s) with predicted oxidoreductase activity	89.2941	19.7047	2.16504	0.000483832	0.00105884	Afu8g04870
Afu5g01180	Has domain(s) with predicted GTP binding, GTPase activity and role in intracellular protein transport, nucleocytoplasmic transport, protein transport, signal transduction, small GTPase mediated signal transduction	669.535	149.957	2.16085	1.8555e-31	3.20001e-30	Afu5g01180
Afu1g10960	Has domain(s) with predicted nucleus localization	2447.57	547.771	2.15892	4.40351e-36	9.97958e-35	Afu1g10960
Afu2g01410	Ortholog of A. oryzae RIB40 : AO090701000824, Neosartorya fischeri NRRL 181 : NFIA_033720, Aspergillus wentii : Aspwe1_0041628 and Aspergillus versicolor : Aspve1_0090015	36.222	8.1114	2.15803	0.000384294	0.000852412	Afu2g01410
Afu8g01240	Ortholog(s) have role in kojic acid biosynthetic process, positive regulation of kojic acid biosynthetic process, positive regulation of secondary metabolite biosynthetic process, secondary metabolite biosynthetic process	151.312	34.0613	2.1575	4.03991e-07	1.25494e-06	Afu8g01240
Afu2g06270	Ortholog of Aspergillus fumigatus A1163 : AFUB_023350	43.902	9.91046	2.15635	1.62562e-08	5.75268e-08	Afu2g06270
Afu2g02710	Ortholog(s) have ATPase activator activity, role in assembly of large subunit precursor of preribosome, cellular response to drug, ribosomal large subunit biogenesis and nucleolus, preribosome, large subunit precursor localization	1655.86	371.709	2.15472	1.0717e-16	7.0962e-16	Afu2g02710
Afu1g02480	Ortholog(s) have proton binding, proton-exporting ATPase activity, phosphorylative mechanism activity	228.786	51.4527	2.15335	9.49769e-16	5.88389e-15	Afu1g02480
Afu7g04460	Ortholog(s) have Rab geranylgeranyltransferase activity, role in ER to Golgi vesicle-mediated transport, protein geranylgeranylation, protein targeting to membrane and Rab-protein geranylgeranyltransferase complex localization	1190.28	267.752	2.1523	6.26897e-33	1.1651e-31	Afu7g04460
Afu5g14080	Ortholog of A. nidulans FGSC A4 : AN2640, A. niger CBS 513.88 : An12g05640, Neosartorya fischeri NRRL 181 : NFIA_072900 and Aspergillus versicolor : Aspve1_0040725	123.171	28.1817	2.15205	1.15784e-16	7.64596e-16	Afu5g14080
Afu4g01290	Glycosyl hydrolase family 75 chitosanase; hydrolyzes beta-1,4-glycosidic linkage of chitosan; repressed by exposure to artemisinin	9423.92	2120.55	2.15172	2.55685e-08	8.85646e-08	csn
Afu5g10270	Ortholog(s) have identical protein binding, mRNA binding, unfolded protein binding activity and role in cellular response to heat, cellular response to misfolded protein, cellular response to unfolded protein, protein folding	13658.4	3075.18	2.1511	6.17199e-10	2.46905e-09	Afu5g10270
Afu6g02830	Has domain(s) with predicted oxidoreductase activity, role in oxidation-reduction process and mitochondrion localization	1759.56	396.427	2.14977	1.8358e-25	2.18891e-24	Afu6g02830
Afu5g09580	Conidial hydrophobin; conidial surface associated; required for formation of the rodlet layer of conidia; transcript downregulated in response to voriconazole; induced during biofilm growth	70.0856	15.6925	2.14684	0.00101706	0.0021253	rodA
Afu2g01370	Ortholog of A. niger CBS 513.88 : An03g05060, A. oryzae RIB40 : AO090701000423, Aspergillus wentii : Aspwe1_0543025 and Aspergillus sydowii : Aspsy1_0077314	25.663	5.75313	2.14598	2.0892e-05	5.35756e-05	Afu2g01370
Afu5g14960	Ortholog of Aspergillus fumigatus A1163 : AFUB_079070	207.556	46.358	2.14559	1.57196e-25	1.88118e-24	Afu5g14960
Afu2g00990	Ortholog(s) have phosphatidylglycerol phospholipase C activity, role in phosphatidylglycerol catabolic process and lipid droplet, mitochondrion localization	30.9769	6.85955	2.14386	1.55391e-05	4.06518e-05	Afu2g00990
Afu7g06430	Ortholog of A. nidulans FGSC A4 : AN5231, A. oryzae RIB40 : AO090012000101, Aspergillus wentii : Aspwe1_0167924, Aspergillus sydowii : Aspsy1_0091759 and Aspergillus terreus NIH2624 : ATET_07909	1456.45	330.503	2.14216	1.95106e-35	4.18944e-34	Afu7g06430
Afu8g00380	Putative alpha/beta hydrolase; encoded in the fma (fumagillin) secondary metabolite gene cluster	49.2036	11.1655	2.14109	0.00497127	0.00943215	fma-AT
Afu1g13130	Ortholog of Neosartorya fischeri NRRL 181 : NFIA_012390, Aspergillus wentii : Aspwe1_0040367, Aspergillus versicolor : Aspve1_0036174 and Aspergillus clavatus NRRL 1 : ACLA_022340	1085.92	246.868	2.13885	2.26483e-18	1.68115e-17	Afu1g13130
Afu2g12040	Protein of unknown function	48.9833	10.8388	2.13733	1.6547e-09	6.34034e-09	Afu2g12040
Afu3g03600	Has domain(s) with predicted hydrolase activity and role in metabolic process	164.366	37.4585	2.13649	7.72986e-09	2.80315e-08	Afu3g03600
Afu4g11750	Ortholog of A. nidulans FGSC A4 : AN10696, Neosartorya fischeri NRRL 181 : NFIA_104470, Aspergillus versicolor : Aspve1_0042218 and Aspergillus clavatus NRRL 1 : ACLA_050800	803.089	182.457	2.13627	1.338e-54	7.7234e-53	Afu4g11750
Afu2g16610	Has domain(s) with predicted oxidoreductase activity and role in oxidation-reduction process	245.284	55.8021	2.13506	4.11696e-06	1.15593e-05	Afu2g16610
Afu1g11210	Ortholog of Aspergillus fumigatus A1163 : AFUB_010640	69.372	15.5663	2.13454	9.06314e-08	2.98345e-07	Afu1g11210
Afu2g07440	Ortholog of A. nidulans FGSC A4 : AN10738, AN12062, A. fumigatus Af293 : Afu4g04355, A. niger CBS 513.88 : An14g00490 and A. oryzae RIB40 : AO090011000949	2658.9	605.414	2.13452	1.35548e-09	5.2388e-09	Afu2g07440
Afu6g11580	Ortholog(s) have carboxy-cis,cis-muconate cyclase activity and extracellular region localization	260.707	59.6414	2.13363	4.72881e-17	3.21134e-16	Afu6g11580
Afu5g12260	Putative disulfide isomerase	5811.44	1325.66	2.13226	6.03852e-18	4.35386e-17	tigA
Afu5g01440	Ortholog(s) have thioredoxin peroxidase activity, role in cell redox homeostasis, cellular response to oxidative stress, response to metal ion and peroxisome localization	7883.26	1802.58	2.12878	1.39595e-63	1.15113e-61	Afu5g01440
Afu3g04150	Ortholog(s) have enoyl-[acyl-carrier-protein] reductase activity, role in aerobic respiration, fatty acid biosynthetic process and mitochondrion localization	3788.94	867.427	2.12717	2.60945e-19	2.05181e-18	Afu3g04150
Afu5g03850	Ortholog(s) have role in conidiophore development, conidium formation, hyphal growth, regulation of protein secretion, response to salt stress, sporocarp development involved in sexual reproduction	1164.52	267.977	2.12363	6.22994e-40	1.73677e-38	Afu5g03850
Afu6g12700	Has domain(s) with predicted role in attachment of spindle microtubules to kinetochore and DASH complex, mitotic spindle localization	1163.88	267.161	2.12144	1.57482e-42	5.0668e-41	Afu6g12700
Afu5g06690	Ortholog(s) have RNA polymerase II complex binding, protein-containing complex binding, rDNA binding, single-stranded RNA binding activity	680.054	156.824	2.11753	3.90639e-28	5.4762e-27	Afu5g06690
Afu1g16564	Ortholog of A. nidulans FGSC A4 : AN11896, Neosartorya fischeri NRRL 181 : NFIA_008860, Aspergillus versicolor : Aspve1_0275963 and Aspergillus clavatus NRRL 1 : ACLA_019010	222.536	51.3189	2.11659	0.000177214	0.000410432	Afu1g16564
Afu6g12670	Has domain(s) with predicted hydrolase activity, hydrolase activity, acting on carbon-nitrogen (but not peptide) bonds, in linear amidines activity and role in metabolic process	173.42	40.1303	2.11656	2.46279e-13	1.28277e-12	Afu6g12670
Afu5g12460	Putative 2-amino-3-carboxymuconate-6-semialdehyde decarboxylase	113.301	26.116	2.11618	1.15911e-09	4.50112e-09	Afu5g12460
Afu2g05085	Ortholog(s) have azetidine-2-carboxylic acid acetyltransferase activity	406.85	93.9956	2.11466	5.77535e-17	3.88441e-16	Afu2g05085
Afu4g04300	Ortholog(s) have pyridoxal phosphate binding activity	1594.85	369.695	2.11018	6.34849e-18	4.57063e-17	Afu4g04300
Afu5g14760	Ortholog of A. niger CBS 513.88 : An05g01370, A. oryzae RIB40 : AO090001000123, Neosartorya fischeri NRRL 181 : NFIA_072220 and Aspergillus wentii : Aspwe1_0724935	167.442	38.7211	2.10944	5.10356e-10	2.05926e-09	Afu5g14760
Afu2g13265	Ortholog of A. niger CBS 513.88 : An02g02070, A. oryzae RIB40 : AO090026000287, Neosartorya fischeri NRRL 181 : NFIA_088440 and Aspergillus wentii : Aspwe1_0044574	9.11793	2.10596	2.10793	0.0277051	0.0458003	Afu2g13265
Afu6g06930	Has domain(s) with predicted oxidoreductase activity and role in metabolic process	173.883	40.1102	2.10736	3.9292e-15	2.33822e-14	Afu6g06930
Afu2g10060	Ortholog of A. nidulans FGSC A4 : AN6003, A. niger CBS 513.88 : An03g02950, A. oryzae RIB40 : AO090011000631, Aspergillus wentii : Aspwe1_0045117 and Aspergillus sydowii : Aspsy1_0089378	492.597	114.367	2.10675	3.2002e-11	1.41777e-10	Afu2g10060
Afu8g07360	Has domain(s) with predicted DNA binding, DNA-binding transcription factor activity, RNA polymerase II-specific, zinc ion binding activity and role in regulation of transcription, DNA-templated, transcription, DNA-templated	130.099	30.6135	2.10612	9.31445e-07	2.79604e-06	Afu8g07360
Afu3g14890	Ortholog of A. nidulans FGSC A4 : AN2537, A. oryzae RIB40 : AO090038000131, Neosartorya fischeri NRRL 181 : NFIA_062360 and Aspergillus versicolor : Aspve1_0524633	14.6088	3.31284	2.10383	0.0231131	0.0387834	Afu3g14890
Afu7g00460	Ortholog of A. nidulans FGSC A4 : AN10483, AN2809, AN2115, AN0033, AN12460, A. fumigatus Af293 : Afu2g00940, Afu2g16560, Afu3g15340, Afu7g06360 and A. niger CBS 513.88 : An14g02830, An16g00830	24.4624	5.6264	2.10338	0.0012635	0.00261355	Afu7g00460
Afu2g08050	Has domain(s) with predicted oxidoreductase activity and role in metabolic process	10.3721	2.36264	2.10216	0.00899694	0.0163253	Afu2g08050
Afu5g09130	Polysaccharide deacetylase family protein; predicted gene pair with AFUA_6G05030	26.4309	5.9114	2.1017	0.000194865	0.000449402	Afu5g09130
Afu2g16580	Ortholog of A. nidulans FGSC A4 : AN7083, A. fumigatus Af293 : Afu8g00380/fma-AT, A. niger CBS 513.88 : An03g03810, An15g03730 and A. oryzae RIB40 : AO090003000093, AO090020000720, AO090023000925, AO090012000367	6.86348	1.56633	2.10102	0.0163776	0.0282647	Afu2g16580
Afu4g10350	Polyubiquitin; calcium induced	183718	42893.5	2.09866	1.99472e-15	1.21352e-14	ubiD
Afu2g06140	Ortholog(s) have uracil DNA N-glycosylase activity, role in DNA repair and mitochondrion, nucleus localization	2613.62	610.566	2.09772	3.15288e-16	2.02085e-15	Afu2g06140
Afu1g01890	Has domain(s) with predicted catalytic activity and role in metabolic process	31.9928	7.52271	2.09752	7.16847e-05	0.00017399	Afu1g01890
Afu4g08690	Has domain(s) with predicted catalytic activity, lyase activity and role in metabolic process	22.3215	5.08677	2.09202	8.23119e-05	0.000198801	Afu4g08690
Afu5g08235	Has domain(s) with predicted hydrolase activity	2399.08	563.09	2.09017	4.37433e-25	5.09197e-24	Afu5g08235
Afu3g01280	Ortholog of A. nidulans FGSC A4 : AN7404, A. niger CBS 513.88 : An02g12500, An16g05960, An09g03800, A. oryzae RIB40 : AO090011000171 and Aspergillus wentii : Aspwe1_0036364, Aspwe1_0041299, Aspwe1_0112391	177.655	41.6473	2.08985	8.03112e-08	2.66248e-07	Afu3g01280
Afu2g01950	Has domain(s) with predicted FAD binding, oxidoreductase activity and role in metabolic process	128.091	30.4681	2.08761	5.28505e-11	2.29988e-10	Afu2g01950
Afu5g04170	Heat shock protein; allergen Asp f 12; likely essential; required for conidiation and cell wall integrity; transcript induced by growth on hydrogen peroxide; enters the nucleus in response to heat shock	83768.7	19717.9	2.08692	5.86611e-16	3.68057e-15	hsp90
Afu3g01030	Has domain(s) with predicted role in response to stress and integral component of membrane localization	12.285	2.9011	2.08668	0.0109331	0.0195279	Afu3g01030
Afu5g00800	Ortholog of Neosartorya fischeri NRRL 181 : NFIA_041390 and Aspergillus fumigatus A1163 : AFUB_049260	209.851	49.5441	2.08459	0.000156911	0.000365568	Afu5g00800
Afu2g16470	Has domain(s) with predicted acid-amino acid ligase activity	374.699	88.5508	2.08294	6.52359e-16	4.08526e-15	Afu2g16470
Afu6g10850	Ortholog of Neosartorya fischeri NRRL 181 : NFIA_056620 and Aspergillus fumigatus A1163 : AFUB_076890	115.59	27.1138	2.08272	7.89436e-13	3.99728e-12	Afu6g10850
Afu5g00980	Has domain(s) with predicted role in transmembrane transport and integral component of membrane localization	348.628	82.0747	2.08158	1.96392e-10	8.18342e-10	Afu5g00980
Afu2g04070	Has domain(s) with predicted role in transmembrane transport and integral component of membrane localization	775.128	183.127	2.07987	3.45238e-31	5.86128e-30	Afu2g04070
Afu3g07950	Ortholog(s) have sulfate transmembrane transporter activity and role in sulfate transport, sulfite transport	15.3201	3.69536	2.07635	0.0206545	0.0350048	Afu3g07950
Afu6g04610	Ortholog(s) have RNA polymerase I activity, RNA polymerase III activity, role in tRNA transcription by RNA polymerase III, transcription by RNA polymerase I and RNA polymerase I complex, RNA polymerase III complex localization	1367.89	323.918	2.07587	1.43026e-16	9.3818e-16	Afu6g04610
Afu2g17290	Ortholog of Aspergillus fumigatus A1163 : AFUB_032940	7.93028	1.92463	2.07544	0.0134762	0.0236104	Afu2g17290
Afu2g05750	Has domain(s) with predicted hydrolase activity, acting on carbon-nitrogen (but not peptide) bonds, in linear amidines, metal ion binding activity	64.8601	15.4332	2.07505	0.000348921	0.000778882	Afu2g05750
Afu5g09240	Cu/Zn superoxide dismutase; recognized by sera from aspergillosis patients; highly expressed in conidia; transcript induced by copper starvation, menadione, gliotoxin and growth at high temperature; protein induced by hydrogen peroxide	23388.8	5551.84	2.0749	1.25499e-29	1.97676e-28	sod1
Afu8g02110	Ortholog of Aspergillus fumigatus A1163 : AFUB_084500	13.7974	3.48686	2.07488	0.0207253	0.0351135	Afu8g02110
Afu3g10950	Ortholog of A. niger CBS 513.88 : An02g06670, A. oryzae RIB40 : AO090003000645, Neosartorya fischeri NRRL 181 : NFIA_066300 and Aspergillus wentii : Aspwe1_0362867	319.457	75.974	2.07269	4.56683e-19	3.55106e-18	Afu3g10950
Afu1g03580	Ortholog of Aspergillus fumigatus A1163 : AFUB_003990	64.5107	15.2834	2.07174	0.000230958	0.000528297	Afu1g03580
Afu5g12750	Ortholog of Aspergillus glaucus : Aspgl1_0041136, Aspgl1_0058231, Neosartorya fischeri NRRL 181 : NFIA_060320, NFIA_074450 and Aspergillus fumigatus A1163 : AFUB_000320, AFUB_060420	18.6146	4.34186	2.06631	0.00269784	0.00531818	Afu5g12750
Afu2g12610	Ortholog(s) have FAD binding, ferredoxin-NAD+ reductase activity, ferredoxin-NADP+ reductase activity	1050.39	250.827	2.06621	4.47688e-08	1.51855e-07	Afu2g12610
Afu4g13850	Has domain(s) with predicted oxidoreductase activity and role in oxidation-reduction process	36.8797	8.78097	2.06367	0.000946863	0.00198878	Afu4g13850
Afu1g00530	Thermoresistant gluconokinase family protein; predicted gene pair with AFUA_4G12050	1258.29	302.206	2.05861	1.79725e-10	7.51126e-10	Afu1g00530
Afu3g13890	Ortholog of A. nidulans FGSC A4 : AN3151, A. niger CBS 513.88 : An02g09710, Aspergillus wentii : Aspwe1_0049991 and Aspergillus sydowii : Aspsy1_0146493	23.4174	5.69765	2.05684	0.010391	0.0186479	Afu3g13890
Afu1g13560	Protein of unknown function identified by mass spectrometry	139.718	33.6846	2.05667	1.02713e-06	3.06546e-06	Afu1g13560
Afu3g00590	Asp-hemolysin; hemolytic toxin; highly secreted; enriched in conidia; expression increases in vivo; binds lysophosphatidylcholine	44.1905	10.6828	2.05605	5.08965e-07	1.56567e-06	aspHS
Afu2g04880	Ortholog of A. nidulans FGSC A4 : AN10243, A. fumigatus Af293 : Afu4g09900, A. oryzae RIB40 : AO090003001243, Aspergillus wentii : Aspwe1_0072976, Aspwe1_0166814 and Aspergillus sydowii : Aspsy1_0141212	45.2835	10.8367	2.0538	3.73041e-08	1.27416e-07	Afu2g04880
Afu6g08280	Protein of unknown function	57.7031	13.9148	2.05364	3.97034e-06	1.11668e-05	Afu6g08280
Afu3g10540	Has domain(s) with predicted oxidoreductase activity and role in metabolic process	55.8568	13.5054	2.05364	2.19531e-09	8.35633e-09	Afu3g10540
Afu5g11140	Has domain(s) with predicted nuclease activity, nucleic acid binding, tRNA-intron endonuclease activity and role in tRNA splicing, via endonucleolytic cleavage and ligation	469.509	112.875	2.0531	1.42889e-13	7.56293e-13	Afu5g11140
Afu6g09010	Ortholog(s) have mRNA binding activity, role in mRNA splice site selection and U1 snRNP, U2-type prespliceosome, cytosol localization	1295.38	312.194	2.05211	1.23483e-19	1.0031e-18	Afu6g09010
Afu3g14260	Ortholog of A. niger CBS 513.88 : An09g04240, A. oryzae RIB40 : AO090012000670, Neosartorya fischeri NRRL 181 : NFIA_063040 and Aspergillus wentii : Aspwe1_0038047	1179.72	284.17	2.05073	6.57136e-11	2.8445e-10	Afu3g14260
Afu5g11355	Ortholog of A. nidulans FGSC A4 : AN11849, Neosartorya fischeri NRRL 181 : NFIA_075910, Aspergillus wentii : Aspwe1_0442664 and Aspergillus versicolor : Aspve1_0035503	327.741	79.2638	2.04555	1.90687e-27	2.5633e-26	Afu5g11355
Afu1g14540	Oxidoreductase, short-chain dehydrogenase/reductase family protein	161.353	39.5055	2.04554	1.73913e-20	1.49571e-19	Afu1g14540
Afu4g07870	Has domain(s) with predicted protein disulfide oxidoreductase activity	219.667	53.2018	2.04438	1.87827e-15	1.1441e-14	Afu4g07870
Afu6g02720	Has domain(s) with predicted catalytic activity, oxidoreductase activity	10.5203	2.44119	2.04314	0.0113278	0.0201268	Afu6g02720
Afu6g06330	Ortholog(s) have protein methyltransferase activity, rRNA (guanine) methyltransferase activity, tRNA (guanine-N2-)-methyltransferase activity	1554.56	377.274	2.04158	1.36737e-16	8.99328e-16	Afu6g06330
Afu4g03150	Ortholog(s) have O6-alkylguanine-DNA binding activity and role in DNA dealkylation involved in DNA repair	213.686	52.3401	2.03994	6.39676e-15	3.74492e-14	Afu4g03150
Afu1g00610	Has domain(s) with predicted role in positive regulation of autophagy	41.9661	10.2939	2.03892	8.00888e-07	2.4167e-06	Afu1g00610
Afu2g17550	Conidial pigment biosynthesis protein with a role in polyketide shortening; required for synthesis of the 1,3,6,8-tetrahydroxynaphthalene; conidia-enriched protein	8.73875	2.13107	2.03683	0.0301379	0.04953	ayg1
Afu2g09160	Has domain(s) with predicted double-stranded RNA binding activity	1111.44	271.252	2.03546	4.06561e-15	2.41793e-14	Afu2g09160
Afu2g01350	Ortholog(s) have NAD+ kinase activity, NADH kinase activity and role in NADP biosynthetic process, cellular iron ion homeostasis	1075.5	262.418	2.03484	5.07864e-09	1.87638e-08	Afu2g01350
Afu2g05720	Ortholog of A. nidulans FGSC A4 : AN7484, A. niger CBS 513.88 : An02g14170, A. oryzae RIB40 : AO090001000689, Aspergillus wentii : Aspwe1_0046318 and Aspergillus sydowii : Aspsy1_0153479	1407.94	344.053	2.03121	5.35797e-21	4.80601e-20	Afu2g05720
Afu1g15330	Ortholog of A. nidulans FGSC A4 : AN0873, A. niger CBS 513.88 : An01g13550, A. oryzae RIB40 : AO090005001183, Aspergillus wentii : Aspwe1_0027580 and Aspergillus sydowii : Aspsy1_0083906	63.1065	15.4846	2.02831	4.37748e-06	1.22662e-05	Afu1g15330
Afu4g10050	Calmodulin	15225.4	3734.57	2.02727	1.93824e-91	4.75499e-89	Afu4g10050
Afu4g10190	Putative oxidoreductase; calcium induced	1582.97	388.115	2.02687	1.27589e-74	1.66938e-72	Afu4g10190
Afu6g10500	Ortholog(s) have role in tRNA-guanine transglycosylation	850.946	208.699	2.02496	1.9835e-14	1.1078e-13	Afu6g10500
Afu5g09940	Has domain(s) with predicted role in transmembrane transport and integral component of membrane localization	133.23	32.8115	2.02335	1.53515e-09	5.90069e-09	Afu5g09940
Afu2g00460	Has domain(s) with predicted oxidoreductase activity and role in metabolic process	12.748	3.13382	2.02276	0.017065	0.0293376	Afu2g00460
Afu1g07370	Ortholog of Aspergillus fumigatus A1163 : AFUB_007720	10.5773	2.56792	2.01769	0.0129024	0.0227023	Afu1g07370
Afu1g07470	Protein involved in autophagy; GFP-atg8 used as a marker of autophagosome delivery into the vacuole	22753.8	5625.31	2.016	4.77784e-12	2.27487e-11	atg8
Afu5g03830	Ortholog of Aspergillus glaucus : Aspgl1_0052417, Neosartorya fischeri NRRL 181 : NFIA_038290, Aspergillus wentii : Aspwe1_0030158 and Aspergillus fumigatus A1163 : AFUB_052340	11.5731	2.77437	2.01335	0.0271301	0.0449026	Afu5g03830
Afu1g05870	Putative phospholipid biosynthesis protein; induced by exposure to artemisinin	1072.01	265.6	2.01214	9.27998e-25	1.05766e-23	Afu1g05870
Afu2g13120	Ortholog of A. nidulans FGSC A4 : AN6245, A. niger CBS 513.88 : An02g01860, A. oryzae RIB40 : AO090026000269, Aspergillus wentii : Aspwe1_0031335 and Aspergillus sydowii : Aspsy1_0150794	695.607	172.677	2.01147	2.41154e-21	2.20544e-20	Afu2g13120
Afu5g01480	Ortholog of A. nidulans FGSC A4 : AN10795, AN6721, A. fumigatus Af293 : Afu2g13300, A. niger CBS 513.88 : An16g00890 and A. oryzae RIB40 : AO090011000070, AO090026000292	56.8833	14.2459	2.01128	5.54989e-09	2.0405e-08	Afu5g01480
Afu8g01800	Ortholog of A. nidulans FGSC A4 : AN12339, A. niger CBS 513.88 : An07g00940, An03g05910, A. oryzae RIB40 : AO090010000636 and Aspergillus wentii : Aspwe1_0121910	582.063	144.413	2.00995	5.90727e-06	1.6274e-05	Afu8g01800
Afu3g01210	Ortholog of A. nidulans FGSC A4 : AN11985, A. niger CBS 513.88 : An01g10950, A. oryzae RIB40 : AO090026000081, Aspergillus wentii : Aspwe1_0103451 and Aspergillus terreus NIH2624 : ATET_07760	9.7014	2.41402	2.00808	0.0155403	0.0269192	Afu3g01210
Afu2g04590	Has domain(s) with predicted oxidoreductase activity, transferase activity, transferring acyl groups other than amino-acyl groups, zinc ion binding activity and role in oxidation-reduction process	113.144	28.116	2.00651	3.25332e-05	8.18585e-05	Afu2g04590
Afu8g05690	Has domain(s) with predicted N-acetyltransferase activity	308.847	76.8477	2.00523	3.52227e-13	1.82492e-12	Afu8g05690
Afu4g12710	Ortholog of A. nidulans FGSC A4 : AN3605, A. niger CBS 513.88 : An03g02780, A. oryzae RIB40 : AO090009000299, Aspergillus wentii : Aspwe1_0033871 and Aspergillus sydowii : Aspsy1_0154274	4546.12	1132.64	2.00458	1.86308e-14	1.04411e-13	Afu4g12710
Afu6g04670	Small ERAD ER-resident membrane protein involved in ER-associated degradation; four predicted transmembrane helices and a short cytosolic C-terminal domain; mutants compensate by increasing the activity of the unfolded protein response	595.267	148.256	2.00327	1.96896e-21	1.81251e-20	derA
Afu3g15310	Ortholog of Aspergillus fumigatus A1163 : AFUB_033910	14.1329	3.56746	2.00243	0.00455122	0.00869232	Afu3g15310
Afu4g00940	Ortholog(s) have extracellular region localization	175.597	43.9437	2.00241	7.17119e-06	1.95638e-05	Afu4g00940
Afu4g04100	Ortholog(s) have ubiquitin binding activity	1452.36	363.038	2.00226	1.95088e-28	2.77852e-27	Afu4g04100
Afu3g12620	Ortholog(s) have isopenicillin-N N-acyltransferase activity and role in penicillin biosynthetic process	284.335	70.7786	2.00212	1.15624e-07	3.76088e-07	Afu3g12620
Afu8g00530	Putative alpha/beta hydrolase; member of the pseurotin A gene cluster; hypoxia induced protein	53.7766	13.3302	2.00169	0.00527123	0.0099577	Afu8g00530
Afu6g11060	Ortholog of A. nidulans FGSC A4 : AN0590, A. niger CBS 513.88 : An08g07800, A. oryzae RIB40 : AO090023000511, Aspergillus wentii : Aspwe1_0039465 and Aspergillus sydowii : Aspsy1_0041217	812.128	202.491	2.00167	2.86089e-24	3.15792e-23	Afu6g11060
Afu2g01440	Putative mitochondrial carrier protein	2232.13	557.446	2.00075	3.40915e-08	1.16849e-07	Afu2g01440
Afu4g04660	Ortholog(s) have protein domain specific binding, ubiquitin protein ligase binding activity	8951.12	2237.71	2.00008	4.63146e-16	2.93027e-15	Afu4g04660
Afu8g01160	Has domain(s) with predicted NAD binding, oxidoreductase activity, acting on the CH-OH group of donors, NAD or NADP as acceptor activity and role in oxidation-reduction process	151.604	38.0221	1.99966	1.09112e-10	4.63914e-10	Afu8g01160
Afu6g12170	Putative peptidyl-prolyl cis-trans isomerase; binds FK506 and inhibits calcineurin; transcript induced by exposure to human airway epithelial cells	6764.11	1693.13	1.99829	3.98623e-16	2.53184e-15	fkbp1
Afu2g03770	Ortholog(s) have nicotinamidase activity, role in chromatin silencing at rDNA, chromatin silencing at telomere, negative regulation of DNA amplification, replicative cell aging and fungal biofilm matrix, nucleus, peroxisome localization	257.751	64.8263	1.99801	1.99044e-21	1.82885e-20	Afu2g03770
Afu5g11170	Has domain(s) with predicted ATP binding, DNA binding, helicase activity, nucleic acid binding activity	17.3362	4.36377	1.99317	0.0156034	0.0270142	Afu5g11170
Afu4g08120	Ortholog of A. nidulans FGSC A4 : AN8404, A. fumigatus Af293 : Afu3g03000, A. oryzae RIB40 : AO090001000118 and Aspergillus wentii : Aspwe1_0166813, Aspwe1_0167086	77.6379	19.4352	1.99034	8.39415e-09	3.03619e-08	Afu4g08120
Afu5g14970	Ortholog of A. oryzae RIB40 : AO090010000299 and Aspergillus fumigatus A1163 : AFUB_079080, AFUB_096660	319.13	80.3419	1.98842	1.67857e-33	3.22344e-32	Afu5g14970
Afu4g05920	Ortholog(s) have role in cardiolipin metabolic process, cell-abiotic substrate adhesion, cristae formation, negative regulation of phosphatidylcholine biosynthetic process, phosphatidylethanolamine metabolic process, phospholipid transport	4922.43	1240.41	1.98815	1.16173e-43	4.01409e-42	Afu4g05920
Afu5g09890	Has domain(s) with predicted DNA-binding transcription factor activity, RNA polymerase II-specific, zinc ion binding activity, role in regulation of transcription, DNA-templated and nucleus localization	54.8787	14.1653	1.9877	1.52988e-05	4.00661e-05	Afu5g09890
Afu5g04440	Ortholog(s) have RNA stem-loop binding, double-stranded RNA binding, ribonuclease III activity	1235.18	311.189	1.98613	7.63094e-40	2.10344e-38	Afu5g04440
Afu5g03150	Ortholog of A. niger CBS 513.88 : An09g05320, A. oryzae RIB40 : AO090102000518, Neosartorya fischeri NRRL 181 : NFIA_038960 and Aspergillus wentii : Aspwe1_0030094	9.2587	2.26102	1.98549	0.0284015	0.0468489	Afu5g03150
Afu5g00930	Ortholog(s) have L-proline transmembrane transporter activity, role in proline transport and fungal-type vacuole, plasma membrane localization	24.449	6.43935	1.98307	0.00276157	0.00543618	Afu5g00930
Afu1g10360	Ortholog of S. cerevisiae : YKR018C, A. nidulans FGSC A4 : AN1244, A. niger CBS 513.88 : An08g02280, Aspergillus wentii : Aspwe1_0036570 and Aspergillus sydowii : Aspsy1_0025503	1655.5	419.073	1.98251	1.99595e-13	1.04516e-12	Afu1g10360
Afu3g05460	Ortholog(s) have structural constituent of ribosome activity and mitochondrial large ribosomal subunit localization	3156.35	798.241	1.98187	1.45697e-37	3.52148e-36	Afu3g05460
Afu3g13620	Protein of unknown function	114.811	28.8717	1.98138	1.90233e-05	4.89705e-05	Afu3g13620
Afu5g10480	Ortholog(s) have URM1 activating enzyme activity, nitrate reductase (NADPH) activity, protein adenylyltransferase activity, thiosulfate sulfurtransferase activity	362.044	91.769	1.98085	5.48059e-06	1.51667e-05	Afu5g10480
Afu5g01245	Ortholog(s) have protein serine/threonine phosphatase inhibitor activity and role in intracellular signal transduction, positive regulation of G2/M transition of mitotic cell cycle involved in cellular response to nitrogen starvation	709.809	179.946	1.97811	2.94894e-08	1.01537e-07	Afu5g01245
Afu3g07900	Ortholog of A. nidulans FGSC A4 : AN8368, AN2952, A. fumigatus Af293 : Afu4g14080, Afu8g00900, A. niger CBS 513.88 : An02g11330, An03g05560 and A. oryzae RIB40 : AO090120000471	1708.93	434.454	1.97723	3.10673e-18	2.2768e-17	Afu3g07900
Afu3g01260	Has domain(s) with predicted N-acetyltransferase activity	128.122	32.5081	1.97616	0.00115534	0.0023969	Afu3g01260
Afu4g13760	Ortholog(s) have extracellular region localization	113.795	29.3235	1.97611	1.71969e-05	4.46201e-05	Afu4g13760
Afu6g09350	Ortholog of Aspergillus fumigatus A1163 : AFUB_092740	110.263	28.0874	1.97534	4.59025e-18	3.32429e-17	Afu6g09350
Afu5g00640	Ortholog(s) have glyoxysome localization	90.9364	23.1349	1.97454	3.60728e-07	1.12626e-06	Afu5g00640
Afu3g01240	Ortholog of Neosartorya fischeri NRRL 181 : NFIA_002180 and Aspergillus fumigatus A1163 : AFUB_047140	10.778	2.77232	1.97393	0.0168554	0.0290077	Afu3g01240
Afu6g00640	Ortholog of A. nidulans FGSC A4 : AN6413, AN6419, AN6946, AN5312, AN5664, AN8328, AN3241, AN10369, AN1930, AN2386, AN1738, AN11159, AN8984, AN8951, AN1540, AN8971, AN9387, AN9266, AN9306, AN1317, AN10886, AN7232, AN7774, AN12202	3093.16	787.374	1.97351	4.3015e-14	2.34113e-13	Afu6g00640
Afu6g10940	Protein of unknown function; calcium induced	428.609	109.207	1.97332	2.16533e-15	1.31001e-14	Afu6g10940
Afu4g10270	Ortholog(s) have 3-hydroxyacyl-CoA dehydratase activity, enoyl-CoA hydratase activity and role in fatty acid elongation, sphingolipid biosynthetic process, vacuolar transport	1467.62	374.443	1.9709	1.10711e-18	8.36984e-18	Afu4g10270
Afu2g08430	Has domain(s) with predicted acetyltransferase activity	814.509	208.429	1.96983	5.52028e-29	8.19524e-28	Afu2g08430
Afu4g11710	Putative oxidoreductase, zinc-binding dehydrogenase family protein; transcript up-regulated in conidia exposed to neutrophils	495.479	126.061	1.96845	1.88949e-11	8.57214e-11	Afu4g11710
Afu8g07235	Ortholog of A. niger CBS 513.88 : An01g01475, A. oryzae RIB40 : AO090023000051, Neosartorya fischeri NRRL 181 : NFIA_100080, Aspergillus wentii : Aspwe1_0170039 and Aspergillus versicolor : Aspve1_0045698	333.29	85.7122	1.96545	1.11409e-21	1.0402e-20	Afu8g07235
Afu5g12970	Protein of unknown function; transcript repressed by exposure to human airway epithelial cells	16.5951	4.18449	1.96457	0.00387901	0.00747245	Afu5g12970
Afu2g15430	Sorbitol/xylulose reductase	4065.01	1041.77	1.96412	0.00175253	0.00355617	Afu2g15430
Afu4g11260	Ortholog of S. cerevisiae : YPL088W, A. nidulans FGSC A4 : AN9474, A. niger CBS 513.88 : An15g04210, An04g05380 and A. oryzae RIB40 : AO090005000195, AO090003001095, AO090120000002	1857.65	476.113	1.96395	1.91451e-10	7.98091e-10	Afu4g11260
Afu2g08250	Has domain(s) with predicted NAD binding, coenzyme binding, glycerol-3-phosphate dehydrogenase [NAD+] activity, oxidoreductase activity, acting on the CH-OH group of donors, NAD or NADP as acceptor activity	106.62	27.072	1.96333	0.00578996	0.0108699	Afu2g08250
Afu4g12590	Conidia-enriched protein of unknown function; calcium downregulated	2503.56	642.933	1.96042	2.42475e-08	8.43461e-08	Afu4g12590
Afu2g05840	Putative MFS multidrug transporter; transcript up-regulated in conidia exposed to neutrophils	499.178	128.052	1.96038	8.15563e-10	3.2154e-09	Afu2g05840
Afu6g03710	Has domain(s) with predicted hydrolase activity and role in metabolic process	516.979	132.756	1.96001	2.3835e-20	2.03032e-19	Afu6g03710
Afu3g06810	Predicted DDE1 transposon-related ORF	72.0023	18.1582	1.95907	1.61673e-10	6.77124e-10	Afu3g06810
Afu5g10990	Ortholog(s) have extracellular region localization	966.534	248.882	1.95636	1.56505e-42	5.05191e-41	Afu5g10990
Afu7g06850	Has domain(s) with predicted phosphatase activity and role in metabolic process	14.6996	3.79903	1.95516	0.00404859	0.00778081	Afu7g06850
Afu2g03890	Has domain(s) with predicted catalytic activity	202.52	52.2481	1.95498	2.14423e-10	8.90826e-10	ptcE
Afu3g00740	Has domain(s) with predicted 2-dehydropantoate 2-reductase activity, NADP binding, coenzyme binding, oxidoreductase activity, oxidoreductase activity, acting on the CH-OH group of donors, NAD or NADP as acceptor activity	216.307	55.727	1.95387	4.50021e-08	1.52541e-07	Afu3g00740
Afu1g14400	Has domain(s) with predicted NAD binding, oxidoreductase activity, acting on the CH-OH group of donors, NAD or NADP as acceptor activity and role in oxidation-reduction process	333.254	86.1066	1.95123	1.66219e-05	4.3231e-05	Afu1g14400
Afu7g04220	Ortholog of A. nidulans FGSC A4 : AN5685, A. niger CBS 513.88 : An13g00770, A. oryzae RIB40 : AO090005000107, Aspergillus wentii : Aspwe1_0170355 and Aspergillus sydowii : Aspsy1_0148814	312.173	80.0142	1.95015	8.11708e-16	5.04772e-15	Afu7g04220
Afu2g04020	Putative alpha, alpha-trehalose phosphate synthase subunit	4379.77	1134.05	1.94953	1.95693e-08	6.86569e-08	Afu2g04020
Afu1g02780	Ortholog(s) have asparaginase activity, role in asparagine catabolic process, cellular response to nitrogen starvation and cell wall-bounded periplasmic space localization	702.607	182.334	1.94674	0.00372574	0.00719416	Afu1g02780
Afu1g15270	Ortholog(s) have ATPase activity, misfolded protein binding activity, role in cellular heat acclimation, cellular response to misfolded protein, protein refolding, protein unfolding and cytoplasm, nucleus localization	40529.4	10525.2	1.94511	1.02858e-07	3.36561e-07	Afu1g15270
Afu4g03690	Has domain(s) with predicted oxidoreductase activity, oxidoreductase activity, acting on the aldehyde or oxo group of donors, NAD or NADP as acceptor activity and role in oxidation-reduction process	16.8034	4.29047	1.94391	0.0124904	0.0220446	Afu4g03690
Afu6g10700	Ortholog(s) have chaperone binding, unfolded protein binding activity, role in chaperone-mediated protein complex assembly, protein import into mitochondrial intermembrane space, protein refolding and mitochondrial matrix localization	5558.28	1445.1	1.94365	1.92729e-11	8.73558e-11	Afu6g10700
Afu5g09090	Ortholog(s) have role in ascospore formation, chromatin silencing at centromere, chromatin silencing by small RNA and nuclear RNA-directed RNA polymerase complex localization	10.2452	2.69582	1.94245	0.0123327	0.0217898	Afu5g09090
Afu1g14270	Has domain(s) with predicted catalytic activity, catechol 1,2-dioxygenase activity, ferric iron binding, iron ion binding and oxidoreductase activity, more	432.233	112.412	1.94107	1.83892e-05	4.74378e-05	Afu1g14270
Afu6g00190	Ortholog of Aspergillus fumigatus A1163 : AFUB_097338	41.067	10.7821	1.94041	8.71994e-08	2.8782e-07	Afu6g00190
Afu3g06860	Ortholog of Aspergillus fumigatus A1163 : AFUB_042190	677.294	176.849	1.93745	1.24845e-34	2.56835e-33	Afu3g06860
Afu1g10770	Putative neutral amino acid permease; calcium induced	135.817	35.3607	1.93741	0.0046933	0.00893758	Afu1g10770
Afu3g00765	Has domain(s) with predicted N-acetyltransferase activity	39.0202	10.0185	1.936	0.000177113	0.000410295	Afu3g00765
Afu6g11440	Has domain(s) with predicted FMN binding, oxidoreductase activity and role in oxidation-reduction process	140.289	36.5471	1.93453	0.000153978	0.00035916	Afu6g11440
Afu2g13550	Ortholog of A. nidulans FGSC A4 : AN6332, A. niger CBS 513.88 : An02g05670, A. oryzae RIB40 : AO090026000258, Aspergillus wentii : Aspwe1_0119372 and Aspergillus sydowii : Aspsy1_0058242	158.769	41.4966	1.93425	5.48658e-17	3.69779e-16	Afu2g13550
Afu1g03810	Ortholog(s) have role in protein N-linked glycosylation and oligosaccharyltransferase complex localization	1202.85	315.051	1.93407	9.58009e-28	1.31115e-26	Afu1g03810
Afu3g02250	Has domain(s) with predicted NAD binding, catalytic activity, coenzyme binding, oxidoreductase activity, acting on the aldehyde or oxo group of donors, NAD or NADP as acceptor activity	120.599	31.9775	1.93324	5.66705e-08	1.90709e-07	Afu3g02250
Afu3g06850	Has domain(s) with predicted guanyl-nucleotide exchange factor activity, role in small GTPase mediated signal transduction and intracellular localization	240.87	63.5637	1.92987	1.4232e-05	3.73419e-05	Afu3g06850
Afu5g06647	Ortholog of A. nidulans FGSC A4 : AN2253, A. niger CBS 513.88 : An17g01020, A. oryzae RIB40 : AO090701000197, Aspergillus wentii : Aspwe1_0023504 and Aspergillus sydowii : Aspsy1_0039679	200.019	52.2522	1.92936	1.11973e-18	8.45873e-18	Afu5g06647
Afu5g01620	Predicted adhesin-like protein	238	62.9726	1.92883	2.98128e-07	9.38572e-07	Afu5g01620
Afu4g02810	Has domain(s) with predicted catalytic activity, coenzyme binding activity and role in cellular metabolic process	1345.67	353.467	1.92848	0.000353572	0.000788188	Afu4g02810
Afu6g02705	Ortholog of A. nidulans FGSC A4 : AN11630, A. niger CBS 513.88 : An12g08250, Aspergillus wentii : Aspwe1_0035841 and Aspergillus sydowii : Aspsy1_0157566	279.119	73.1827	1.92724	4.04976e-13	2.0927e-12	Afu6g02705
Afu2g04240	maleylacetoacetate isomerase involved in L-tyrosine degradation	23.5663	6.31467	1.92571	0.00112717	0.00234144	maiA
Afu4g11810	Ortholog of A. nidulans FGSC A4 : AN10678, A. oryzae RIB40 : AO090003001035, Aspergillus wentii : Aspwe1_0033965, Aspergillus sydowii : Aspsy1_0043963 and Aspergillus terreus NIH2624 : ATET_03902	256.236	66.8853	1.92536	2.36353e-12	1.1562e-11	Afu4g11810
Afu1g16635	Has domain(s) with predicted protein disulfide oxidoreductase activity	278.384	73.36	1.9245	5.82033e-15	3.42826e-14	Afu1g16635
Afu1g12320	Ortholog of Aspergillus fumigatus A1163 : AFUB_011790	10.1445	2.7472	1.92349	0.013857	0.0242171	Afu1g12320
Afu8g06150	Putative sensor histidine kinase	580.9	153.259	1.92117	3.08051e-11	1.36721e-10	Afu8g06150
Afu4g07685	Putative novel ncRNA; conserved in A. nidulans, A. oryzae and A. niger	136.418	35.6743	1.92031	2.70128e-13	1.4055e-12	Afu-182
Afu2g02020	Ortholog(s) have extracellular region localization	172.859	46.1177	1.91926	7.2812e-07	2.20594e-06	Afu2g02020
Afu6g09170	Ortholog(s) have 3-methyl-2-oxobutanoate hydroxymethyltransferase activity, role in pantothenate biosynthetic process, respiratory chain complex IV assembly and mitochondrion localization	264.27	70.1143	1.91838	1.34836e-11	6.1974e-11	Afu6g09170
Afu4g04020	Putative FK506-binding protein (FKBP)-type peptidyl-prolyl cis-trans isomerase	12.4922	3.11076	1.91792	0.020013	0.0339713	fkbp2
Afu3g01420	Ortholog of A. nidulans FGSC A4 : AN11117, A. niger CBS 513.88 : An12g07770, A. oryzae RIB40 : AO090120000171, Aspergillus wentii : Aspwe1_0148352, Aspwe1_0165444 and Aspergillus sydowii : Aspsy1_0092105	58.9086	15.5652	1.91621	0.00608101	0.0113749	Afu3g01420
Afu2g07400	Ortholog(s) have 3'-phosphoadenosine 5'-phosphosulfate transmembrane transporter activity, 5'-adenylyl sulfate transmembrane transporter activity	2219.07	588.498	1.91489	7.60009e-10	3.01576e-09	Afu2g07400
Afu3g01920	Has domain(s) with predicted acyl-CoA dehydrogenase activity, flavin adenine dinucleotide binding, oxidoreductase activity, acting on the CH-CH group of donors activity and role in oxidation-reduction process	256.288	68.5997	1.91159	1.527e-09	5.87165e-09	Afu3g01920
Afu3g05760	C6 transcription factor; ortholog of A. nidulans AN3433; calcium downregulated	20552	5464.71	1.91097	6.34304e-19	4.86664e-18	Afu3g05760
Afu3g03315	Ortholog(s) have RNA polymerase II proximal promoter sequence-specific DNA binding, proximal promoter DNA-binding transcription activator activity, RNA polymerase II-specific activity	164.304	43.5991	1.91049	3.9233e-09	1.46281e-08	Afu3g03315
Afu3g07110	Putative class III family 18 chitinase	224.334	59.5226	1.90948	9.59453e-14	5.11691e-13	chi5
Afu2g00540	Ortholog(s) have oxaloacetase activity and role in oxalate metabolic process, oxaloacetate metabolic process	10.9694	2.84971	1.9088	0.0125168	0.0220873	Afu2g00540
Afu1g12030	Ortholog of A. nidulans FGSC A4 : AN1068, A. niger CBS 513.88 : An08g04360, A. oryzae RIB40 : AO090001000343, Aspergillus wentii : Aspwe1_0109513 and Aspergillus sydowii : Aspsy1_0251335	781.996	208.82	1.90865	1.00988e-24	1.14433e-23	Afu1g12030
Afu4g13360	Has domain(s) with predicted hydrolase activity, hydrolyzing O-glycosyl compounds activity and role in carbohydrate metabolic process	56.1318	14.7449	1.90833	1.38406e-05	3.63442e-05	eng5
Afu1g03740	Has domain(s) with predicted peptidase activity and role in proteolysis	2169.32	578.232	1.90771	7.03458e-11	3.0343e-10	Afu1g03740
Afu5g08930	Putative isovaleryl-CoA dehydrogenase; ortholog of A. nidulans ivdA; transcript induced by exposure to human airway epithelial cells	636.001	169.77	1.90725	1.40041e-10	5.88533e-10	Afu5g08930
Afu4g09860	Has domain(s) with predicted DNA binding, zinc ion binding activity, role in transcription, DNA-templated and nucleus localization	308.79	82.3766	1.9063	6.4431e-05	0.000157123	Afu4g09860
Afu1g07210	Ortholog of A. nidulans FGSC A4 : AN5145, A. oryzae RIB40 : AO090012000975, Aspergillus wentii : Aspwe1_0520822, Aspergillus sydowii : Aspsy1_0091604 and Aspergillus terreus NIH2624 : ATET_10152	1315.06	351.318	1.90288	3.57265e-16	2.278e-15	Afu1g07210
Afu2g08120	Major facilitator superfamily (MFS) monosaccharide transporter; higher expression in 48 h biofilm vs planktonic cells	32.0536	8.62707	1.90096	0.00257516	0.00509477	hxt8
Afu4g06920	Ortholog of A. nidulans FGSC A4 : AN4403, Aspergillus wentii : Aspwe1_0167198, Aspergillus sydowii : Aspsy1_0162965 and Aspergillus terreus NIH2624 : ATET_05541	523.897	140.482	1.9007	2.18437e-21	2.00517e-20	Afu4g06920
Afu7g04990	Has domain(s) with predicted hydrolase activity and role in dUTP metabolic process	187.447	49.7649	1.90009	8.9556e-23	8.94921e-22	Afu7g04990
Afu2g00180	Ortholog of A. nidulans FGSC A4 : AN2821, A. fumigatus Af293 : Afu2g17480, A. niger CBS 513.88 : An03g05360, An04g09420 and A. oryzae RIB40 : AO090102000063, AO090009000716	2431.1	652.02	1.89848	9.69103e-11	4.1329e-10	Afu2g00180
Afu5g08600	Ortholog(s) have serine O-acetyltransferase activity, role in cysteine biosynthetic process from serine and mitochondrion localization	2517.35	677.168	1.89428	3.98587e-05	9.9348e-05	Afu5g08600
Afu1g16450	Ortholog of Aspergillus fumigatus A1163 : AFUB_015790	368.571	98.8272	1.89374	1.67226e-05	4.34699e-05	Afu1g16450
Afu5g11370	Ortholog(s) have role in asymmetric protein localization to old mitotic spindle pole body, glycogen metabolic process, negative regulation of septation initiation signaling, syncytium formation by plasma membrane fusion	1223.11	329.196	1.89229	2.30673e-14	1.28104e-13	Afu5g11370
Afu5g03340	Ortholog of A. nidulans FGSC A4 : AN8202, A. niger CBS 513.88 : An09g05655, A. oryzae RIB40 : AO090102000539, Aspergillus wentii : Aspwe1_0115517 and Aspergillus sydowii : Aspsy1_0161584	7045.91	1899.37	1.89121	1.80864e-12	8.91421e-12	Afu5g03340
Afu1g16970	Ortholog(s) have GTPase activity and role in Golgi to plasma membrane protein transport, intracellular protein transport, protein localization to Golgi apparatus, response to endoplasmic reticulum stress	2118.44	572.57	1.88837	7.98762e-19	6.09506e-18	Afu1g16970
Afu8g05720	Ortholog of A. niger CBS 513.88 : An19g00030, A. oryzae RIB40 : AO090023000002, Neosartorya fischeri NRRL 181 : NFIA_098510 and Aspergillus wentii : Aspwe1_0142195	821.546	222.035	1.88797	1.77547e-06	5.16228e-06	Afu8g05720
Afu7g06570	Putative zinc/cadmium resistance protein; transcript downregulated in response to amphotericin B	135.103	36.4359	1.88782	0.000419584	0.000925669	zrcA
Afu1g01490	Ortholog of A. nidulans FGSC A4 : AN0391, AN7222, A. fumigatus Af293 : Afu2g01760, A. niger CBS 513.88 : An03g06670, An15g07300 and A. oryzae RIB40 : AO090010000045/aoiD, AO090102000259	95.3049	25.461	1.88776	0.000527115	0.00114742	Afu1g01490
Afu2g02950	Has domain(s) with predicted oxidoreductase activity and role in oxidation-reduction process	332.823	90.4579	1.8862	3.70062e-12	1.7775e-11	Afu2g02950
Afu7g02040	Ortholog(s) have triglyceride lipase activity, role in triglyceride catabolic process and mitochondrion localization	582.929	157.763	1.88615	1.31363e-17	9.28051e-17	Afu7g02040
Afu2g12280	Ortholog of Neosartorya fischeri NRRL 181 : NFIA_087440, Aspergillus fumigatus A1163 : AFUB_027950 and Aspergillus clavatus NRRL 1 : ACLA_071140	36.8272	9.836	1.88579	3.5194e-05	8.82143e-05	Afu2g12280
Afu2g15790	Ortholog(s) have RNA polymerase II core promoter sequence-specific DNA binding, cyclin-dependent protein serine/threonine kinase regulator activity	884.445	239.11	1.88481	2.08766e-22	2.03035e-21	Afu2g15790
Afu2g05370	Ortholog of Aspergillus fumigatus A1163 : AFUB_022400	70.236	19.2737	1.88121	3.86965e-06	1.09019e-05	Afu2g05370
Afu6g12680	Ortholog(s) have adenosine 5'-monophosphoramidase activity and role in nucleotide metabolic process	4576.44	1243.19	1.88026	5.1136e-14	2.77389e-13	Afu6g12680
Afu1g10840	Ortholog of A. nidulans FGSC A4 : AN1192, A. oryzae RIB40 : AO090038000328, Aspergillus sydowii : Aspsy1_0236946 and Aspergillus terreus NIH2624 : ATET_00276	663.334	179.941	1.87999	7.81992e-21	6.9571e-20	Afu1g10840
Afu3g06630	Ortholog of Aspergillus fumigatus A1163 : AFUB_042420	622.819	169.625	1.87807	4.78209e-26	5.91015e-25	Afu3g06630
Afu6g04495	Protein of unknown function	74.927	20.4414	1.87672	0.000382357	0.000848885	Afu6g04495
Afu1g04810	Ortholog of A. nidulans FGSC A4 : AN0424, A. niger CBS 513.88 : An01g03730, Aspergillus wentii : Aspwe1_0169505 and Aspergillus sydowii : Aspsy1_0641478	453.794	123.771	1.87659	5.85651e-16	3.6769e-15	Afu1g04810
Afu2g15750	Ortholog(s) have gamma-tubulin binding activity and spindle pole body localization	1502.28	409.52	1.87561	6.98575e-12	3.28467e-11	Afu2g15750
Afu2g05820	Ortholog(s) have riboflavin kinase activity, zinc ion binding activity, role in FMN biosynthetic process, riboflavin biosynthetic process and mitochondrial inner membrane localization	1512.65	413.07	1.87382	2.8536e-20	2.41817e-19	Afu2g05820
Afu5g05890	Ortholog(s) have NADH kinase activity, role in NADP biosynthetic process, cellular response to oxidative stress and mitochondrial matrix localization	1318.15	359.891	1.87273	1.90184e-10	7.93147e-10	Afu5g05890
Afu6g08140	Ortholog(s) have catalytic activity and role in steroid metabolic process	11.3887	2.9557	1.87032	0.0108753	0.0194388	Afu6g08140
Afu5g12830	Ortholog of A. nidulans FGSC A4 : AN7959, A. oryzae RIB40 : AO090120000409, Neosartorya fischeri NRRL 181 : NFIA_074340, Aspergillus wentii : Aspwe1_0449236 and Aspergillus versicolor : Aspve1_0175438	82.8806	22.4092	1.86951	0.0015749	0.00322035	Afu5g12830
Afu7g06750	Ortholog of A. fumigatus Af293 : Afu1g06590, A. niger CBS 513.88 : An15g07520, A. oryzae RIB40 : AO090011000051 and Aspergillus wentii : Aspwe1_0046559, Aspwe1_0170184	56.236	15.1762	1.86924	1.43383e-07	4.63024e-07	Afu7g06750
Afu3g11300	Putative proteasome component	4847.32	1327.04	1.86891	1.28275e-51	6.35741e-50	prs2
Afu4g03420	Protein of unknown function	240.026	65.4696	1.86877	1.32115e-06	3.9073e-06	Afu4g03420
Afu8g04020	Has domain(s) with predicted role in positive regulation of autophagy	433.252	118.877	1.86868	2.14923e-26	2.72134e-25	Afu8g04020
Afu6g14210	Ortholog(s) have proteasome binding, single-stranded DNA binding, single-stranded DNA-dependent ATPase activity, ubiquitin conjugating enzyme activity	6383.81	1748.86	1.86813	7.79305e-13	3.95006e-12	Afu6g14210
Afu6g02280	Allergen Asp f 3; peroxiredoxin family reductase; putative peroxismal membrane protein; IgE binding; protein induced by heat shock and by exposure to hydrogen peroxide; hypoxia induced protein; induced by gliotoxin exposure	58394.8	16000	1.86777	1.06429e-09	4.14274e-09	aspf3
Afu1g05070	Ortholog of A. nidulans FGSC A4 : AN2735, A. niger CBS 513.88 : An01g04230, A. oryzae RIB40 : AO090003000804, Aspergillus wentii : Aspwe1_0129290 and Aspergillus sydowii : Aspsy1_0155314	959.384	263.089	1.86567	1.36137e-08	4.85435e-08	Afu1g05070
Afu8g06180	Has domain(s) with predicted kinase activity	83.8708	22.9787	1.86519	2.6026e-06	7.43719e-06	Afu8g06180
Afu2g14260	Ortholog of A. nidulans FGSC A4 : AN6342, A. niger CBS 513.88 : An02g01220, A. oryzae RIB40 : AO090023000107, Aspergillus wentii : Aspwe1_0045565 and Aspergillus sydowii : Aspsy1_0031691	1757.29	483.105	1.8642	9.42663e-50	4.14814e-48	Afu2g14260
Afu2g13320	Ortholog(s) have role in chronological cell aging, hyphal growth, mitochondrial fission, peroxisome fission and mitochondrial outer membrane, peroxisome localization	2384.35	656.008	1.86052	9.22201e-36	2.02905e-34	Afu2g13320
Afu3g11220	Ortholog(s) have endoribonuclease activity, role in RNA catabolic process, apoptotic process, cell morphogenesis and cytosol, extracellular region, fungal-type vacuole localization	821.892	226.588	1.86026	3.38849e-33	6.40679e-32	Afu3g11220
Afu1g04390	Ortholog(s) have plasma membrane localization	783.816	216.366	1.86006	8.35936e-24	9.01433e-23	Afu1g04390
Afu3g07000	Ortholog of A. nidulans FGSC A4 : AN4806, A. niger CBS 513.88 : An02g13810, Aspergillus wentii : Aspwe1_0042056, Aspergillus sydowii : Aspsy1_0043180 and Aspergillus terreus NIH2624 : ATET_08722	961.725	264.673	1.86001	3.05267e-06	8.68788e-06	Afu3g07000
Afu2g04580	Ortholog of Aspergillus fumigatus A1163 : AFUB_021630	46.4493	12.7131	1.85842	0.014789	0.0257404	Afu2g04580
Afu1g09752	Putative novel ncRNA; conserved in A. nidulans, A. oryzae and A. niger; downregulated following growth on plates implying developmental regulation	116.366	32.0902	1.85518	0.0149518	0.0259914	Afu-336
Afu3g01790	Ortholog(s) have role in cellular response to oxidative stress and fungal biofilm matrix localization	303.305	83.7916	1.85465	0.00304345	0.00595402	Afu3g01790
Afu2g03260	Has domain(s) with predicted RNA binding, nucleic acid binding, nucleotide binding activity, role in RNA processing and cytoplasm, nucleus localization	1712.01	472.991	1.85443	4.0587e-21	3.6674e-20	Afu2g03260
Afu8g04330	Ortholog(s) have protein-histidine N-methyltransferase activity and role in peptidyl-histidine methylation, to form tele-methylhistidine, positive regulation of translational fidelity, ribosomal large subunit assembly	451.823	124.771	1.85381	6.74347e-11	2.91514e-10	Afu8g04330
Afu2g06240	Ortholog(s) have dCMP deaminase activity and role in dTMP biosynthetic process, dUMP biosynthetic process	3146.28	871.568	1.8526	2.91303e-35	6.14743e-34	Afu2g06240
Afu5g11510	Ortholog of A. niger CBS 513.88 : An18g03270, Neosartorya fischeri NRRL 181 : NFIA_075760, Aspergillus clavatus NRRL 1 : ACLA_014580 and Aspergillus niger ATCC 1015 : 42799-mRNA	7.69874	2.10596	1.84906	0.0209197	0.0354012	Afu5g11510
Afu6g12320	Ortholog of A. nidulans FGSC A4 : AN3736, A. niger CBS 513.88 : An06g01470, A. oryzae RIB40 : AO090009000187, Aspergillus wentii : Aspwe1_0144945 and Aspergillus sydowii : Aspsy1_0044136	477.356	132.849	1.84765	4.90804e-22	4.68862e-21	Afu6g12320
Afu3g01120	Has domain(s) with predicted role in transmembrane transport and integral component of membrane localization	25.4974	7.08586	1.84747	0.0045476	0.00868709	Afu3g01120
Afu6g10780	Ortholog of A. nidulans FGSC A4 : AN6383, A. fumigatus Af293 : Afu5g00450, A. niger CBS 513.88 : An03g05860 and A. oryzae RIB40 : AO090003001528, AO090023001010	46.2322	12.9374	1.8459	0.000682541	0.0014624	Afu6g10780
Afu2g09210	60S ribosomal protein L10; reacts with rabbit immunosera exposed to A. fumigatus conidia	38453.5	10703.6	1.84502	5.4487e-10	2.19132e-09	Afu2g09210
Afu2g05930	Ortholog(s) have small-subunit processome localization	1376.35	383.1	1.84389	1.11787e-09	4.34441e-09	Afu2g05930
Afu8g05950	Ortholog of A. nidulans FGSC A4 : AN1574, AN0682, A. fumigatus Af293 : Afu1g13430, A. niger CBS 513.88 : An09g02840 and A. oryzae RIB40 : AO090012000536	217.712	60.6895	1.84241	0.000537168	0.00116775	Afu8g05950
Afu3g12050	Ortholog of A. nidulans FGSC A4 : AN10347, Neosartorya fischeri NRRL 181 : NFIA_065260, Aspergillus wentii : Aspwe1_0037097 and Aspergillus clavatus NRRL 1 : ACLA_039920	760.198	213.051	1.83909	9.69387e-29	1.40511e-27	Afu3g12050
Afu4g05960	Has domain(s) with predicted catalytic activity	495.632	137.675	1.8387	1.01723e-29	1.60742e-28	Afu4g05960
Afu6g13130	Ortholog(s) have RNA polymerase II complex binding, TFIIH-class transcription factor complex binding, single-stranded DNA binding activity and role in transcription by RNA polymerase II	903.824	252.449	1.83776	2.3272e-40	6.73652e-39	Afu6g13130
Afu1g09220	Ortholog(s) have role in cellular response to lithium ion, cellular response to pH and filamentous growth of a population of unicellular organisms in response to neutral pH, more	654.429	183.681	1.83651	8.51863e-15	4.93467e-14	Afu1g09220
Afu1g02710	Ortholog(s) have mitochondrial outer membrane localization	716.48	200.759	1.83553	1.69473e-13	8.92191e-13	Afu1g02710
Afu2g10870	Protein of unknown function; transcript induced by exposure to human airway epithelial cells	767.106	214.965	1.83543	3.61421e-10	1.47591e-09	Afu2g10870
Afu4g14010	Ortholog of A. nidulans FGSC A4 : AN5737, AN2721, A. fumigatus Af293 : Afu1g17650, Afu6g06930, A. oryzae RIB40 : AO090005000145, AO090005001229 and Aspergillus wentii : Aspwe1_0134832, Aspwe1_0418839	342.1	95.787	1.83461	4.11169e-05	0.000102225	Afu4g14010
Afu7g04870	Ortholog of A. nidulans AN8062; calcium induced	1720.51	482.729	1.83378	2.38825e-09	9.06577e-09	Afu7g04870
Afu3g06260	Ortholog(s) have ribosomal small subunit binding, translation initiation factor activity, translation initiation factor binding activity and role in formation of translation preinitiation complex, maintenance of translational fidelity	17502	4910.68	1.83364	1.85029e-20	1.58714e-19	Afu3g06260
Afu2g00530	Ortholog of Aspergillus fumigatus A1163 : AFUB_017590	35.6355	10.1881	1.83343	0.000793301	0.00168572	Afu2g00530
Afu7g08645	Protein of unknown function	601.976	168.98	1.83169	3.13779e-11	1.39075e-10	Afu7g08645
Afu6g05050	Ortholog(s) have role in posttranslational protein targeting to endoplasmic reticulum membrane, protein insertion into ER membrane and TRC complex localization	1869.95	525.623	1.83119	1.13266e-15	6.96415e-15	Afu6g05050
Afu2g10860	Has domain(s) with predicted zinc ion binding activity	5746.27	1615.4	1.83074	5.01015e-06	1.39316e-05	Afu2g10860
Afu1g14740	Ortholog(s) have TBP-class protein binding, transcription coregulator activity, role in RNA polymerase II preinitiation complex assembly and transcription factor TFIIA complex localization	1548.73	435.641	1.83012	2.57565e-11	1.1499e-10	Afu1g14740
Afu4g04420	Ortholog(s) have role in chromatin silencing at telomere, histone exchange and Swr1 complex, nuclear chromosome, telomeric region localization	893.499	251.396	1.8288	4.96219e-16	3.12943e-15	Afu4g04420
Afu1g07195	Ortholog of A. nidulans FGSC A4 : AN0337, A. niger CBS 513.88 : An07g09780, A. oryzae RIB40 : AO090012000973, Aspergillus wentii : Aspwe1_0028307 and Aspergillus sydowii : Aspsy1_0047732	664.187	187.099	1.82815	9.68732e-12	4.50529e-11	Afu1g07195
Afu4g09110	Putative cytochrome c peroxidase; protein induced by heat shock and by hydrogen peroxide; transcript up-regulated in conidia exposed to neutrophils	4613.28	1299.61	1.82804	1.07258e-19	8.73465e-19	ccp1
Afu4g09500	Ortholog of Aspergillus flavus NRRL 3357 : AFL2T_04283, Neosartorya fischeri NRRL 181 : NFIA_106510, Aspergillus wentii : Aspwe1_0157025 and Aspergillus versicolor : Aspve1_0124516	348.103	98.6583	1.82624	8.01153e-18	5.74267e-17	Afu4g09500
Afu3g06495	Ortholog of A. nidulans FGSC A4 : AN4766, A. niger CBS 513.88 : An11g09830, Aspergillus wentii : Aspwe1_0029358, Aspergillus sydowii : Aspsy1_0087849 and Aspergillus terreus NIH2624 : ATET_08768	385.741	108.817	1.82519	3.61353e-10	1.47591e-09	Afu3g06495
Afu4g06850	Ortholog(s) have glyoxysome localization	919.253	259.291	1.82459	4.42752e-12	2.11628e-11	Afu4g06850
Afu6g03790	Protein of unknown function; transcript repressed by exposure to human airway epithelial cells	481.818	135.472	1.82444	1.11152e-07	3.62249e-07	Afu6g03790
Afu3g01270	Has domain(s) with predicted hydrolase activity, acting on carbon-nitrogen (but not peptide) bonds, in linear amides activity, role in ceramide metabolic process and integral component of membrane localization	69.9007	19.5747	1.8244	0.01182	0.0209254	Afu3g01270
Afu6g02140	Putative cyclophilin; peptidyl-prolyl cis-trans isomerase-like protein	757.176	213.456	1.82386	3.55901e-36	8.08439e-35	cyp1
Afu6g13830	Has domain(s) with predicted oxidoreductase activity and role in metabolic process	119.489	33.6428	1.82318	9.93993e-06	2.65923e-05	Afu6g13830
Afu3g10410	Ortholog of A. nidulans FGSC A4 : AN4946, A. niger CBS 513.88 : An16g04340, A. oryzae RIB40 : AO090003000590, Aspergillus wentii : Aspwe1_0169033 and Aspergillus sydowii : Aspsy1_0087645	74.0251	20.6015	1.82163	2.72173e-05	6.89246e-05	Afu3g10410
Afu1g09230	Ortholog(s) have cytoplasm, nucleus localization	492.6	139.593	1.82033	1.72797e-05	4.47995e-05	Afu1g09230
Afu5g00910	Ortholog of A. nidulans FGSC A4 : AN1567, Neosartorya fischeri NRRL 181 : NFIA_041260, Aspergillus wentii : Aspwe1_0149298 and Aspergillus versicolor : Aspve1_0045271, Aspve1_0151961	9.56062	2.77232	1.81974	0.0238669	0.0399192	Afu5g00910
Afu6g02070	Ortholog(s) have ATPase activity, coupled to transmembrane movement of ions, phosphorylative mechanism, phospholipid-translocating ATPase activity	3171.95	898.859	1.81912	1.03144e-06	3.07739e-06	Afu6g02070
Afu4g08170	Putative succinate-semialdehyde dehydrogenase	1088.54	309.295	1.81543	2.28636e-09	8.69615e-09	uga2
Afu1g10110	Ortholog(s) have extracellular region localization	61.3798	17.5044	1.81351	0.0111132	0.0198119	Afu1g10110
Afu1g16556	Ortholog(s) have ADP-ribosyl-[dinitrogen reductase] hydrolase activity, phosphatase activity	40.5192	11.4505	1.81266	0.000482784	0.00105678	Afu1g16556
Afu5g11480	Ortholog of Aspergillus fumigatus A1163 : AFUB_059060	27.3767	7.82961	1.81164	0.000101332	0.000241705	Afu5g11480
Afu8g04710	Has domain(s) with predicted hydrolase activity, hydrolyzing O-glycosyl compounds activity and role in carbohydrate metabolic process	145.603	42.1382	1.81123	1.0506e-11	4.87218e-11	Afu8g04710
Afu5g07210	Homoserine O-acetyltransferase; role in methionine biosynthesis; no human homolog	3981.06	1135.7	1.80947	0.00180877	0.00366497	met2
Afu3g03340	Protein of unknown function	62.0479	17.6384	1.80934	0.00297319	0.00583168	Afu3g03340
Afu1g13380	Has domain(s) with predicted racemase activity, acting on amino acids and derivatives activity and role in nitrogen compound metabolic process	957.055	272.91	1.80926	9.83428e-51	4.59542e-49	Afu1g13380
Afu8g05360	Ortholog of A. nidulans FGSC A4 : AN1527, A. niger CBS 513.88 : An16g07370, A. oryzae RIB40 : AO090005000613, Neosartorya fischeri NRRL 181 : NFIA_098110 and Aspergillus wentii : Aspwe1_0163010	704.388	200.349	1.80924	1.0883e-16	7.20127e-16	Afu8g05360
Afu5g09330	CipC-like, hyphal-specific protein; not concanamycin A or stress induced as it is in A. nidulans; reacts with rabbit immunosera exposed to A. fumigatus conidia	10808.2	3085.45	1.80841	5.86432e-08	1.9701e-07	cipC
Afu1g05660	Ortholog of A. nidulans FGSC A4 : AN9533, A. niger CBS 513.88 : An18g03350, A. oryzae RIB40 : AO090009000370, Aspergillus wentii : Aspwe1_0169285 and Aspergillus sydowii : Aspsy1_0148827	423.112	120.982	1.8082	2.10431e-18	1.56436e-17	Afu1g05660
Afu2g01630	Ortholog of A. nidulans FGSC A4 : AN10983, A. niger CBS 513.88 : An03g04810, A. oryzae RIB40 : AO090701000784, Aspergillus wentii : Aspwe1_0135351 and Aspergillus sydowii : Aspsy1_0046214	1495.1	427.087	1.80804	5.56463e-15	3.28073e-14	Afu2g01630
Afu3g04260	Ortholog of S. cerevisiae : HGH1, A. nidulans FGSC A4 : AN9409, A. niger CBS 513.88 : An01g00030, A. oryzae RIB40 : AO090124000087 and Aspergillus wentii : Aspwe1_0110466	1510.67	431.833	1.80656	4.30576e-31	7.2849e-30	Afu3g04260
Afu7g00690	Putative aminotransferase; induced by growth on BSA as a sole nitrogen source	68.5982	19.7161	1.80488	1.78372e-07	5.71827e-07	Afu7g00690
Afu7g04100	Ortholog(s) have role in site-specific DNA replication termination at RTS1 barrier and nucleus localization	573.387	164.172	1.80408	9.34758e-24	1.00249e-22	Afu7g04100
Afu1g04860	Ortholog of Neosartorya fischeri NRRL 181 : NFIA_019900, Aspergillus wentii : Aspwe1_0037494, Aspergillus versicolor : Aspve1_0048697 and Aspergillus niger ATCC 1015 : 55445-mRNA	806.628	231.214	1.80372	3.21983e-16	2.06241e-15	Afu1g04860
Afu1g02670	ARP2/3 complex 34 kDa subunit; hypoxia induced protein	5630.4	1612.76	1.80338	1.16861e-53	6.44247e-52	Afu1g02670
Afu3g13990	Ortholog(s) have RNA polymerase II CTD heptapeptide repeat kinase activity, cyclin-dependent protein serine/threonine kinase activity	983.322	281.575	1.80247	1.9886e-26	2.52447e-25	ssn3
Afu4g11870	Ortholog(s) have alpha-tubulin binding activity, role in protein folding, tubulin complex assembly and cytoplasm localization	723.428	207.408	1.80241	2.2455e-27	3.0129e-26	Afu4g11870
Afu6g10100	Has domain(s) with predicted role in transmembrane transport and integral component of membrane localization	1496.64	429.149	1.80183	1.78735e-05	4.62047e-05	Afu6g10100
Afu4g10720	Ortholog of Aspergillus fumigatus A1163 : AFUB_067800	69.2233	20.0779	1.79878	6.47348e-06	1.77591e-05	Afu4g10720
Afu1g08840	Ortholog(s) have guanylate kinase activity, role in GDP biosynthetic process, GMP metabolic process and fungal biofilm matrix localization	4127.37	1186.18	1.79864	3.07673e-41	9.28983e-40	Afu1g08840
Afu1g02580	Putative lipase; induced by exposure to artemisinin	2704.81	778.323	1.79735	5.15711e-11	2.2452e-10	Afu1g02580
Afu8g06510	Ortholog of A. oryzae RIB40 : AO090103000096, Aspergillus flavus NRRL 3357 : AFL2T_12273, Aspergillus niger ATCC 1015 : 127757-mRNA and Aspergillus terreus NIH2624 : ATET_04327	241.132	68.9918	1.79724	0.00029667	0.000669709	Afu8g06510
Afu6g02420	Ortholog(s) have ubiquitin conjugating enzyme activity, ubiquitin protein ligase activity	3318.73	955.414	1.7966	1.30503e-20	1.13732e-19	Afu6g02420
Afu2g11060	Putative acylCoA binding family protein	11059.3	3183.49	1.79626	1.28699e-54	7.47291e-53	Afu2g11060
Afu1g09600	Ortholog(s) have peptide alpha-N-acetyltransferase activity, peptide-glutamate-N-acetyltransferase activity, peptide-serine-N-acetyltransferase activity	2320.54	668.145	1.7962	3.29441e-37	7.80872e-36	Afu1g09600
Afu1g02300	Ortholog of A. nidulans FGSC A4 : AN6408, A. niger CBS 513.88 : An01g05890, An02g00680, A. oryzae RIB40 : AO090005000870, AO090012000134 and Aspergillus wentii : Aspwe1_0025641, Aspwe1_0174993, Aspwe1_0177606	13.5832	3.90501	1.79572	0.0214235	0.036184	Afu1g02300
Afu5g13710	Putative carboxylesterase	4688.42	1350.9	1.79567	2.15412e-29	3.31842e-28	Afu5g13710
Afu6g13440	Has domain(s) with predicted catalytic activity, sulfuric ester hydrolase activity and role in metabolic process	3064.61	883.662	1.79471	2.94699e-07	9.28372e-07	Afu6g13440
Afu8g02120	Protein of unknown function; transcript induced by voriconazole	1607.58	463.743	1.79373	1.62484e-06	4.74681e-06	Afu8g02120
Afu2g04120	Ortholog of Aspergillus flavus NRRL 3357 : AFL2T_01436, Neosartorya fischeri NRRL 181 : NFIA_080920, Aspergillus kawachii : Aspka1_0175713 and Aspergillus fumigatus A1163 : AFUB_021190	11.9861	3.44073	1.7931	0.0054905	0.0103473	Afu2g04120
Afu5g05700	Ortholog(s) have 3-hydroxyacyl-[acyl-carrier-protein] dehydratase activity, role in fatty acid biosynthetic process and mitochondrion localization	439.307	126.552	1.79277	4.49011e-15	2.66232e-14	Afu5g05700
Afu6g13400	Ortholog of A. nidulans FGSC A4 : AN6362, A. oryzae RIB40 : AO090005001331, Neosartorya fischeri NRRL 181 : NFIA_059360, Aspergillus wentii : Aspwe1_0102326 and Aspergillus versicolor : Aspve1_0648560	382.082	110.097	1.79253	3.24514e-27	4.32084e-26	Afu6g13400
Afu2g13200	Has domain(s) with predicted hydrolase activity, zinc ion binding activity	453.578	130.846	1.79078	1.94348e-16	1.26804e-15	Afu2g13200
Afu8g01385	Protein of unknown function	192.861	56.138	1.78986	8.57842e-18	6.1311e-17	Afu8g01385
Afu8g01680	Protein of unknown function	18.1754	5.21351	1.78934	0.00301445	0.005902	Afu8g01680
Afu4g14160	Ortholog of Neosartorya fischeri NRRL 181 : NFIA_102150, Aspergillus fumigatus A1163 : AFUB_071310 and Aspergillus clavatus NRRL 1 : ACLA_053070	11.6173	3.314	1.78923	0.0137076	0.0239688	Afu4g14160
Afu2g03630	Ortholog of A. nidulans FGSC A4 : AN9462, A. niger CBS 513.88 : An07g08200, Neosartorya fischeri NRRL 181 : NFIA_035990, Aspergillus wentii : Aspwe1_0110313 and Aspergillus clavatus NRRL 1 : ACLA_090870	743.113	214.948	1.789	1.21945e-10	5.16685e-10	Afu2g03630
Afu7g01640	Ortholog(s) have sequence-specific DNA binding activity	1496.13	433.442	1.7869	1.1493e-23	1.22322e-22	Afu7g01640
Afu1g09690	Ortholog(s) have 2',3'-cyclic-nucleotide 3'-phosphodiesterase activity, GTP-dependent polyribonucleotide 5'-hydroxyl-kinase activity, RNA ligase (ATP) activity	770.794	223.417	1.78685	1.19164e-05	3.15532e-05	Afu1g09690
Afu2g08900	Putative voltage-gated chloride channel; transcript up-regulated in conidia exposed to neutrophils	2000.93	580.123	1.78633	1.16478e-11	5.38897e-11	Afu2g08900
Afu3g06380	Ortholog of A. nidulans FGSC A4 : AN10590, A. niger CBS 513.88 : An11g09960, A. oryzae RIB40 : AO090020000113, Aspergillus sydowii : Aspsy1_0087862 and Aspergillus terreus NIH2624 : ATET_08788	728.359	210.984	1.78591	4.18994e-08	1.42516e-07	Afu3g06380
Afu2g05870	Ortholog of Aspergillus fumigatus A1163 : AFUB_022910	1896.14	550.813	1.7847	1.67581e-12	8.28905e-12	Afu2g05870
Afu1g17550	Ortholog of Aspergillus fumigatus A1163 : AFUB_016930	555.075	161.249	1.78336	6.93558e-11	2.99323e-10	Afu1g17550
Afu2g02280	Ortholog(s) have DASH complex localization	535.756	155.833	1.78157	2.42225e-38	6.15792e-37	Afu2g02280
Afu4g11490	Ortholog of Aspergillus fumigatus A1163 : AFUB_068510	10.8454	3.10871	1.78102	0.0239065	0.0399719	Afu4g11490
Afu7g00350	Putative NAD-dependent dehydrogenase; protein induced by hydrogen peroxide; transcript up-regulated in conidia exposed to neutrophils	4827.47	1408.12	1.77743	0.0016667	0.00339533	Afu7g00350
Afu3g03852	Has domain(s) with predicted nucleic acid binding, zinc ion binding activity	44.3918	13.145	1.77273	0.000638407	0.00137353	Afu3g03852
Afu2g10250	Ortholog of Aspergillus glaucus : Aspgl1_0028034, Neosartorya fischeri NRRL 181 : NFIA_085650, Aspergillus wentii : Aspwe1_0648110 and Aspergillus fumigatus A1163 : AFUB_026060	453.263	132.804	1.77233	3.89634e-18	2.83641e-17	Afu2g10250
Afu3g03610	Has domain(s) with predicted cellulase activity, hydrolase activity, hydrolyzing O-glycosyl compounds activity and role in polysaccharide catabolic process	3580	1048.17	1.77171	3.65319e-20	3.06924e-19	Afu3g03610
Afu5g03520	Immunoreactive secreted protein	1888.6	553.212	1.77138	2.74314e-27	3.66237e-26	Afu5g03520
Afu6g03480	Protein similar to nonribosomal peptide synthases (NRPS-like), encoded in a predicted secondary metabolite gene cluster	56.4704	16.4553	1.77023	0.000270549	0.000613708	Afu6g03480
Afu3g09800	Has domain(s) with predicted metal ion binding activity	106.792	31.173	1.76946	1.54723e-06	4.53494e-06	Afu3g09800
Afu2g01405	Ortholog of A. nidulans FGSC A4 : AN3481, A. fumigatus Af293 : Afu1g02290, A. niger CBS 513.88 : An01g05960 and A. oryzae RIB40 : AO090026000175, AO090005000871, AO090026000055	86.7156	25.219	1.76741	7.97487e-09	2.88946e-08	Afu2g01405
Afu3g13450	Has domain(s) with predicted oxidoreductase activity and role in metabolic process	1666.59	489.705	1.76647	3.09828e-14	1.70137e-13	Afu3g13450
Afu2g10540	Ortholog of A. nidulans FGSC A4 : AN5965, A. niger CBS 513.88 : An02g06010, A. oryzae RIB40 : AO090011000586, Aspergillus wentii : Aspwe1_0175404 and Aspergillus sydowii : Aspsy1_0151977	979.803	288.271	1.76548	4.88803e-08	1.65344e-07	Afu2g10540
Afu3g09510	Has domain(s) with predicted oxidoreductase activity and role in metabolic process	20.1642	5.98149	1.76371	0.00214266	0.00429276	Afu3g09510
Afu3g02310	Pyrroline-5-carboxylate reductase; SrbA-regulated during hypoxia	59.4833	17.4113	1.76367	2.43185e-05	6.19354e-05	Afu3g02310
Afu2g10110	Ortholog of A. nidulans FGSC A4 : AN5995, A. niger CBS 513.88 : An16g04920, A. oryzae RIB40 : AO090011000625, Aspergillus wentii : Aspwe1_0045120 and Aspergillus sydowii : Aspsy1_0031289	2807.61	826.731	1.76342	6.29126e-21	5.61749e-20	Afu2g10110
Afu5g03110	Has domain(s) with predicted arylformamidase activity and role in tryptophan catabolic process to kynurenine	64.961	19.0541	1.76316	9.52752e-06	2.55656e-05	Afu5g03110
Afu3g11820	Ortholog(s) have 3'-5'-exoribonuclease activity	217.749	64.3883	1.76226	1.23858e-14	7.06639e-14	Afu3g11820
Afu4g03530	Ortholog of Neosartorya fischeri NRRL 181 : NFIA_029910 and Aspergillus fumigatus A1163 : AFUB_099520	49.7721	14.9636	1.76157	4.05306e-06	1.13864e-05	Afu4g03530
Afu2g03470	Ortholog of A. oryzae RIB40 : AO090120000237, Aspergillus wentii : Aspwe1_0028118, Aspergillus clavatus NRRL 1 : ACLA_091050 and Aspergillus brasiliensis : Aspbr1_0042567	290.514	85.3332	1.76042	1.18036e-15	7.25292e-15	Afu2g03470
Afu6g09430	Ortholog of Aspergillus fumigatus A1163 : AFUB_092620	147.65	44.0015	1.76025	8.12802e-15	4.72234e-14	Afu6g09430
Afu2g03720	Putative cyclophilin; peptidyl-prolyl cis-trans isomerase; allergen Asp f 11; transcript induced by growth on hydrogen peroxide	32618.3	9633.09	1.75975	3.38931e-81	5.93916e-79	cyp4
Afu4g08210	Ortholog(s) have histone acetyltransferase activity and role in histone acetylation, phenotypic switching, regulation of chromatin silencing at rDNA	166.473	49.1698	1.75883	8.41972e-15	4.88026e-14	Afu4g08210
Afu3g12790	Transcript up-regulated in conidia exposed to neutrophils	3106.8	918.408	1.75848	3.13175e-15	1.87504e-14	Afu3g12790
Afu3g13870	Putative GATA-type transcriptional activator; required during an early stage of mating; plays a role in resistance toward cell wall stress	838.793	248.495	1.75638	1.09364e-05	2.90994e-05	nsdD
Afu2g06330	Putative ubiquitin C-terminal hydrolase; conidia-enriched protein	3006.84	890.463	1.75537	4.57536e-12	2.18482e-11	Afu2g06330
Afu3g03240	Ortholog(s) have role in cellular response to drug	12.046	3.59374	1.75522	0.0095757	0.0172891	Afu3g03240
Afu1g03035	Has domain(s) with predicted catalytic activity, metal ion binding, phosphoric diester hydrolase activity	321.694	95.5973	1.75412	3.25118e-11	1.43841e-10	Afu1g03035
Afu5g14240	Ortholog of A. nidulans FGSC A4 : AN6760, AN8527, A. fumigatus Af293 : Afu4g01400, Afu5g02670, A. niger CBS 513.88 : An07g09050, An08g09630 and Aspergillus wentii : Aspwe1_0069899, Aspwe1_0185315, Aspwe1_0186212	74.5812	22.105	1.75317	0.000576961	0.00124928	Afu5g14240
Afu3g10200	Ortholog of A. nidulans FGSC A4 : AN10620, A. oryzae RIB40 : AO090003000556, Aspergillus wentii : Aspwe1_0025004, Aspergillus zonatus : Aspzo1_0012301 and Aspergillus sydowii : Aspsy1_0146861	444.57	131.998	1.75291	8.09222e-07	2.44035e-06	Afu3g10200
Afu1g13030	Ortholog of A. niger CBS 513.88 : An08g05960, A. oryzae RIB40 : AO090012000587, Neosartorya fischeri NRRL 181 : NFIA_012490 and Aspergillus wentii : Aspwe1_0172018	47.2383	13.7977	1.7522	0.00580483	0.0108936	Afu1g13030
Afu5g05790	Ortholog(s) have protein binding, bridging, ubiquitin protein ligase activity and role in G1/S transition of mitotic cell cycle, SCF-dependent proteasomal ubiquitin-dependent protein catabolic process	4882.24	1450.15	1.7515	8.92942e-23	8.93215e-22	Afu5g05790
Afu7g05130	Putative O-methyltransferase	89.2537	26.6375	1.75089	0.0171142	0.0294119	Afu7g05130
Afu3g05390	Has domain(s) with predicted protein-L-isoaspartate (D-aspartate) O-methyltransferase activity and role in cellular protein modification process	1411.75	419.349	1.75065	1.39731e-14	7.91217e-14	Afu3g05390
Afu6g04930	Ortholog of A. nidulans FGSC A4 : AN6524, A. niger CBS 513.88 : An15g00400, A. oryzae RIB40 : AO090701000045, Aspergillus wentii : Aspwe1_0036161 and Aspergillus sydowii : Aspsy1_0037126	731.149	217.351	1.75029	2.73102e-36	6.21798e-35	Afu6g04930
Afu4g05915	Ortholog(s) have thioredoxin peroxidase activity and role in cellular oxidant detoxification	1171.24	348.487	1.74961	3.82613e-17	2.61643e-16	Afu4g05915
Afu1g01530	Ortholog of A. nidulans FGSC A4 : AN5567, A. oryzae RIB40 : AO090011000484, Neosartorya fischeri NRRL 181 : NFIA_023130, Aspergillus versicolor : Aspve1_0084207 and Aspergillus zonatus : Aspzo1_0155350	588.292	174.999	1.74849	0.000260897	0.000592635	Afu1g01530
Afu4g08680	Ortholog of A. nidulans FGSC A4 : AN1682, A. niger CBS 513.88 : An04g03500, A. oryzae RIB40 : AO090023000689, Aspergillus wentii : Aspwe1_0075630 and Aspergillus sydowii : Aspsy1_0038709	142.216	42.4664	1.74608	4.75784e-10	1.92689e-09	Afu4g08680
Afu6g03210	Protein of unknown function; conidia-enriched protein; ortholog of Neurospora crassa CON-10	106.598	31.3674	1.74551	2.59294e-07	8.21055e-07	conJ
Afu6g05310	Ortholog of A. nidulans FGSC A4 : AN6491, Aspergillus wentii : Aspwe1_0036229, Aspergillus sydowii : Aspsy1_0073546 and Aspergillus terreus NIH2624 : ATET_05631	2327.99	693.718	1.7451	7.46362e-37	1.74382e-35	Afu6g05310
Afu5g01690	Ortholog of A. niger CBS 513.88 : An16g01010, A. oryzae RIB40 : AO090003001364, Neosartorya fischeri NRRL 181 : NFIA_040400, Aspergillus wentii : Aspwe1_0029874 and Aspergillus versicolor : Aspve1_0032107	21.4996	6.51996	1.73969	0.000382152	0.000848622	Afu5g01690
Afu2g01930	Has domain(s) with predicted DNA binding activity	1170.35	350.775	1.73849	1.31819e-18	9.92736e-18	Afu2g01930
Afu6g08155	Has domain(s) with predicted pyroglutamyl-peptidase activity, role in proteolysis and cytosol localization	678.808	203.738	1.73831	1.65678e-08	5.85663e-08	Afu6g08155
Afu5g13640	Has domain(s) with predicted role in cell redox homeostasis	411.166	123.561	1.73679	4.46273e-10	1.81262e-09	Afu5g13640
Afu5g02390	Has domain(s) with predicted role in transmembrane transport and integral component of membrane localization	37.4135	11.0464	1.73503	0.00060404	0.00130474	Afu5g02390
Afu6g04350	Has domain(s) with predicted phosphoric diester hydrolase activity, role in DNA repair and nucleus localization	223.153	66.9702	1.73383	6.52959e-09	2.38374e-08	Afu6g04350
Afu1g07440	Molecular chaperone; conidia-enriched protein	90103.8	27091.5	1.73376	4.47475e-11	1.95942e-10	hsp70
Afu3g02680	Has domain(s) with predicted DNA-binding transcription factor activity, RNA polymerase II-specific, zinc ion binding activity, role in regulation of transcription, DNA-templated and nucleus localization	84.1726	25.4178	1.73159	0.000260223	0.000591241	Afu3g02680
Afu5g06080	Ortholog(s) have role in gene conversion at mating-type locus, meiotic DNA recombinase assembly involved in reciprocal meiotic recombination, meiotic joint molecule formation, positive regulation of DNA binding, strand invasion	66.6531	20.329	1.73111	3.3755e-06	9.56229e-06	Afu5g06080
Afu5g09570	Ortholog of A. nidulans FGSC A4 : AN8804, A. niger CBS 513.88 : An07g03360, A. oryzae RIB40 : AO090020000584, Aspergillus wentii : Aspwe1_0035346 and Aspergillus sydowii : Aspsy1_0049430	584.166	176.91	1.72803	1.54095e-29	2.40786e-28	Afu5g09570
Afu2g08320	Ortholog(s) have snoRNA binding activity, role in rRNA processing, ribosomal small subunit biogenesis and Mpp10 complex, small-subunit processome localization	407.203	122.68	1.72743	2.44291e-39	6.54981e-38	Afu2g08320
Afu7g05990	Has domain(s) with predicted 5-formyltetrahydrofolate cyclo-ligase activity, ATP binding activity and role in folic acid-containing compound biosynthetic process	421.601	126.957	1.72652	1.7306e-15	1.05612e-14	Afu7g05990
Afu1g09190	Has domain(s) with predicted DNA-binding transcription factor activity, RNA polymerase II-specific, zinc ion binding activity, role in regulation of transcription, DNA-templated and nucleus localization	724.157	218.834	1.72634	1.80132e-11	8.1949e-11	Afu1g09190
Afu6g02535	Ortholog of A. niger CBS 513.88 : An12g07920, Neosartorya fischeri NRRL 181 : NFIA_048820, Aspergillus wentii : Aspwe1_0179794 and Aspergillus versicolor : Aspve1_0086295	1508.13	455.834	1.72492	0.000147798	0.000345731	Afu6g02535
Afu2g16900	Has domain(s) with predicted catalytic activity	663.127	200.881	1.72317	5.18535e-05	0.000127752	Afu2g16900
Afu5g01630	Ortholog(s) have drug transmembrane transporter activity, role in cellular response to biotic stimulus, drug transmembrane transport, fluconazole transport, peptide transport, spermidine transport and plasma membrane localization	453.997	137.786	1.7215	9.84738e-10	3.84668e-09	Afu5g01630
Afu8g06270	Ortholog of Aspergillus kawachii : Aspka1_0178117, Aspergillus fumigatus A1163 : AFUB_078910 and Aspergillus sydowii : Aspsy1_0129516	376.682	114.549	1.72032	1.47231e-20	1.27405e-19	Afu8g06270
Afu3g14660	Ortholog of A. nidulans FGSC A4 : AN2535, A. niger CBS 513.88 : An09g01230, Aspergillus wentii : Aspwe1_0107397, Aspwe1_0171355 and Aspergillus sydowii : Aspsy1_0087029	3094.08	939.769	1.71931	3.15589e-12	1.52555e-11	Afu3g14660
Afu4g13680	Putative phosphatidylserine synthase; calcium induced	1871.42	569.128	1.71666	6.3682e-50	2.8405e-48	Afu4g13680
Afu3g05690	Ortholog(s) have role in vesicle-mediated transport and integral component of Golgi membrane localization	938.542	286.349	1.71628	1.85149e-32	3.38336e-31	Afu3g05690
Afu4g10610	Ortholog of A. nidulans FGSC A4 : AN1979, A. niger CBS 513.88 : An04g06070, Aspergillus wentii : Aspwe1_0022830, Aspergillus sydowii : Aspsy1_0053917 and Aspergillus terreus NIH2624 : ATET_04005	133.863	40.6697	1.71547	9.55265e-10	3.73318e-09	Afu4g10610
Afu5g15020	Arsenic methyltransferase; predicted gene pair with AFUA1G16110	1360.85	415.01	1.71506	5.40524e-56	3.3151e-54	cyt19
Afu1g05000	Ortholog of A. nidulans FGSC A4 : AN0405, Aspergillus wentii : Aspwe1_0037521, Aspergillus sydowii : Aspsy1_0055250 and Aspergillus terreus NIH2624 : ATET_02569	849.879	258.881	1.71406	4.54626e-21	4.10041e-20	Afu1g05000
Afu1g10640	Ortholog(s) have role in mitotic sister chromatid cohesion, protein import into nucleus	748.033	227.802	1.71388	8.18157e-09	2.96148e-08	Afu1g10640
Afu6g04705	Ortholog of A. nidulans FGSC A4 : AN6537, A. oryzae RIB40 : AO090701000069, Aspergillus wentii : Aspwe1_0168393, Aspergillus sydowii : Aspsy1_0051755 and Aspergillus terreus NIH2624 : ATET_06977	1103.77	336.19	1.71384	9.00576e-18	6.41317e-17	Afu6g04705
Afu2g04010	Putative trehalose-6-phosphate synthase; role in trehalose biosynthesis; expression up during heat shock; hypervirulent in combination with tpsA mutation, in a mouse model of pulmonary infection; predicted gene pair with AFUA_6G12950	4154.14	1267.99	1.71212	1.11356e-05	2.95974e-05	tpsB
Afu7g04115	Putative novel ncRNA	458765	140125	1.71104	2.59295e-25	3.05458e-24	Afu-254
Afu2g03780	Ortholog of A. nidulans FGSC A4 : AN3808, A. niger CBS 513.88 : An07g08350, Aspergillus wentii : Aspwe1_0051545, Aspergillus sydowii : Aspsy1_0907892 and Aspergillus terreus NIH2624 : ATET_09511	132.12	40.5619	1.70991	0.000171894	0.000398864	Afu2g03780
Afu4g06860	Ortholog of Aspergillus fumigatus A1163 : AFUB_063930	1011.43	309.323	1.70972	1.76672e-14	9.93513e-14	Afu4g06860
Afu3g11390	Ortholog(s) have role in CENP-A containing chromatin organization, positive regulation of RNA polymerase II transcriptional preinitiation complex assembly and proteasome regulatory particle assembly, more	5132.64	1569.57	1.70935	1.61777e-12	8.02585e-12	Afu3g11390
Afu1g13410	Ortholog of Neosartorya fischeri NRRL 181 : NFIA_012090, Aspergillus fumigatus A1163 : AFUB_012900 and Aspergillus clavatus NRRL 1 : ACLA_022010	150.528	45.8449	1.70741	1.1346e-06	3.37184e-06	Afu1g13410
Afu1g01790	Ortholog of A. nidulans FGSC A4 : AN10070, A. niger CBS 513.88 : An01g06420, A. oryzae RIB40 : AO090005000908, Aspergillus wentii : Aspwe1_0049751 and Aspergillus sydowii : Aspsy1_0144393	1138.66	348.634	1.7068	6.02466e-15	3.54224e-14	Afu1g01790
Afu6g11270	Ortholog(s) have cell septum, fungal-type vacuole, late endosome, plasma membrane localization	1849.44	567.509	1.70587	1.08237e-19	8.80701e-19	Afu6g11270
Afu3g14580	Has domain(s) with predicted hydrolase activity and role in dUTP metabolic process	48.6284	14.9461	1.70469	3.82085e-05	9.53829e-05	Afu3g14580
Afu4g00770	Ortholog of A. nidulans FGSC A4 : AN6410, A. oryzae RIB40 : AO090020000611, Neosartorya fischeri NRRL 181 : NFIA_044880, Aspergillus wentii : Aspwe1_0116251 and Aspergillus clavatus NRRL 1 : ACLA_078300	142.787	43.8473	1.70461	8.00437e-05	0.000193608	Afu4g00770
Afu8g05450	Ortholog of A. nidulans FGSC A4 : AN1535, Neosartorya fischeri NRRL 181 : NFIA_098190, Aspergillus wentii : Aspwe1_0176287 and Aspergillus versicolor : Aspve1_0435110	440.274	135.484	1.70454	7.16363e-27	9.33555e-26	Afu8g05450
Afu1g12780	Ortholog of A. nidulans FGSC A4 : AN1000, A. niger CBS 513.88 : An08g05560, Aspergillus wentii : Aspwe1_0500525, Aspergillus sydowii : Aspsy1_0142138 and Aspergillus terreus NIH2624 : ATET_00472	658.207	201.129	1.70327	3.0905e-29	4.70917e-28	Afu1g12780
Afu2g08380	Ortholog of A. nidulans FGSC A4 : AN6159, A. niger CBS 513.88 : An12g03600, A. oryzae RIB40 : AO090011000863, Aspergillus wentii : Aspwe1_0176103 and Aspergillus sydowii : Aspsy1_0058057	1319.63	404.425	1.70302	2.80618e-30	4.58951e-29	Afu2g08380
Afu3g06320	Ortholog of A. nidulans FGSC A4 : AN4751, A. niger CBS 513.88 : An11g10000, A. oryzae RIB40 : AO090020000118, Aspergillus wentii : Aspwe1_0042146 and Aspergillus sydowii : Aspsy1_0043261	251.057	76.7543	1.70213	3.88221e-14	2.11881e-13	Afu3g06320
Afu6g07220	Ortholog(s) have ubiquinone binding activity, role in cellular respiration, ubiquinone biosynthetic process and mitochondrial inner membrane localization	491.791	151.549	1.7013	4.0744e-20	3.41144e-19	Afu6g07220
Afu5g02090	Ortholog of A. nidulans FGSC A4 : AN8050, A. niger CBS 513.88 : An02g11190, A. oryzae RIB40 : AO090003001312, Neosartorya fischeri NRRL 181 : NFIA_040030 and Aspergillus wentii : Aspwe1_0061053	1815.07	558.399	1.70069	7.03651e-34	1.38653e-32	Afu5g02090
Afu1g05860	Ortholog of A. nidulans FGSC A4 : AN4104, A. niger CBS 513.88 : An18g03590, A. oryzae RIB40 : AO090009000354, Aspergillus wentii : Aspwe1_0026045 and Aspergillus sydowii : Aspsy1_0089091	13.7869	4.03379	1.70045	0.00705471	0.0130446	Afu1g05860
Afu6g14140	Has domain(s) with predicted role in response to stress and integral component of membrane localization	187.355	57.6228	1.70007	7.37276e-06	2.00523e-05	Afu6g14140
Afu6g13020	Ortholog(s) have role in Golgi to vacuole transport, pathogenesis, protein targeting to vacuole and AP-3 adaptor complex localization	320.056	98.6949	1.69898	7.94459e-29	1.16012e-27	Afu6g13020
Afu3g00930	Ortholog(s) have role in conidiophore development, conidium formation, hyphal growth, sporocarp development involved in sexual reproduction	488.63	150.833	1.69795	2.66879e-12	1.29969e-11	Afu3g00930
Afu2g14290	Has domain(s) with predicted hydrolase activity and role in cellular metabolic process	75.8237	23.5163	1.69626	5.50059e-08	1.85298e-07	Afu2g14290
Afu6g05020	Has domain(s) with predicted amidase activity, carbon-nitrogen ligase activity, with glutamine as amido-N-donor activity	1006.12	311.025	1.69441	2.27858e-11	1.02426e-10	Afu6g05020
Afu2g08190	Ortholog(s) have intracellular localization	2362.66	731.156	1.69225	6.4373e-80	1.08913e-77	Afu2g08190
Afu1g03870	Has domain(s) with predicted endodeoxyribonuclease activity, producing 5'-phosphomonoesters activity	264.694	82.4846	1.69191	2.70476e-22	2.61495e-21	Afu1g03870
Afu5g07500	Ortholog(s) have intracellular localization	265.486	82.2942	1.68936	0.00207947	0.00417895	Afu5g07500
Afu4g08600	Putative aldehyde dehydrogenase (NAD(P)+)	2108.55	655.05	1.68703	1.19941e-16	7.90451e-16	Afu4g08600
Afu2g02890	Ortholog(s) have tRNA 2'-phosphotransferase activity, role in tRNA splicing, via endonucleolytic cleavage and ligation and cytoplasm, nucleus localization	1156.22	359.2	1.68629	2.54141e-08	8.81108e-08	Afu2g02890
Afu4g10380	Has domain(s) with predicted nucleic acid binding, zinc ion binding activity	1140.27	354.417	1.68602	6.40252e-07	1.95057e-06	Afu4g10380
Afu1g13000	Ortholog of A. nidulans FGSC A4 : AN10534, AN7218, A. fumigatus Af293 : Afu7g03950, A. niger CBS 513.88 : An13g00410, An06g00970 and A. oryzae RIB40 : AO090023000035, AO090026000819	104.544	32.6033	1.68445	2.87375e-08	9.90868e-08	Afu1g13000
Afu2g08590	Putative 4'-phosphopantetheinyl transferase (4'-PPTase); plays a role in non-ribosomal peptide synthetase activation; putative ortholog of A. nidulans npgA	277.071	86.3894	1.6815	8.06782e-10	3.18589e-09	pptA
Afu8g02740	Ortholog of A. nidulans FGSC A4 : AN8882, A. niger CBS 513.88 : An03g06840, Aspergillus wentii : Aspwe1_0055533, Aspergillus sydowii : Aspsy1_0522885 and Aspergillus terreus NIH2624 : ATET_10387	486.262	151.519	1.68051	2.90166e-12	1.40847e-11	Afu8g02740
Afu2g08870	Ortholog(s) have RNA binding activity, role in mRNA cis splicing, via spliceosome and Prp19 complex, post-mRNA release spliceosomal complex localization	835.038	260.556	1.67822	6.56756e-17	4.39314e-16	Afu2g08870
Afu3g02080	Has domain(s) with predicted role in transmembrane transport and integral component of membrane localization	548.837	171.469	1.67816	0.00257643	0.00509523	Afu3g02080
Afu1g09754	Has domain(s) with predicted carbon-sulfur lyase activity and role in metabolic process	367.59	114.847	1.67789	1.97704e-18	1.4731e-17	Afu1g09754
Afu2g00790	Ortholog(s) have extracellular region localization	745.586	232.805	1.67763	0.00039914	0.000883547	Afu2g00790
Afu4g11880	Ortholog(s) have U2 snRNP localization	729.878	228.575	1.67705	2.33809e-21	2.14027e-20	Afu4g11880
Afu6g10300	Allergen Asp f 28; putative thioredoxin	3920.15	1226.21	1.67593	6.33274e-66	5.86256e-64	aspf28
Afu3g14245	Putative novel ncRNA; encoded in the intron of Afu3g14240	32.2445	10.0918	1.67529	1.1682e-05	3.09659e-05	Afu-203
Afu2g14340	Ortholog of A. nidulans FGSC A4 : AN10301, A. niger CBS 513.88 : An08g01260, An02g00910, A. oryzae RIB40 : AO090103000486 and Aspergillus wentii : Aspwe1_0072512, Aspwe1_0148005	885.928	277.211	1.67521	4.04299e-34	8.0638e-33	Afu2g14340
Afu1g14380	Has domain(s) with predicted oxidoreductase activity and role in metabolic process	125.275	39.5308	1.67506	1.99295e-06	5.75879e-06	Afu1g14380
Afu3g03480	Has domain(s) with predicted electron transfer activity, heme binding, iron ion binding, oxidoreductase activity, acting on paired donors, with incorporation or reduction of molecular oxygen activity and role in oxidation-reduction process	14.361	4.46744	1.67241	0.00923974	0.0167287	Afu3g03480
Afu1g07710	Ortholog of A. nidulans FGSC A4 : AN5103, A. niger CBS 513.88 : An07g10393, A. oryzae RIB40 : AO090012001023, Neosartorya fischeri NRRL 181 : NFIA_017020 and Aspergillus versicolor : Aspve1_0139230	840.834	263.193	1.67205	1.77073e-22	1.73242e-21	Afu1g07710
Afu2g00570	Has domain(s) with predicted N-acetyltransferase activity	559.502	175.651	1.67196	2.04135e-06	5.89516e-06	Afu2g00570
Afu3g02216	Ortholog of A. nidulans FGSC A4 : AN7635/binA, AN11904, A. fumigatus Af293 : Afu7g00610, Afu2g00967 and A. niger CBS 513.88 : An10g00560	26.9008	8.42383	1.67108	0.000608459	0.00131371	Afu3g02216
Afu8g07120	Putative beta-1,6-glucanase	21.4962	7.02921	1.67012	0.00599974	0.0112358	neg1
Afu1g17260	Ortholog of A. nidulans FGSC A4 : AN3529, AN4144, AN8311, AN9211, AN4846 and A. fumigatus Af293 : Afu4g07950, Afu4g09380, Afu6g00560, Afu6g12140, Afu8g01900	13.3844	4.31033	1.67005	0.0110222	0.0196728	Afu1g17260
Afu3g08130	Ortholog of A. nidulans FGSC A4 : AN10374, Neosartorya fischeri NRRL 181 : NFIA_069010, Aspergillus wentii : Aspwe1_0173436 and Aspergillus versicolor : Aspve1_0039578	410.728	129.476	1.66534	6.17688e-17	4.14311e-16	Afu3g08130
Afu7g02510	Ortholog of A. nidulans FGSC A4 : AN9070, A. niger CBS 513.88 : An12g00060, A. oryzae RIB40 : AO090038000629, Aspergillus wentii : Aspwe1_0173747 and Aspergillus sydowii : Aspsy1_0136164	660.038	209.175	1.66533	4.62092e-23	4.70385e-22	Afu7g02510
Afu6g10800	Ortholog of A. nidulans FGSC A4 : AN6389, A. fumigatus Af293 : Afu1g03300, A. niger CBS 513.88 : An11g00440, A. oryzae RIB40 : AO090023000186 and Aspergillus wentii : Aspwe1_0039443	51.6166	16.1299	1.6649	0.000318663	0.000715407	Afu6g10800
Afu3g08430	Ortholog(s) have mitochondrion localization	6991.53	2206.67	1.66368	6.25064e-13	3.18968e-12	Afu3g08430
Afu6g04170	Ortholog(s) have ATPase activity, tRNA binding activity, role in tRNA modification and Elongator holoenzyme complex, cytoplasm, nucleus localization	358.497	113.266	1.66241	4.654e-10	1.8864e-09	Afu6g04170
Afu1g14650	Ortholog(s) have role in single-species biofilm formation on inanimate substrate and cytosol, nucleus localization	469.707	148.526	1.66237	1.20667e-05	3.19251e-05	Afu1g14650
Afu1g01450	Ortholog of A. nidulans FGSC A4 : AN8025, A. niger CBS 513.88 : An11g08050, An05g01890, An11g03950, A. oryzae RIB40 : AO090010000064, AO090701000602 and Aspergillus wentii : Aspwe1_0051796	124.681	39.3151	1.66056	0.000146525	0.000343	Afu1g01450
Afu1g05940	Ortholog(s) have role in RNA polymerase II preinitiation complex assembly, negative regulation of transcription by RNA polymerase II, positive regulation of transcription by RNA polymerase II and core mediator complex localization	307.064	97.0634	1.66035	2.84024e-10	1.17057e-09	Afu1g05940
Afu5g13030	Has domain(s) with predicted anaphase-promoting complex localization	491.725	155.754	1.65982	2.44934e-20	2.0846e-19	Afu5g13030
Afu3g12040	Ortholog of A. nidulans FGSC A4 : AN10359, Neosartorya fischeri NRRL 181 : NFIA_065270, Aspergillus wentii : Aspwe1_0105880 and Aspergillus clavatus NRRL 1 : ACLA_039910	134.6	43.0215	1.65594	2.59569e-12	1.26661e-11	Afu3g12040
Afu5g01170	Ortholog(s) have role in ethanol metabolic process and mitochondrial inner membrane localization	340.999	107.85	1.65539	1.7644e-19	1.41455e-18	Afu5g01170
Afu1g01860	Has domain(s) with predicted integral component of membrane localization	537.176	171.085	1.6534	5.52075e-09	2.03131e-08	Afu1g01860
Afu2g15920	Ortholog of Aspergillus fumigatus A1163 : AFUB_031600	10.7582	3.36423	1.65256	0.0195779	0.0333018	Afu2g15920
Afu6g06325	Ortholog(s) have RNA binding, poly(U) RNA binding activity and role in mRNA splicing, via spliceosome, maturation of SSU-rRNA	1248.53	396.441	1.65182	1.35118e-24	1.52229e-23	Afu6g06325
Afu3g08440	Protein of unknown function; hypoxia induced protein	5123.22	1632.67	1.65098	6.50173e-39	1.68787e-37	Afu3g08440
Afu2g15180	Ortholog of A. nidulans FGSC A4 : AN7587, A. niger CBS 513.88 : An09g03440, A. oryzae RIB40 : AO090012000301, Aspergillus wentii : Aspwe1_0054076 and Aspergillus sydowii : Aspsy1_0058595	6025.13	1921.21	1.64872	2.93241e-12	1.42032e-11	Afu2g15180
Afu3g03250	Has domain(s) with predicted oxidoreductase activity, oxidoreductase activity, acting on the aldehyde or oxo group of donors, NAD or NADP as acceptor activity and role in oxidation-reduction process	85.0196	27.1643	1.6479	1.00114e-06	2.99428e-06	Afu3g03250
Afu6g07980	Ortholog(s) have RNA polymerase II complex binding, cyclin-dependent protein serine/threonine kinase activity, histone binding activity	3422.54	1092.52	1.64759	3.94887e-19	3.08521e-18	Afu6g07980
Afu5g06350	Putative transcription factor and DNA repair protein	95.6121	30.25	1.64596	3.09322e-10	1.27056e-09	mpt
Afu3g03320	Has domain(s) with predicted role in transmembrane transport and integral component of membrane localization	9121.56	2916.92	1.64478	1.35648e-06	4.00664e-06	Afu3g03320
Afu1g13822	Protein of unknown function	59.8724	18.9557	1.64459	0.000139287	0.000326756	Afu1g13822
Afu4g09890	Has domain(s) with predicted phosphoric diester hydrolase activity and role in lipid metabolic process	1188.9	381.657	1.6404	2.07852e-17	1.45274e-16	Afu4g09890
Afu6g12650	Ortholog of A. nidulans FGSC A4 : AN10454, A. niger CBS 513.88 : An06g01860, A. oryzae RIB40 : AO090003000382, Neosartorya fischeri NRRL 181 : NFIA_058610 and Aspergillus wentii : Aspwe1_0033674	960.728	308.546	1.63854	6.18367e-09	2.26251e-08	Afu6g12650
Afu1g10090	Ortholog of A. nidulans FGSC A4 : AN10174, A. oryzae RIB40 : AO090038000427, Neosartorya fischeri NRRL 181 : NFIA_015560, Aspergillus wentii : Aspwe1_0168735 and Aspergillus clavatus NRRL 1 : ACLA_025440	857.824	275.336	1.63792	2.27292e-07	7.22518e-07	Afu1g10090
Afu1g13600	Ortholog(s) have cyclin-dependent protein kinase activating kinase activity, cyclin-dependent protein serine/threonine kinase regulator activity, protein serine/threonine kinase activity	714.491	230.172	1.6364	4.30333e-16	2.72794e-15	Afu1g13600
Afu7g01360	Has domain(s) with predicted DNA binding, nucleic acid binding activity	13.2338	4.23703	1.63604	0.0110716	0.0197465	Afu7g01360
Afu2g02700	Ortholog of A. nidulans FGSC A4 : AN4559, A. niger CBS 513.88 : An07g07020, Aspergillus wentii : Aspwe1_0036726, Aspergillus sydowii : Aspsy1_0047078 and Aspergillus terreus NIH2624 : ATET_06907	2210.16	711.374	1.63566	3.5499e-08	1.21546e-07	Afu2g02700
Afu1g15240	Ortholog(s) have tubulin binding activity and role in cytoplasm protein quality control by the ubiquitin-proteasome system, positive regulation of transcription elongation from RNA polymerase II promoter, tubulin complex assembly	966.648	311.299	1.63442	6.41313e-43	2.12608e-41	Afu1g15240
Afu1g10850	Ortholog(s) have protein tag activity	2204.61	710.987	1.63391	3.07978e-14	1.6931e-13	Afu1g10850
Afu3g10460	Putative nuclear transport factor	8659.87	2792.31	1.63348	1.74188e-44	6.21566e-43	ntf2
Afu4g12020	Ortholog of A. fumigatus Af293 : Afu1g00520, A. niger CBS 513.88 : An01g07290, Neosartorya fischeri NRRL 181 : NFIA_104220 and Aspergillus wentii : Aspwe1_0123520	16.7627	5.39047	1.63322	0.01507	0.0261646	Afu4g12020
Afu7g05680	Has domain(s) with predicted precorrin-2 dehydrogenase activity and role in oxidation-reduction process, siroheme biosynthetic process	1160.76	374.782	1.6326	6.79858e-35	1.41644e-33	Afu7g05680
Afu1g10870	Ortholog(s) have cyanamide hydratase activity and role in cyanamide metabolic process	37.0235	11.892	1.63172	0.0246831	0.0411371	Afu1g10870
Afu1g09960	Ortholog of A. nidulans FGSC A4 : AN1271, A. niger CBS 513.88 : An08g01780, Aspergillus wentii : Aspwe1_0036525 and Aspergillus sydowii : Aspsy1_0141432	763.556	247.188	1.63151	1.41345e-20	1.2242e-19	Afu1g09960
Afu7g04765	Protein of unknown function	171.791	55.1927	1.63036	1.25439e-07	4.07325e-07	Afu7g04765
Afu6g12500	Ortholog(s) have unfolded protein binding activity and mitochondrion localization	2779.83	898.101	1.62909	2.41517e-42	7.66994e-41	Afu6g12500
Afu4g07340	Has domain(s) with predicted ubiquitin-protein transferase activity, ubiquitin-ubiquitin ligase activity, role in protein ubiquitination, ubiquitin-dependent protein catabolic process and ubiquitin ligase complex localization	2412.76	780.537	1.62809	5.68602e-11	2.47108e-10	Afu4g07340
Afu2g09810	Ortholog(s) have D-fuconate dehydratase activity, galactonate dehydratase activity, gluconate dehydratase activity, mannonate dehydratase activity and role in cellular carbohydrate catabolic process	433.364	140.149	1.62675	1.04496e-06	3.11393e-06	Afu2g09810
Afu3g13850	Ortholog(s) have role in protein de-ADP-ribosylation	673.943	218.2	1.62661	7.17512e-16	4.47328e-15	Afu3g13850
Afu5g10190	Ortholog of A. nidulans FGSC A4 : AN11712, A. oryzae RIB40 : AO090005000197, Neosartorya fischeri NRRL 181 : NFIA_077080 and Aspergillus versicolor : Aspve1_0127696	57.3493	18.5615	1.62602	1.36035e-05	3.57885e-05	Afu5g10190
Afu7g00510	Ortholog of A. niger CBS 513.88 : An13g01780, An14g06900, A. oryzae RIB40 : AO090011000220, AO090026000634 and Aspergillus wentii : Aspwe1_0030162, Aspwe1_0067292, Aspwe1_0174726	68.2815	21.9835	1.62426	0.000422146	0.000930771	Afu7g00510
Afu3g10330	Ortholog of A. nidulans FGSC A4 : AN4954, A. oryzae RIB40 : AO090003000582, Aspergillus sydowii : Aspsy1_0130681 and Aspergillus terreus NIH2624 : ATET_04567	870.039	282.341	1.62353	1.15489e-20	1.01187e-19	Afu3g10330
Afu8g07300	Ortholog(s) have mitochondrion localization	175.131	56.6889	1.62263	0.0052917	0.0099918	Afu8g07300
Afu7g01500	Ortholog of Aspergillus fumigatus A1163 : AFUB_088070	10.0236	3.33706	1.62215	0.0225781	0.0379576	Afu7g01500
Afu1g15440	Putative alpha(1-3) glucan synthase; mutants show increased lung invasion and fungal burden in immunosuppressed mice, increased rate of germination, increased melanin production	961.678	312.849	1.62132	2.08098e-10	8.66017e-10	ags3
Afu4g10060	Has domain(s) with predicted transcription coregulator activity, role in regulation of transcription by RNA polymerase II and mediator complex localization	262.678	85.6243	1.62031	1.22781e-13	6.51975e-13	Afu4g10060
Afu5g02870	Has domain(s) with predicted oxidoreductase activity and role in metabolic process	810.169	263.814	1.62002	2.67002e-14	1.47444e-13	Afu5g02870
Afu2g16350	Ortholog of A. nidulans FGSC A4 : AN7356, A. oryzae RIB40 : AO090102000229, Neosartorya fischeri NRRL 181 : NFIA_091620, Aspergillus wentii : Aspwe1_0182411 and Aspergillus versicolor : Aspve1_0038652	68.6191	22.39	1.61946	9.02622e-06	2.42603e-05	Afu2g16350
Afu3g04230	Ortholog of A. oryzae RIB40 : AO090124000085, Aspergillus wentii : Aspwe1_0059976, Aspergillus sydowii : Aspsy1_0051663, Aspergillus terreus NIH2624 : ATET_04257 and Aspergillus glaucus : Aspgl1_0177433	1909.74	622.446	1.61814	2.19553e-15	1.32746e-14	Afu3g04230
Afu3g06750	Ortholog of A. nidulans FGSC A4 : AN4786, A. niger CBS 513.88 : An11g09580, A. oryzae RIB40 : AO090020000322, Aspergillus wentii : Aspwe1_0562759 and Aspergillus sydowii : Aspsy1_0147721	711.183	232.252	1.61679	7.43459e-17	4.95623e-16	Afu3g06750
Afu4g07940	Has domain(s) with predicted catalytic activity, nitronate monooxygenase activity and role in oxidation-reduction process	54.1129	17.6647	1.61638	3.0639e-06	8.71733e-06	Afu4g07940
Afu5g14890	Ortholog of A. nidulans FGSC A4 : AN4143, AN12170, A. fumigatus Af293 : Afu1g00760, Aspergillus wentii : Aspwe1_0177868, Aspwe1_0403846 and Aspergillus niger ATCC 1015 : 41666-mRNA	451.149	146.861	1.61518	0.0014294	0.00293445	Afu5g14890
Afu3g07160	Putative family 18 chitinase	195.22	63.5062	1.61492	6.32701e-06	1.7367e-05	Afu3g07160
Afu4g08790	Has domain(s) with predicted hydrolase activity	528.445	172.739	1.61447	5.26225e-15	3.10514e-14	Afu4g08790
Afu3g04130	Ortholog(s) have glutaminyl-tRNA synthase (glutamine-hydrolyzing) activity and role in endoplasmic reticulum organization, glutaminyl-tRNAGln biosynthesis via transamidation	2225.94	727.509	1.61367	8.48232e-07	2.55485e-06	Afu3g04130
Afu7g00380	Has domain(s) with predicted N-acetyltransferase activity	956.43	312.566	1.61277	2.35048e-06	6.75211e-06	Afu7g00380
Afu7g03920	Ortholog of A. niger CBS 513.88 : An13g00380, Neosartorya fischeri NRRL 181 : NFIA_024880, Aspergillus wentii : Aspwe1_0429249 and Aspergillus clavatus NRRL 1 : ACLA_005620	400.138	131.103	1.611	3.66434e-26	4.55166e-25	Afu7g03920
Afu2g16770	Ortholog(s) have coenzyme A transmembrane transporter activity, role in coenzyme A transport and mitochondrial inner membrane localization	1482.86	486.587	1.60894	3.20718e-29	4.87939e-28	Afu2g16770
Afu2g02920	Ortholog of A. oryzae RIB40 : AO090026000640, Neosartorya fischeri NRRL 181 : NFIA_035280, Aspergillus wentii : Aspwe1_0168854 and Aspergillus clavatus NRRL 1 : ACLA_091910	276.121	90.5592	1.60785	1.53771e-08	5.45537e-08	Afu2g02920
Afu4g12530	Putative iron transporter of the vacuolar membrane, involved in vacuolar iron storage	338.422	111.077	1.60749	3.45747e-07	1.08189e-06	cccA
Afu2g16530	Ortholog(s) have extracellular region localization	2834.64	929.505	1.6073	2.01209e-14	1.12249e-13	Afu2g16530
Afu5g12920	Putative iron-regulated transporter; SrbA-regulated during hypoxia	655.997	215.326	1.60729	4.55758e-07	1.4095e-06	Afu5g12920
Afu1g01980	Ortholog(s) have role in hyphal growth, response to cold, response to heat, response to oxidative stress, response to salt stress, sporocarp development involved in sexual reproduction	30.5402	9.91366	1.60704	0.000934279	0.00196403	Afu1g01980
Afu3g11980	Has domain(s) with predicted L-ascorbic acid binding, iron ion binding, oxidoreductase activity, acting on paired donors, with incorporation or reduction of molecular oxygen activity and role in oxidation-reduction process	651.286	213.988	1.60624	2.89795e-06	8.25235e-06	Afu3g11980
Afu2g07430	Has domain(s) with predicted metal ion binding activity	2010.07	660.893	1.60498	4.21078e-12	2.01563e-11	Afu2g07430
Afu4g03890	Ortholog of A. nidulans FGSC A4 : AN7108, A. niger CBS 513.88 : An14g01000, A. oryzae RIB40 : AO090011000325, Aspergillus wentii : Aspwe1_0043301 and Aspergillus sydowii : Aspsy1_0048919	1359.44	447.915	1.59947	3.86387e-25	4.50311e-24	Afu4g03890
Afu6g05330	Ortholog(s) have structural constituent of ribosome activity and mitochondrial small ribosomal subunit localization	2596.81	857.688	1.59769	2.93834e-20	2.48569e-19	Afu6g05330
Afu4g12500	Ortholog of A. nidulans AN3680; calcium induced	2813.73	929.733	1.59681	2.73615e-09	1.03229e-08	Afu4g12500
Afu1g14160	Ortholog of Aspergillus fumigatus A1163 : AFUB_013700	34.364	11.4464	1.5968	0.0147516	0.0257027	Afu1g14160
Afu2g14620	Ortholog of A. nidulans FGSC A4 : AN1801, A. niger CBS 513.88 : An15g03880, A. oryzae RIB40 : AO090005000082, Neosartorya fischeri NRRL 181 : NFIA_089820 and Aspergillus versicolor : Aspve1_0147504	936.398	310.539	1.59666	1.6054e-13	8.45615e-13	Afu2g14620
Afu6g00412	Ortholog of Aspergillus fumigatus A1163 : AFUB_097110	73.0512	23.9169	1.59643	0.00127811	0.0026421	Afu6g00412
Afu4g11620	Ortholog(s) have role in double-strand break repair via break-induced replication, mitotic DNA replication initiation and CMG complex, GINS complex, nuclear chromatin, replication fork protection complex localization	527.219	174.539	1.59618	7.40972e-07	2.2428e-06	Afu4g11620
Afu6g06500	Actin-related protein 2/3 complex subunit 1A; transcript up-regulated in conidia exposed to neutrophils	7928.66	2622.98	1.59611	4.61318e-20	3.84752e-19	Afu6g06500
Afu8g06200	Ortholog of Aspergillus glaucus : Aspgl1_0069677	83.8104	27.6537	1.59498	1.2207e-05	3.22789e-05	Afu8g06200
Afu3g11900	Ortholog(s) have alcohol dehydrogenase (NADP+) activity, hydroxymethylfurfural reductase (NADH) activity, hydroxymethylfurfural reductase (NADPH) activity and role in alcohol metabolic process, furaldehyde metabolic process	209.336	69.3854	1.59344	0.00236046	0.00469271	Afu3g11900
Afu2g08860	Ortholog(s) have exosome (RNase complex) localization	1598.65	529.674	1.5922	4.01996e-20	3.37162e-19	Afu2g08860
Afu6g13280	Has domain(s) with predicted sterol binding activity	1014.44	337.076	1.59199	4.29238e-17	2.92305e-16	Afu6g13280
Afu1g04280	Ortholog of A. nidulans FGSC A4 : AN0470, A. niger CBS 513.88 : An01g03110, A. oryzae RIB40 : AO090003000921, Neosartorya fischeri NRRL 181 : NFIA_020490 and Aspergillus wentii : Aspwe1_0150815	2156.97	715.952	1.59075	1.13136e-16	7.48112e-16	Afu1g04280
Afu1g12990	Ortholog(s) have role in potassium ion transport, proton transmembrane transport and integral component of mitochondrial inner membrane localization	620.249	206.015	1.59029	0.00300259	0.00588112	Afu1g12990
Afu1g02990	Putative WD repeat-containing protein; transcript up-regulated in conidia exposed to neutrophils	1834.94	610.399	1.58825	3.48078e-08	1.19263e-07	Afu1g02990
Afu1g06490	Ortholog of A. nidulans FGSC A4 : AN4247, A. oryzae RIB40 : AO090001000451, Aspergillus wentii : Aspwe1_0050130, Aspergillus sydowii : Aspsy1_0059218 and Aspergillus terreus NIH2624 : ATET_02975	1042.48	346.932	1.5869	3.76981e-12	1.80895e-11	Afu1g06490
Afu5g04290	WW domain protein; calcium induced; transcript induced by exposure to human airway epithelial cells	2921.02	972.648	1.58686	2.31748e-10	9.61584e-10	Afu5g04290
Afu6g07940	Putative lactoylglutathione lyase	7252.67	2417	1.58531	4.17901e-13	2.15321e-12	Afu6g07940
Afu6g11020	Ortholog(s) have 3-hydroxypropionate dehydrogenase (NAD+) activity, role in propionyl-CoA catabolic process and mitochondrion localization	271.623	90.8731	1.58489	0.000578482	0.00125229	Afu6g11020
Afu5g10750	Ortholog(s) have structural constituent of ribosome activity and mitochondrial small ribosomal subunit localization	2140.18	713.432	1.5843	1.23848e-26	1.59282e-25	Afu5g10750
Afu1g04710	Ortholog(s) have tRNA binding activity, role in tRNA wobble position uridine thiolation and cytosolic tRNA wobble base thiouridylase complex localization	448.794	149.564	1.58234	2.09302e-12	1.02643e-11	Afu1g04710
Afu5g02100	Secreted protein of unknown function; fibrinogen-binding	23.1934	7.70404	1.58069	0.00332535	0.00646683	Afu5g02100
Afu4g11860	Has domain(s) with predicted nucleic acid binding, zinc ion binding activity	462.848	154.696	1.58068	1.02122e-18	7.75041e-18	Afu4g11860
Afu4g09090	Ortholog(s) have protein disulfide oxidoreductase activity, role in negative regulation of transcription by RNA polymerase II, proteasome-mediated ubiquitin-dependent protein catabolic process and cytoplasm, nuclear periphery localization	2131.52	713.233	1.58029	2.93889e-19	2.30715e-18	Afu4g09090
Afu6g08040	Has domain(s) with predicted nucleic acid binding, nucleotide binding activity	1361.54	455.86	1.57937	1.28933e-15	7.90266e-15	Afu6g08040
Afu1g07625	Ortholog of A. niger CBS 513.88 : An07g10260, Neosartorya fischeri NRRL 181 : NFIA_017110, Aspergillus wentii : Aspwe1_0046386 and Aspergillus versicolor : Aspve1_0139202	830.645	277.858	1.57902	4.8575e-35	1.01852e-33	Afu1g07625
Afu6g06780	Proteasome regulatory particle subunit; transcript induced by exposure to human airway epithelial cells	3787.15	1269.05	1.57734	8.183e-10	3.22489e-09	rpt4
Afu2g02300	Ortholog(s) have role in cellular response to calcium ion and RAVE complex localization	1403.91	470.912	1.57731	2.96882e-24	3.26604e-23	Afu2g02300
Afu6g06450	Proteasome component	7926.61	2658.13	1.57616	6.2547e-07	1.90732e-06	pre4
Afu8g07110	Has domain(s) with predicted ATP binding, alanine-tRNA ligase activity, aminoacyl-tRNA ligase activity, role in alanyl-tRNA aminoacylation, tRNA aminoacylation and cytoplasm localization	535.386	179.794	1.57459	3.42446e-10	1.40251e-09	Afu8g07110
Afu5g00870	Ortholog of Aspergillus fumigatus A1163 : AFUB_049320	251.594	84.9191	1.57296	0.000480215	0.00105186	Afu5g00870
Afu1g09160	Ortholog of A. nidulans FGSC A4 : AN1371, A. oryzae RIB40 : AO090005001607, Aspergillus wentii : Aspwe1_0104655 and Aspergillus terreus NIH2624 : ATET_08540	205.015	68.8873	1.57159	1.95977e-05	5.03962e-05	Afu1g09160
Afu2g14320	Ortholog of A. nidulans FGSC A4 : AN8638/cetJ, A. fumigatus Af293 : Afu3g13130, Afu4g00730, Afu8g01530, A. niger CBS 513.88 : An12g10710, An01g01230 and A. oryzae RIB40 : AO090113000154	16.1857	5.54348	1.57118	0.00452457	0.00864478	Afu2g14320
Afu5g08760	Ortholog of Aspergillus fumigatus A1163 : AFUB_056290	21.5769	7.34137	1.57102	0.00122291	0.00253226	Afu5g08760
Afu2g17500	Ortholog(s) have cyanide hydratase activity, nitrilase activity and role in cyanide catabolic process	52.3039	17.3201	1.57069	0.0100733	0.0181308	Afu2g17500
Afu3g02920	Has domain(s) with predicted DNA-binding transcription factor activity, RNA polymerase II-specific, zinc ion binding activity, role in regulation of transcription, DNA-templated and nucleus localization	77.4276	26.4112	1.5695	1.89622e-05	4.88404e-05	Afu3g02920
Afu2g06250	Ortholog(s) have Atg12 activating enzyme activity, Atg8 activating enzyme activity	1563.38	526.537	1.56934	1.61073e-10	6.74895e-10	Afu2g06250
Afu2g09690	Ortholog of Aspergillus fumigatus A1163 : AFUB_025540	269.186	90.6833	1.56873	6.72316e-05	0.000163505	Afu2g09690
Afu3g01780	Has domain(s) with predicted oxidoreductase activity, transferase activity, transferring acyl groups other than amino-acyl groups, zinc ion binding activity and role in oxidation-reduction process	10.3121	3.54235	1.56822	0.0137065	0.0239688	Afu3g01780
Afu1g02460	Has domain(s) with predicted DNA binding, DNA-directed 5'-3' RNA polymerase activity and role in transcription, DNA-templated	1244.43	419.744	1.56775	2.03906e-08	7.13175e-08	Afu1g02460
Afu1g04315	Ortholog of A. nidulans FGSC A4 : AN0466, A. oryzae RIB40 : AO090003000918, Aspergillus wentii : Aspwe1_0037360 and Aspergillus sydowii : Aspsy1_0041113	1340.49	451.637	1.56711	2.08172e-16	1.35553e-15	Afu1g04315
Afu8g02310	Has domain(s) with predicted oxidoreductase activity, oxidoreductase activity, acting on the aldehyde or oxo group of donors, NAD or NADP as acceptor activity and role in oxidation-reduction process	16.964	5.82643	1.56606	0.00858196	0.0156243	Afu8g02310
Afu4g07430	Ortholog of A. nidulans FGSC A4 : AN4450, A. niger CBS 513.88 : An04g01810, Aspergillus wentii : Aspwe1_0034603, Aspergillus sydowii : Aspsy1_0163077 and Aspergillus terreus NIH2624 : ATET_05464	1301.49	440.243	1.56471	6.36069e-10	2.54143e-09	Afu4g07430
Afu2g14910	Ortholog(s) have alpha-1,6-mannosyltransferase activity and role in ascospore formation, cell wall mannoprotein biosynthetic process, division septum assembly, protein N-linked glycosylation	591.721	200.159	1.56371	5.47045e-11	2.37845e-10	Afu2g14910
Afu6g09395	Ortholog of Aspergillus fumigatus A1163 : AFUB_092670	988.925	334.759	1.56306	4.88579e-10	1.97464e-09	Afu6g09395
Afu4g14205	Ortholog of Aspergillus fumigatus A1163 : AFUB_071360	43.066	14.5811	1.56293	0.000113509	0.000269309	Afu4g14205
Afu2g01640	Ortholog(s) have tryptophan-tRNA ligase activity	3554.15	1202.96	1.56288	9.22891e-07	2.77206e-06	Afu2g01640
Afu4g13550	Has domain(s) with predicted oxidoreductase activity and role in metabolic process	361.5	122.262	1.56271	1.83421e-13	9.6355e-13	Afu4g13550
Afu3g00350	Ortholog of A. nidulans FGSC A4 : AN3616, A. niger CBS 513.88 : An13g01530, Aspergillus wentii : Aspwe1_0143920, Aspergillus sydowii : Aspsy1_0040713 and Aspergillus terreus NIH2624 : ATET_02895	574.665	194.807	1.56085	1.02863e-05	2.74365e-05	Afu3g00350
Afu3g03350	Non-ribosomal peptide synthetase involved in production of fumarylalanine	792.343	268.544	1.56019	0.00472868	0.00900322	sidE
Afu6g03520	Putative short-chain dehydrogenase/reductase family protein; predicted gene pair with AFUA_4G03680	2058.6	698.338	1.56016	7.57689e-11	3.25962e-10	Afu6g03520
Afu3g08120	Has domain(s) with predicted role in mRNA processing	862.07	292.681	1.55658	6.32197e-25	7.27286e-24	Afu3g08120
Afu5g11160	Has domain(s) with predicted oxidoreductase activity, acting on paired donors, with incorporation or reduction of molecular oxygen, 2-oxoglutarate as one donor, and incorporation of one atom each of oxygen into both donors activity	31.3958	10.7307	1.55628	0.000101447	0.00024192	Afu5g11160
Afu1g10410	Ortholog(s) have ATP binding, ATPase activity, Swi5-Sfr1 complex binding, double-stranded DNA binding, recombinase activity, single-stranded DNA binding activity	1699.42	578.022	1.55557	1.67589e-12	8.28905e-12	Afu1g10410
Afu6g04620	Putative NADH-ubiquinone oxidoreductase B14 subunit; involved in oxidative phosphorylation; induced by exposure to artemisinin	2574.07	876.669	1.55495	6.90589e-85	1.38301e-82	Afu6g04620
Afu4g11570	Ortholog(s) have post-mRNA release spliceosomal complex localization	790.042	269.607	1.55444	7.51106e-29	1.10173e-27	Afu4g11570
Afu4g04710	Putative protein tyrosine phosphatase	1135.38	386.583	1.55411	6.93658e-06	1.89606e-05	ptpA
Afu1g02000	Ortholog(s) have DNA binding activity, role in reciprocal meiotic recombination and nuclear chromosome localization	39.5943	13.4069	1.55304	8.19326e-05	0.000197982	Afu1g02000
Afu6g12490	Ortholog(s) have 2 iron, 2 sulfur cluster binding activity	1249.73	426.262	1.55172	2.36008e-10	9.78843e-10	Afu6g12490
Afu5g05705	Ortholog(s) have role in endoplasmic reticulum unfolded protein response, ubiquitin-dependent ERAD pathway and Doa10p ubiquitin ligase complex, Hrd1p ubiquitin ligase ERAD-L complex, endoplasmic reticulum localization	1385.92	472.627	1.55171	1.36061e-06	4.01673e-06	Afu5g05705
Afu7g05650	Ortholog of Aspergillus fumigatus A1163 : AFUB_091230	1323.1	451.268	1.55163	1.28369e-05	3.38534e-05	Afu7g05650
Afu2g13590	Transcript up-regulated in conidia exposed to neutrophils	4649.4	1585.14	1.55162	7.1009e-40	1.96839e-38	Afu2g13590
Afu2g11330	Ortholog(s) have role in cellular metal ion homeostasis, cellular response to biotic stimulus and cellular response to starvation, more	1517.81	517.882	1.55154	1.93501e-07	6.18082e-07	Afu2g11330
Afu2g09282	Has domain(s) with predicted metal ion transmembrane transporter activity, role in metal ion transport, transmembrane transport and membrane localization	75.5949	25.5539	1.55068	0.000887765	0.00187025	Afu2g09282
Afu5g11860	Ortholog of S. cerevisiae : YML079W, A. niger CBS 513.88 : An18g02840, A. oryzae RIB40 : AO090120000303, Aspergillus flavus NRRL 3357 : AFL2T_08310 and Neosartorya fischeri NRRL 181 : NFIA_075440	196.506	67.6807	1.55036	1.22382e-09	4.74303e-09	Afu5g11860
Afu1g06240	Ortholog(s) have riboflavin synthase activity and role in riboflavin biosynthetic process	3115.48	1064.23	1.54973	1.5675e-17	1.10502e-16	Afu1g06240
Afu2g01360	Ortholog(s) have methionine-R-sulfoxide reductase activity and role in cellular response to oxidative stress	329.973	112.838	1.5475	4.32324e-06	1.21211e-05	Afu2g01360
Afu6g04790	Ortholog(s) have role in proteasomal ubiquitin-independent protein catabolic process, proteasome-mediated ubiquitin-dependent protein catabolic process	3286.54	1124.22	1.54712	5.53363e-35	1.15781e-33	Afu6g04790
Afu4g04075	Has domain(s) with predicted deaminase activity	890.154	304.703	1.54681	3.07718e-13	1.59938e-12	Afu4g04075
Afu2g07350	Ortholog(s) have glutamate-5-semialdehyde dehydrogenase activity and role in proline biosynthetic process	3545.95	1213.55	1.54677	1.10286e-05	2.93289e-05	Afu2g07350
Afu2g08950	Putative isochorismatase family hydrolase; transcript up-regulated in conidia exposed to neutrophils	610.651	209.403	1.54576	6.66898e-08	2.23126e-07	Afu2g08950
Afu6g02610	Ortholog of A. nidulans FGSC A4 : AN8719, Aspergillus wentii : Aspwe1_0035812, Aspergillus versicolor : Aspve1_0821842, Aspergillus niger ATCC 1015 : 185766-mRNA and Aspergillus zonatus : Aspzo1_0019781	185.048	63.4595	1.54506	4.39545e-07	1.36237e-06	Afu6g02610
Afu8g02820	Ortholog(s) have chromatin binding activity, role in intra-S DNA damage checkpoint, mitotic DNA replication checkpoint, mitotic G2 DNA damage checkpoint, telomere maintenance and nuclear chromatin, subtelomeric heterochromatin localization	1132.41	388.197	1.5447	6.37651e-12	3.00975e-11	Afu8g02820
Afu2g16200	Ortholog of A. nidulans FGSC A4 : AN2133, A. niger CBS 513.88 : An15g06580, A. oryzae RIB40 : AO090102000246, Aspergillus wentii : Aspwe1_0067750 and Aspergillus sydowii : Aspsy1_0027007	703.967	241.927	1.5438	1.16963e-09	4.54018e-09	Afu2g16200
Afu4g08900	Ortholog(s) have cyclin-dependent protein serine/threonine kinase activator activity and role in nucleotide-excision repair, phosphorylation of RNA polymerase II C-terminal domain, transcription by RNA polymerase II	559.816	192.186	1.54258	3.90236e-06	1.09819e-05	Afu4g08900
Afu1g12540	Ortholog(s) have TRAPPII protein complex localization	1035.71	356.07	1.54067	0.000957998	0.00200915	Afu1g12540
Afu6g08730	Has domain(s) with predicted NADP binding, coenzyme binding, oxidoreductase activity, acting on the CH-OH group of donors, NAD or NADP as acceptor, phosphogluconate dehydrogenase (decarboxylating) activity	48.4463	16.3393	1.54049	0.00333029	0.00647516	Afu6g08730
Afu5g08250	Ortholog of Neosartorya fischeri NRRL 181 : NFIA_079040 and Aspergillus fumigatus A1163 : AFUB_055800	56.275	19.137	1.53956	0.00313401	0.00611898	Afu5g08250
Afu2g12070	Ortholog of A. nidulans FGSC A4 : AN6218, AN7901/dbaG, A. fumigatus Af293 : Afu4g00710, A. oryzae RIB40 : AO090026000438 and Aspergillus wentii : Aspwe1_0044439	954.337	328.512	1.53922	2.88789e-05	7.2982e-05	Afu2g12070
Afu5g10220	Has domain(s) with predicted oxidoreductase activity, transferase activity, transferring acyl groups other than amino-acyl groups, zinc ion binding activity and role in oxidation-reduction process	16.7696	5.70175	1.53905	0.0197311	0.03354	Afu5g10220
Afu2g05580	Ortholog(s) have RNA 7-methylguanosine cap binding, exoribonuclease activator activity, m7G(5')pppN diphosphatase activity	636.433	219.196	1.53841	9.87624e-34	1.92293e-32	Afu2g05580
Afu6g07400	Ortholog of A. nidulans FGSC A4 : AN5207, A. niger CBS 513.88 : An09g01160, A. oryzae RIB40 : AO090005001560, Aspergillus wentii : Aspwe1_0111955 and Aspergillus sydowii : Aspsy1_1140414	125.201	42.865	1.53795	0.000105357	0.000250634	Afu6g07400
Afu6g06440	Putative proteasome component; transcript induced by exposure to human airway epithelial cells	3896.9	1342.08	1.5378	2.73063e-10	1.12682e-09	prs3
Afu6g02040	Ortholog(s) have role in nuclear migration along microtubule and dynein complex localization	397.596	137.095	1.53696	1.55578e-14	8.77909e-14	Afu6g02040
Afu4g08460	Ortholog of A. nidulans FGSC A4 : AN1712, A. oryzae RIB40 : AO090023000716, Neosartorya fischeri NRRL 181 : NFIA_107710, Aspergillus wentii : Aspwe1_0102930 and Aspergillus versicolor : Aspve1_0079819	544.695	188.095	1.53447	0.000247534	0.000563847	Afu4g08460
Afu3g12960	Putative cytochrome P450; absolutely required for hexadehydroastechrome biosynthesis; orthologous member of the "has" secondary metabolite biosynthetic gene cluster of strain A1163	85.1166	29.0974	1.53348	1.05144e-07	3.43483e-07	hasH
Afu6g07970	Putative calpain-like protein; calcium-dependent cysteine-type endopeptidase	188.667	65.1198	1.53287	0.0113152	0.0201122	Afu6g07970
Afu6g14460	2-haloalkanoic acid dehalogenase; transcript up-regulated in conidia exposed to neutrophils	615.205	212.877	1.53194	5.95943e-06	1.63993e-05	Afu6g14460
Afu4g05860	Ortholog(s) have role in iron-sulfur cluster assembly, mitochondrial respiratory chain complex I assembly and mitochondrial respiratory chain complex I, peripheral segment, plasma membrane localization	7271.59	2514.87	1.53179	5.09598e-13	2.61542e-12	Afu4g05860
Afu8g06300	Ortholog of Aspergillus fumigatus A1163 : AFUB_078930	10.6175	3.64718	1.53163	0.0147821	0.0257383	Afu8g06300
Afu5g08460	Ortholog of A. nidulans FGSC A4 : AN4658, Neosartorya fischeri NRRL 181 : NFIA_078820, Aspergillus wentii : Aspwe1_0035178 and Aspergillus versicolor : Aspve1_0042809	13.5124	4.52203	1.53135	0.0105358	0.0188871	Afu5g08460
Afu2g13580	Transcript up-regulated in conidia exposed to neutrophils	1721.83	596.87	1.5291	1.60012e-06	4.68155e-06	Afu2g13580
Afu1g04690	Ortholog of A. nidulans FGSC A4 : AN0448, A. niger CBS 513.88 : An01g03390, A. oryzae RIB40 : AO090003000900, Aspergillus wentii : Aspwe1_0037393 and Aspergillus sydowii : Aspsy1_0055292	1004.96	348.427	1.52858	4.38023e-10	1.78058e-09	Afu1g04690
Afu5g04340	Has domain(s) with predicted RNA binding activity	33.7172	11.7095	1.52841	0.000487972	0.00106719	Afu5g04340
Afu3g11640	Homoserine dehydrogenase; no human homolog	1618.35	562.305	1.52682	1.0542e-15	6.50617e-15	Afu3g11640
Afu5g10490	Amidase; secreted protein; fibrinogen-binding	1215.1	421.925	1.52654	0.000145647	0.000341268	Afu5g10490
Afu2g02400	Ortholog of A. nidulans FGSC A4 : AN4631, A. niger CBS 513.88 : An07g06370, A. oryzae RIB40 : AO090011000531, Aspergillus wentii : Aspwe1_0024906 and Aspergillus sydowii : Aspsy1_0059387	343.228	119.303	1.52593	3.29025e-09	1.23611e-08	Afu2g02400
Afu2g10220	Putative glycerol dehydrogenase; transcript induced by exposure to human airway epithelial cells	991.937	344.895	1.5254	0.000101161	0.000241413	Afu2g10220
Afu4g03680	Putative oxidoreductase, short-chain dehydrogenase/reductase family; predicted gene pair with AFUA_6G03520	12.6637	4.31674	1.52476	0.0304127	0.0499147	Afu4g03680
Afu6g09210	Has domain(s) with predicted NAD+ binding activity	218.765	76.2017	1.52449	6.22744e-10	2.49022e-09	Afu6g09210
Afu7g08410	Predicted mariner Ant1 transposon-related ORF	53.9249	18.7165	1.52278	0.000132089	0.000310836	Afu7g08410
Afu4g09840	Has domain(s) with predicted catalytic activity, kynureninase activity, pyridoxal phosphate binding activity, role in NAD biosynthetic process, metabolic process, tryptophan catabolic process and cytoplasm localization	323.122	112.957	1.52028	1.26578e-07	4.10585e-07	Afu4g09840
Afu6g03390	Predicted glutathione S transferase	382.149	132.94	1.51971	2.24144e-07	7.13205e-07	Afu6g03390
Afu3g09260	Ortholog of Aspergillus fumigatus A1163 : AFUB_039860	252.104	87.4733	1.51942	3.28902e-05	8.27355e-05	Afu3g09260
Afu2g00260	Ortholog of A. niger CBS 513.88 : An07g09290, A. oryzae RIB40 : AO090138000085, Aspergillus wentii : Aspwe1_0037953, Aspwe1_0041707 and Aspergillus sydowii : Aspsy1_0044683, Aspsy1_0048727, Aspsy1_0050979	18.4937	6.49484	1.51815	0.00425503	0.00815839	Afu2g00260
Afu3g11210	Ortholog(s) have role in cellular response to biotic stimulus, cellular response to starvation and filamentous growth of a population of unicellular organisms in response to biotic stimulus, more	571.113	199.977	1.5178	1.33133e-22	1.313e-21	Afu3g11210
Afu7g02325	Orphan C/D box small nucleolar RNA (snoRNA); no predicted target; encoded within intron 2 of Afu7g02320; downregulated during conidiogenesis	20.8017	7.09111	1.51716	0.00575913	0.0108172	Afu-199
Afu8g02000	Ortholog(s) have L-iditol 2-dehydrogenase activity and role in sorbitol catabolic process	40.1654	14.2447	1.51708	0.000839642	0.00177688	Afu8g02000
Afu5g06760	Ortholog(s) have role in mRNA cis splicing, via spliceosome and Prp19 complex, post-mRNA release spliceosomal complex localization	652.875	228.239	1.51656	9.3646e-07	2.81024e-06	Afu5g06760
Afu1g15150	Ortholog(s) have hydrolase activity, hydrolyzing O-glycosyl compounds activity and role in carbohydrate metabolic process	624.875	218.568	1.51568	4.62895e-05	0.000114533	Afu1g15150
Afu2g03810	Putative histone deacetylase	707.779	248.013	1.51534	3.30233e-11	1.45972e-10	hosA
Afu7g02400	Has domain(s) with predicted oxidoreductase activity, transferase activity, transferring acyl groups other than amino-acyl groups, zinc ion binding activity and role in oxidation-reduction process	49.9263	17.385	1.51438	3.85817e-05	9.62631e-05	Afu7g02400
Afu2g14950	Has domain(s) with predicted exonuclease activity and intracellular localization	537.291	187.974	1.51427	3.36924e-11	1.48795e-10	Afu2g14950
Afu1g08880	Ortholog(s) have copper chaperone activity and role in cellular copper ion homeostasis, cellular iron ion homeostasis, cellular response to oxidative stress, copper ion transport, regulation of iron ion transmembrane transport	4647.49	1627.13	1.51419	2.41354e-33	4.58993e-32	Afu1g08880
Afu5g09860	Putative esterase	1825.23	639.839	1.51299	6.45262e-13	3.28933e-12	Afu5g09860
Afu5g10980	Ortholog of A. niger CBS 513.88 : An14g02340, Neosartorya fischeri NRRL 181 : NFIA_076280, Aspergillus clavatus NRRL 1 : ACLA_014020 and Aspergillus niger ATCC 1015 : 41656-mRNA	36.4713	13.1144	1.51038	5.60362e-05	0.00013749	Afu5g10980
Afu2g00730	Has domain(s) with predicted UDP-N-acetylmuramate dehydrogenase activity, flavin adenine dinucleotide binding activity and role in oxidation-reduction process	90.5069	31.8592	1.50992	8.59528e-05	0.000206932	Afu2g00730
Afu5g08920	Ortholog of A. nidulans FGSC A4 : AN4689, A. niger CBS 513.88 : An07g04290, A. oryzae RIB40 : AO090020000494, Aspergillus wentii : Aspwe1_0167662 and Aspergillus sydowii : Aspsy1_0091330	274.649	96.5728	1.50961	6.04049e-17	4.0544e-16	Afu5g08920
Afu5g03490	Putative nucleoside diphosphate kinase; induced by L-tyrosine	23667.8	8314.07	1.50937	6.72359e-21	5.99261e-20	ndk1
Afu2g00210	Ortholog of A. fumigatus Af293 : Afu7g06340, A. niger CBS 513.88 : An01g11590, An01g01670, A. oryzae RIB40 : AO090009000035 and Aspergillus wentii : Aspwe1_0027365, Aspwe1_0046529	272.347	95.8245	1.50643	0.00111889	0.00232522	Afu2g00210
Afu2g10170	Protein of unknown function identified by mass spectrometry	399.368	140.617	1.50422	0.000213937	0.000490964	Afu2g10170
Afu4g00235	Ortholog of A. nidulans FGSC A4 : AN7617, A. niger CBS 513.88 : An16g01350, Neosartorya fischeri NRRL 181 : NFIA_045390, Aspergillus wentii : Aspwe1_0160305 and Aspergillus versicolor : Aspve1_0054503	496.368	175.049	1.50212	8.50221e-09	3.07301e-08	Afu4g00235
Afu3g12660	Has domain(s) with predicted DNA-binding transcription factor activity, RNA polymerase II-specific, zinc ion binding activity, role in regulation of transcription, DNA-templated and nucleus localization	858.296	303.918	1.50042	3.17328e-13	1.64846e-12	Afu3g12660
Afu1g02930	Has domain(s) with predicted calcium ion binding activity	1202.04	424.936	1.50027	3.57925e-18	2.61528e-17	Afu1g02930
Afu1g04250	Ortholog of Aspergillus fumigatus A1163 : AFUB_004580	311.91	110.569	1.49984	2.91011e-10	1.19736e-09	Afu1g04250
Afu5g14950	Protein of unknown function; predicted gene pair with AFUA_1G16050	497.44	175.71	1.49803	3.8749e-12	1.85757e-11	Afu5g14950
Afu7g05150	Ortholog of Neosartorya fischeri NRRL 181 : NFIA_026270, Aspergillus fumigatus A1163 : AFUB_090730, Aspergillus clavatus NRRL 1 : ACLA_076810 and Aspergillus sydowii : Aspsy1_0135134	112.811	39.6786	1.49674	5.28956e-06	1.46711e-05	Afu7g05150
Afu8g05650	Ortholog(s) have intracellular localization	2251.11	799.14	1.49468	1.88525e-08	6.62368e-08	Afu8g05650
Afu5g06770	Ortholog(s) have role in cytoplasmic translation, positive regulation of cellular response to amino acid starvation	1168.38	414.79	1.49358	1.47155e-09	5.66956e-09	Afu5g06770
Afu5g08740	Ortholog(s) have palmitoyltransferase activity, role in protein palmitoylation, vacuole fusion, non-autophagic and fungal-type vacuole membrane localization	761.959	269.899	1.49276	2.34003e-16	1.5187e-15	Afu5g08740
Afu7g08245	Protein of unknown function	676.036	240.399	1.49269	3.0216e-27	4.02867e-26	Afu7g08245
Afu1g11910	Histidine-rich protein of unknown function; calcium induced	85.0205	30.198	1.49094	0.000726838	0.00155256	Afu1g11910
Afu1g13810	Ortholog of Aspergillus fumigatus A1163 : AFUB_013290	10.4227	3.67229	1.4897	0.0302606	0.04969	Afu1g13810
Afu4g10650	Ortholog(s) have Mis6-Sim4 complex localization	127.232	45.444	1.48937	3.36971e-06	9.54866e-06	Afu4g10650
Afu4g02860	Has domain(s) with predicted catalytic activity	95.1025	33.9891	1.48861	4.5851e-07	1.41712e-06	Afu4g02860
Afu1g12610	Hsp70 chaperone; conidia-enriched protein; induction in response to hydrogen peroxide Yap1-dependent	11197	3992.56	1.48784	1.54619e-11	7.07686e-11	hsp88
Afu1g06250	Has domain(s) with predicted catalytic activity and role in metabolic process	996.454	355.817	1.48745	5.31829e-18	3.84303e-17	Afu1g06250
Afu3g13755	Protein of unknown function	286.702	102.243	1.48682	6.98165e-07	2.12042e-06	Afu3g13755
Afu2g08770	Has domain(s) with predicted zinc ion binding activity	374.448	133.943	1.48521	7.04864e-16	4.39722e-15	Afu2g08770
Afu4g13960	Has domain(s) with predicted 2-dehydropantoate 2-reductase activity, NADP binding, coenzyme binding, oxidoreductase activity, oxidoreductase activity, acting on the CH-OH group of donors, NAD or NADP as acceptor activity	647.422	231.346	1.48498	2.04928e-06	5.91632e-06	Afu4g13960
Afu5g02240	NAD dependent epimerase/dehydratase family protein	1368.24	488.993	1.48352	3.63015e-12	1.7445e-11	Afu5g02240
Afu5g12870	Has domain(s) with predicted NAD+ kinase activity and role in NAD metabolic process, NADP biosynthetic process, metabolic process	1025.22	366.278	1.48334	4.69617e-21	4.22397e-20	Afu5g12870
Afu1g09590	Ortholog of A. nidulans AN1330; calcium induced	3140.48	1125.53	1.4809	1.21538e-14	6.94207e-14	Afu1g09590
Afu2g03220	Ortholog of A. nidulans FGSC A4 : AN4508/bxiA, A. niger CBS 513.88 : An07g07670, A. oryzae RIB40 : AO090120000264, Aspergillus wentii : Aspwe1_0172263 and Aspergillus sydowii : Aspsy1_0213187	5016.46	1797.93	1.48058	1.53678e-08	5.45404e-08	Afu2g03220
Afu1g09090	Ortholog(s) have 2 iron, 2 sulfur cluster binding, glutathione-disulfide reductase activity, iron ion binding, protein homodimerization activity and role in cellular response to oxidative stress	479.303	171.94	1.48024	3.486e-05	8.74664e-05	Afu1g09090
Afu6g07250	Ortholog of A. nidulans FGSC A4 : AN5191, A. niger CBS 513.88 : An07g09220, A. oryzae RIB40 : AO090005001576, Neosartorya fischeri NRRL 181 : NFIA_052930 and Aspergillus wentii : Aspwe1_0040868	78.3703	28.4112	1.48002	0.000410793	0.000907295	Afu6g07250
Afu4g07120	Ortholog(s) have holocytochrome-c synthase activity, role in cytochrome c-heme linkage and mitochondrial intermembrane space localization	918.022	329.304	1.47848	5.70508e-07	1.74731e-06	Afu4g07120
Afu2g16560	Ortholog of A. nidulans FGSC A4 : AN10483, AN2809, AN2115, AN0033, AN12460, A. fumigatus Af293 : Afu2g00940, Afu3g15340, Afu7g00460, Afu7g06360 and A. niger CBS 513.88 : An14g02830, An16g00830	16.1024	5.75198	1.47845	0.0161885	0.0279728	Afu2g16560
Afu2g00750	Predicted oxidoreductase; SrbA-regulated during hypoxia	422.565	151.728	1.47786	1.00004e-06	2.99188e-06	Afu2g00750
Afu7g00850	Has domain(s) with predicted N-acetyltransferase activity	1273.66	457.261	1.47767	0.0105395	0.0188903	Afu7g00850
Afu2g14890	Ortholog of A. nidulans FGSC A4 : AN11755, A. niger CBS 513.88 : An15g03360, Aspergillus wentii : Aspwe1_0119992 and Aspergillus sydowii : Aspsy1_0203839	272.871	97.6325	1.47748	1.26971e-12	6.35371e-12	Afu2g14890
Afu1g01300	Has domain(s) with predicted poly(beta-D-mannuronate) lyase activity, role in alginic acid catabolic process and periplasmic space localization	13.5793	5.10663	1.47699	0.00450351	0.0086079	Afu1g01300
Afu1g12100	Ortholog of Aspergillus glaucus : Aspgl1_1501325, Neosartorya fischeri NRRL 181 : NFIA_013410, Aspergillus wentii : Aspwe1_0503465 and Aspergillus fumigatus A1163 : AFUB_011570	30.9655	11.1153	1.47593	0.00646079	0.0120189	Afu1g12100
Afu6g03910	Has domain(s) with predicted integral component of membrane localization	327.699	118.392	1.47361	2.52273e-11	1.1273e-10	Afu6g03910
Afu8g00790	Ortholog of A. oryzae RIB40 : AO090026000110 and Neosartorya fischeri NRRL 181 : NFIA_094250	1530.24	551.645	1.47193	3.23984e-12	1.56459e-11	Afu8g00790
Afu3g08580	Putative glycine-rich RNA-binding protein with a predicted role in transcription; protein level decreases upon heat shock	4866.89	1754.43	1.47189	0.0099916	0.0179937	Afu3g08580
Afu2g16890	Has domain(s) with predicted oxidoreductase activity and role in oxidation-reduction process	375.35	135.636	1.4715	5.61453e-14	3.04058e-13	Afu2g16890
Afu4g10310	Ortholog of A. nidulans FGSC A4 : AN10250, A. niger CBS 513.88 : An04g06590, A. oryzae RIB40 : AO090003001191, Aspergillus wentii : Aspwe1_0022860 and Aspergillus sydowii : Aspsy1_0317295	240.644	86.4938	1.46997	1.326e-10	5.59656e-10	Afu4g10310
Afu1g17040	Has domain(s) with predicted NAD binding, oxidoreductase activity, acting on the CH-OH group of donors, NAD or NADP as acceptor activity and role in oxidation-reduction process	3992.08	1442.19	1.46875	0.000128061	0.000301937	Afu1g17040
Afu6g04540	Calcineurin regulatory subunit; transcript induced by exposure to human airway epithelial cells	2201.64	796.645	1.46728	4.02762e-74	5.20039e-72	cnaB
Afu5g01020	Ortholog(s) have N-terminal protein N-methyltransferase activity, role in N-terminal peptidyl-proline dimethylation, cytoplasmic translation, single-species biofilm formation on inanimate substrate and cytosol localization	412.311	149.365	1.46709	7.68807e-14	4.1316e-13	Afu5g01020
Afu6g14070	Ortholog of Aspergillus fumigatus A1163 : AFUB_000670	114.96	41.3258	1.46705	3.40538e-06	9.6386e-06	Afu6g14070
Afu3g08560	Ortholog(s) have gamma-glutamylcyclotransferase activity and role in glutathione catabolic process	480.554	174.552	1.46456	2.18831e-25	2.5966e-24	Afu3g08560
Afu5g00830	Ortholog of A. nidulans FGSC A4 : AN10390, AN3286, A. fumigatus Af293 : Afu4g01280, A. niger CBS 513.88 : An12g00980, An11g04090, An06g00150 and A. oryzae RIB40 : AO090138000050, AO090010000179	60.367	21.7531	1.46188	0.0120688	0.0213389	Afu5g00830
Afu2g02580	Ortholog(s) have mitochondrion localization	1852.16	672.825	1.46089	2.73776e-11	1.2195e-10	Afu2g02580
Afu4g12290	Ortholog(s) have structural molecule activity	172.21	62.7505	1.45967	2.87427e-10	1.1836e-09	Afu4g12290
Afu3g12280	Ortholog(s) have GU repeat RNA binding, microsatellite binding, single-stranded telomeric DNA binding activity and role in tRNA processing	920.959	334.693	1.45875	8.82294e-14	4.7208e-13	Afu3g12280
Afu3g14340	Protein of unknown function	589.348	214.43	1.45859	9.24132e-23	9.21597e-22	Afu3g14340
Afu4g09300	Has domain(s) with predicted N-acetyltransferase activity	184.742	67.1425	1.45812	0.000233737	0.000534032	Afu4g09300
Afu3g01020	Ortholog of A. nidulans FGSC A4 : AN11082, A. niger CBS 513.88 : An13g02710, A. oryzae RIB40 : AO090009000080, Aspergillus wentii : Aspwe1_0114128 and Aspergillus sydowii : Aspsy1_0159929	336.224	122.987	1.45691	1.04297e-10	4.44214e-10	Afu3g01020
Afu2g03800	Predicted adhesin-like protein	61.6817	22.7638	1.45681	0.000422181	0.000930771	Afu2g03800
Afu1g05820	Ortholog(s) have role in NADH oxidation and mitochondrial respiratory chain complex I, membrane segment localization	2533.56	923.11	1.45666	1.9206e-35	4.13309e-34	Afu1g05820
Afu3g09350	Ortholog(s) have tubulin binding activity, role in positive regulation of transcription elongation from RNA polymerase II promoter, protein folding, tubulin complex assembly and cytoplasm, prefoldin complex localization	874.91	319.172	1.45576	1.26766e-20	1.10574e-19	Afu3g09350
Afu5g08360	Ortholog of A. niger CBS 513.88 : An03g04610, A. oryzae RIB40 : AO090701000757, Aspergillus wentii : Aspwe1_0035166, Aspergillus sydowii : Aspsy1_0046236 and Aspergillus terreus NIH2624 : ATET_08268	693.689	252.865	1.45501	1.25729e-08	4.48973e-08	Afu5g08360
Afu2g07500	Putative prolidase; transcript induced by exposure to human airway epithelial cells; induced by growth on BSA as a sole nitrogen source	1856.5	677.566	1.45488	1.31098e-22	1.29423e-21	pepP
Afu3g09190	Has domain(s) with predicted oxidoreductase activity and role in oxidation-reduction process	42.563	15.8353	1.45413	5.34356e-05	0.000131354	Afu3g09190
Afu3g07430	Putative peptidyl-prolyl cis-trans isomerase; cyclophilin; allergen Asp f 27; protein abundant in conidia; Yap1-dependent induction in response to hydrogen peroxide; induced by L-tyrosine	15861.7	5793.59	1.45319	1.74619e-27	2.357e-26	aspf27
Afu1g06480	Predicted adhesin-like protein	113.096	41.3687	1.45251	0.000450229	0.000989841	Afu1g06480
Afu6g06490	Has domain(s) with predicted nucleic acid binding, nucleotide binding activity	834.947	305.296	1.45194	1.38553e-20	1.20107e-19	Afu6g06490
Afu8g05400	Ortholog of A. nidulans FGSC A4 : AN12471, A. niger CBS 513.88 : An16g07340, Aspergillus wentii : Aspwe1_0176282, Aspergillus sydowii : Aspsy1_0055766 and Aspergillus terreus NIH2624 : ATET_04774	906.399	331.224	1.45194	1.60757e-11	7.33726e-11	Afu8g05400
Afu6g03025	Ortholog of A. nidulans FGSC A4 : AN1656, Neosartorya fischeri NRRL 181 : NFIA_049360, Aspergillus wentii : Aspwe1_0175985, Aspergillus versicolor : Aspve1_0037520 and Aspergillus zonatus : Aspzo1_0144926	65.5577	24.1271	1.45171	0.00128733	0.00266061	Afu6g03025
Afu3g08030	Ortholog(s) have role in regulation of DNA methylation	700.075	255.846	1.45121	1.37027e-05	3.60204e-05	Afu3g08030
Afu4g00750	Ortholog of Aspergillus fumigatus A1163 : AFUB_101300	435.451	159.439	1.45111	0.00320162	0.00624303	Afu4g00750
Afu1g12395	C/D box small nucleolar RNA (snoRNA); predicted to target methylation of Am25 and Um26 in 18S rRNA	34.9951	12.5373	1.45079	0.000526897	0.0011472	Afu-200
Afu4g04530	Ortholog(s) have acylglycerone-phosphate reductase activity, triglyceride lipase activity and role in phosphatidic acid biosynthetic process, triglyceride catabolic process	97.347	35.5117	1.45052	5.95199e-07	1.81953e-06	Afu4g04530
Afu5g00920	Ortholog(s) have intracellular localization	59.7771	22.0997	1.44974	0.00408739	0.00784922	Afu5g00920
Afu3g08410	Ortholog(s) have role in vacuolar proton-transporting V-type ATPase complex assembly and endoplasmic reticulum membrane localization	404.322	148.275	1.44948	1.69505e-31	2.93879e-30	Afu3g08410
Afu6g02050	Ortholog of A. nidulans FGSC A4 : AN8670, A. oryzae RIB40 : AO090120000086, Aspergillus wentii : Aspwe1_0311425, Aspergillus sydowii : Aspsy1_0157483 and Aspergillus terreus NIH2624 : ATET_07247	67.0635	24.6373	1.44907	0.0302419	0.0496676	Afu6g02050
Afu4g06960	Ortholog of A. nidulans FGSC A4 : AN12229, A. niger CBS 513.88 : An04g01300, A. oryzae RIB40 : AO090023000891, Aspergillus wentii : Aspwe1_0034659 and Aspergillus sydowii : Aspsy1_0036698	1605.88	588.895	1.44869	5.65115e-38	1.40037e-36	Afu4g06960
Afu5g13490	Ortholog(s) have structural constituent of ribosome activity and mitochondrial large ribosomal subunit localization	1991.8	729.751	1.44803	1.35007e-27	1.82987e-26	Afu5g13490
Afu1g07570	Ortholog(s) have tRNA (uracil) methyltransferase activity and role in cellular response to drug, chronological cell aging, regulation of translational elongation, tRNA methylation, tRNA wobble uridine modification	325.924	119.478	1.4476	3.03176e-07	9.53546e-07	Afu1g07570
Afu2g02090	O6-alkylguanine DNA alkyltransferase; role in DNA repair	99.5485	36.7144	1.44494	4.23106e-08	1.43865e-07	agt
Afu6g05045	Predicted adhesin-like protein; ortholog of A. nidulans AN6516	232.972	85.8223	1.44465	1.14369e-07	3.72364e-07	Afu6g05045
Afu5g01460	Has domain(s) with predicted DNA-binding transcription factor activity, RNA polymerase II-specific, zinc ion binding activity, role in regulation of transcription, DNA-templated and nucleus localization	13.321	5.05524	1.44387	0.00538688	0.0101637	Afu5g01460
Afu3g03790	Ortholog of A. nidulans FGSC A4 : AN3519, AN2646, AN0587, AN0866, AN7370 and A. fumigatus Af293 : Afu1g15200, Afu4g14040, Afu5g06900, Afu7g08575	27.7723	10.2448	1.44379	0.00375114	0.0072375	Afu3g03790
Afu2g14390	Ortholog of A. nidulans FGSC A4 : AN2405, A. oryzae RIB40 : AO090023000066, Neosartorya fischeri NRRL 181 : NFIA_089560, Aspergillus wentii : Aspwe1_0046658 and Aspergillus versicolor : Aspve1_0025636	295.41	108.922	1.44331	2.30008e-08	8.01231e-08	Afu2g14390
Afu6g13450	Has domain(s) with predicted hydrolase activity, acting on carbon-nitrogen (but not peptide) bonds activity and role in nitrogen compound metabolic process	456.79	168.095	1.44056	1.59907e-19	1.28726e-18	Afu6g13450
Afu5g02700	Putative multidrug resistant protein; transcript downregulated in response to voriconazole	620.905	229.102	1.43691	0.00231745	0.00461374	Afu5g02700
Afu4g11280	Ortholog(s) have dolichyl-phosphate-mannose-glycolipid alpha-mannosyltransferase activity, role in GPI anchor biosynthetic process and integral component of endoplasmic reticulum membrane, mannosyltransferase complex localization	2071.55	765.333	1.43581	1.90905e-08	6.70491e-08	Afu4g11280
Afu2g13620	Has domain(s) with predicted catalytic activity, magnesium ion binding, thiamine pyrophosphate binding activity	234.057	86.2497	1.43509	0.000850341	0.00179643	Afu2g13620
Afu1g05220	Has domain(s) with predicted selenium binding activity and role in cell redox homeostasis	594.938	219.17	1.43463	4.40518e-14	2.39491e-13	Afu1g05220
Afu2g16130	Ortholog(s) have DNA 5'-adenosine monophosphate hydrolase activity, DNA-3'-diphospho-5'-guanosine diphosphatase, GMP binding, guanosine binding and mismatched DNA binding, more	71.6836	26.4731	1.43359	9.5416e-07	2.86073e-06	Afu2g16130
Afu6g08830	2-oxoisovalerate dehydrogenase complex alpha subunit	192.746	71.7072	1.43327	9.8041e-06	2.62719e-05	Afu6g08830
Afu4g09000	Ortholog(s) have structural constituent of ribosome activity and mitochondrial large ribosomal subunit localization	2377.5	880.747	1.43213	1.69898e-26	2.1652e-25	Afu4g09000
Afu7g01380	Ortholog(s) have ubiquitin protein ligase activity, role in anaphase-promoting complex-dependent catabolic process, protein ubiquitination and anaphase-promoting complex localization	166.497	61.4014	1.43151	4.28072e-08	1.45503e-07	Afu7g01380
Afu2g02270	Ortholog(s) have structural constituent of ribosome activity	1799.8	667.307	1.4313	7.81635e-25	8.95003e-24	Afu2g02270
Afu1g06470	Ortholog(s) have extracellular region localization	60.2283	22.5147	1.43102	5.69892e-07	1.74597e-06	Afu1g06470
Afu1g13960	Ortholog(s) have role in late endosome to vacuole transport via multivesicular body sorting pathway and endosome localization	265.024	98.5272	1.4307	6.98926e-10	2.78351e-09	Afu1g13960
Afu4g01270	Ortholog of A. nidulans FGSC A4 : AN3285, Neosartorya fischeri NRRL 181 : NFIA_044020, Aspergillus versicolor : Aspve1_0066429 and Aspergillus fumigatus A1163 : AFUB_101760	18.6082	6.73282	1.42943	0.0178047	0.0305183	Afu4g01270
Afu6g00660	Ortholog(s) have role in asperthecin biosynthetic process	2205.83	818.89	1.42939	3.74709e-09	1.40024e-08	Afu6g00660
Afu4g07310	Ortholog(s) have ATPase activity, nicotinamide-nucleotide adenylyltransferase activity	233.841	86.955	1.42772	2.51164e-06	7.19015e-06	Afu4g07310
Afu4g03170	Ortholog of A. nidulans FGSC A4 : AN7183, A. niger CBS 513.88 : An14g02200, A. oryzae RIB40 : AO090011000108, Aspergillus wentii : Aspwe1_0097292 and Aspergillus sydowii : Aspsy1_0157838	368.713	137.127	1.42649	0.00063958	0.00137545	Afu4g03170
Afu5g14840	Ortholog of A. nidulans FGSC A4 : AN4127, A. fumigatus Af293 : Afu5g14680, A. niger CBS 513.88 : An15g05400, Neosartorya fischeri NRRL 181 : NFIA_072290 and Aspergillus wentii : Aspwe1_0041184	50.2916	18.3448	1.42629	0.00116229	0.0024103	Afu5g14840
Afu6g08760	Ortholog(s) have mitochondrion localization	282.267	105.367	1.42516	0.00210047	0.00421598	Afu6g08760
Afu3g10710	Protein of unknown function identified by mass spectrometry	547.222	204.194	1.42501	2.1513e-13	1.1241e-12	Afu3g10710
Afu2g01830	Ortholog(s) have structural constituent of ribosome activity and mitochondrial large ribosomal subunit, mitochondrial membrane localization	2988.6	1113.62	1.42425	6.62047e-33	1.22579e-31	Afu2g01830
Afu4g12090	Ortholog of A. nidulans FGSC A4 : AN3645, Aspergillus wentii : Aspwe1_0102093, Aspergillus sydowii : Aspsy1_0154146, Aspergillus terreus NIH2624 : ATET_03856 and Aspergillus glaucus : Aspgl1_0068126	441.5	164.759	1.42416	8.99787e-18	6.41221e-17	Afu4g12090
Afu1g13480	Ortholog(s) have ubiquinol-cytochrome-c reductase activity, role in aerobic respiration, mitochondrial electron transport, ubiquinol to cytochrome c and mitochondrial respiratory chain complex III, plasma membrane localization	9807.12	3655.12	1.42402	1.26758e-39	3.46484e-38	Afu1g13480
Afu1g09920	Ortholog of A. nidulans FGSC A4 : AN1275, A. niger CBS 513.88 : An08g01730, A. oryzae RIB40 : AO090038000461, Aspergillus wentii : Aspwe1_0343642 and Aspergillus sydowii : Aspsy1_0228584	371.403	138.314	1.42393	2.42378e-08	8.43423e-08	Afu1g09920
Afu1g15070	Ortholog(s) have role in mitochondrial genome maintenance, plasmid maintenance	652.561	243.507	1.42278	0.000695721	0.00148933	Afu1g15070
Afu4g11840	Putative glyoxylate reductase; transcript induced by exposure to human airway epithelial cells	934.035	349.122	1.42221	1.80685e-18	1.35039e-17	Afu4g11840
Afu4g12880	Transcript up-regulated in conidia exposed to neutrophils	1540.94	575.876	1.42132	6.91733e-12	3.25562e-11	Afu4g12880
Afu8g05220	Putative acetamidase; induced by growth on BSA as a sole nitrogen source	60.8322	22.6259	1.41948	5.05281e-05	0.000124644	Afu8g05220
Afu7g04820	Ortholog(s) have role in cellular response to inorganic substance and filamentous growth of a population of unicellular organisms in response to biotic stimulus, more	347.736	129.743	1.41895	1.90537e-12	9.37682e-12	Afu7g04820
Afu2g01300	Ortholog of A. niger CBS 513.88 : An03g05130, Neosartorya fischeri NRRL 181 : NFIA_033600, Aspergillus wentii : Aspwe1_0307772 and Aspergillus versicolor : Aspve1_0036298	58.4022	21.8232	1.41796	0.00249657	0.00494826	Afu2g01300
Afu6g00680	Has domain(s) with predicted role in mycotoxin biosynthetic process	1013.81	379.735	1.41649	0.00425039	0.00815267	Afu6g00680
Afu5g14770	Has domain(s) with predicted oxidoreductase activity, pyrroline-5-carboxylate reductase activity and role in oxidation-reduction process, proline biosynthetic process	1524	571.333	1.41592	3.37663e-26	4.21564e-25	Afu5g14770
Afu4g04760	Ortholog(s) have protein serine/threonine kinase activity	1714.72	643.878	1.41263	0.000114602	0.000271632	Afu4g04760
Afu1g13260	Has domain(s) with predicted structural molecule activity, role in retrograde vesicle-mediated transport, Golgi to ER and COPI vesicle coat localization	1828.57	686.945	1.41243	9.9842e-36	2.18694e-34	Afu1g13260
Afu3g06100	Has domain(s) with predicted role in attachment of spindle microtubules to kinetochore and DASH complex, spindle microtubule localization	682.315	257.033	1.41155	9.82918e-18	6.96417e-17	Afu3g06100
Afu6g12540	Ortholog(s) have site of double-strand break localization	2924.37	1100.15	1.4109	2.13764e-11	9.64886e-11	Afu6g12540
Afu4g12730	Putative phosphoserine phosphatase	2571.27	967.051	1.41069	1.70754e-12	8.44134e-12	Afu4g12730
Afu5g07630	Ortholog of A. niger CBS 513.88 : An04g09390, Aspergillus wentii : Aspwe1_0117672, Aspergillus niger ATCC 1015 : 194883-mRNA and Aspergillus zonatus : Aspzo1_0143092	27.7425	10.3014	1.41046	0.0100967	0.0181648	Afu5g07630
Afu3g14990	Ortholog of A. niger CBS 513.88 : An11g03380, A. oryzae RIB40 : AO090020000148, Aspergillus wentii : Aspwe1_0108252 and Aspergillus sydowii : Aspsy1_0047733	1705.93	642.068	1.41041	1.02727e-14	5.9193e-14	Afu3g14990
Afu3g07945	Ortholog of A. nidulans FGSC A4 : AN10371, A. oryzae RIB40 : AO090005001494, Neosartorya fischeri NRRL 181 : NFIA_069220, Aspergillus wentii : Aspwe1_0029211 and Aspergillus versicolor : Aspve1_0127963	359.092	135.347	1.40953	8.9168e-06	2.39925e-05	Afu3g07945
Afu8g05070	Ortholog of A. nidulans FGSC A4 : AN3207, AN1505, A. fumigatus Af293 : Afu2g15470, Afu8g00720 and A. niger CBS 513.88 : An07g04980, An16g07680, An14g02720, An14g07130, An15g05540	327.895	123.73	1.40673	1.25897e-15	7.72145e-15	Afu8g05070
Afu2g07460	Has domain(s) with predicted DNA binding, transcription coactivator activity and role in regulation of transcription, DNA-templated	1328.44	500.786	1.40668	1.42557e-08	5.07218e-08	Afu2g07460
Afu4g09550	Has domain(s) with predicted N-acetyltransferase activity	72.8976	27.4966	1.40647	0.00050096	0.00109388	Afu4g09550
Afu3g13860	Predicted DDE1 transposon-related ORF; putative transposase	136.34	51.2319	1.40529	1.69716e-05	4.40472e-05	Afu3g13860
Afu5g12430	Ortholog(s) have mitochondrion localization	913.969	345.929	1.40492	8.28214e-13	4.18931e-12	Afu5g12430
Afu5g06230	Putative GABA permease	93.3251	34.9895	1.40464	9.53161e-05	0.000228187	Afu5g06230
Afu4g02805	Asp hemolysin-like protein; abundant in conidia	81.2699	30.4357	1.40374	0.000855163	0.00180622	Afu4g02805
Afu5g13360	Ortholog(s) have mRNA binding activity	748.508	282.741	1.40373	0.000154367	0.000359982	Afu5g13360
Afu2g01040	Putative formaldehyde dehydrogenase; transcript up-regulated in conidia exposed to neutrophils	4131.4	1564.07	1.40222	5.4406e-27	7.14707e-26	Afu2g01040
Afu7g02020	Has domain(s) with predicted ATPase activity, coupled to transmembrane movement of substances activity, role in proton transmembrane transport and vacuolar proton-transporting V-type ATPase complex localization	2705.09	1023.57	1.40182	9.7784e-24	1.04755e-22	Afu7g02020
Afu3g04250	Ortholog(s) have inositol monophosphate 1-phosphatase activity and role in inositol phosphate dephosphorylation	1515.46	574.898	1.39995	1.3478e-20	1.17355e-19	Afu3g04250
Afu5g11950	Has domain(s) with predicted thiol-dependent ubiquitin-specific protease activity, role in ubiquitin-dependent protein catabolic process and intracellular localization	154.364	58.4141	1.39953	2.82909e-07	8.92377e-07	Afu5g11950
Afu7g02030	Ortholog of A. nidulans FGSC A4 : AN11175, A. niger CBS 513.88 : An12g00650, Neosartorya fischeri NRRL 181 : NFIA_114750, Aspergillus wentii : Aspwe1_0112582 and Aspergillus clavatus NRRL 1 : ACLA_065500	778.144	293.852	1.39881	2.41581e-23	2.51927e-22	Afu7g02030
Afu1g09290	Has domain(s) with predicted catalytic activity and role in biosynthetic process	2806.02	1064.98	1.39785	3.1549e-05	7.94432e-05	Afu1g09290
Afu4g04380	Has domain(s) with predicted catalytic activity and role in biosynthetic process	851.307	323.03	1.39742	0.0078535	0.0143861	Afu4g04380
Afu1g09550	Ortholog(s) have role in attachment of mitotic spindle microtubules to kinetochore, dynein-driven meiotic oscillatory nuclear movement, karyogamy involved in conjugation with cellular fusion	1648.74	626.228	1.39659	2.01421e-18	1.49852e-17	Afu1g09550
Afu6g00390	Ortholog(s) have role in cellular response to drug	58.4512	22.237	1.39467	2.37638e-05	6.05856e-05	Afu6g00390
Afu1g05745	Ortholog of A. nidulans FGSC A4 : AN12094, A. niger CBS 513.88 : An18g03540, A. oryzae RIB40 : AO090009000359, Aspergillus wentii : Aspwe1_0169275 and Aspergillus terreus NIH2624 : ATET_03050	594.53	226.116	1.39418	9.03879e-14	4.8284e-13	Afu1g05745
Afu1g10790	Putative alpha-1,2-mannosidase family protein	215.611	82.022	1.39294	7.00412e-06	1.91346e-05	Afu1g10790
Afu3g07960	Alpha-ketoglutarate-dependent taurine dioxygenase; SrbA-regulated during hypoxia	63.9312	24.2688	1.3928	0.0124015	0.0219035	Afu3g07960
Afu5g05570	Ortholog(s) have ATP binding, ATPase activity, adenylate kinase activity	1342.42	511.865	1.39167	2.75378e-10	1.13541e-09	Afu5g05570
Afu2g13050	Ortholog(s) have carboxylic ester hydrolase activity	29.7719	11.501	1.39112	0.000465712	0.00102169	Afu2g13050
Afu6g04280	Ortholog of Neosartorya fischeri NRRL 181 : NFIA_050810, Aspergillus fumigatus A1163 : AFUB_094010 and Aspergillus clavatus NRRL 1 : ACLA_096320	12.0228	4.64672	1.39099	0.0285985	0.0471501	Afu6g04280
Afu1g08950	Ortholog(s) have protein-arginine omega-N monomethyltransferase activity and role in peptidyl-arginine methylation	479.978	182.863	1.39058	4.10321e-16	2.60445e-15	Afu1g08950
Afu2g17560	1,3,6,8-tetrahydroxynaphthalene reductase involved in conidial pigment biosynthesis; conidia-enriched protein	19.2184	7.14134	1.38989	0.00459016	0.00875817	arp2
Afu5g01990	BYS1 domain protein	2230.21	850.804	1.38983	8.33519e-06	2.24768e-05	Afu5g01990
Afu3g11140	Has domain(s) with predicted ATP binding, DNA binding, DNA ligase (ATP) activity and role in DNA biosynthetic process, DNA recombination, DNA repair, DNA replication	616.147	235.294	1.38975	0.000402556	0.000890505	Afu3g11140
Afu2g12870	Putative vesicular-fusion protein; transcript induced by exposure to human airway epithelial cells	2030.47	775.243	1.38874	1.14262e-22	1.13258e-21	sec17
Afu7g02620	Has domain(s) with predicted DNA binding, DNA-directed 5'-3' RNA polymerase activity and role in transcription, DNA-templated	1705.54	650.667	1.38874	2.03719e-16	1.3283e-15	Afu7g02620
Afu5g11240	Ortholog(s) have carbonyl reductase (NADPH) activity, serine 3-dehydrogenase activity and intracellular localization	3263.17	1246.72	1.38783	3.16941e-18	2.321e-17	Afu5g11240
Afu6g00220	Has domain(s) with predicted DNA binding, zinc ion binding activity, role in transcription, DNA-templated and nucleus localization	72.4077	27.5871	1.38349	0.00587892	0.01102	Afu6g00220
Afu2g08570	Ortholog(s) have RNA cap binding activity, role in mRNA splicing, via spliceosome and commitment complex, nuclear cap binding complex localization	1054.07	404.344	1.3824	5.59073e-19	4.30965e-18	Afu2g08570
Afu8g00720	Putative amino acid transporter	168.198	64.167	1.38221	4.07223e-13	2.1032e-12	Afu8g00720
Afu6g06390	Ortholog of Aspergillus fumigatus A1163 : AFUB_072310	497.063	190.888	1.38144	3.68912e-05	9.22327e-05	Afu6g06390
Afu4g08290	Ortholog of A. nidulans FGSC A4 : AN11889, A. niger CBS 513.88 : An04g02890, A. oryzae RIB40 : AO090023000731, Aspergillus wentii : Aspwe1_0101712 and Aspergillus sydowii : Aspsy1_0140042	387.622	149.18	1.3808	7.38572e-07	2.23691e-06	Afu4g08290
Afu4g10290	Ortholog of A. oryzae RIB40 : AO090003001192, Neosartorya fischeri NRRL 181 : NFIA_105770, Aspergillus wentii : Aspwe1_0166767 and Aspergillus versicolor : Aspve1_0467249	49.1821	18.9744	1.37987	2.81404e-05	7.11889e-05	Afu4g10290
Afu1g04610	Ortholog of A. nidulans FGSC A4 : AN0442, A. niger CBS 513.88 : An01g03490, A. oryzae RIB40 : AO090003000887, Aspergillus wentii : Aspwe1_0025410 and Aspergillus sydowii : Aspsy1_0145574	291.939	112.054	1.37937	2.0016e-05	5.14314e-05	Afu1g04610
Afu1g10340	Putative Mpv17/PMP22 family integral membrane protein; calcium induced	1574.57	605.817	1.37851	7.73983e-06	2.09751e-05	Afu1g10340
Afu4g00420	Ortholog of Neosartorya fischeri NRRL 181 : NFIA_045220 and Aspergillus fumigatus A1163 : AFUB_100960	39.2815	15.1219	1.37645	0.00506394	0.00959129	Afu4g00420
Afu3g00540	Has domain(s) with predicted transmembrane transporter activity, role in transmembrane transport and membrane localization	164.786	63.1061	1.37601	1.87718e-05	4.83738e-05	Afu3g00540
Afu1g07310	Ortholog of A. nidulans FGSC A4 : AN10645, A. niger CBS 513.88 : An07g09850, A. oryzae RIB40 : AO090012000984, Aspergillus wentii : Aspwe1_0040933 and Aspergillus sydowii : Aspsy1_0155965	673.286	259.833	1.37487	0.0023039	0.00458957	Afu1g07310
Afu6g05350	Putative aspartic-type endopeptidase; transcript induced by voriconazole; predicted signal sequence for secretion	2773.3	1068.88	1.37484	2.82389e-18	2.07728e-17	opsB
Afu5g03450	Ortholog(s) have 5'-flap endonuclease activity, role in DNA-dependent DNA replication, double-strand break repair via homologous recombination, recombination within rDNA repeats and Slx1-Slx4 complex, nucleolar chromatin localization	595.854	229.82	1.37449	3.03896e-05	7.66615e-05	Afu5g03450
Afu1g12580	Ortholog of A. nidulans FGSC A4 : AN11021, A. oryzae RIB40 : AO090001000219, Neosartorya fischeri NRRL 181 : NFIA_012970 and Aspergillus wentii : Aspwe1_0040414	428.111	165.951	1.37313	1.91216e-09	7.30116e-09	Afu1g12580
Afu2g10920	Putative enoyl-CoA hydratase/isomerase family protein with a predicted role in beta oxidation of fatty acids; transcript up-regulated in conidia exposed to neutrophils	1481.78	573.04	1.37246	2.48032e-12	1.21212e-11	Afu2g10920
Afu3g07330	Ortholog of A. nidulans FGSC A4 : AN4838, A. niger CBS 513.88 : An02g13390, Aspergillus wentii : Aspwe1_0173527, Aspergillus sydowii : Aspsy1_0087767 and Aspergillus terreus NIH2624 : ATET_01739	238.992	92.2961	1.37184	5.95132e-06	1.63816e-05	Afu3g07330
Afu5g07110	Ortholog of A. nidulans FGSC A4 : AN2219, A. niger CBS 513.88 : An17g00330, A. oryzae RIB40 : AO090701000269, Aspergillus wentii : Aspwe1_0167476 and Aspergillus sydowii : Aspsy1_0142143	783.939	302.913	1.37165	5.66468e-06	1.5654e-05	Afu5g07110
Afu1g11220	Predicted adhesin-like protein; ortholog of A. nidulans AN1160	25830.4	9982.28	1.37164	2.84822e-08	9.82409e-08	Afu1g11220
Afu1g02830	Ortholog(s) have role in ER-associated misfolded protein catabolic process and cytoplasm protein quality control by the ubiquitin-proteasome system, more	1585.65	613.279	1.37125	5.53252e-07	1.69605e-06	Afu1g02830
Afu3g09040	Ortholog of S. cerevisiae : TMA16, A. nidulans FGSC A4 : AN11699, A. niger CBS 513.88 : An16g02580, A. oryzae RIB40 : AO090005001362 and Aspergillus wentii : Aspwe1_0041786	423.528	163.052	1.37073	3.34746e-14	1.83512e-13	Afu3g09040
Afu6g04760	Ortholog(s) have role in late endosome to vacuole transport via multivesicular body sorting pathway and Vps55/Vps68 complex, fungal-type vacuole membrane localization	940.705	363.708	1.36789	1.85211e-13	9.72431e-13	Afu6g04760
Afu2g11350	Has domain(s) with predicted catalytic activity, transferase activity, transferring acyl groups other than amino-acyl groups activity and role in metabolic process	185.89	72.6878	1.36592	6.46804e-07	1.96931e-06	Afu2g11350
Afu6g05040	Ortholog(s) have role in DNA strand elongation involved in DNA replication, UV-damage excision repair and Elg1 RFC-like complex localization	642.692	249.312	1.36553	2.91571e-12	1.41433e-11	Afu6g05040
Afu6g00620	Putative GPI-anchored protein	1254.78	487.593	1.36523	6.41509e-15	3.75157e-14	Afu6g00620
Afu2g16710	Has domain(s) with predicted role in DNA replication and nucleus localization	440.175	170.656	1.36325	4.39723e-06	1.2318e-05	Afu2g16710
Afu6g12280	Ortholog(s) have role in mitochondrial respiratory chain complex I assembly and mitochondrial membrane localization	5823.57	2265.96	1.36222	1.10021e-48	4.59421e-47	Afu6g12280
Afu1g00760	Ortholog of A. nidulans FGSC A4 : AN4143, AN12170, A. fumigatus Af293 : Afu5g14890, Aspergillus wentii : Aspwe1_0177868, Aspwe1_0403846 and Aspergillus niger ATCC 1015 : 41666-mRNA	36.8599	14.2523	1.36179	0.00443946	0.00849541	Afu1g00760
Afu8g05310	Ortholog(s) have role in sphingoid catabolic process	1773.35	690.511	1.36137	9.88738e-12	4.59616e-11	Afu8g05310
Afu6g04220	Ortholog(s) have role in retrograde transport, endosome to Golgi and late endosome localization	602.221	234.396	1.35968	3.16777e-22	3.04758e-21	Afu6g04220
Afu8g00930	Has domain(s) with predicted chitosanase activity	56.5177	22.2221	1.35957	0.0119637	0.021176	Afu8g00930
Afu3g13496	Ortholog of Neosartorya fischeri NRRL 181 : NFIA_063840, Aspergillus versicolor : Aspve1_0032192, Aspergillus fumigatus A1163 : AFUB_035700 and Aspergillus clavatus NRRL 1 : ACLA_041640	45.397	17.54	1.35728	0.000987592	0.0020668	Afu3g13496
Afu1g04550	Ortholog of A. nidulans FGSC A4 : AN10103/hmbC, A. niger CBS 513.88 : An01g03560, Neosartorya fischeri NRRL 181 : NFIA_020200 and Aspergillus wentii : Aspwe1_0037471	2563.86	1000.33	1.35708	9.79977e-30	1.55105e-28	Afu1g04550
Afu2g13350	Ortholog(s) have RNA polymerase II repressing transcription factor binding, transcription coactivator activity, transcription corepressor activity	85.6063	33.8355	1.35631	3.78547e-07	1.17889e-06	Afu2g13350
Afu1g01140	Ortholog of A. niger CBS 513.88 : An03g00980, A. oryzae RIB40 : AO090102000017, Neosartorya fischeri NRRL 181 : NFIA_023450 and Aspergillus versicolor : Aspve1_0142180	72.8624	28.7756	1.35504	3.98797e-06	1.12132e-05	Afu1g01140
Afu2g13370	Ortholog(s) have 1-phosphatidylinositol 4-kinase activity	1528.02	597.509	1.35451	0.000516463	0.00112548	Afu2g13370
Afu2g11860	Ortholog of A. nidulans FGSC A4 : AN6203, A. oryzae RIB40 : AO090026000457, Aspergillus tubingensis : Asptu1_0039119 and Aspergillus brasiliensis : Aspbr1_0038813	1205.17	472.485	1.35101	5.7497e-11	2.49654e-10	Afu2g11860
Afu3g14530	Has domain(s) with predicted hydrolase activity and role in metabolic process	115.522	45.3909	1.35053	2.21111e-06	6.3648e-06	Afu3g14530
Afu5g03210	Ortholog of Aspergillus fumigatus A1163 : AFUB_051720	187.66	73.2887	1.35001	7.52144e-13	3.81633e-12	Afu5g03210
Afu3g13410	Ortholog of A. nidulans FGSC A4 : AN3166, A. oryzae RIB40 : AO090012001041, Aspergillus wentii : Aspwe1_0170055, Aspergillus sydowii : Aspsy1_0087150 and Aspergillus terreus NIH2624 : ATET_04062	215.266	84.4492	1.34845	1.83369e-07	5.87079e-07	Afu3g13410
Afu3g07150	Putative succinate-semialdehyde dehydrogenase; hypoxia repressed protein	1025.89	403.386	1.34753	5.75442e-09	2.11175e-08	Afu3g07150
Afu2g03340	Ortholog(s) have role in endonucleolytic cleavage in 5'-ETS of tricistronic rRNA transcript (SSU-rRNA, 5.8S rRNA and LSU-rRNA), more	742.236	291.6	1.34727	7.29425e-08	2.42721e-07	Afu2g03340
Afu3g06600	Ortholog(s) have uroporphyrin-III C-methyltransferase activity and role in cellular response to drug, methionine biosynthetic process, siroheme biosynthetic process	2438.89	958.618	1.3471	0.000101258	0.000241586	Afu3g06600
Afu2g15760	Ortholog(s) have ATP binding, magnesium ion binding, ubiquitin activating enzyme activity, role in protein ubiquitination and cytoplasm, nucleus localization	6501.69	2556.22	1.34681	0.000303163	0.000682794	Afu2g15760
Afu2g13860	Histone H4	5185.07	2043.22	1.34404	8.8337e-20	7.24187e-19	Afu2g13860
Afu7g04280	Ortholog(s) have RNA binding, poly(U) RNA binding activity, role in mRNA splicing, via spliceosome and Lsm1-7-Pat1 complex, U4/U6 x U5 tri-snRNP complex, U6 snRNP, nucleolus, small nucleolar ribonucleoprotein complex localization	515.948	202.903	1.34328	2.87039e-24	3.16484e-23	Afu7g04280
Afu6g03810	Putative mitochondrial ATP synthase D chain; hypoxia induced protein	10362.4	4085.47	1.34308	9.28155e-28	1.27207e-26	Afu6g03810
Afu8g06870	Has domain(s) with predicted transmembrane transporter activity, role in transmembrane transport and integral component of membrane, membrane localization	135.434	53.0622	1.34295	0.000505714	0.00110353	Afu8g06870
Afu1g03830	Ortholog(s) have tubulin binding activity, role in tubulin complex assembly and cytoplasm, prefoldin complex localization	1260.41	496.184	1.34262	8.33304e-34	1.63872e-32	Afu1g03830
Afu1g06430	Has domain(s) with predicted single-stranded telomeric DNA binding activity, role in telomere capping, telomere maintenance via telomere lengthening and CST complex localization	306.637	120.677	1.34204	1.32464e-16	8.71813e-16	Afu1g06430
Afu6g10560	Ortholog(s) have DNA-directed DNA polymerase activity, role in DNA strand elongation involved in DNA replication, DNA synthesis involved in UV-damage excision repair and delta DNA polymerase complex localization	822.703	324.874	1.342	2.29256e-11	1.03008e-10	Afu6g10560
Afu1g15850	Has domain(s) with predicted DNA binding, DNA-binding transcription factor activity, RNA polymerase II-specific, zinc ion binding activity and role in regulation of transcription, DNA-templated, transcription, DNA-templated	52.0352	20.414	1.3408	0.0109543	0.0195623	Afu1g15850
Afu4g01285	Protein of unknown function	1076.22	424.925	1.34005	0.0186084	0.0318071	Afu4g01285
Afu6g07840	Ortholog(s) have peptide-methionine (R)-S-oxide reductase activity, role in cellular response to oxidative stress and mitochondrion localization	580.898	229.699	1.34003	4.38569e-23	4.483e-22	Afu6g07840
Afu5g03230	Has domain(s) with predicted integral component of membrane localization	2506.32	992.679	1.33612	4.47125e-06	1.25075e-05	Afu5g03230
Afu4g11100	Ortholog of A. nidulans FGSC A4 : AN5625, A. niger CBS 513.88 : An04g05590, A. oryzae RIB40 : AO090003001110, Aspergillus wentii : Aspwe1_0034056 and Aspergillus sydowii : Aspsy1_0043832	562.315	223.056	1.33608	2.23489e-17	1.5587e-16	Afu4g11100
Afu4g08270	Ortholog of A. nidulans FGSC A4 : AN11888, Aspergillus wentii : Aspwe1_0102345, Aspergillus terreus NIH2624 : ATET_05370 and Aspergillus carbonarius ITEM 5010 : Acar5010_504985	136.227	53.9478	1.33596	1.32936e-05	3.50013e-05	Afu4g08270
Afu6g07790	Ortholog of Aspergillus fumigatus A1163 : AFUB_073750	52.9821	20.9983	1.33488	5.45018e-05	0.000133807	Afu6g07790
Afu3g03910	Ortholog of A. nidulans FGSC A4 : AN9192, A. niger CBS 513.88 : An13g01790, A. oryzae RIB40 : AO090038000138, Neosartorya fischeri NRRL 181 : NFIA_006190 and Aspergillus kawachii : Aspka1_0177086	135.803	53.8223	1.3345	4.5072e-05	0.000111633	Afu3g03910
Afu1g11370	Has domain(s) with predicted flavin adenine dinucleotide binding, oxidoreductase activity, acting on CH-OH group of donors activity and role in oxidation-reduction process	16.9406	6.7264	1.33429	0.0112896	0.020077	Afu1g11370
Afu5g14330	12-oxophytodienoate reductase; transcript induced by exposure to human airway epithelial cells	1031.61	409.887	1.33371	7.46417e-28	1.02873e-26	Afu5g14330
Afu3g01760	Ortholog of A. nidulans FGSC A4 : AN11180, A. niger CBS 513.88 : An05g01480, A. oryzae RIB40 : AO090023000156, Aspergillus wentii : Aspwe1_0120430 and Aspergillus sydowii : Aspsy1_0061462	311.326	124.103	1.33362	4.13817e-09	1.53993e-08	Afu3g01760
Afu5g07960	Has domain(s) with predicted nucleic acid binding, zinc ion binding activity	583.472	231.459	1.33331	9.62232e-06	2.5813e-05	Afu5g07960
Afu6g03240	Ortholog of A. nidulans FGSC A4 : AN7985, A. niger CBS 513.88 : An09g00360, A. oryzae RIB40 : AO090103000145, Aspergillus wentii : Aspwe1_0172181 and Aspergillus sydowii : Aspsy1_0070641, Aspsy1_0717740	13.5124	5.49325	1.33205	0.0116189	0.0206065	Afu6g03240
Afu3g04180	Has domain(s) with predicted nucleic acid binding, zinc ion binding activity	322.459	128.856	1.32804	1.06718e-15	6.57712e-15	Afu3g04180
Afu1g13440	Has domain(s) with predicted copper ion binding, primary amine oxidase activity, quinone binding activity and role in amine metabolic process, oxidation-reduction process	21.4193	8.35054	1.32673	0.00854908	0.0155673	Afu1g13440
Afu4g05910	Ortholog(s) have role in mitochondrial respiratory chain complex I assembly, pathogenesis and membrane, mitochondrion localization	5588.87	2228.9	1.32612	2.65958e-25	3.12931e-24	Afu4g05910
Afu3g11955	Ortholog of A. nidulans FGSC A4 : AN2853, A. niger CBS 513.88 : An02g07760, Aspergillus wentii : Aspwe1_0169180 and Aspergillus sydowii : Aspsy1_0042758	331.275	132.248	1.32528	7.83583e-10	3.10177e-09	Afu3g11955
Afu4g06540	Ortholog(s) have structural molecule activity	252.153	100.651	1.32499	1.59824e-08	5.65989e-08	Afu4g06540
Afu6g04800	Ortholog(s) have role in response to purine-containing compound	1668.75	666.759	1.32422	1.00539e-06	3.00331e-06	Afu6g04800
Afu2g10230	Putative inositol oxygenase	101.06	40.3879	1.32382	8.73783e-08	2.88313e-07	Afu2g10230
Afu5g02150	Putative proteasome component; reacts with rabbit immunosera exposed to A. fumigatus conidia; transcript induced by exposure to human airway epithelial cells	2662.88	1064.87	1.32257	2.4688e-35	5.24379e-34	pre6
Afu3g10630	Ortholog(s) have mitochondrion localization	6618.04	2646.99	1.32237	4.86231e-12	2.31284e-11	Afu3g10630
Afu3g14160	Protein of unknown function	115.034	46.1349	1.32198	0.0132848	0.0233125	Afu3g14160
Afu2g05920	Ortholog of Neosartorya fischeri NRRL 181 : NFIA_082640 and Aspergillus fumigatus A1163 : AFUB_022960	62.4953	24.7392	1.32142	0.00610131	0.0114086	Afu2g05920
Afu1g05410	Ortholog of A. nidulans FGSC A4 : AN4065, AN7503, A. fumigatus Af293 : Afu2g05420, A. niger CBS 513.88 : An11g09310, An18g04230 and A. oryzae RIB40 : AO090001000653, AO090009000402	1188.5	475.615	1.32051	9.33734e-06	2.50622e-05	Afu1g05410
Afu5g01910	Ortholog of A. nidulans FGSC A4 : AN8036, A. niger CBS 513.88 : An16g01770, A. oryzae RIB40 : AO090003001328, Aspergillus wentii : Aspwe1_0042781 and Aspergillus sydowii : Aspsy1_0047861	691.327	276.964	1.32019	7.11788e-10	2.83243e-09	Afu5g01910
Afu6g05080	Has domain(s) with predicted ATP binding, ATPase activity, nucleoside-triphosphatase activity, nucleotide binding activity	1822.14	730.025	1.31936	0.000152442	0.000356035	Afu6g05080
Afu6g10440	Transcript up-regulated in conidia exposed to neutrophils	1190.58	477.266	1.31935	1.81706e-36	4.16607e-35	Afu6g10440
Afu2g11600	Has domain(s) with predicted NADP binding, coenzyme binding, oxidoreductase activity, acting on the CH-OH group of donors, NAD or NADP as acceptor, phosphogluconate dehydrogenase (decarboxylating) activity	148.883	60.0509	1.31933	6.67103e-05	0.000162358	Afu2g11600
Afu5g13940	Has domain(s) with predicted oxidoreductase activity and role in oxidation-reduction process	388.379	155.435	1.31887	8.53167e-08	2.82175e-07	Afu5g13940
Afu6g07880	Ortholog(s) have role in actin cortical patch localization	1927.9	773.155	1.31886	8.80638e-10	3.45668e-09	Afu6g07880
Afu5g08290	Ortholog(s) have intracellular localization	2519.28	1010.81	1.3177	1.66229e-09	6.36693e-09	Afu5g08290
Afu4g03950	Ortholog(s) have cystathionine beta-lyase activity, cysteine-S-conjugate beta-lyase activity, role in 'de novo' L-methionine biosynthetic process, regulation of DNA methylation, transsulfuration and peroxisome localization	2922.45	1172.71	1.31724	0.01742	0.0298961	Afu4g03950
Afu4g06710	Ortholog(s) have ATPase activity	454.348	182.277	1.31682	3.71985e-23	3.81829e-22	Afu4g06710
Afu2g12650	Has domain(s) with predicted carbon-sulfur lyase activity and role in metabolic process	32.2449	13.1176	1.31648	0.00620839	0.0115977	Afu2g12650
Afu1g10490	Ortholog(s) have unfolded protein binding activity, role in mitochondrial proton-transporting ATP synthase complex assembly and integral component of mitochondrial membrane, mitochondrial inner membrane localization	685.615	274.93	1.31581	5.70304e-12	2.70749e-11	Afu1g10490
Afu5g05730	Ortholog(s) have rRNA (uridine-N3-)-methyltransferase activity, role in rRNA base methylation and nucleolus localization	447.449	178.891	1.31563	1.28465e-14	7.31221e-14	Afu5g05730
Afu4g14630	Has domain(s) with predicted UDP-N-acetylmuramate dehydrogenase activity, flavin adenine dinucleotide binding activity and role in oxidation-reduction process	38.9968	15.3117	1.31483	0.00105224	0.00219555	Afu4g14630
Afu6g12190	Ortholog(s) have role in cellular response to farnesol, cellular response to heat, cellular response to hydrogen peroxide, sterigmatocystin biosynthetic process	91.5006	36.6464	1.31458	0.000965989	0.00202462	Afu6g12190
Afu1g08767	Ortholog(s) have role in sporocarp development involved in sexual reproduction	1740.56	700.04	1.31434	4.93363e-07	1.52053e-06	Afu1g08767
Afu6g02450	Ortholog(s) have cytoplasmic stress granule localization	25127.8	10107.7	1.31378	5.71238e-11	2.48143e-10	Afu6g02450
Afu8g04580	Ortholog(s) have protein serine/threonine phosphatase activity, role in protein dephosphorylation and mitochondrion, nuclear envelope localization	809.792	326.142	1.31372	8.19196e-08	2.71305e-07	ppmA
Afu5g08650	Has domain(s) with predicted hydrolase activity	218.797	87.7288	1.3116	1.05041e-07	3.43361e-07	Afu5g08650
Afu3g06492	Ortholog(s) have cysteine desulfurase activity, role in iron-sulfur cluster assembly and L-cysteine desulfurase complex, extrinsic component of mitochondrial inner membrane, mitochondrial matrix localization	1034.29	416.445	1.31108	1.14136e-25	1.37595e-24	Afu3g06492
Afu1g05320	Has domain(s) with predicted electron transfer activity, protein disulfide oxidoreductase activity and role in cell redox homeostasis, glycerol ether metabolic process	1550.81	625.348	1.31096	1.8066e-05	4.66654e-05	Afu1g05320
Afu4g02790	Has domain(s) with predicted hydrolase activity, acting on carbon-nitrogen (but not peptide) bonds activity and role in nitrogen compound metabolic process	719.206	290.147	1.30821	4.33864e-13	2.23374e-12	Afu4g02790
Afu2g13330	Ortholog(s) have NMS complex, Ndc80 complex, condensed nuclear chromosome kinetochore localization	353.977	143.485	1.30329	1.31051e-10	5.54072e-10	Afu2g13330
Afu4g06360	Has domain(s) with predicted RNA binding activity, role in mRNA processing and cytoplasm, nucleus localization	336.584	136.102	1.30275	2.60022e-09	9.82518e-09	Afu4g06360
Afu2g04800	Ortholog(s) have role in maturation of SSU-rRNA from tricistronic rRNA transcript (SSU-rRNA, 5.8S rRNA, LSU-rRNA)	366.623	148.425	1.30144	1.94191e-05	4.99501e-05	Afu2g04800
Afu8g05600	Ortholog of A. nidulans FGSC A4 : AN1549, A. niger CBS 513.88 : An16g07080, A. oryzae RIB40 : AO090005000583, Aspergillus wentii : Aspwe1_0187131 and Aspergillus sydowii : Aspsy1_0086712	39652.8	16095	1.30079	8.58949e-08	2.838e-07	Afu8g05600
Afu2g04570	Ortholog of A. nidulans FGSC A4 : AN2060/abxA, A. fumigatus Af293 : Afu6g12120, A. oryzae RIB40 : AO090003001017 and Neosartorya fischeri NRRL 181 : NFIA_058060, NFIA_081320	65.8833	26.8031	1.29896	0.00493372	0.00936634	Afu2g04570
Afu4g12630	Homoaconitase; alpha-aminoadipate pathway	483.602	197.041	1.29847	1.32594e-10	5.59656e-10	acoB
Afu5g08270	Putative HAD superfamily hydrolase; hypoxia repressed protein	3884.39	1580.06	1.2979	0.00235738	0.00468752	Afu5g08270
Afu2g15900	Has domain(s) with predicted N-acetyltransferase activity	332.038	135.14	1.29764	2.48589e-06	7.12025e-06	Afu2g15900
Afu8g06335	Protein of unknown function	249.515	101.344	1.29634	0.00180596	0.00366154	Afu8g06335
Afu5g03700	Has domain(s) with predicted protein phosphatase inhibitor activity and role in regulation of phosphoprotein phosphatase activity, regulation of signal transduction	1518.5	618.861	1.29524	1.13719e-20	9.97249e-20	Afu5g03700
Afu8g04280	Ortholog of Aspergillus fumigatus A1163 : AFUB_083270	285.806	116.621	1.29513	2.90156e-11	1.29071e-10	Afu8g04280
Afu5g05950	Ortholog(s) have role in actin filament organization, hyphal growth, mitotic actomyosin contractile ring assembly, small GTPase mediated signal transduction, syncytium formation by plasma membrane fusion	3272.87	1334.21	1.29428	7.36711e-22	6.93795e-21	Afu5g05950
Afu4g04810	Small Rab family GTPase; GFP-SrgA accumulates preferentially at hyphal tips and to a distinct spot at the apex of young conidiophores; mutants have abnormal conidiophores and display diverse colony morphology phenotypes	2390.14	974.092	1.29394	3.35154e-30	5.45417e-29	srgA
Afu1g04160	Putative aspartate aminotransferase	53.7952	21.9093	1.29265	0.00381224	0.00735105	Afu1g04160
Afu3g11350	ATPase; proteins are recognized and bound by Get3p then delivered to the ER	2239.08	914.209	1.2926	4.65205e-06	1.29911e-05	arsA
Afu1g03710	Ortholog of A. nidulans FGSC A4 : AN4021, A. niger CBS 513.88 : An18g04010, Aspergillus wentii : Aspwe1_0104536, Aspergillus sydowii : Aspsy1_0088999 and Aspergillus terreus NIH2624 : ATET_03838	1032.65	421.698	1.29201	2.84036e-08	9.80045e-08	Afu1g03710
Afu8g06390	Ortholog of Aspergillus fumigatus A1163 : AFUB_079220	390.704	159.7	1.29049	7.1834e-06	1.95862e-05	Afu8g06390
Afu4g04220	Ortholog of A. nidulans FGSC A4 : AN7025, A. oryzae RIB40 : AO090206000072, Aspergillus wentii : Aspwe1_0114911, Aspergillus sydowii : Aspsy1_0060635 and Aspergillus terreus NIH2624 : ATET_10114	685.597	280.765	1.28991	3.26384e-12	1.57541e-11	Afu4g04220
Afu3g03710	Ortholog(s) have aminopeptidase activity and role in cellular protein catabolic process	45.622	18.7168	1.28959	0.0126653	0.0223178	Afu3g03710
Afu1g14780	Ortholog(s) have endoplasmic reticulum, plasma membrane localization	5586.51	2287.75	1.28804	4.31333e-33	8.09305e-32	Afu1g14780
Afu8g05110	Has domain(s) with predicted ribonuclease activity and role in U6 snRNA 3'-end processing	212.512	86.9433	1.28763	7.06971e-07	2.14521e-06	Afu8g05110
Afu6g02960	Ortholog(s) have mitochondrion localization	2568.67	1052.4	1.28719	7.90411e-29	1.15593e-27	Afu6g02960
Afu2g12450	Putative hydroxymethylglutaryl-CoA lyase; transcript up-regulated in conidia exposed to neutrophils	1010.4	415.029	1.28608	3.3718e-09	1.26529e-08	Afu2g12450
Afu8g05740	Has domain(s) with predicted role in response to stress and integral component of membrane localization	16.7429	6.77984	1.28592	0.00823231	0.0150267	Afu8g05740
Afu1g10740	Ortholog(s) have tubulin binding activity, role in positive regulation of transcription elongation from RNA polymerase II promoter, tubulin complex assembly and cell division site, cell tip, cytoplasm, prefoldin complex localization	945.856	388.309	1.28551	1.59457e-27	2.15828e-26	Afu1g10740
Afu6g08620	Ortholog of A. niger CBS 513.88 : An11g05650, A. oryzae RIB40 : AO090001000523, Aspergillus wentii : Aspwe1_0045903, Aspergillus sydowii : Aspsy1_0149010 and Aspergillus terreus NIH2624 : ATET_06603	488.199	200.982	1.28488	6.28519e-17	4.21e-16	Afu6g08620
Afu3g06610	Proteasome regulatory particle subunit; transcript induced by exposure to human airway epithelial cells	5139.36	2112	1.28293	9.9034e-06	2.6509e-05	Afu3g06610
Afu3g00680	Copper amine oxidase; predicted gene pair with AFUA_7G04180	256.202	105.594	1.28218	0.000702893	0.00150272	Afu3g00680
Afu2g01480	Ortholog(s) have role in ribosomal large subunit biogenesis and nucleolus, preribosome, large subunit precursor localization	655.526	268.88	1.28216	1.1989e-08	4.28904e-08	Afu2g01480
Afu2g17110	Putative cell division control protein; protein induced by heat shock	13711.1	5637.87	1.28212	0.000155941	0.00036348	cdc48
Afu1g08940	Putative pheromone processing carboxypeptidase; predicted signal sequence for secretion	1330.7	548.058	1.28082	1.16092e-06	3.44589e-06	kexA
Afu4g14085	Ortholog of A. nidulans FGSC A4 : AN8367, A. niger CBS 513.88 : An12g10420, Neosartorya fischeri NRRL 181 : NFIA_102230 and Aspergillus zonatus : Aspzo1_0100142	402.051	165.789	1.28076	2.04848e-07	6.52867e-07	Afu4g14085
Afu1g09150	Has domain(s) with predicted serine-type endopeptidase activity and integral component of membrane localization	1687.44	694.541	1.2807	1.14558e-16	7.57007e-16	Afu1g09150
Afu2g11650	Protein of unknown function; transcript repressed by exposure to human airway epithelial cells	923.957	380.356	1.27952	1.096e-30	1.8322e-29	Afu2g11650
Afu2g07340	Ortholog(s) have role in cleistothecium development and COP9 signalosome localization	2051.53	844.953	1.27934	6.19e-17	4.14907e-16	Afu2g07340
Afu5g07050	Proteasome regulatory particle subunit; transcript induced by exposure to human airway epithelial cells	5597.33	2306.15	1.27922	1.12959e-05	3.00155e-05	Afu5g07050
Afu5g01005	Ortholog of Neosartorya fischeri NRRL 181 : NFIA_041190 and Aspergillus fumigatus A1163 : AFUB_049450	27.4575	11.2245	1.27877	0.00309174	0.00604127	Afu5g01005
Afu3g07740	Ortholog of A. nidulans AN2913; calcium induced	341.937	141.423	1.27588	0.000635312	0.00136748	Afu3g07740
Afu5g11340	Ortholog(s) have enzyme regulator activity, guanyl-nucleotide exchange factor activity, translation initiation factor activity	974.578	402.328	1.27564	0.000109561	0.000260194	Afu5g11340
Afu7g04370	Ortholog of Aspergillus flavus NRRL 3357 : AFL2T_00145, Aspergillus wentii : Aspwe1_0432150, Aspergillus fumigatus A1163 : AFUB_089910 and Aspergillus zonatus : Aspzo1_1242070	86.2981	35.6656	1.27537	0.00131147	0.0027048	Afu7g04370
Afu3g08330	Ortholog(s) have mitochondrion localization	931.498	384.821	1.2736	8.43388e-36	1.85981e-34	Afu3g08330
Afu1g13890	Ortholog(s) have role in mRNA cis splicing, via spliceosome and U4/U6 x U5 tri-snRNP complex localization	936.392	387.659	1.2721	1.3581e-21	1.26083e-20	Afu1g13890
Afu6g04020	Has domain(s) with predicted translation release factor activity and role in translational termination	625.079	258.981	1.27181	1.36287e-09	5.2653e-09	Afu6g04020
Afu4g00490	Ortholog of A. nidulans FGSC A4 : AN3530, AN2658, A. fumigatus Af293 : Afu1g13760, Afu4g14350, A. niger CBS 513.88 : An09g01580 and A. oryzae RIB40 : AO090166000071	39.4565	16.3288	1.27133	6.996e-05	0.000169972	Afu4g00490
Afu5g12035	Ortholog of A. nidulans FGSC A4 : AN7644, A. fumigatus Af293 : Afu2g00625, A. niger CBS 513.88 : An18g06380 and A. oryzae RIB40 : AO090012000357, AO090001000307	354.813	146.847	1.27113	5.22203e-13	2.67872e-12	Afu5g12035
Afu1g02880	Ortholog of A. nidulans FGSC A4 : AN0272, A. niger CBS 513.88 : An01g05030, A. oryzae RIB40 : AO090005000779, Aspergillus wentii : Aspwe1_0025563 and Aspergillus sydowii : Aspsy1_0055099	270.921	112.574	1.2703	2.37763e-06	6.82213e-06	Afu1g02880
Afu2g04160	Ortholog of Aspergillus fumigatus A1163 : AFUB_021230	22.5163	9.54459	1.27024	0.0194468	0.0331018	Afu2g04160
Afu1g07280	Ortholog of A. nidulans FGSC A4 : AN5141, A. niger CBS 513.88 : An07g09830, A. oryzae RIB40 : AO090012000982, Aspergillus wentii : Aspwe1_0172497 and Aspergillus sydowii : Aspsy1_0033440	2977.18	1234.8	1.2697	1.73347e-08	6.11451e-08	Afu1g07280
Afu6g09260	Has domain(s) with predicted ATP binding, phosphorelay response regulator activity, phosphorelay sensor kinase activity, transferase activity, transferring phosphorus-containing groups activity	74.0921	30.356	1.26933	2.44977e-05	6.23756e-05	fphB
Afu4g13990	Secreted protein of unknown function; predicted secretory signal sequence	115.728	47.6986	1.269	0.000366285	0.000815601	Afu4g13990
Afu4g11190	Has domain(s) with predicted catalytic activity, pyridoxal phosphate binding activity and role in biosynthetic process	2703.69	1122.96	1.26755	0.000633075	0.00136326	Afu4g11190
Afu4g10560	Ortholog of Neosartorya fischeri NRRL 181 : NFIA_105510, Aspergillus wentii : Aspwe1_0166738, Aspergillus clavatus NRRL 1 : ACLA_049760 and Aspergillus niger ATCC 1015 : 193527-mRNA	184.093	76.5151	1.26673	0.0112072	0.019963	Afu4g10560
Afu3g09830	Ortholog of Neosartorya fischeri NRRL 181 : NFIA_067470 and Aspergillus fumigatus A1163 : AFUB_039340	1006.3	417.929	1.26642	0.00227317	0.00453323	Afu3g09830
Afu4g04030	Histidinol phosphatase; role in histidine biosynthesis; no human homolog	566.287	235.61	1.26626	1.50284e-11	6.88488e-11	Afu4g04030
Afu2g13070	Has domain(s) with predicted arginyltransferase activity and role in protein arginylation	1092.34	454.388	1.26588	0.000174516	0.000404796	Afu2g13070
Afu6g11210	3-oxoacyl-(acyl-carrier-protein) reductase with a predicted role in lipid and fatty acid synthesis; induced by exposure to artemisinin	250.817	104.651	1.26523	5.86136e-08	1.96978e-07	Afu6g11210
Afu2g12080	Ortholog(s) have copper ion transmembrane transporter activity, inorganic phosphate transmembrane transporter activity and role in cellular copper ion homeostasis, copper ion transmembrane transport, phosphate ion transmembrane transport	915.454	380.659	1.26474	0.000342715	0.0007659	Afu2g12080
Afu3g10760	Putative phosphoketolase; calcium downregulated	900.499	374.736	1.26344	0.0186218	0.0318189	Afu3g10760
Afu5g03320	Ortholog(s) have role in transcription initiation from RNA polymerase II promoter and nucleus localization	1925.34	802.9	1.26208	2.0743e-09	7.91412e-09	Afu5g03320
Afu4g11477	Ortholog of A. nidulans FGSC A4 : AN6527, AN5581, A. fumigatus Af293 : Afu6g04900, A. niger CBS 513.88 : An14g03410, An04g05110 and A. oryzae RIB40 : AO090701000049, AO090003001075	502.285	209.494	1.26182	3.39692e-05	8.53186e-05	Afu4g11477
Afu1g06450	Has domain(s) with predicted 3-beta-hydroxy-delta5-steroid dehydrogenase activity and role in oxidation-reduction process, steroid biosynthetic process	434.91	181.557	1.26128	0.000389609	0.000863617	Afu1g06450
Afu5g01900	Transcription factor; regulates the response to heat shock	1623.45	677.205	1.26124	3.40924e-09	1.27886e-08	hsf1
Afu7g04360	Has domain(s) with predicted oxidoreductase activity and role in metabolic process	120.061	50.1728	1.26075	0.00036935	0.000821679	Afu7g04360
Afu4g04010	Ortholog(s) have role in fatty acid catabolic process	81.2987	33.7181	1.26017	4.47341e-07	1.38478e-06	Afu4g04010
Afu5g01770	Ortholog of A. nidulans FGSC A4 : AN8072, A. oryzae RIB40 : AO090003001347, Aspergillus wentii : Aspwe1_0029886, Aspergillus sydowii : Aspsy1_0156406 and Aspergillus terreus NIH2624 : ATET_09794	1112.16	465.014	1.2598	1.93779e-19	1.54976e-18	Afu5g01770
[truncated: 2,562 more rows]

## Sheet: DAfu1g09190 AA vs CTRL
Gene Id	Description	ΔrglT mean count AA	ΔrglT mean count control	log2FoldChange	P-value	Padj	Gene name
Afu6g03370	Short-chain dehydrogenase/reductase	737.8	0.265004	11.429	5.79223e-18	4.51105e-17	Afu6g03370
Afu8g07050	Ortholog of A. niger CBS 513.88 : An11g00330/pynE, An07g00480, A. oryzae RIB40 : AO090001000371, Aspergillus wentii : Aspwe1_0044827, Aspwe1_0167836 and Aspergillus sydowii : Aspsy1_0091667	35475.5	33.5555	10.0477	1.71366e-79	4.00385e-77	Afu8g07050
Afu4g00470	Ortholog of Aspergillus fumigatus A1163 : AFUB_101010	255.742	0.215159	9.89859	3.92768e-14	2.29966e-13	Afu4g00470
Afu4g14530	Putative theta class glutathione S-transferase involved in trypacidin biosynthesis, member of the tpc secondary metabolite gene cluster	6379.9	8.57929	9.52684	4.74356e-24	5.55472e-23	gstC
Afu6g11745	Protein of unknown function	1429.97	2.03048	9.48941	7.69172e-57	5.94322e-55	Afu6g11745
Afu3g15020	Ortholog of A. nidulans FGSC A4 : AN2560, A. niger CBS 513.88 : An09g01090, A. oryzae RIB40 : AO090701000425, Aspergillus wentii : Aspwe1_0071504 and Aspergillus sydowii : Aspsy1_0028937	98.8319	0	9.48888	2.83575e-09	1.10294e-08	Afu3g15020
Afu1g01110	Has domain(s) with predicted phosphopantetheine binding activity	93.2678	0	9.4037	6.38918e-11	2.88011e-10	Afu1g01110
Afu4g00480	Ortholog of Aspergillus fumigatus A1163 : AFUB_101020	504.646	0.755303	9.40292	7.40385e-21	7.109e-20	Afu4g00480
Afu3g03220	Ortholog of A. niger CBS 513.88 : An04g06340, Aspergillus wentii : Aspwe1_0043990, Aspwe1_0174736 and Aspergillus versicolor : Aspve1_0034101, Aspve1_0042874, Aspve1_0079712	309.661	0.485231	9.30156	9.11515e-09	3.39593e-08	Afu3g03220
Afu3g00950	Ortholog of Neosartorya fischeri NRRL 181 : NFIA_001790 and Aspergillus fumigatus A1163 : AFUB_047450	294.524	0.485231	9.22126	1.37811e-13	7.7676e-13	Afu3g00950
Afu6g11740	Ortholog of A. fumigatus Af293 : Afu5g10160, A. niger CBS 513.88 : An12g10580, An14g06920, An14g04530, A. oryzae RIB40 : AO090010000533 and Aspergillus wentii : Aspwe1_0151912	6459.27	11.7942	9.09411	3.43557e-73	6.48332e-71	Afu6g11740
Afu7g07000	Has domain(s) with predicted catalytic activity and role in metabolic process	823.945	1.56045	9.09115	9.08842e-29	1.43615e-27	Afu7g07000
Afu1tY(GUA)6	tRNA-Tyr, predicted by tRNAscan-SE; GUA anticodon	131.583	0.215159	8.94067	3.11086e-10	1.32037e-09	tY(GUA)6
Afu3tA(AGC)6	tRNA-Ala, predicted by tRNAscan-SE; AGC anticodon	237.744	0.430318	8.92321	1.16323e-15	7.57956e-15	tA(AGC)6
Afu5g02020	Putative aldehyde reductase; higher expression in 48 h biofilm vs planktonic cells; repressed by gliotoxin exposure	119951	251.25	8.89914	1.03901e-66	1.34861e-64	Afu5g02020
Afu4g01040	Has domain(s) with predicted oxidoreductase activity and role in metabolic process	788.847	1.71563	8.83702	3.35654e-22	3.51148e-21	Afu4g01040
Afu6g04370	Ortholog of A. fumigatus Af293 : Afu4g03550, A. niger CBS 513.88 : An01g09070, An07g06910, An12g07420, An01g10470, An09g04030 and A. oryzae RIB40 : AO090010000022, AO090005000964	119.72	0.265004	8.80248	1.79558e-10	7.83807e-10	Afu6g04370
Afu6g03330	Ortholog of A. nidulans FGSC A4 : AN7988, AN2594, A. oryzae RIB40 : AO090020000705, Aspergillus flavus NRRL 3357 : AFL2T_10650 and Neosartorya fischeri NRRL 181 : NFIA_049690	3622.02	8.2123	8.79755	2.06175e-41	7.27768e-40	Afu6g03330
Afu2g08260	Has domain(s) with predicted FMN binding, catalytic activity, oxidoreductase activity and role in oxidation-reduction process	24228.2	55.7331	8.76455	2.84541e-86	9.97214e-84	Afu2g08260
Afu4g14510	Putative sulochrin O-methyltransferase involved in trypacidin biosynthesis, member of the tpc secondary metabolite gene cluster	202.798	0.430318	8.71996	1.59842e-11	7.6402e-11	tpcH
Afu8g01420	Has domain(s) with predicted oxidoreductase activity, transferase activity, transferring acyl groups other than amino-acyl groups activity and role in oxidation-reduction process	4866.62	11.6591	8.70011	1.16678e-41	4.20941e-40	Afu8g01420
Afu3tR(UCG)2	tRNA-Arg, predicted by tRNAscan-SE; UCG anticodon	278.801	0.755303	8.54033	9.42441e-10	3.83901e-09	tR(UCG)2
Afu4g00460	Ortholog of A. nidulans FGSC A4 : AN8593, A. fumigatus Af293 : Afu3g02790, A. niger CBS 513.88 : An11g01410 and A. oryzae RIB40 : AO090009000455, AO090138000169	22841.6	64.3557	8.47293	6.21217e-102	4.064e-99	Afu4g00460
Afu3g01290	Ortholog(s) have role in NADH oxidation, positive regulation of apoptotic process, regulation of reactive oxygen species metabolic process, response to singlet oxygen and mitochondrion, nucleus localization	25703.7	83.0553	8.27121	6.8118e-106	5.14186e-103	Afu3g01290
Afu5g14000	Has domain(s) with predicted oxidoreductase activity and role in metabolic process	95311.1	311.594	8.25701	1.25959e-85	4.12013e-83	Afu5g14000
Afu1g17370	Putative heat shock protein; enriched in dormant conidia	758.193	2.57062	8.22983	1.01476e-25	1.31893e-24	scf1
Afu6tR(CCU)1	tRNA-Arg, predicted by tRNAscan-SE; CCU anticodon	38.5217	0	8.12535	2.03804e-07	6.62447e-07	tR(CCU)1
Afu8g01430	Has domain(s) with predicted oxidoreductase activity, transferase activity, transferring acyl groups other than amino-acyl groups activity and role in oxidation-reduction process	34.3785	0	7.96212	3.94201e-06	1.11543e-05	Afu8g01430
Afu1g12460	Ortholog of A. nidulans FGSC A4 : AN8354, AN9181, AN8970, A. fumigatus Af293 : Afu1g12440, Afu6g00230 and A. niger CBS 513.88 : An12g03270, An10g01010, An01g11070, An11g04060, An16g00990	30658.3	123.373	7.95714	2.80897e-69	4.1141e-67	Afu1g12460
Afu6g07190	Ortholog of A. nidulans FGSC A4 : AN9194/cetL, A. fumigatus Af293 : Afu6g09960, A. niger CBS 513.88 : An12g05250, A. oryzae RIB40 : AO090005000004 and Aspergillus wentii : Aspwe1_0033326, Aspwe1_0054891	2705.71	10.8939	7.95628	7.89587e-32	1.51037e-30	Afu6g07190
Afu2g04420	Ortholog of A. nidulans FGSC A4 : AN5126, A. fumigatus Af293 : Afu1g07490, A. niger CBS 513.88 : An11g03310, An07g10050, A. oryzae RIB40 : AO090012000999 and Aspergillus wentii : Aspwe1_0046371	33.9941	0	7.9456	3.64553e-06	1.03752e-05	Afu2g04420
Afu4tG(GCC)5	tRNA-Gly, predicted by tRNAscan-SE; GCC anticodon	33.3629	0	7.91803	1.36556e-06	4.07799e-06	tG(GCC)5
Afu2g03620	Has domain(s) with predicted oxidoreductase activity and role in metabolic process	64.9119	0.270072	7.91573	1.23997e-08	4.55896e-08	Afu2g03620
Afu5g01250	Has domain(s) with predicted NADP binding, coenzyme binding, oxidoreductase activity, acting on the CH-OH group of donors, NAD or NADP as acceptor, phosphogluconate dehydrogenase (decarboxylating) activity	596.532	2.63624	7.79982	4.39093e-23	4.8251e-22	Afu5g01250
Afu8g01638	Has domain(s) with predicted carbon-sulfur lyase activity and role in metabolic process	9307.07	42.2103	7.78497	1.7241e-55	1.27208e-53	Afu8g01638
Afu3g00330	Has domain(s) with predicted NAD binding, catalytic activity, coenzyme binding, oxidoreductase activity, acting on the aldehyde or oxo group of donors, NAD or NADP as acceptor activity	41289.3	187.517	7.78232	8.62707e-83	2.41878e-80	Afu3g00330
Afu2g04060	Putative NADH:flavin oxidoreductase	32519.2	148.485	7.77417	9.41255e-92	4.19843e-89	Afu2g04060
Afu8g01637	Protein of unknown function	216.151	1.02031	7.75751	3.47633e-18	2.73563e-17	Afu8g01637
Afu8tV(AAC)4	tRNA-Val, predicted by tRNAscan-SE; AAC anticodon	29.0969	0	7.71952	2.76342e-07	8.87059e-07	tV(AAC)4
Afu4tL(CAA)2	tRNA-Leu, predicted by tRNAscan-SE; CAA anticodon	28.8991	0	7.71389	1.52355e-08	5.54751e-08	tL(CAA)2
Afu4g10930	Putative N-acetyltransferase superfamily protein	21734.3	103.989	7.70618	2.37207e-72	4.15663e-70	Afu4g10930
Afu7g06920	Ortholog of A. nidulans FGSC A4 : AN9531, AN1600, AN9354, AN4608 and A. fumigatus Af293 : Afu4g03520, Afu5g14130	4905.42	23.9269	7.68797	6.89068e-76	1.40871e-73	Afu7g06920
Afu2g00170	Has domain(s) with predicted oxidoreductase activity, transferase activity, transferring acyl groups other than amino-acyl groups activity and role in oxidation-reduction process	249.807	1.29038	7.6382	1.04992e-19	9.23199e-19	Afu2g00170
Afu2tA(AGC)1	tRNA-Ala, predicted by tRNAscan-SE; AGC anticodon	27.189	0	7.62062	1.5203e-09	6.07932e-09	tA(AGC)1
Afu6g03360	Has domain(s) with predicted oxidoreductase activity, transferase activity, transferring acyl groups other than amino-acyl groups, zinc ion binding activity and role in oxidation-reduction process	1759.35	9.11771	7.59775	1.66295e-24	1.99249e-23	Afu6g03360
Afu1tD(GUC)2	tRNA-Asp, predicted by tRNAscan-SE; GUC anticodon	51.4759	0.265004	7.58262	1.15007e-08	4.23796e-08	tD(GUC)2
Afu8g01860	Ortholog of A. nidulans FGSC A4 : AN0992, A. niger CBS 513.88 : An09g00600, Neosartorya fischeri NRRL 181 : NFIA_095470 and Aspergillus wentii : Aspwe1_0043470, Aspwe1_0044332	2496.52	13.5445	7.52446	3.83372e-35	8.83106e-34	Afu8g01860
Afu3g01310	Ortholog of Neosartorya fischeri NRRL 181 : NFIA_002270 and Aspergillus fumigatus A1163 : AFUB_047070	25.3082	0	7.52271	6.24545e-07	1.93211e-06	Afu3g01310
Afu1g02820	Putative NADH-quinone oxidoreductase; conidia-enriched protein; induced by L-tyrosine; transcript up-regulated in conidia exposed to neutrophils	25328.8	138.037	7.51871	3.58392e-42	1.33722e-40	pst2
Afu4g00910	Putative protoporphyrinogen oxidase	408.08	2.29041	7.5002	4.18925e-27	5.98385e-26	Afu4g00910
Afu2g14350	Has domain(s) with predicted DNA binding, DNA-binding transcription factor activity, sequence-specific DNA binding activity and role in regulation of transcription, DNA-templated	2059.29	11.4093	7.49084	1.43832e-27	2.1066e-26	Afu2g14350
Afu8tH(GUG)4	tRNA-His, predicted by tRNAscan-SE; GUG anticodon	47.898	0.270072	7.47845	6.78147e-07	2.08741e-06	tH(GUG)4
Afu4g14570	Putative metallo-beta-lactamase involved in trypacidin biosynthesis, member of the tpc secondary metabolite gene cluster	24.4998	0	7.47361	0.000117842	0.00028047	tpcB
Afu6g11775	NA	22.7825	0	7.36449	9.17081e-06	2.48737e-05	Afu6g11775
Afu7tS(CGA)2	tRNA-Ser, predicted by tRNAscan-SE; CGA anticodon	78.83	0.430318	7.35226	9.56837e-09	3.55661e-08	tS(CGA)2
Afu2g10020	Ortholog of A. nidulans FGSC A4 : AN6005, A. niger CBS 513.88 : An16g05030, Neosartorya fischeri NRRL 181 : NFIA_085440, Aspergillus wentii : Aspwe1_0176252 and Aspergillus versicolor : Aspve1_0040814	1339.08	8.14333	7.34858	6.66e-31	1.19043e-29	Afu2g10020
Afu4g08410	Putative Mannose-6-phosphate isomerase, class I with a predicted role in GDP-mannose and dolichol-phosphate-mannose synthesis; repressed by exposure to artemisinin	299.483	2.09046	7.20928	3.18833e-22	3.34621e-21	Afu4g08410
Afu4g01105	Ortholog(s) have extracellular region localization	497.466	3.28679	7.20632	7.34108e-24	8.46511e-23	Afu4g01105
Afu3g10830	Putative glutathione transferase	16366.2	114.035	7.16493	1.61884e-41	5.7766e-40	gstA
Afu5tF(GAA)5	tRNA-Phe, predicted by tRNAscan-SE; GAA anticodon	19.7609	0	7.15694	1.68088e-06	4.97121e-06	tF(GAA)5
Afu8g01550	Ortholog of A. nidulans FGSC A4 : AN8561, AN11085, AN1822, AN10005, AN10933, AN12100, AN12187 and A. fumigatus Af293 : Afu2g01400, Afu3g09150, Afu5g09150, Afu5g14340	69.3459	0.480162	7.13347	3.04004e-08	1.07657e-07	Afu8g01550
Afu5g09910	Putative p-nitroreductase family protein; protein induced by heat shock; Yap1-dependent induction in response to hydrogen peroxide; induced by gliotoxin exposure	93733.5	667.732	7.13307	1.31522e-50	8.06642e-49	Afu5g09910
Afu8g04510	Ortholog of A. nidulans FGSC A4 : AN1460, A. niger CBS 513.88 : An16g08480, A. oryzae RIB40 : AO090023000335, Aspergillus wentii : Aspwe1_0043882 and Aspergillus sydowii : Aspsy1_0145844	26834.1	193.981	7.11158	5.24658e-45	2.30873e-43	Afu8g04510
Afu7g06420	Ortholog(s) have intracellular localization	5700.04	41.7439	7.09444	1.3637e-46	6.59209e-45	Afu7g06420
Afu5tG(GCC)9	tRNA-Gly, predicted by tRNAscan-SE; GCC anticodon	18.5128	0	7.07259	3.29576e-08	1.16294e-07	tG(GCC)9
Afu7g06260	Ortholog(s) have intracellular localization	6667.88	49.5589	7.07199	8.19404e-40	2.65373e-38	Afu7g06260
Afu8g01080	Ortholog of Neosartorya fischeri NRRL 181 : NFIA_094520 and Aspergillus fumigatus A1163 : AFUB_085520	464.108	3.42619	7.07161	3.20764e-27	4.63572e-26	Afu8g01080
Afu6tL(CAG)2	tRNA-Leu, predicted by tRNAscan-SE; CAG anticodon	17.5887	0	6.99272	1.15265e-05	3.0879e-05	tL(CAG)2
Afu3tL(AAG)2	tRNA-Leu, predicted by tRNAscan-SE; AAG anticodon	17.6031	0	6.98989	2.012e-05	5.24542e-05	tL(AAG)2
Afu1g12510	Ortholog of A. nidulans FGSC A4 : AN8968, A. niger CBS 513.88 : An16g00440, A. oryzae RIB40 : AO090009000026, Aspergillus wentii : Aspwe1_0050144 and Aspergillus sydowii : Aspsy1_0036409	7595.98	60.7096	6.96763	6.41683e-57	4.99749e-55	Afu1g12510
Afu8tD(GUC)8	tRNA-Asp, predicted by tRNAscan-SE; GUC anticodon	33.3678	0.215159	6.95103	6.72259e-08	2.29856e-07	tD(GUC)8
Afu1tS(AGA)2	tRNA-Ser, predicted by tRNAscan-SE; AGA anticodon	17.0549	0	6.94678	8.56172e-07	2.60677e-06	tS(AGA)2
Afu1g09750	Putative aldehyde reductase; conidia-enriched protein	774.342	6.3173	6.92668	6.46879e-32	1.24712e-30	Afu1g09750
Afu5g14800	Lactate dehydrogenase; expression downregulated during biofilm growth	297.937	2.57062	6.88377	4.16271e-21	4.07265e-20	Afu5g14800
Afu6tQ(UUG)1	tRNA-Gln, predicted by tRNAscan-SE; UUG anticodon	16.2613	0	6.87667	2.80422e-05	7.18855e-05	tQ(UUG)1
Afu5g00410	Ortholog(s) have intracellular localization	58.46	0.535076	6.86207	2.79508e-09	1.08799e-08	Afu5g00410
Afu6tD(GUC)7	tRNA-Asp, predicted by tRNAscan-SE; GUC anticodon	16.0789	0	6.8558	4.30628e-06	1.21499e-05	tD(GUC)7
Afu4g03520	Ortholog of A. nidulans FGSC A4 : AN9531, AN1600, AN9354, AN4608 and A. fumigatus Af293 : Afu5g14130, Afu7g06920	54.7795	0.430318	6.83698	6.50586e-07	2.00635e-06	Afu4g03520
Afu2g11030	Ortholog of Aspergillus fumigatus A1163 : AFUB_026800	2861.41	26.2925	6.77387	3.20893e-56	2.44102e-54	Afu2g11030
Afu5g00420	Has domain(s) with predicted role in transmembrane transport and integral component of membrane localization	15.1831	0	6.77288	1.7582e-06	5.18824e-06	Afu5g00420
Afu2g00620	Ortholog(s) have acetylxylan esterase activity and role in xylan catabolic process	141.22	1.34022	6.7722	4.99913e-10	2.07866e-09	Afu2g00620
Afu2g00560	Ortholog of Aspergillus fumigatus A1163 : AFUB_017610	15.2216	0	6.77208	2.97914e-06	8.55553e-06	Afu2g00560
Afu5g01100	Ortholog of A. nidulans FGSC A4 : AN5259, A. fumigatus Af293 : Afu4g14660, A. niger CBS 513.88 : An16g07020, An02g11280 and Aspergillus wentii : Aspwe1_0055325, Aspwe1_0172784	293.969	2.63118	6.76839	8.86597e-28	1.31821e-26	Afu5g01100
Afu1g13820	Ortholog of Aspergillus glaucus : Aspgl1_0038114, Neosartorya fischeri NRRL 181 : NFIA_011700 and Aspergillus fumigatus A1163 : AFUB_013300	1484.68	13.7743	6.75547	1.12278e-38	3.41109e-37	Afu1g13820
Afu3g13140	Ortholog(s) have intracellular localization	41138	387.928	6.72865	1.29474e-59	1.18741e-57	Afu3g13140
Afu4g13820	Has domain(s) with predicted role in transmembrane transport and integral component of membrane localization	369.222	3.49124	6.72806	2.09377e-24	2.49649e-23	Afu4g13820
Afu3g15030	Has domain(s) with predicted oxidoreductase activity, transferase activity, transferring acyl groups other than amino-acyl groups activity	53.1616	0.540144	6.68695	2.22208e-05	5.75988e-05	Afu3g15030
Afu4g09920	Protein of unknown function; transcript repressed by exposure to human airway epithelial cells	1042.71	10.0192	6.68576	7.87754e-34	1.69152e-32	Afu4g09920
Afu3g03890	Ortholog of A. oryzae RIB40 : AO090120000043, Neosartorya fischeri NRRL 181 : NFIA_006160, NFIA_100340, Aspergillus wentii : Aspwe1_0038645 and Aspergillus versicolor : Aspve1_0875032	14.172	0	6.68445	1.52651e-05	4.03221e-05	Afu3g03890
Afu8g06260	Ortholog of A. nidulans FGSC A4 : AN2647, A. fumigatus Af293 : Afu4g14050, A. niger CBS 513.88 : An02g00700, An02g06510, An05g01900, An05g01910, An09g02660 and A. oryzae RIB40 : AO090103000117	150.359	1.45062	6.67458	4.73919e-12	2.38002e-11	Afu8g06260
Afu8g06640	Ortholog of Aspergillus fumigatus A1163 : AFUB_081130	340.516	3.32143	6.6524	7.4098e-19	6.07455e-18	Afu8g06640
Afu6g10120	Ortholog(s) have aldehyde dehydrogenase (NAD) activity, role in response to furfural and intracellular localization	29991.8	299.187	6.64763	2.3422e-28	3.63097e-27	Afu6g10120
Afu6g03020	Ortholog(s) have monooxygenase activity and role in sterigmatocystin biosynthetic process	74.6897	0.745166	6.64635	2.61846e-06	7.58185e-06	Afu6g03020
Afu4g13520	Has domain(s) with predicted oxidoreductase activity and role in metabolic process	74.2374	0.750234	6.63129	4.28812e-13	2.3197e-12	Afu4g13520
Afu5g07160	Has domain(s) with predicted carbon-sulfur lyase activity and role in metabolic process	1859.18	18.7767	6.62833	5.00113e-57	3.92609e-55	Afu5g07160
Afu6tV(AAC)1	tRNA-Val, predicted by tRNAscan-SE; AAC anticodon	13.6885	0	6.62805	1.03269e-05	2.78326e-05	tV(AAC)1
Afu2g00600	Ortholog of Neosartorya fischeri NRRL 181 : NFIA_032790, Aspergillus versicolor : Aspve1_0206605 and Aspergillus fumigatus A1163 : AFUB_017660	124.703	1.28531	6.62655	7.6916e-11	3.44805e-10	Afu2g00600
Afu3tK(CUU)2	tRNA-Lys, predicted by tRNAscan-SE; CUU anticodon	26.5299	0.270072	6.62544	0.000215479	0.000496245	tK(CUU)2
Afu8g06610	Has domain(s) with predicted role in transmembrane transport and integral component of membrane localization	221.394	2.31575	6.60528	1.75395e-16	1.21895e-15	Afu8g06610
Afu4g00700	Has domain(s) with predicted oxidoreductase activity, transferase activity, transferring acyl groups other than amino-acyl groups, zinc ion binding activity and role in oxidation-reduction process	983.567	10.4585	6.55619	2.88456e-20	2.6405e-19	Afu4g00700
Afu1tY(GUA)1	tRNA-Tyr, predicted by tRNAscan-SE; GUA anticodon	24.8595	0.215159	6.53049	1.96448e-07	6.39596e-07	tY(GUA)1
Afu7g06410	Ortholog(s) have hydrolase activity, acting on glycosyl bonds activity and role in carbohydrate catabolic process	92.2293	1.02031	6.5258	6.19241e-14	3.56818e-13	Afu7g06410
Afu8g04470	Has domain(s) with predicted role in transmembrane transport and integral component of membrane localization	4061.5	45.2521	6.48167	7.5432e-86	2.55246e-83	Afu8g04470
Afu1g15350	Ortholog of A. nidulans FGSC A4 : AN0875, A. niger CBS 513.88 : An01g13580, A. oryzae RIB40 : AO090005001181, Aspergillus wentii : Aspwe1_0027582 and Aspergillus sydowii : Aspsy1_0053487	8917.43	102.991	6.43571	1.52781e-35	3.66562e-34	Afu1g15350
Afu1tY(GUA)2	tRNA-Tyr, predicted by tRNAscan-SE; GUA anticodon	42.5776	0.480162	6.43024	4.59203e-08	1.59736e-07	tY(GUA)2
Afu1tV(CAC)1	tRNA-Val, predicted by tRNAscan-SE; CAC anticodon	23.2014	0.215159	6.42593	6.77203e-07	2.08515e-06	tV(CAC)1
Afu7g06910	Ortholog of A. niger CBS 513.88 : An14g02930, Aspergillus wentii : Aspwe1_0040561, Aspwe1_0746562, Aspergillus versicolor : Aspve1_0085367 and Aspergillus niger ATCC 1015 : 38842-mRNA, 41704-mRNA	84.738	1.01524	6.4064	1.43782e-15	9.29466e-15	Afu7g06910
Afu5g02490	Has domain(s) with predicted oxidoreductase activity, transferase activity, transferring acyl groups other than amino-acyl groups, zinc ion binding activity and role in oxidation-reduction process	229.348	2.68102	6.40123	3.28414e-27	4.73234e-26	Afu5g02490
Afu4g01050	Has domain(s) with predicted ATP binding, ATPase activity, ATPase activity, coupled to transmembrane movement of substances, nucleoside-triphosphatase activity, nucleotide binding activity and role in transmembrane transport	146.104	1.71563	6.40054	3.70304e-13	2.01765e-12	Afu4g01050
Afu3g15010	Putative methoxylase	3675.27	43.9493	6.38686	7.15533e-25	8.7989e-24	Afu3g15010
Afu1g10180	Ortholog of A. nidulans FGSC A4 : AN1261, A. niger CBS 513.88 : An08g01980, A. oryzae RIB40 : AO090038000413, Aspergillus wentii : Aspwe1_0168743 and Aspergillus sydowii : Aspsy1_0097595	362.109	4.35187	6.3678	1.93149e-14	1.1522e-13	Afu1g10180
Afu8g01210	Has domain(s) with predicted catalytic activity and role in metabolic process	39.7613	0.535076	6.29559	1.27304e-07	4.21325e-07	Afu8g01210
Afu7tS(CGA)1	tRNA-Ser, predicted by tRNAscan-SE; CGA anticodon	10.896	0	6.2953	0.000512709	0.00112204	tS(CGA)1
Afu5g10340	Ortholog(s) have extracellular region localization	78.1865	1.02537	6.28856	1.88276e-12	9.77543e-12	Afu5g10340
Afu6g03290	Has domain(s) with predicted catalytic activity, oxidoreductase activity, acting on the CH-OH group of donors, NAD or NADP as acceptor activity and role in metabolic process, oxidation-reduction process	20.9437	0.265004	6.28116	0.000238126	0.000545837	Afu6g03290
Afu1g04300	Ortholog of A. niger CBS 513.88 : An01g03130, A. oryzae RIB40 : AO090003000919, AO090701000446, Aspergillus wentii : Aspwe1_0025379 and Aspergillus terreus NIH2624 : ATET_06531	854.905	11.1028	6.27067	1.57166e-08	5.71212e-08	Afu1g04300
Afu7g06820	Has domain(s) with predicted role in cell adhesion	2623.05	34.4511	6.25322	3.25489e-44	1.36497e-42	Afu7g06820
Afu6g02600	Ortholog(s) have 2,3-bisphosphoglycerate-dependent phosphoglycerate mutase activity, sedoheptulose-bisphosphatase activity and role in ribose phosphate biosynthetic process	5530.3	72.7534	6.24802	6.76334e-31	1.2067e-29	Afu6g02600
Afu8g04340	Putative cystathionine gamma-lyase; transcript induced by exposure to human airway epithelial cells	19513.7	257.21	6.2452	2.08393e-41	7.32962e-40	Afu8g04340
[truncated: 4,389 more rows]

## Sheet: DAfu1g09190 vs WT CTRL
Gene Id	Description	ΔrglT mean count	CEA17/WT mean count	log2FoldChange	P-value	Padj	Gene name
[truncated: 338 more rows]

## Sheet: DAfu1g09190 vs WT AA
Gene Id	Description	ΔrglT mean count	CEA17/WT mean count	log2FoldChange	P-value	Padj	Gene name
[truncated: 115 more rows]

## Sheet: FunCAT UP
FunCat ID	FunCat description	FunCat main category	Exact p-value	Adjusted p-value	# genes / category	# genes / input
[truncated: 25 more rows]

[truncated: 1 more sheets: FunCAT DOWN]
