# Supplementary material for: The Aspergillus fumigatus transcription factor RglT is important for gliotoxin biosynthesis and self-protection, and virulence
Source: PLoS Pathog. 2020 Jul 15;16(7):e1008645. doi: 10.1371/journal.ppat.1008645 (PMC7384679; doi:10.1371/journal.ppat.1008645)
Supplement: S2 File — (XLSX) [file ppat.1008645.s007.xlsx]

## Sheet: WT vs delta Afu1g09190 AA
Supplementary File 2. Organisation of genes that were significantly differently expressed between the wild-type (WT, CEA17) and delta Afu1g09190 in the presence of allyl alcohol (AA) into categories that are important for the response of A. fumigatus to oxidative stress and virulence.
Gene ID	Description	log2FC	Padj
Cell signaling components
Afu5g06420	Ortholog(s) have MAP kinase kinase kinase activity, SAM domain binding activity	-1.25272	0.000112055
Oxidative stress-related proteins
Afu2g05220	Has domain(s) with predicted oxidoreductase activity and role in oxidation-reduction process	2.76238	0.0378729
Afu1g15390	Ortholog(s) have role in cellular response to oxidative stress, transcription by RNA polymerase II and cytoplasm, nucleus localization	-1.17547	0.00422067
Afu5g02300	Has domain(s) with predicted peroxidase activity	-1.59509	0.0225696
Afu1g17180	Putative pyridine nucleotide-disulphide oxidoreductase	-1.67788	0.0389933
Afu1g02870	Ortholog(s) have role in negative regulation of cellular response to oxidative stress	-1.95069	9.91215e-11
Afu4g12710	putative oxidoreductase, ortholog of A. nidulans FGSC A4 : AN3605, A. niger CBS 513.88 : An03g02780, A. oryzae RIB40 : AO090009000299, Aspergillus wentii : Aspwe1_0033871 and Aspergillus sydowii : Aspsy1_0154274	-2.05089	1.74481e-12
Afu8g06370	Has domain(s) with predicted FAD binding, oxidoreductase activity and role in metabolic process	-2.80984	1.63554e-06
Afu7g06420	Ortholog(s) have intracellular localization	-3.3505	8.6069e-10
Afu4g00160	Has domain(s) with predicted oxidoreductase activity and role in metabolic process	-3.78873	4.27939e-19
Afu5g01430	ThiJ/PfpI family protein; abundant in conidia	-5.1923	5.67277e-50
Afu4g02780	Has domain(s) with predicted peroxidase activity	-6.38345	1.25163e-46
Afu4g02770	Has domain(s) with predicted metal ion binding, oxidoreductase activity, acting on single donors with incorporation of molecular oxygen, incorporation of two atoms of oxygen activity and role in oxidation-reduction process	-7.07308	2.06965e-10
Secondary metabolite biosynthesis
Afu8g00470	Protein of unknown function; encoded in the fma (fumagillin) secondary metabolite gene cluster	-1.42736	0.0206801
Afu8g00410	MetAP, methionine aminopeptidase type II; required for mycotoxin synthesis; induced by growth on BSA as a sole nitrogen source; encoded in the fma (fumagillin) secondary metabolite gene cluster	-1.58126	0.0338185
Afu8g00530	Putative alpha/beta hydrolase; member of the pseurotin A gene cluster; hypoxia induced protein	-2.46591	0.0499284
Afu8g00480	Putative iron-dependent oxygenase; encoded in the fma (fumagillin) secondary metabolite gene cluster	-2.84537	0.00711148
Afu8g00560	Putative P450 monooxygenase; member of the pseurotin A gene cluster; transcript induced by voriconazole	-2.89971	0.0350732
Afu8g00380	fma-AT, putative alpha/beta hydrolase; encoded in the fma (fumagillin) secondary metabolite gene cluster	-3.22283	0.00959971
Afu6g09660	GliP, non-ribosomal peptide synthetase encoded in the gliotoxin biosynthetic gene cluster; catalyzes the first step in gliotoxin biosynthesis; regulated by the transcription factor StuA; expression increases in vivo	-3.49832	0.000686143
Afu8g00400	Protein of unknown function; encoded in the fma (fumagillin) secondary metabolite gene cluster	-3.58625	0.0378729
Afu4g14820	Putative transferase family protein with a predicted role in helvonic acid biosynthesis	-3.65238	0.0164378
Afu4g14800	Sdr1, putative short chain dehydrogenase with a predicted role in helvonic acid biosynthesis	-3.75052	0.00619556
Afu8g00390	Predicted O-methyltransferase; encoded in the fma (fumagillin) secondary metabolite gene cluster	-4.35137	0.0154192
Afu2g17580	Arp1, scytalone dehydratase involved in conidial pigment biosynthesis; mutants display increased C3 complement binding	-4.56605	0.0189152
Afu8g00430	Ortholog of A. nidulans AN1088; hypoxia induced protein; encoded in the fma (fumagillin) secondary metabolite gene cluster	-4.70747	6.20809e-06
Afu8g00510	Predicted oxidoreductase; encoded in the fma (fumagillin) secondary metabolite gene cluster	-4.72033	0.0393864
Afu6g09730	GliF, predicted cytochrome P450 monooxygenase, encoded in the putative gliotoxin biosynthetic gene cluster	-5.35586	2.06844e-29
Afu6g09610	Nrps9, putative nonribosomal peptide synthase (NRPS), encoded in a predicted secondary metabolite gene cluster	-5.446	0.000681653
Afu6g09740	GliT, gliotoxin sulfhydryl oxidase required for gliotoxin biosynthesis; encoded in gliotoxin biosynthetic gene cluster; involved in self-protection against exogenous gliotoxin; induced in biofilm; immunoreactive; no human homolog	-5.51104	4.27396e-48
Afu2g11120	GtmA, gliotoxin thiomethyltransferase	-5.62383	7.73277e-151
Afu8g00500	Putative acetate-CoA ligase; encoded in the fma (fumagillin) secondary metabolite gene cluster	-5.65808	0.00798725
Afu8g00550	Putative methyl transferase; member of the pseurotin A gene cluster; conidia-enriched protein; hypoxia induced protein	-5.94294	8.04706e-12
Afu6g09690	GliG, glutathione S-transferase encoded in the gliotoxin biosynthetic gene cluster; required for gliotoxin biosynthesis; increased expression in biofilm; induced by gliotoxin in some strains; not involved in self-protection against gliotoxin	-6.60101	6.40219e-14
Afu6g09745	GliH, ortholog of Aspergillus brasiliensis : Aspbr1_0199026, Neosartorya fischeri NRRL 181 : NFIA_055440, NFIA_112700, Aspergillus fumigatus A1163 : AFUB_075800 and Aspergillus clavatus NRRL 1 : ACLA_006680	-6.71421	0.000282898
Afu6g09710	GliA, pedicted major facilitator type glioxin transporter, encoded in the putative gliotoxin biosynthetic gene cluster	-7.04416	1.15379e-37
Afu6g09720	GliN, predicted methyltransferase, encoded in the putative gliotoxin biosynthetic gene cluster	-7.15836	0.000207325
Afu6g09680	GliM, predicted O-methyltransferase, encoded in the putative gliotoxin biosynthetic gene cluster	-8.51637	0.0352519
Transcription factors
Afu6g11750	Has domain(s) with predicted DNA binding, DNA-binding transcription factor activity, RNA polymerase II-specific, zinc ion binding activity and role in regulation of transcription, DNA-templated, transcription, DNA-templated	-1.0035	0.0157401
Afu4g07090	Ortholog of A. nidulans FGSC A4 : AN4418, A. niger CBS 513.88 : An04g01500, A. oryzae RIB40 : AO090023000866, Aspergillus wentii : Aspwe1_0167180 and Aspergillus sydowii : Aspsy1_0163356	-1.42234	0.000379834
Afu8g07360	Has domain(s) with predicted DNA binding, DNA-binding transcription factor activity, RNA polymerase II-specific, zinc ion binding activity and role in regulation of transcription, DNA-templated, transcription, DNA-templated	-1.55881	0.0198807
Afu7g06920	putative transcriptional regulator, ortholog of A. nidulans FGSC A4 : AN9531, AN1600, AN9354, AN4608 and A. fumigatus Af293 : Afu4g03520, Afu5g14130	-2.484	4.10114e-08
Afu3g02000	Putative C6 transcription factor; transcript up-regulated in conidia exposed to neutrophils	-2.54149	7.44722e-24
Afu1g04110	Has domain(s) with predicted DNA binding, nucleic acid binding, zinc ion binding activity, role in transcription, DNA-templated and nucleus localization	-3.52433	8.31949e-14
Afu1g09190	Has domain(s) with predicted DNA-binding transcription factor activity, RNA polymerase II-specific, zinc ion binding activity, role in regulation of transcription, DNA-templated and nucleus localization	-6.96211	3.47951e-47
Transporters
Afu3g00200	Has domain(s) with predicted transmembrane transporter activity, role in transmembrane transport and integral component of membrane, membrane localization	1.27514	0.000976602
Afu8g00720	Putative amino acid transporter	-1.2599	8.14156e-08
Afu6g00630	Major facilitator superfamily (MFS) transporter	-1.63347	0.00338707
Afu6g04360	AtrF, putative ABC transporter; drug efflux pump	-1.64969	0.0157401
Afu8g00885	Ortholog(s) have plasma membrane localization	-1.74844	0.000669942
Afu7g00390	MFS multidrug transporter	-2.26825	0.0393864
Afu3g01840	Has domain(s) with predicted role in transmembrane transport and integral component of membrane localization	-2.31711	0.000419368
Afu4g00260	Has domain(s) with predicted role in transmembrane transport and integral component of membrane localization	-2.80758	1.26064e-16
Afu5g10340	Ortholog(s) have extracellular region localization	-6.06116	1.36912e-27
Other genes encoding proteins with potential roles in virulence
Afu3g10770	RTA1 domain protein	1.60706	0.0154192
Afu8g02530	Putative extracellular lipase	1.21984	0.000393621
Afu6g11430	AldA, putative aldehyde dehydrogenase; predicted gene pair with AFUA_7G01000; hypoxia repressed protein; transcript up-regulated in conidia exposed to neutrophils; immunoreactive protein	-1.23547	0.00637527
Afu5g01490	RodD, putative hydrophobin; upregulated in 24&#8201;h biofilm vs planktonic culture	-1.2752	0.00362557
Afu4g13500	Putative aldehyde dehydrogenase; transcript up-regulated in conidia exposed to neutrophils	-2.10984	1.83981e-20
Afu5g09580	RodA, conidial hydrophobin; conidial surface associated; required for formation of the rodlet layer of conidia; transcript downregulated in response to voriconazole; induced during biofilm growth	-2.98209	0.0021962
