# Supplementary material for: The Aspergillus fumigatus transcription factor RglT is important for gliotoxin biosynthesis and self-protection, and virulence
Source: PLoS Pathog. 2020 Jul 15;16(7):e1008645. doi: 10.1371/journal.ppat.1008645 (PMC7384679; doi:10.1371/journal.ppat.1008645)
Supplement: S3 File — If applicable, the significant RNA-sequencing -1 > log2FC (fold-change) > 1 values for each gene between the WT and ΔrglT strains in the control and AA conditions are also shown. (XLSX) [file ppat.1008645.s008.xlsx]

## Sheet: key
Column	description
DiffBind region	Consensus region by DiffBind
Gene ID	AspGD gene ID
Gene name	Gene name
Gene description	AspGD gene description
DiffBind foldChange	log2(fold-change) of RglT binding signal difference for AA/Control condition
DiffBind pvalue	p-value for differential binding estimation
DiffBind FDR	FDR corrected p-value for differential binding estimation
group	group to which peak belong based on differential binding and peak occupancy analysis
Peak ID (control)	RglT peak ID from MACS2 for control condition ChIP-seq
Peak ID (AA condition)	RglT peak ID from MACS2 for AA condition ChIP-seq
Control -log10(p-value)	MACS2 -log10(p-value)
AA -log10(p-value)	MACS2 -log10(p-value)
200bp sequence around peak summit (control)	500bp sequence around peak summit
200bp sequence around peak summit (AA condition)	500bp sequence around peak summit
Log2FC WT vs RglT-del CTRL	RNAseq fold change for WT vs RglT-Δ comparison under Control condition
Log2FC WT vs RglT-del AA	RNAseq fold change for WT vs RglT-Δ comparison under AA condition

## Sheet: Common targets
Supplementary File 3. Binding of RglT::HA to target genes that are in common (common targets) between the control and AA (allyl alcohol) conditions, unique to or enriched in the control condition (control targets) and unique to or enriched in the AA condition (AA targets). If applicable, the significant RNA-sequencing -1 > log2FC (fold-change) > 1 values for each gene between the WT and ΔrglT str…
DiffBind region	Gene ID	Gene name	Gene description	DiffBind foldChange	DiffBind pvalue	DiffBind FDR	Peak ID (control)	Control -log10(p-value)	500 bp sequence surrounding peak (control condition)	Peak ID (allyl alcohol)	AA -log10(p-value)	500 bp sequence surrounding peak (AA condition)	Log2FC WT vs RglT-del CTRL	Log2FC WT vs RglT-del AA
Chr1_A_fumigatus_Af293:825709-826229	Afu1g02870	Afu1g02870	Ortholog(s) have role in negative regulation of cellular response to oxidative stress	-0.53	0.112	0.158	CREEHA_CONTROL4_withCtrl_peak_25	121.682	CAGCACGGACAGTAGTGGCATTAACTACGGAGGACGGAGTATACTATGTTCCTTGTTAACGAGATTGTCTGAGTCCTTGTTTTATCCAGGTAAAAAGTGTGGGATTCATCATTTTATGGACATCCTCAGATACACTGACTTGTGACAAAAAAGGCGGTCGTGATCTGATCCTCAAGGAGCTGACGCCTGGACCTAGGCAGCTCTATTTCACAGTTGCACCTAGCACCGGGTTCTAAGGACCACGAGCCTCTTCCGGCCCAGCCGCACCATTCAACCAAACAACCTCCACGTTCGGGCCATTTGAGGCTCTCTGCAGAAACGCCTGTGTATGATTGGTCGGCTAACGAAGGCAAAAAGAGGAGGCTGAAGTTGCTCATCTGCACCGAACCGGCGTAGAAA…	CREEHA_10MMAA4_withCtrl_peak_12	73.4378	ACGGACAGTAGTGGCATTAACTACGGAGGACGGAGTATACTATGTTCCTTGTTAACGAGATTGTCTGAGTCCTTGTTTTATCCAGGTAAAAAGTGTGGGATTCATCATTTTATGGACATCCTCAGATACACTGACTTGTGACAAAAAAGGCGGTCGTGATCTGATCCTCAAGGAGCTGACGCCTGGACCTAGGCAGCTCTATTTCACAGTTGCACCTAGCACCGGGTTCTAAGGACCACGAGCCTCTTCCGGCCCAGCCGCACCATTCAACCAAACAACCTCCACGTTCGGGCCATTTGAGGCTCTCTGCAGAAACGCCTGTGTATGATTGGTCGGCTAACGAAGGCAAAAAGAGGAGGCTGAAGTTGCTCATCTGCACCGAACCGGCGTAGAAAGTCT…	#N/A	-1.95069
Chr1_A_fumigatus_Af293:826386-827173	Afu1g02870	Afu1g02870	Ortholog(s) have role in negative regulation of cellular response to oxidative stress	0.84	0.000455	0.00129	CREEHA_CONTROL4_withCtrl_peak_26	133.637	ACAGGAAGAGAAAGCATCATGAGGATTCCAAGAATATTGAGTTGTAAACAGAATAAACTTTGGTGGTTAGTAGCAATTTCAAGTAGACTGATCCCCAGCATGAAAGAAGTCTCCAAATTCAGGACATATGCTACCCAATAAAAGTACAACGGGGACTTGGTGACTTGCCCACCTACGGAGAAAATGAGGCTGGAAAGTCGCCGACACCAATCCGCCCATGAGTAGACGCCGGATGATATTTCCGCCACAAGCGCCTCGACGCCGGATACGACCTATACGAGACAGTCCGAGGTTTCGGGGTTTGCGATGTCGGAGACTCGAAGTTCAGTGTTTCATCTTTCTAACCAGATAGAATGAAAGATCCAGAAGATGACAGTGGGTAGGTAGATATTTAATCAT…	CREEHA_10MMAA4_withCtrl_peak_13	174.77	AATATTAGCTCTACAGCTTACAGGAAGAGAAAGCATCATGAGGATTCCAAGAATATTGAGTTGTAAACAGAATAAACTTTGGTGGTTAGTAGCAATTTCAAGTAGACTGATCCCCAGCATGAAAGAAGTCTCCAAATTCAGGACATATGCTACCCAATAAAAGTACAACGGGGACTTGGTGACTTGCCCACCTACGGAGAAAATGAGGCTGGAAAGTCGCCGACACCAATCCGCCCATGAGTAGACGCCGGATGATATTTCCGCCACAAGCGCCTCGACGCCGGATACGACCTATACGAGACAGTCCGAGGTTTCGGGGTTTGCGATGTCGGAGACTCGAAGTTCAGTGTTTCATCTTTCTAACCAGATAGAATGAAAGATCCAGAAGATGACAGTGGG…	#N/A	-1.95069
Chr1_A_fumigatus_Af293:1441179-1441935	Afu1g05020	Afu1g05020	Putative sulfate transporter	0.96	0.0107	0.0207	CREEHA_CONTROL4_withCtrl_peak_71	57.9444	CTATCCGAAAATTATCCTCCGTAATTGCTCTCCGTTGCAAAACCAGCTGTTCCAACCTAACAAAAACTTTCAATTAGGTATCTTGGTATTCTGAAAGATCTTGAAGCAAAAAGGCGTTGAATGCCAAGAGGAAGTGGGAAACTGACGGCAGTCTCCAGACTTGAGGACCTCACCGCTTTTAGTTACAGCCAATCAAGACTGGTGATGGGCACCCCAGCGACATCATCCGCGCAGATTCCTCCATACCCCACCAAGCCGAACTGCCAATAGGGATTCCGGCAGAACACGCCATCGTCTGCATTGATGGTGAAAGCTCCTACCGGCTTGGAAGGTCCACATGTGTCGTGCGCGCATTTCTTCCTAGGGCATCAACCGTGCACAGTCTGACGAAGCTGTCAA…	CREEHA_10MMAA4_withCtrl_peak_43	135.372	CCGAAAATTATCCTCCGTAATTGCTCTCCGTTGCAAAACCAGCTGTTCCAACCTAACAAAAACTTTCAATTAGGTATCTTGGTATTCTGAAAGATCTTGAAGCAAAAAGGCGTTGAATGCCAAGAGGAAGTGGGAAACTGACGGCAGTCTCCAGACTTGAGGACCTCACCGCTTTTAGTTACAGCCAATCAAGACTGGTGATGGGCACCCCAGCGACATCATCCGCGCAGATTCCTCCATACCCCACCAAGCCGAACTGCCAATAGGGATTCCGGCAGAACACGCCATCGTCTGCATTGATGGTGAAAGCTCCTACCGGCTTGGAAGGTCCACATGTGTCGTGCGCGCATTTCTTCCTAGGGCATCAACCGTGCACAGTCTGACGAAGCTGTCAATGCT…	#N/A	#N/A
Chr1_A_fumigatus_Af293:1448596-1448964	Afu1g05040	Afu1g05040	Ortholog(s) have ATPase activator activity, unfolded protein binding activity	0.71	0.0272	0.047	CREEHA_CONTROL4_withCtrl_peak_73	65.2262	AGGCGTTTTTAAGATCTGCGTATCTAAAAACGGAGATAATGATATATTGAAACTCCGAGGAAGTCGAGAGGAAGGGATGAAGGGTATATTAGCGGTACGAGTCGCCTTAAAATGAGCAGGAACAGATGACTACAAGCTCGTCTTTTCTTTCTTTTCAAGAATAGGGATTCTCTTCGTGCAAGCCTTACAAAACTCCGAAAATGGTCGATACGACATTCTCGCTGCTTCGACTGACCCCGTCACAGGCTGAATCCATGGCCCGAGCGGGATTCTGACAGTTTCGATGCAATTCCATGAGCTTCTGTCCGCCTCGCAGCCTTTCCATGGCTGACTGAGGTTGAGTAATACGGCTGTTTCTGACAACCTCCTTCAATGAGCATTACTAGCATTTTGCAGCGT…	CREEHA_10MMAA4_withCtrl_peak_47	85.1434	AAGATCTGCGTATCTAAAAACGGAGATAATGATATATTGAAACTCCGAGGAAGTCGAGAGGAAGGGATGAAGGGTATATTAGCGGTACGAGTCGCCTTAAAATGAGCAGGAACAGATGACTACAAGCTCGTCTTTTCTTTCTTTTCAAGAATAGGGATTCTCTTCGTGCAAGCCTTACAAAACTCCGAAAATGGTCGATACGACATTCTCGCTGCTTCGACTGACCCCGTCACAGGCTGAATCCATGGCCCGAGCGGGATTCTGACAGTTTCGATGCAATTCCATGAGCTTCTGTCCGCCTCGCAGCCTTTCCATGGCTGACTGAGGTTGAGTAATACGGCTGTTTCTGACAACCTCCTTCAATGAGCATTACTAGCATTTTGCAGCGTAATAGTTTTG…	#N/A	#N/A
Chr1_A_fumigatus_Af293:1470840-1471104	Afu1g05130	Afu1g05130	Has domain(s) with predicted phospholipid binding activity	-0.86	0.0651	0.0987	CREEHA_CONTROL4_withCtrl_peak_74	26.2561	CTATTACCTACCTTAGGCTCTAGGTACCTTTGTCAAGTAGGAGGATTGGAAATCATCCTGCTTCTGGTCTTGATCTCTCAAAGGCAAGATACCCAGTGGCAAACTTCTGACGAGAAGGAGAGGACGGCCAAAGTCTAATCCCCATATCCTAACGCTTCTGTGCCTGTCCGGCCTGTTCCTGGCTGCGTGCCATGTATCAAGCCACTTGATTTGTCTACCATGATCATTGCGCAGATCGAAAGACACGCCGTGCCACCATAAGTGGCCGATGTTGCTGAAGTCCTTTCCGAACTCCAGTGAGGAATGGCTACCTATGATTGTGCTAGATCTCGTCGTCATGTGACTGATAATGGTTAGCTTCTATCGCCCTTAGACTCGGTAGTTAGAGCGGAGCTTTCC…	CREEHA_10MMAA4_withCtrl_peak_48	19.8902	GCAAAGGTAATCAAGGTAGGTAAATGTCATTCCAAGCCCCAATACCATGCAGCCACATATTGGGAACGTCCTATTACCTACCTTAGGCTCTAGGTACCTTTGTCAAGTAGGAGGATTGGAAATCATCCTGCTTCTGGTCTTGATCTCTCAAAGGCAAGATACCCAGTGGCAAACTTCTGACGAGAAGGAGAGGACGGCCAAAGTCTAATCCCCATATCCTAACGCTTCTGTGCCTGTCCGGCCTGTTCCTGGCTGCGTGCCATGTATCAAGCCACTTGATTTGTCTACCATGATCATTGCGCAGATCGAAAGACACGCCGTGCCACCATAAGTGGCCGATGTTGCTGAAGTCCTTTCCGAACTCCAGTGAGGAATGGCTACCTATGATTGTGCTAGATC…	#N/A	#N/A
Chr1_A_fumigatus_Af293:2414809-2415135	Afu1g09300	Afu1g09300	Ortholog of A. nidulans FGSC A4 : AN1356, A. niger CBS 513.88 : An08g00850, A. oryzae RIB40 : AO090005001593, Aspergillus wentii : Aspwe1_0127273 and Aspergillus sydowii : Aspsy1_0025389	0.68	0.0574	0.0886	CREEHA_CONTROL4_withCtrl_peak_125	47.0218	TCTGTATATATTCTCAAGCCCTATCCGTCCGTTGCCTGAATCAGAATGCGAATTGCCTACCAGAGGTATCTATACGGAGTATACCCCTCCGACGTGGGATTATCCCCATGAAACACGCAGTGATCTTCTTCATGAGGCATCAAATTCATCAGATCCTCGTTATCTGATTGGTCTTTGGCTATTCCCTCTGGAGAAGCTTTAATGTGCTCGCGGCTGATTGGCCAAGGCCCTGGCCCTTCCCCGACCCCGGAAGTTTCCGCCTTCCGGATCGGGGCTTTTCGGTAGTGGCTGCTACCCTATGACGTTTTGGGACTTTGTAACTGGACCAATGATGTTTTTGCAGACGGGGCTTTTGTTTGCTTGTTGGCCAATGATCTTTTGTGTAACAAAATGTACGCT…	CREEHA_10MMAA4_withCtrl_peak_79	59.2561	GATCTGTATATATTCTCAAGCCCTATCCGTCCGTTGCCTGAATCAGAATGCGAATTGCCTACCAGAGGTATCTATACGGAGTATACCCCTCCGACGTGGGATTATCCCCATGAAACACGCAGTGATCTTCTTCATGAGGCATCAAATTCATCAGATCCTCGTTATCTGATTGGTCTTTGGCTATTCCCTCTGGAGAAGCTTTAATGTGCTCGCGGCTGATTGGCCAAGGCCCTGGCCCTTCCCCGACCCCGGAAGTTTCCGCCTTCCGGATCGGGGCTTTTCGGTAGTGGCTGCTACCCTATGACGTTTTGGGACTTTGTAACTGGACCAATGATGTTTTTGCAGACGGGGCTTTTGTTTGCTTGTTGGCCAATGATCTTTTGTGTAACAAAATGTACG…	#N/A	#N/A
Chr1_A_fumigatus_Af293:2465338-2465692	Afu1g09540	Afu1g09540	Ortholog(s) have GTPase regulator activity, mRNA binding activity	-0.94	0.0356	0.0588	CREEHA_CONTROL4_withCtrl_peak_133	35.7682	TACTATTGTTATTATCAAACTTGTCGCCCAATTTCTCAGTCATCCCATCTGGCCTTTTACTGACACCATCCTATACCTAGATGCGTCCTAGATAGATAACAGGAGGTTGACTTGTTCCACAGTTCCCCGATCAGGCTACAGCAGTCAGGAATAGTGACCTGTCAAATCAGATCACCTTTAGCCCGATTTAGAGAAACAGGATGCATCTTCTGTGGATCCTCTGATGTGATCCGAGGCCTGGACTGGCCCATATTATTCGGCGCTGCTGCGCGGTCCAGCTTGGCTTCGGCTTATGAACTGGTTAAAAAGTACGGATTCAGGTTTGCTTACAGGTGACTGTTACTGGATAACTATCAAGCTGTCGGATTTTGGAACAAAAGACTAGGCATTTGTGTACCT…	CREEHA_10MMAA4_withCtrl_peak_82	21.4564	TTGTCGCCCAATTTCTCAGTCATCCCATCTGGCCTTTTACTGACACCATCCTATACCTAGATGCGTCCTAGATAGATAACAGGAGGTTGACTTGTTCCACAGTTCCCCGATCAGGCTACAGCAGTCAGGAATAGTGACCTGTCAAATCAGATCACCTTTAGCCCGATTTAGAGAAACAGGATGCATCTTCTGTGGATCCTCTGATGTGATCCGAGGCCTGGACTGGCCCATATTATTCGGCGCTGCTGCGCGGTCCAGCTTGGCTTCGGCTTATGAACTGGTTAAAAAGTACGGATTCAGGTTTGCTTACAGGTGACTGTTACTGGATAACTATCAAGCTGTCGGATTTTGGAACAAAAGACTAGGCATTTGTGTACCTTTCCTTTACTGATATCATGA…	#N/A	#N/A
Chr1_A_fumigatus_Af293:2698456-2698953	Afu1g10390	abcB	Putative ABC multidrug transporter; transcript induced by voriconazole	-0.7	0.0332	0.0558	CREEHA_CONTROL4_withCtrl_peak_147	27.9279	TGTGCTGGCTTCTGGACCAACTGGTTGTCAATAATGGCGCGTTCGAACCCTGGCTTCAACAATTCCTGACCAGCAGCCACATTTCAAGCCCGACTGGCCCAAGTGCATTAGCGCCTGCAGGAATCAAGAGAAACTGGGATGCCAGCACGTTCCATTTGCCCGCCCCAACGCCCACCCCCGATCGTCCGTCTGTCACGATGTCGTTCATACCTGGTAGCCTCCGAGTCTACAGACTACAGTGTCTACTAGGTGAACTTGTACCTGGGACTTTAACCATGCGGTGAGGATGAGGCTACTGAGACATCTTCCCATGGTGGCGTGCCGCCAACACGCCACCTAACAGGAGTCGACGGAGACCTCGTACTTCTAGGTCTCCCTCGTCGTCAAACTCGATGGGGC…	CREEHA_10MMAA4_withCtrl_peak_90	26.8354	CTTCAACAATTCCTGACCAGCAGCCACATTTCAAGCCCGACTGGCCCAAGTGCATTAGCGCCTGCAGGAATCAAGAGAAACTGGGATGCCAGCACGTTCCATTTGCCCGCCCCAACGCCCACCCCCGATCGTCCGTCTGTCACGATGTCGTTCATACCTGGTAGCCTCCGAGTCTACAGACTACAGTGTCTACTAGGTGAACTTGTACCTGGGACTTTAACCATGCGGTGAGGATGAGGCTACTGAGACATCTTCCCATGGTGGCGTGCCGCCAACACGCCACCTAACAGGAGTCGACGGAGACCTCGTACTTCTAGGTCTCCCTCGTCGTCAAACTCGATGGGGCAGTGGTACGGATCTGGGATAAATGTTCTTAGACAGACCTCACCTGACTATTGA…	#N/A	#N/A
Chr1_A_fumigatus_Af293:3139777-3140373	Afu1g11920	Afu1g11920	Ortholog(s) have role in establishment or maintenance of cell polarity and cell tip localization	-0.98	0.00295	0.00665	CREEHA_CONTROL4_withCtrl_peak_170	107.561	CGGGTAGCCCAACGTGCTCCCCGGACTATCAAGACAACGTCCGAAAGGGGGTGTCCATAATCTCCAAAACAAGCGCCCCTTGCGCGCGCTTATTAGGATTGACCTAAGCCAGGTACTTAGGCAAGAATGCTCTAACTACGATAGGCTTAGCGCATGCTTGTTTGGCCCTAGGGCAAAGAATCGTAGGACTTATCAGGTGACATACTGGGGTCTGTATGATGATAAAGCACCGTTCATTGGACGCGCGAGCAAAATTAGTGTCGATCTGCCACCCCCGCTCACTTTCGGAGCCTTTCCAACAATCGTCCCGTCATCACCCGATTAACCCATCCTTGCCCATCACCTTCGTCTCAGATTCGACCTTTTACCAATCTTCCATCCAAATCTCTGTGGGTAAGT…	CREEHA_10MMAA4_withCtrl_peak_105	61.5543	CCGGACTATCAAGACAACGTCCGAAAGGGGGTGTCCATAATCTCCAAAACAAGCGCCCCTTGCGCGCGCTTATTAGGATTGACCTAAGCCAGGTACTTAGGCAAGAATGCTCTAACTACGATAGGCTTAGCGCATGCTTGTTTGGCCCTAGGGCAAAGAATCGTAGGACTTATCAGGTGACATACTGGGGTCTGTATGATGATAAAGCACCGTTCATTGGACGCGCGAGCAAAATTAGTGTCGATCTGCCACCCCCGCTCACTTTCGGAGCCTTTCCAACAATCGTCCCGTCATCACCCGATTAACCCATCCTTGCCCATCACCTTCGTCTCAGATTCGACCTTTTACCAATCTTCCATCCAAATCTCTGTGGGTAAGTGGCTCATCATCTAGTTTCAC…	#N/A	#N/A
Chr1_A_fumigatus_Af293:3153607-3153933	Afu1g11950	Afu1g11950	Has domain(s) with predicted protein kinase binding activity and role in regulation of cyclin-dependent protein serine/threonine kinase activity	-0.91	0.0889	0.129	CREEHA_CONTROL4_withCtrl_peak_177	25.7578	CTCGTTAGTAGAGGCTAGTAGGAGTAATACTAGTAGGTAGTAAAGCATCCACTTGCTTCCCCATGGCTCTGACATCAACCGGTATTTCACTTTCCTTTCTCCCAAGACAAAGCAGAGACAAATCATCCTGGATTGACTATGACCAAACCAGAACCGACCCAAACGAGTCCAAAGGAGGAGGATCAACCCTCTGGACCTGCGTCCCGGCCAAACTCTGTCTATTCTGTATGGACGCTCTTGCACTGTGGACACAGCGGACACACCACCTTCTCCGGACGAGCACTAACCGACCCTGGCTCTTTGAGCGGAGTAAGTAGTGGTGTCGTGATATGAACAGATGAAGGATGATGTCTTGATCTCATCCTTCAATTATTACCTTTTTTTTGCCCTCACTACTAC…	CREEHA_10MMAA4_withCtrl_peak_106	14.5031	GTTACCATTCCACAACTCGTTAGTAGAGGCTAGTAGGAGTAATACTAGTAGGTAGTAAAGCATCCACTTGCTTCCCCATGGCTCTGACATCAACCGGTATTTCACTTTCCTTTCTCCCAAGACAAAGCAGAGACAAATCATCCTGGATTGACTATGACCAAACCAGAACCGACCCAAACGAGTCCAAAGGAGGAGGATCAACCCTCTGGACCTGCGTCCCGGCCAAACTCTGTCTATTCTGTATGGACGCTCTTGCACTGTGGACACAGCGGACACACCACCTTCTCCGGACGAGCACTAACCGACCCTGGCTCTTTGAGCGGAGTAAGTAGTGGTGTCGTGATATGAACAGATGAAGGATGATGTCTTGATCTCATCCTTCAATTATTACCTTTTTTT…	#N/A	#N/A
Chr1_A_fumigatus_Af293:3293240-3293942	NA	#N/A	NA	-0.12	0.676	0.732	CREEHA_CONTROL4_withCtrl_peak_193	74.7906	CATGAATCATGTTGCTTGACCAAGGCGATCAGCAGCAGACTAACCAAGTCCTCGACAAAAGCAATTCCACGCGTCGATATCAAGCACAGGGGGAAAAAAATATCACAATCCTCTGTCTATACGGTCAAGAGCAATGGCAAGTTCGTGATAGTCCCACGGTCCCACCACTGTCGCTCCTCCGCTTCGCTTCTGTCATGATGATCAATCATTTCTTGGGTATCGGACGGAAACTTTCAACAAAACCCACTTCTGGCGGTCCGCACCGAATGGAGAAACGGGCCCGCCTCAAGCCGCCCATGGACATTCCTCTGGTTGGTTGTTCTTATCACCCAAAGAAAGGCGATCCAATCAGTAATAGATTAAGGGCCTGAGGTACAGGTGGTTTCCTCATTCCAGACG…	CREEHA_10MMAA4_withCtrl_peak_110	84.3508	GAATCATGTTGCTTGACCAAGGCGATCAGCAGCAGACTAACCAAGTCCTCGACAAAAGCAATTCCACGCGTCGATATCAAGCACAGGGGGAAAAAAATATCACAATCCTCTGTCTATACGGTCAAGAGCAATGGCAAGTTCGTGATAGTCCCACGGTCCCACCACTGTCGCTCCTCCGCTTCGCTTCTGTCATGATGATCAATCATTTCTTGGGTATCGGACGGAAACTTTCAACAAAACCCACTTCTGGCGGTCCGCACCGAATGGAGAAACGGGCCCGCCTCAAGCCGCCCATGGACATTCCTCTGGTTGGTTGTTCTTATCACCCAAAGAAAGGCGATCCAATCAGTAATAGATTAAGGGCCTGAGGTACAGGTGGTTTCCTCATTCCAGACGTCT…	#N/A	#N/A
Chr1_A_fumigatus_Af293:3330684-3331131	Afu1g12610	hsp88	Hsp70 chaperone; conidia-enriched protein; induction in response to hydrogen peroxide Yap1-dependent	0.63	0.0239	0.042	CREEHA_CONTROL4_withCtrl_peak_197	77.4055	ACGGCTGCTGACATAATGCCAAGCATGTGTGTTTCCTTCGTGGCAAGTTCTCCCGGTGACAGCCCGGTTAAAGATGTCCAAAAGGTCATGGACAAGTCATGTAATTGTCGCTGCCAAGATCCATTACCTGATGGTTTAATAACAATTTGCCTTGCCCATCCCCCTTTCTTTGTTTACTGTTAGTCACATCGATGGTGATTGGTCAGGTGACTCCTGATTGAATCGATAAGGCGGCAGAACCCCGCCAAAAGCGGTGAGTCAAAGGAAGGATACTGCCGGTAACCCCCCCTAGGCGGTGTGACGCGGGAAGATTCGAGTATGAGCTAGAAGGTTCGATAGGCAGCACAAGGGACAGCTTGGGCTTCAGGAACAGGCATAACTAAGAGTAATTGCCCCAGA…	CREEHA_10MMAA4_withCtrl_peak_114	132.115	TTCGTGGCAAGTTCTCCCGGTGACAGCCCGGTTAAAGATGTCCAAAAGGTCATGGACAAGTCATGTAATTGTCGCTGCCAAGATCCATTACCTGATGGTTTAATAACAATTTGCCTTGCCCATCCCCCTTTCTTTGTTTACTGTTAGTCACATCGATGGTGATTGGTCAGGTGACTCCTGATTGAATCGATAAGGCGGCAGAACCCCGCCAAAAGCGGTGAGTCAAAGGAAGGATACTGCCGGTAACCCCCCCTAGGCGGTGTGACGCGGGAAGATTCGAGTATGAGCTAGAAGGTTCGATAGGCAGCACAAGGGACAGCTTGGGCTTCAGGAACAGGCATAACTAAGAGTAATTGCCCCAGATTGAGTCAGGCTCTGGGAGATCGAGAGCAGTATAAG…	#N/A	#N/A
Chr1_A_fumigatus_Af293:3539355-3539843	Afu1g13300	Afu1g13300	Ortholog(s) have cyclohydrolase activity and role in riboflavin biosynthetic process	0.57	0.126	0.174	CREEHA_CONTROL4_withCtrl_peak_207	53.6162	GGTGTTGAGGCTGGGATATTTTATGTTTTGTCTCTTGCGCTTCGATATCAACAGATTGACAATAATGAATAACTATCTACGGACTATGAATGCAGCTCGATCTACTCCGTATTTAGTCGGGCAATCTCCCGTAGAAGATGCTAGACTGCGCTGAAAGACTAGGCACAGTTAATTGCCGCGGATCACGTCAGGCCTGACAAATGACAGGTGGACCTTCATGTAATCGCACGATGAGTCAGCGCCTCTTCTCCCCCGCCGACTTGCAGCTGCGGATGTCCCGAGGAGCCGAACATTGAATCTATCCCAAGAGTGACTGAAATATGATTGCAATCGTCGTCTTTTTCTTGCAGAGAATGTGGTGAGGTGATCAATCGTGTTTTTCTTCATATATTATATTCT…	CREEHA_10MMAA4_withCtrl_peak_120	58.3132	GTCTGGCTCGTTTGATCACATGGGATTAAAATATGGTGTTGAGGCTGGGATATTTTATGTTTTGTCTCTTGCGCTTCGATATCAACAGATTGACAATAATGAATAACTATCTACGGACTATGAATGCAGCTCGATCTACTCCGTATTTAGTCGGGCAATCTCCCGTAGAAGATGCTAGACTGCGCTGAAAGACTAGGCACAGTTAATTGCCGCGGATCACGTCAGGCCTGACAAATGACAGGTGGACCTTCATGTAATCGCACGATGAGTCAGCGCCTCTTCTCCCCCGCCGACTTGCAGCTGCGGATGTCCCGAGGAGCCGAACATTGAATCTATCCCAAGAGTGACTGAAATATGATTGCAATCGTCGTCTTTTTCTTGCAGAGAATGTGGTGAGGT…	#N/A	#N/A
Chr1_A_fumigatus_Af293:3664127-3665087	Afu1g13740	Afu1g13740	Predicted pentafunctional polypeptide; predicted essential gene	0.18	0.524	0.593	CREEHA_CONTROL4_withCtrl_peak_220	32.7063	TTTATTAGATCGTGGCCTGCTCTGTTATGGAAGCTCAGACACTGTTGAAGGAATAAACTGTTCCTAATATTAGAACCCGTCCCACCGACCTCCGCAAACGATCCACTGCACACACGCACGCACATACTCTGTACTCGTGTATCTCATTCATGTCTCAAGGGTCTCAAATATCCAGCAAATCAACTCAGAATCTATCCTAGTCTCTGAAGTGGATAAGAGACTTCTATAAAAAAATCTCCGATAATGTACATGCATGCTTAGTGTTGAGTAGTCAAGTCTTGCTGATCAGATCTCGACTCTAATCGAACAGCGTGAACGCGGGTCGAGACCCGATCAGCCCAGATGGGTCAATGTCAAGACAAGTCAGTCCAGACCATTTCAACTTCATTTACACCGAGT…	CREEHA_10MMAA4_withCtrl_peak_124	64.8545	CCTAATATTAGAACCCGTCCCACCGACCTCCGCAAACGATCCACTGCACACACGCACGCACATACTCTGTACTCGTGTATCTCATTCATGTCTCAAGGGTCTCAAATATCCAGCAAATCAACTCAGAATCTATCCTAGTCTCTGAAGTGGATAAGAGACTTCTATAAAAAAATCTCCGATAATGTACATGCATGCTTAGTGTTGAGTAGTCAAGTCTTGCTGATCAGATCTCGACTCTAATCGAACAGCGTGAACGCGGGTCGAGACCCGATCAGCCCAGATGGGTCAATGTCAAGACAAGTCAGTCCAGACCATTTCAACTTCATTTACACCGAGTATGCCGCATGAGTCAATTTTTTTTTTTTTTTTTTTTTTTTTTTTTTTTCAATCAAACAGTAA…	#N/A	#N/A
Chr1_A_fumigatus_Af293:3668281-3668668	Afu1g13750	Afu1g13750	C2H2 transcription factor; calcium induced	0.5	0.108	0.153	CREEHA_CONTROL4_withCtrl_peak_223	32.2762	TCCGAACTTATCCTGCACAGGGAGTGTGGCTCAGTCGCTGCAAGGGGATAGATTGTAAAGAGCCAGTGCTAAATGACCTGTCTGCGCTCCGCAGTCCGTACTCGGTTGTACCTTGTCAAGGACAACGCATTTATCATTAGCTGCAGGAATTGTGGCTTGGAAGATACCCGACTCCATAATGGTGGGTTCATCTTTTTTTGAGTGTCCGGCTTAATGGCTCGGTGGGGCATGGGGCCAGGTGGACGGTGGACGGCGCTAAATCCCCCAGACAAAAACAGATCGATCAATCAAACCTAACCCTCAGGCAGTACGTATTCGTAATTATGGTATTTTTCCCTGGGTATTATTTGTAATCCTGAGTCAAGGATTGTCTGTTGTCATAACTCCTTCGGGCAAGCC…	CREEHA_10MMAA4_withCtrl_peak_128	64.3654	CCGAACTTATCCTGCACAGGGAGTGTGGCTCAGTCGCTGCAAGGGGATAGATTGTAAAGAGCCAGTGCTAAATGACCTGTCTGCGCTCCGCAGTCCGTACTCGGTTGTACCTTGTCAAGGACAACGCATTTATCATTAGCTGCAGGAATTGTGGCTTGGAAGATACCCGACTCCATAATGGTGGGTTCATCTTTTTTTGAGTGTCCGGCTTAATGGCTCGGTGGGGCATGGGGCCAGGTGGACGGTGGACGGCGCTAAATCCCCCAGACAAAAACAGATCGATCAATCAAACCTAACCCTCAGGCAGTACGTATTCGTAATTATGGTATTTTTCCCTGGGTATTATTTGTAATCCTGAGTCAAGGATTGTCTGTTGTCATAACTCCTTCGGGCAAGCCC…	#N/A	#N/A
Chr1_A_fumigatus_Af293:3686960-3687974	Afu1g13810	Afu1g13810	Ortholog of Aspergillus fumigatus A1163 : AFUB_013290	0.76	0.0194	0.0349	CREEHA_CONTROL4_withCtrl_peak_227	21.4905	ATGGCGCCGTCACTGGGGAGTCATTAGCCTCGGACCCCTGCCGTAGAGAACGCCCTTCCGTTATCCATACTCTGTAGATAGCCCACCGAAAGAAGAAGAAGGGAGAATAGAATCCGTTCCAGGCCAATTAGCGGGTCTCAACGCCGGAATAAGTGGCATTAATCGGCTTATGCTCAGCATTAGTTCGTCAGCCAACATCGGCCTTGGCCGATGTGGAGCAAGCAGCCGCCATCTATTGCAGCTCGAGTCCCATGGACGCTGGATACCTCGTGGTCTGGATCATCAGCATAAGATAGGTTGGTGCAGTCACTGTATCTTCTTTGGTGTGTCAATACGAAGCAAATTCGCGATCAAACCTTGGGCTGGATTCGAGGTTTGTGTACCTCTCTGGGGGGTATG…	CREEHA_10MMAA4_withCtrl_peak_134	36.6524	GGAGTCATTAGCCTCGGACCCCTGCCGTAGAGAACGCCCTTCCGTTATCCATACTCTGTAGATAGCCCACCGAAAGAAGAAGAAGGGAGAATAGAATCCGTTCCAGGCCAATTAGCGGGTCTCAACGCCGGAATAAGTGGCATTAATCGGCTTATGCTCAGCATTAGTTCGTCAGCCAACATCGGCCTTGGCCGATGTGGAGCAAGCAGCCGCCATCTATTGCAGCTCGAGTCCCATGGACGCTGGATACCTCGTGGTCTGGATCATCAGCATAAGATAGGTTGGTGCAGTCACTGTATCTTCTTTGGTGTGTCAATACGAAGCAAATTCGCGATCAAACCTTGGGCTGGATTCGAGGTTTGTGTACCTCTCTGGGGGGTATGAATCCAGCTGCAAAGC…	#N/A	#N/A
Chr1_A_fumigatus_Af293:3831520-3831882	Afu1g14330	abcC	Putative ABC transporter; mutation causes increased azole itraconazole, voriconazole and posaconazole sensitivity	-0.92	0.0308	0.0523	CREEHA_CONTROL4_withCtrl_peak_240	26.37	GGAGACTTGGCATCTGTTCACGGCAGTTCCGAAGTTAAACTCTGGTACAACTCATCTCACCAGGGCTCAGCCTCAGGTCAGCAACGAATTATGAATGCCAGACGGATACTCCACAGGGTCGTTTATGCTACTTAGGCTACCTACCCTTCGCTTATTGCGAGATCCGTGGTCCGGCCGGATTCATATGGATATGTTTTCGAATTTTACGGAGAACAATCGCCCATTCGTACCCGTCCTTGGACTGGGCCCGGAGGCGTACTGTCTCGACAACCCGATTCGTCGGGTCCAAGAAAAGAGAAAAGATTTCATGCCACTCATTGGTTGATCTTGTAGTCAAGAAGATGGGGGCAAACTTGTCCCTGACCCTTGCTGACATTAGTTCATCATTCTGGAAGCCCA…	CREEHA_10MMAA4_withCtrl_peak_141	14.7686	ATCATCCCACAGGAGACTTGGCATCTGTTCACGGCAGTTCCGAAGTTAAACTCTGGTACAACTCATCTCACCAGGGCTCAGCCTCAGGTCAGCAACGAATTATGAATGCCAGACGGATACTCCACAGGGTCGTTTATGCTACTTAGGCTACCTACCCTTCGCTTATTGCGAGATCCGTGGTCCGGCCGGATTCATATGGATATGTTTTCGAATTTTACGGAGAACAATCGCCCATTCGTACCCGTCCTTGGACTGGGCCCGGAGGCGTACTGTCTCGACAACCCGATTCGTCGGGTCCAAGAAAAGAGAAAAGATTTCATGCCACTCATTGGTTGATCTTGTAGTCAAGAAGATGGGGGCAAACTTGTCCCTGACCCTTGCTGACATTAGTTCATCATT…	#N/A	#N/A
Chr1_A_fumigatus_Af293:4205810-4206344	Afu1g15550	Afu1g15550	Has domain(s) with predicted DNA binding, DNA-binding transcription factor activity, sequence-specific DNA binding activity and role in regulation of transcription, DNA-templated	-0.13	0.787	0.827	CREEHA_CONTROL4_withCtrl_peak_263	38.4469	GCAGGATGGTCTCGTGGATACGGGAAGTATTGAGACTCTTATCATATTCATATCGATGATGTTCCCGATGACAATCCACTGTTCCCCCCCTCCGATATCGTTCAAGAGCTGATTCATCCCAACCCAATCGGGAAGGGCAGCGCACGTCCCCGCACCCAAAATTAGACCCAATCTGGCATAGTGCTGTCACCGAAGGGCGCGCACTAGCCAGACATGCAGATGACTCAGGTATCCTTCGGACTTCGCGCGCTCCTCTCCGAGAGGGCAACCGCCTTTCCAGGCATTGGGAGCCGTCATGACAGAGACACGGTAGCTCTCCACTGCCGTCCATAGGAAACGCCGTGGCTGCTCAACCCTGGAAAGTGTGGAAACAGGTGGCCCTTGACCATGCAGTTTGGC…	CREEHA_10MMAA4_withCtrl_peak_159	30.9306	GACGTAGGCAGGATGGTCTCGTGGATACGGGAAGTATTGAGACTCTTATCATATTCATATCGATGATGTTCCCGATGACAATCCACTGTTCCCCCCCTCCGATATCGTTCAAGAGCTGATTCATCCCAACCCAATCGGGAAGGGCAGCGCACGTCCCCGCACCCAAAATTAGACCCAATCTGGCATAGTGCTGTCACCGAAGGGCGCGCACTAGCCAGACATGCAGATGACTCAGGTATCCTTCGGACTTCGCGCGCTCCTCTCCGAGAGGGCAACCGCCTTTCCAGGCATTGGGAGCCGTCATGACAGAGACACGGTAGCTCTCCACTGCCGTCCATAGGAAACGCCGTGGCTGCTCAACCCTGGAAAGTGTGGAAACAGGTGGCCCTTGACCATGCA…	-1.31524	#N/A
Chr1_A_fumigatus_Af293:4215766-4216316	Afu1g15590	cybS	Putative succinate dehydrogenase membrane anchor subunit with a predicted role in the citric acid cycle; transcript up-regulated in conidia exposed to neutrophils; induced by exposure to artemisinin	0.22	0.523	0.593	CREEHA_CONTROL4_withCtrl_peak_265	28.3303	ACTCACGAGGCAGAGGAGGTAGAATCTGCTTCTTCGCAGAAGCATGGAAAGCCACAACCTGCGACACGTTCTTGTTCACCAAGGGCGACCGGAAGGCAGACAGGCAAGAGTGCCTGGAAAGGAGGGACTGGCGCGCAATCGAAGCCATCGTGTCGATATACTGAGAAGTCGGTCCAAGCAATATCCTAAAGCGAGCTGCACTGCAGACCTGAGGGCGTTTAGGAGTCCTGAACCTAAGGCAGTAGCAACGCTTGAGATCGTGAAGTTGAACTGGAACCTCGGGAATCCGATTCGGGATGCGGTCATCACATTGTGCGCACTCTGATTCGCCAGTGACTCTCCGCCCAGCCGAAAATGGCCGATGTTCCGGCAGATGGATTTGTATGGGGTCTTGCGGAT…	CREEHA_10MMAA4_withCtrl_peak_162	23.1066	TCTTCGCAGAAGCATGGAAAGCCACAACCTGCGACACGTTCTTGTTCACCAAGGGCGACCGGAAGGCAGACAGGCAAGAGTGCCTGGAAAGGAGGGACTGGCGCGCAATCGAAGCCATCGTGTCGATATACTGAGAAGTCGGTCCAAGCAATATCCTAAAGCGAGCTGCACTGCAGACCTGAGGGCGTTTAGGAGTCCTGAACCTAAGGCAGTAGCAACGCTTGAGATCGTGAAGTTGAACTGGAACCTCGGGAATCCGATTCGGGATGCGGTCATCACATTGTGCGCACTCTGATTCGCCAGTGACTCTCCGCCCAGCCGAAAATGGCCGATGTTCCGGCAGATGGATTTGTATGGGGTCTTGCGGATGCTTCAAGCTGTCACTTTTCTAGTATTGTA…	#N/A	#N/A
Chr1_A_fumigatus_Af293:4222987-4223272	Afu1g15640	Afu1g15640	Has domain(s) with predicted carbon-sulfur lyase activity and role in metabolic process	-0.67	0.198	0.256	CREEHA_CONTROL4_withCtrl_peak_268	29.8645	CGAGAGAAGGAGAAAGACCGCTCTGGCTCTGGCTCAGGTGGTTCTGGTTCTGGAGGATCCAAGCATTTAAGCAAGCCAGCCATCCTCCGCCCGAACCAAGTAGCATGCGGAGAATCAAGCCCGTCCGATTTCTCTGTTTCTAATCCCTCGTTCTTGGCCTCACCCTGATTCCCACTAACTAGATGAGTCCTAGTTACTTCGTATCTACTTCACAGTACAGCCGAGTCTGGACTGAAGCCACTAGTCGGAAAATAGAAATCCGCGTCGCGGTTAGCCGCCAGATGAGGTTGGCCAAGCCTCCGGGGATCCGTTGTCTGGGCCTCTTCACGTCATCGGTATGCTTATCGAATATCTCCTCATACGACCAACGATTCTGACCTTACTACAAACCTCTCTCTT…	CREEHA_10MMAA4_withCtrl_peak_165	15.2775	GACCGCTCTGGCTCTGGCTCAGGTGGTTCTGGTTCTGGAGGATCCAAGCATTTAAGCAAGCCAGCCATCCTCCGCCCGAACCAAGTAGCATGCGGAGAATCAAGCCCGTCCGATTTCTCTGTTTCTAATCCCTCGTTCTTGGCCTCACCCTGATTCCCACTAACTAGATGAGTCCTAGTTACTTCGTATCTACTTCACAGTACAGCCGAGTCTGGACTGAAGCCACTAGTCGGAAAATAGAAATCCGCGTCGCGGTTAGCCGCCAGATGAGGTTGGCCAAGCCTCCGGGGATCCGTTGTCTGGGCCTCTTCACGTCATCGGTATGCTTATCGAATATCTCCTCATACGACCAACGATTCTGACCTTACTACAAACCTCTCTCTTCTTCCTTCAATGACA…	#N/A	#N/A
Chr1_A_fumigatus_Af293:4222987-4223272	Afu1g15630	Afu1g15630	Ortholog of Aspergillus fumigatus A1163 : AFUB_015160	-0.67	0.198	0.256	CREEHA_CONTROL4_withCtrl_peak_268	29.8645	CGAGAGAAGGAGAAAGACCGCTCTGGCTCTGGCTCAGGTGGTTCTGGTTCTGGAGGATCCAAGCATTTAAGCAAGCCAGCCATCCTCCGCCCGAACCAAGTAGCATGCGGAGAATCAAGCCCGTCCGATTTCTCTGTTTCTAATCCCTCGTTCTTGGCCTCACCCTGATTCCCACTAACTAGATGAGTCCTAGTTACTTCGTATCTACTTCACAGTACAGCCGAGTCTGGACTGAAGCCACTAGTCGGAAAATAGAAATCCGCGTCGCGGTTAGCCGCCAGATGAGGTTGGCCAAGCCTCCGGGGATCCGTTGTCTGGGCCTCTTCACGTCATCGGTATGCTTATCGAATATCTCCTCATACGACCAACGATTCTGACCTTACTACAAACCTCTCTCTT…	CREEHA_10MMAA4_withCtrl_peak_165	15.2775	GACCGCTCTGGCTCTGGCTCAGGTGGTTCTGGTTCTGGAGGATCCAAGCATTTAAGCAAGCCAGCCATCCTCCGCCCGAACCAAGTAGCATGCGGAGAATCAAGCCCGTCCGATTTCTCTGTTTCTAATCCCTCGTTCTTGGCCTCACCCTGATTCCCACTAACTAGATGAGTCCTAGTTACTTCGTATCTACTTCACAGTACAGCCGAGTCTGGACTGAAGCCACTAGTCGGAAAATAGAAATCCGCGTCGCGGTTAGCCGCCAGATGAGGTTGGCCAAGCCTCCGGGGATCCGTTGTCTGGGCCTCTTCACGTCATCGGTATGCTTATCGAATATCTCCTCATACGACCAACGATTCTGACCTTACTACAAACCTCTCTCTTCTTCCTTCAATGACA…	#N/A	#N/A
Chr1_A_fumigatus_Af293:4307717-4308101	Afu1g15900	Afu1g15900	Ortholog(s) have mitotic spindle midzone, nuclear periphery localization	-0.31	0.346	0.419	CREEHA_CONTROL4_withCtrl_peak_274	69.061	ATCTCGCTTAGTATGCCCATCGAAAGTGTAAAAAAACAATGGGTACCAAATCCCAGACAAAGAAGAGCAGCCGAATTAAAGTTGCGCCGGACCTCGAGAAAAAATTAAGTTGACAGACCCAAACAAGCGGTGATCTAGACCCGCACTAACCTGATTAGGTTCCATCTCGCGAGAAACGCAGAACATGGACCGGGATATCACCCCAGGCTGGCTTCCCATTGGTTCAAGACAGAAAGCCCCGTCAGGCTGGATTCCATCAAAGGTGATGGAGGTGGGGCCCGACGGAAATCTGAGTGGGCAGCGACCATCAGACGCGGAGAGCGACGCCCTAATTATGATTGGGTGTTGGAATCGGCAACGACCGATGGATTCTAAATTTGGTTAGTGAGGGGTTATCGG…	CREEHA_10MMAA4_withCtrl_peak_166	50.8405	ACAATGGGTACCAAATCCCAGACAAAGAAGAGCAGCCGAATTAAAGTTGCGCCGGACCTCGAGAAAAAATTAAGTTGACAGACCCAAACAAGCGGTGATCTAGACCCGCACTAACCTGATTAGGTTCCATCTCGCGAGAAACGCAGAACATGGACCGGGATATCACCCCAGGCTGGCTTCCCATTGGTTCAAGACAGAAAGCCCCGTCAGGCTGGATTCCATCAAAGGTGATGGAGGTGGGGCCCGACGGAAATCTGAGTGGGCAGCGACCATCAGACGCGGAGAGCGACGCCCTAATTATGATTGGGTGTTGGAATCGGCAACGACCGATGGATTCTAAATTTGGTTAGTGAGGGGTTATCGGAGGCAAGGGTCTGCCTGACCCACTTCCACTCTTCA…	#N/A	#N/A
Chr1_A_fumigatus_Af293:4308634-4309129	Afu1g15910	Afu1g15910	Ortholog(s) have role in conidiophore development	0.88	0.0204	0.0363	CREEHA_CONTROL4_withCtrl_peak_275	5.47413	TCCCACCATGACCTAGTCATGTAGGTACTTGTAAGCAGTCGCGATTTTGTTCTGTCACACCCTTCCTTGGCCGTTCTTTTCATCCTTCGAAAGCCTTTCTAATCCTTCTGCGGAATACCACCGAAATGCCACTAACCCGCCGAATTCTGAGGTCATAGTCTTATATATTATTGCGGAAGCGTTCCTTTCTCGATTGGACGTGGGTCGAAGCCGCCGGCCAGAAGTTTCATCCGGCGGCCTGGGAATATCTTGTCCCACACAAGGCGTGACTGGGCCTTGGCGTCTGCGTCTCAAGGCTGAAACAGCGTGGCATTCCACCCAGAGCTCAGTGACTAGGGTACATCCTGTTATCTTCTTCGACTATTCAACCTCGTGCACATATGCATTTGATTTGCAATG…	CREEHA_10MMAA4_withCtrl_peak_167	31.335	CAACCCCGAATAGCTCTGATAGTCTAGGATAGCCTCTGCAATTCCCACCATGACCTAGTCATGTAGGTACTTGTAAGCAGTCGCGATTTTGTTCTGTCACACCCTTCCTTGGCCGTTCTTTTCATCCTTCGAAAGCCTTTCTAATCCTTCTGCGGAATACCACCGAAATGCCACTAACCCGCCGAATTCTGAGGTCATAGTCTTATATATTATTGCGGAAGCGTTCCTTTCTCGATTGGACGTGGGTCGAAGCCGCCGGCCAGAAGTTTCATCCGGCGGCCTGGGAATATCTTGTCCCACACAAGGCGTGACTGGGCCTTGGCGTCTGCGTCTCAAGGCTGAAACAGCGTGGCATTCCACCCAGAGCTCAGTGACTAGGGTACATCCTGTTATCTTCTT…	#N/A	#N/A
Chr2_A_fumigatus_Af293:150797-151136	NA	#N/A	NA	-0.92	0.00972	0.0192	CREEHA_CONTROL4_withCtrl_peak_299	69.798	TAACCATTTCTTGGGCTTATTCAATCTCCCCTGCAACTATCCCAGTAGATTGAAAGGAAGTATTAACCAACGACCTTTCTAACTAACGAGTTCTAATTAATAAGGACACCCGAACTCCTCTGAGGGGTGTCACCTGTAACCTGGACGACAGGGCAGGTGTGGATTCCCACTGACTGACTGTGCCTTGGAAGCAGGCATTACAGCGGATTAGGTGGAGCGAATAATTGCCGAGAGAAAACGCCTCCCCGGGCCTGGACTGGTCGTGACCCATGTTGCTCTGCAAGTAATCTTCTATTCTTCCTATGGCTACGGGCCGATCCACTGCCTCAGGCTGTCAGGCCCTCCAATCAGGCATCAACATGACTAATTCTAATCACGTGCTTTTTGGGACACTATCCA…	CREEHA_10MMAA4_withCtrl_peak_184	28.485	ACCATTTCTTGGGCTTATTCAATCTCCCCTGCAACTATCCCAGTAGATTGAAAGGAAGTATTAACCAACGACCTTTCTAACTAACGAGTTCTAATTAATAAGGACACCCGAACTCCTCTGAGGGGTGTCACCTGTAACCTGGACGACAGGGCAGGTGTGGATTCCCACTGACTGACTGTGCCTTGGAAGCAGGCATTACAGCGGATTAGGTGGAGCGAATAATTGCCGAGAGAAAACGCCTCCCCGGGCCTGGACTGGTCGTGACCCATGTTGCTCTGCAAGTAATCTTCTATTCTTCCTATGGCTACGGGCCGATCCACTGCCTCAGGCTGTCAGGCCCTCCAATCAGGCATCAACATGACTAATTCTAATCACGTGCTTTTTGGGACACTATCCAGA…	#N/A	#N/A
Chr2_A_fumigatus_Af293:457618-459029	Afu2g01830	Afu2g01830	Ortholog(s) have structural constituent of ribosome activity and mitochondrial large ribosomal subunit, mitochondrial membrane localization	0.82	0.00201	0.00476	CREEHA_CONTROL4_withCtrl_peak_318	86.4032	CCACGTATAATTAATACAAAATGGAGCAGACAATTGAAGGGCTGCCGCTTTAGCCGACAGCACCAGAACTTGCCGACACCAGTCCGATGATGAGGTCATGTTGCATGAAGAAGTATTCCGTAACTAATGGTAGGACTCTTACTAGCAAAGCGCTGAGAAATTTAGTAAGGGACTAGTCCACAGGTAGATTACTCCGGAGACTAGCTGCAAGCAAATTGCAGAAAAGTTGCCGAACTTGCAAGGAGTTAGAGCTTCGGGGCCGCTGTCTGAGAGCTAGACTCGTAAAAGATTGCTGGCGCCAGTCAAGCCTCCAAAGCAAAGCAAAACAAAAAGTGTGGCTTGATCCACTAGCCACCTTGTACGGTAGACCATGGGAACCCCCTCCGCAGCCAAGAAACG…	CREEHA_10MMAA4_withCtrl_peak_194	169.888	GAGTAGAGGTGTTCAATGGAACACTGGCACTCATGTACCTTCGTATTTCAGGCAAGCAATCACCGCATCATTTCGCAACTGGTCAAATTACCTCAAACACAGCCACGTATAATTAATACAAAATGGAGCAGACAATTGAAGGGCTGCCGCTTTAGCCGACAGCACCAGAACTTGCCGACACCAGTCCGATGATGAGGTCATGTTGCATGAAGAAGTATTCCGTAACTAATGGTAGGACTCTTACTAGCAAAGCGCTGAGAAATTTAGTAAGGGACTAGTCCACAGGTAGATTACTCCGGAGACTAGCTGCAAGCAAATTGCAGAAAAGTTGCCGAACTTGCAAGGAGTTAGAGCTTCGGGGCCGCTGTCTGAGAGCTAGACTCGTAAAAGATTGCTGGC…	#N/A	#N/A
Chr2_A_fumigatus_Af293:693920-694362	Afu2g02690	Afu2g02690	Ortholog(s) have role in positive regulation of transcription from RNA polymerase II promoter involved in cellular response to chemical stimulus	-0.46	0.185	0.243	CREEHA_CONTROL4_withCtrl_peak_336	44.6601	GCTCCCTGGCCATACAGATAGAGCGCTGTTCCTTTTGTTTCTGGTATCAACGGATGAATAATTTCCAGAGTTCTAACTCTATCTAGTCGGAGACGCTGAACGAAGAGTCCGTCTCCCGTGGTGCAGCGTTTCAACTAGAATTAGACTAGGCTATGATTGTTCCCCTACTCTTTTTTTCCCTCCGCGACTAACCACAATCGACTGGGCGGGATCAGCGCAACGGAAGCCGTTAACCCCGAAATCCGAGCAAAATCACCGCAAGGGATTCTGGGATTTTCGAGGTTCCGTCCTTTCATCGCTGGAACCCGGTGGGTTGGCGAGAGGTGGCGGTGGTCATTTGCTTCCCCCCTTCCGAGTTTCTGATGGTCTCATGAGCCATGAATCCAGGATCTAGGACTT…	CREEHA_10MMAA4_withCtrl_peak_207	31.3664	AGCTAATTTCTCACAGGCTGCCACAGAAGACTTGGGCTGAAGCTCCCTGGCCATACAGATAGAGCGCTGTTCCTTTTGTTTCTGGTATCAACGGATGAATAATTTCCAGAGTTCTAACTCTATCTAGTCGGAGACGCTGAACGAAGAGTCCGTCTCCCGTGGTGCAGCGTTTCAACTAGAATTAGACTAGGCTATGATTGTTCCCCTACTCTTTTTTTCCCTCCGCGACTAACCACAATCGACTGGGCGGGATCAGCGCAACGGAAGCCGTTAACCCCGAAATCCGAGCAAAATCACCGCAAGGGATTCTGGGATTTTCGAGGTTCCGTCCTTTCATCGCTGGAACCCGGTGGGTTGGCGAGAGGTGGCGGTGGTCATTTGCTTCCCCCCTTCCGAGTT…	#N/A	#N/A
Chr2_A_fumigatus_Af293:703955-704580	Afu2g02730	Afu2g02730	Ortholog of A. nidulans FGSC A4 : AN4542, A. niger CBS 513.88 : An07g07060, A. oryzae RIB40 : AO090026000848, Aspergillus wentii : Aspwe1_0168873 and Aspergillus sydowii : Aspsy1_0091100	-0.95	0.000554	0.00152	CREEHA_CONTROL4_withCtrl_peak_337	151.946	GACTTCAGAGATCAGCTGCCCTGTCATTCGCACGGGCTCTTTAGCAGGAGATCGCATCATTAGGCGTAATCAATCAGGTAATTTACTCAGTTACGGAGACTTCCTTAAAGCGCTGCCCCACTAGCACCACCCATTGCCCGTATCGGAATTGCCTCATCCTATTGATTGTATGAGATGCTGACCCCACTGTTCAGTCTCATGTATGGGCATACTGTAACTCCCGTAATTTTGGTCACTGACGCCGAACACTCTGTACTCTGGTTCGCTGGCGCTGCTCTCCCATCGACCGGTCTAGGGCTTTGGGAAAAAGGCAAATGATGTCATCTATGCCTTACAGTACACTGAGCACCTGATCCCCGTGTCCATCCCATCCCATCCCAGATAGGCCTGTTTCAATGT…	CREEHA_10MMAA4_withCtrl_peak_209	118.348	GAGATCAGCTGCCCTGTCATTCGCACGGGCTCTTTAGCAGGAGATCGCATCATTAGGCGTAATCAATCAGGTAATTTACTCAGTTACGGAGACTTCCTTAAAGCGCTGCCCCACTAGCACCACCCATTGCCCGTATCGGAATTGCCTCATCCTATTGATTGTATGAGATGCTGACCCCACTGTTCAGTCTCATGTATGGGCATACTGTAACTCCCGTAATTTTGGTCACTGACGCCGAACACTCTGTACTCTGGTTCGCTGGCGCTGCTCTCCCATCGACCGGTCTAGGGCTTTGGGAAAAAGGCAAATGATGTCATCTATGCCTTACAGTACACTGAGCACCTGATCCCCGTGTCCATCCCATCCCATCCCAGATAGGCCTGTTTCAATGTTACATGC…	#N/A	#N/A
Chr2_A_fumigatus_Af293:1085916-1086339	Afu2g04000	Afu2g04000	Ortholog(s) have metal ion binding, misfolded protein binding, peptide-N4-(N-acetyl-beta-glucosaminyl)asparagine amidase activity, structural constituent of cell wall activity	-1.07	0.0316	0.0536	CREEHA_CONTROL4_withCtrl_peak_369	32.2974	CATAGCGAGGAGGGACATATCTTTATAATACTGTGACTGAACACATTATCTACTGTAACTTTTTCGCACCCTCTCTTTCTCTTCCCATACTAACCTTAAAAGAGTCCTAGCCAAACAAACCAAATCAAGCTTAGCCGCCAGTCGGCCCTCGGATCCGAGACACCGCCGACCTTAGTCAGTTACCACCAACGGACCCAAATCGAACCCACCACTCACAAACGCCTAAAGCGCAGCCCCCACCTGACCTCAAAAGCCAAAGCACCCAGAAGCGGTAAGCCACCCGCCGATCACCCCTTTCTCGCCTACAGAAAAGTATATTTATAGATCTCTGGGCTGGACCCTCCGGGGCTGGGCCGGCCCCCCCAATTGTGGGGAGGGGCGTCATTGAACTCTGTTCTG…	CREEHA_10MMAA4_withCtrl_peak_225	13.101	ATACTGTGACTGAACACATTATCTACTGTAACTTTTTCGCACCCTCTCTTTCTCTTCCCATACTAACCTTAAAAGAGTCCTAGCCAAACAAACCAAATCAAGCTTAGCCGCCAGTCGGCCCTCGGATCCGAGACACCGCCGACCTTAGTCAGTTACCACCAACGGACCCAAATCGAACCCACCACTCACAAACGCCTAAAGCGCAGCCCCCACCTGACCTCAAAAGCCAAAGCACCCAGAAGCGGTAAGCCACCCGCCGATCACCCCTTTCTCGCCTACAGAAAAGTATATTTATAGATCTCTGGGCTGGACCCTCCGGGGCTGGGCCGGCCCCCCCAATTGTGGGGAGGGGCGTCATTGAACTCTGTTCTGGGAAACTGGCAATCGGCGGATAAAGGG…	#N/A	#N/A
Chr2_A_fumigatus_Af293:1091530-1092111	Afu2g04000	Afu2g04000	Ortholog(s) have metal ion binding, misfolded protein binding, peptide-N4-(N-acetyl-beta-glucosaminyl)asparagine amidase activity, structural constituent of cell wall activity	-0.22	0.53	0.599	CREEHA_CONTROL4_withCtrl_peak_370	31.3131	ATTTTCGACCTTTTTTAATATTGTCCCCGGGACCCTGAACAATCCACGGAGCAGGGCACCCTTTCTCAGCACCTTCCCCAGCACCTCGGGGAATAAAAACACAACGGAAGAGCCTAGACACAAGCACCGGGTGTTACAGGATGACCGTATCCTATCCCTAGGAGAGAGAAACATGGTGGCGGAGACGCGCAAGCGTCCGTCTTGGCATTAGACAAGATCCGACTAGTGTGGCGCGTAGAATCCACCCGGCTAAACCGGTTTCTGATATCGACCGCATGACAGTCAGAGATTCTAAACTTCTCGACTCGAGAGCCCTAGACCCTGAGCTAGGGGGCTTGGCAAATGCCTGTCCTTGGTCTGGGTCACTCTGGGACAGTCTCGCTTTTTTGCATGCAGACC…	CREEHA_10MMAA4_withCtrl_peak_228	12.1025	CAGGCGTCAAGCGCAAACAACATAGTTAGTATCGGACGAAGGTATGATTCATTTTCGACCTTTTTTAATATTGTCCCCGGGACCCTGAACAATCCACGGAGCAGGGCACCCTTTCTCAGCACCTTCCCCAGCACCTCGGGGAATAAAAACACAACGGAAGAGCCTAGACACAAGCACCGGGTGTTACAGGATGACCGTATCCTATCCCTAGGAGAGAGAAACATGGTGGCGGAGACGCGCAAGCGTCCGTCTTGGCATTAGACAAGATCCGACTAGTGTGGCGCGTAGAATCCACCCGGCTAAACCGGTTTCTGATATCGACCGCATGACAGTCAGAGATTCTAAACTTCTCGACTCGAGAGCCCTAGACCCTGAGCTAGGGGGCTTGGCAAATGCCTG…	#N/A	#N/A
Chr2_A_fumigatus_Af293:1114148-1115540	Afu2g04070	Afu2g04070	Has domain(s) with predicted role in transmembrane transport and integral component of membrane localization	0.23	0.417	0.491	CREEHA_CONTROL4_withCtrl_peak_371	41.969	ACGGAGTAGTGTTCCCCTTGTCTAAAGAAATCATAATTCTTTCGACTGAGAGCAGGAATCGAGAAAGCTTTTAAAGAGATCGATATACACAATATACCATGGATTCGCCAAGACAAGAATGAAATGAAAAGAGAGGGGGTGGAAAAACAAAGCCAAAGGTGACCTCGTACTTCGAGTCTCCGTGCTGTGGTGGTCGACCCGCTAAACTGCGTAGGCGAGGCCCATCGACTCCATTTTTTCTGTAGGCGTCGGTGGATGCAGGATGCAGGGGTTTGTCGCAGACTTGCAGCTTCCAGGAGTTAATTTGCTGGTCTCACGAACCCTGCCAGTGCGTATTTAGATCTATCCACATTCATGTGCTGTAAGTATTGGGTGATTAGGTACTTCGTAGTCTGTATG…	CREEHA_10MMAA4_withCtrl_peak_234	40.087	TATGAAGCCGTGGGGAAAAAAAGGGATGACAGTCCCATCTATTATTAGTCACCCATGTGGAAAAACTAAATGAGAGATTGGTAGGTAGAAGTGTAAGACAAGCAAGTCCACCCCGTCAGATCTGAAGCAATGGCCTCATGCTAAACCAGTTATTCGTCACTCAGTAATATCATCGACGTACGGAGTAAGTAAAGGTCAGCCGGTCAGACTTCAGCCGCTGATAACTTACCCAAGAGGGAAACGGCGGGCGGGAAGACGGCAGAAAATCAAGCCACAGTCCGAGGTTTTCAATGATATTGTTATCATTTGTTGAGTCGGAGTTGAAACTTGAGAGCGAGCTCGTAGCCTAAGTGGATAAGTTCGTGTACTCTGGACGTGTTTGGCTTTGGTGATCACTAA…	#N/A	#N/A
Chr2_A_fumigatus_Af293:1155837-1156210	NA	#N/A	NA	-0.06	0.889	0.911	CREEHA_CONTROL4_withCtrl_peak_377	58.1804	TGCACCCTGGGCATTGTATTATTGTGTAAACGAAGCTTGTAGCCAAGATTATTGGTGGCGCACAGATGTTACGTGTCAGCGATAATTAACAGGTCATTCTTCGCAGGGATGCATCTGATTGTTTAACAACCATCAGCACTAATGCATGGGAATATATTAACCTTTTCAGCCATGGATCGGTTAATGTCTTGATAAGCGCAACCGACTGCCGGAAAGGCGGATTCCCTCTGCATGGCCCTGCTCGGGCGGTGATCTAGAATCGTCGCATTGATCCCTTCACATGAAAATTGGCTCACAAAGACTGCCTGGCCAAGGCACAAGCTAGAGTCCAGAATCTTGATACTGCACTTTCTTTTCCCATTATTAATTCCATTTGATGATTTGAGCTTTCCTTATCTC…	CREEHA_10MMAA4_withCtrl_peak_238	51.4199	ACTGCACCCTGGGCATTGTATTATTGTGTAAACGAAGCTTGTAGCCAAGATTATTGGTGGCGCACAGATGTTACGTGTCAGCGATAATTAACAGGTCATTCTTCGCAGGGATGCATCTGATTGTTTAACAACCATCAGCACTAATGCATGGGAATATATTAACCTTTTCAGCCATGGATCGGTTAATGTCTTGATAAGCGCAACCGACTGCCGGAAAGGCGGATTCCCTCTGCATGGCCCTGCTCGGGCGGTGATCTAGAATCGTCGCATTGATCCCTTCACATGAAAATTGGCTCACAAAGACTGCCTGGCCAAGGCACAAGCTAGAGTCCAGAATCTTGATACTGCACTTTCTTTTCCCATTATTAATTCCATTTGATGATTTGAGCTTTCCTTATC…	#N/A	#N/A
Chr2_A_fumigatus_Af293:1156404-1156746	NA	#N/A	NA	0.39	0.256	0.325	CREEHA_CONTROL4_withCtrl_peak_378	25.5133	CGTTTCTAGCTCCGACCGAAGCTTTGACTCCGCGGAGCTATCTAGTTAGCTTACCTTTACTGAGGATTGAATGATACTTCCCAACGATACAGAGTACGATACTTTACTCTCCTCTGTTCGGATCCCAACCTACTTCGCCGCCGGTGGGTGATTGTGATGTGATGCCAAAGGAACATCACCTTGACGCTAGCCACGCTGATTCGATATCATCATGAAATGATGAACGTCCATGCGCCGCCACCCCGCGCGCGAAAATTCTAGATTCTAGAATCCGCCAGAGCCTGGCTGGTGGTCAGCATCGTAAATTACCCTGTTATTTTCTTTCCTTTGCGTTTGATGTCTTGGGTTGAGTTGGGAGTTTTCCGGGGTTAAGCTGTGCAGATGACTGTACTTCTGATT…	CREEHA_10MMAA4_withCtrl_peak_239	38.2721	TCTAGCTCCGACCGAAGCTTTGACTCCGCGGAGCTATCTAGTTAGCTTACCTTTACTGAGGATTGAATGATACTTCCCAACGATACAGAGTACGATACTTTACTCTCCTCTGTTCGGATCCCAACCTACTTCGCCGCCGGTGGGTGATTGTGATGTGATGCCAAAGGAACATCACCTTGACGCTAGCCACGCTGATTCGATATCATCATGAAATGATGAACGTCCATGCGCCGCCACCCCGCGCGCGAAAATTCTAGATTCTAGAATCCGCCAGAGCCTGGCTGGTGGTCAGCATCGTAAATTACCCTGTTATTTTCTTTCCTTTGCGTTTGATGTCTTGGGTTGAGTTGGGAGTTTTCCGGGGTTAAGCTGTGCAGATGACTGTACTTCTGATTTGTC…	#N/A	#N/A
Chr2_A_fumigatus_Af293:1157245-1157697	NA	#N/A	NA	0.05	0.883	0.905	CREEHA_CONTROL4_withCtrl_peak_379	48.7965	CAGGTAAACTTCAGTGTTGCTGAAGGTAAATTCAATACAGCAATTCCATCCCTCAGTAACTGCTTTTGTCCTTCAAAGAGGAAACTCACCCGCGTACGGAATAGACGACCATTTGCTTTTGGACAATGTGGACGGTGGGCTACTCAGGCCTCAGCTCCTAGTTTTCCCGATCTCTGCGGGGTGTACCAATATAAAGGGCCAGAGGGCTGAGAGAATTTGCAGGCTGATATCTGCCAGGGCACGCAGACGCGGATCCCATAACGCGACCTCTGTGGCTGGTGACATGGACGCGTGTGGACCTACTCTGTACGGAGTAAGATGTTGCTGATCCTGAGGTCTTGTCAGGTCCAGGTCCTGGCCTAATCTTCGAGTTTCTACTCCAGCGGTGGCTGTCACTGT…	CREEHA_10MMAA4_withCtrl_peak_240	66.6665	GTTGCTGAAGGTAAATTCAATACAGCAATTCCATCCCTCAGTAACTGCTTTTGTCCTTCAAAGAGGAAACTCACCCGCGTACGGAATAGACGACCATTTGCTTTTGGACAATGTGGACGGTGGGCTACTCAGGCCTCAGCTCCTAGTTTTCCCGATCTCTGCGGGGTGTACCAATATAAAGGGCCAGAGGGCTGAGAGAATTTGCAGGCTGATATCTGCCAGGGCACGCAGACGCGGATCCCATAACGCGACCTCTGTGGCTGGTGACATGGACGCGTGTGGACCTACTCTGTACGGAGTAAGATGTTGCTGATCCTGAGGTCTTGTCAGGTCCAGGTCCTGGCCTAATCTTCGAGTTTCTACTCCAGCGGTGGCTGTCACTGTAACTGGACAGGAATG…	#N/A	#N/A
Chr2_A_fumigatus_Af293:1158195-1159488	NA	#N/A	NA	0.8	0.00187	0.00445	CREEHA_CONTROL4_withCtrl_peak_380	77.6268	AGAACTAGACTAATGTAAATCGAAACCCCAGTATTTGTTCGATATGCCAGATTGGACCATCCTGTCAATGACTTGGAGCGAACTTAGCACGTGAATCAAAGCTGATTCATCAGACACCAGAATCGCCACGAATAACTGACGAAATTTGAGCCAACCAGCAGCCATGGTTTCAAAAGGCAAAACGGCAGTTTCGACCAGGCTTCGAGAAACCTTCTAGAAGAGGGGAAAAAAGAGTTGCTGGAAATTCATGATTGGCGGGCTGAGATGTTGTGCAACATTCTCGGAGAATTTTGAAGGTAACAATACGTATCGGACCGATACATTACACATGGTTCGAAACAAGCTCCGGTCAGCTTAACCATACTCCGTATGGCATGGCAGCTGGGCCAATCAATGTCC…	CREEHA_10MMAA4_withCtrl_peak_241	175.735	GTAAATCGAAACCCCAGTATTTGTTCGATATGCCAGATTGGACCATCCTGTCAATGACTTGGAGCGAACTTAGCACGTGAATCAAAGCTGATTCATCAGACACCAGAATCGCCACGAATAACTGACGAAATTTGAGCCAACCAGCAGCCATGGTTTCAAAAGGCAAAACGGCAGTTTCGACCAGGCTTCGAGAAACCTTCTAGAAGAGGGGAAAAAAGAGTTGCTGGAAATTCATGATTGGCGGGCTGAGATGTTGTGCAACATTCTCGGAGAATTTTGAAGGTAACAATACGTATCGGACCGATACATTACACATGGTTCGAAACAAGCTCCGGTCAGCTTAACCATACTCCGTATGGCATGGCAGCTGGGCCAATCAATGTCCGAGCATCTATCGTA…	#N/A	#N/A
Chr2_A_fumigatus_Af293:1592319-1592671	Afu2g05690	Afu2g05690	Ortholog of A. nidulans AN7482; calcium induced	-0.58	0.229	0.294	CREEHA_CONTROL4_withCtrl_peak_405	35.0372	GCCAGGAAGGGCACAAAGAAGGATGGACGACAAGAGACGTAATATTGCGAACAATGTTTTTTCTTCTCAGAGCATCCCCAACAGCAGATGAGTCGCCTGGTTGGACTCTTAAATGGAGGTACTGGCCGCAAGTGTCGGGTTAGTCGTTCCTAACCCATGCAGCGTACCGAGTCCTTGGGACACACCGGCCTGTAAAAGACCCCGACTGCGCCCCTGTAGTGTCCGGCCGTGGAGAGGGTGGTTTCTCCGGCGGGTACGTGATGGTGCTGGATGGACGGTCCTTGTCGCAGTGATGCGTAGCGCCAGAACAGGGGGCAAAGTTCAAAATTAAACAGGTGCAGGCAGAAGTGTTGGTAATGGTGGTGGTGTGATGGTGTTGTAACGAGGGAAAAGAGACAC…	CREEHA_10MMAA4_withCtrl_peak_246	17.147	CACAGCCAGGAAGGGCACAAAGAAGGATGGACGACAAGAGACGTAATATTGCGAACAATGTTTTTTCTTCTCAGAGCATCCCCAACAGCAGATGAGTCGCCTGGTTGGACTCTTAAATGGAGGTACTGGCCGCAAGTGTCGGGTTAGTCGTTCCTAACCCATGCAGCGTACCGAGTCCTTGGGACACACCGGCCTGTAAAAGACCCCGACTGCGCCCCTGTAGTGTCCGGCCGTGGAGAGGGTGGTTTCTCCGGCGGGTACGTGATGGTGCTGGATGGACGGTCCTTGTCGCAGTGATGCGTAGCGCCAGAACAGGGGGCAAAGTTCAAAATTAAACAGGTGCAGGCAGAAGTGTTGGTAATGGTGGTGGTGTGATGGTGTTGTAACGAGGGAAAAGAG…	#N/A	#N/A
Chr2_A_fumigatus_Af293:1601821-1603229	Afu2g05690	Afu2g05690	Ortholog of A. nidulans AN7482; calcium induced	-0.77	0.00315	0.00704	CREEHA_CONTROL4_withCtrl_peak_408	90.3206	CTGTTCTAAAATTTCGGGCTTAATCTTCTCGTCCTGCTGATCCATACTCCACTCGCACATGATGTTACTGCTTTCGTCACTTCGTGCTCATAAATACTGACCGTCCTGCCCGCTCACTCGCAACGTTTCGTCCATGAAAGCTGCTAACGCTCAACTATCACACCCTCATCCAGACTGTCGGGTCTGTAGAGTGGTATCGCCCCATGCAGGCATCAGACGGTGGCCCCCCGACTTGGTTGGACGCAATCAATTATTAATCTAATTTTGATGAGCCCGGTGCCTCTTTTGGGTTTGCGGGTCGCCTAGCCTCTGGACCTTTCATACCTGGAGCCCGCGAGCCTTGAGCCCTGAACCGTTCGCTCACAAGTCGCGCATTATGGAAATGTCGGATGCGAGTCA…	CREEHA_10MMAA4_withCtrl_peak_249	39.3424	CATCAAACACACCTGTTCTAAAATTTCGGGCTTAATCTTCTCGTCCTGCTGATCCATACTCCACTCGCACATGATGTTACTGCTTTCGTCACTTCGTGCTCATAAATACTGACCGTCCTGCCCGCTCACTCGCAACGTTTCGTCCATGAAAGCTGCTAACGCTCAACTATCACACCCTCATCCAGACTGTCGGGTCTGTAGAGTGGTATCGCCCCATGCAGGCATCAGACGGTGGCCCCCCGACTTGGTTGGACGCAATCAATTATTAATCTAATTTTGATGAGCCCGGTGCCTCTTTTGGGTTTGCGGGTCGCCTAGCCTCTGGACCTTTCATACCTGGAGCCCGCGAGCCTTGAGCCCTGAACCGTTCGCTCACAAGTCGCGCATTATGGAAATGTC…	#N/A	#N/A
Chr2_A_fumigatus_Af293:1652589-1653221	Afu2g05870	Afu2g05870	Ortholog of Aspergillus fumigatus A1163 : AFUB_022910	-0.75	0.0129	0.0246	CREEHA_CONTROL4_withCtrl_peak_416	50.791	ATAGGCTGATATATGAATGTGAGTGACGATCCCGAACCGAACAGCGCCGCAGCCGGAGGAACTCCAGAACTTCAGATAAGGGCATTCTGGGCACGAAGCTTGGGTTCCTGAAATGCCCGAACGAGACTTCGGGAGAATAAGGGAAATCCAGCAGGAACCACCCAGGGCTGATTTGGGCTGAAATGTTATTGGCCAAGCTTCTCGTTATCAGTGCTGTGGGGCTTCTTCGGCTGCAGCCATACCACATCCGGAGCTAACGGGCTCCACCCACTCGGCAGGTGGCGTCGAGGACCTTATCGGGACCTCACAGCCAATCGATTTGCTTATCAGGGTGAGCGAAGGATGACTTGAGAGAAACAGCAATTGATAAGGAACCCGCATTCGCGTTCCGGATCAACT…	CREEHA_10MMAA4_withCtrl_peak_252	34.2823	AATCGGTGCCCAATATAAACAGATTAGAGACCCAAGGCACGCCTCCGGCTGATAGGCTGATATATGAATGTGAGTGACGATCCCGAACCGAACAGCGCCGCAGCCGGAGGAACTCCAGAACTTCAGATAAGGGCATTCTGGGCACGAAGCTTGGGTTCCTGAAATGCCCGAACGAGACTTCGGGAGAATAAGGGAAATCCAGCAGGAACCACCCAGGGCTGATTTGGGCTGAAATGTTATTGGCCAAGCTTCTCGTTATCAGTGCTGTGGGGCTTCTTCGGCTGCAGCCATACCACATCCGGAGCTAACGGGCTCCACCCACTCGGCAGGTGGCGTCGAGGACCTTATCGGGACCTCACAGCCAATCGATTTGCTTATCAGGGTGAGCGAAGGATGACT…	1.44895	#N/A
Chr2_A_fumigatus_Af293:1957959-1958311	Afu2g07680	sidA	L-ornithine N5-oxygenase; first committed step in siderophore biosynthesis; essential for virulence; induced by exposure to human airway epithelial cells; expression up-regulated by iron starvation; activated by L-arginine; SrbA-regulated	-0.82	0.0607	0.0933	CREEHA_CONTROL4_withCtrl_peak_424	45.7584	TGGGGTCGACGGATCATTACCCGATGCTTAAGCATGGTCAGGCAACTAATTGTCTGTCAGTGGAATGAGCACACTCGGAACGATCACTTCCTTGTCTCGCTGACTTATTCTGCAGAGATCGACTGCGGTGTGCGGAAATATCCCTGAAAAAGAGAGTCAAGGACCCCCTCCCAATAAACCAATCATATGCGCTCAGGTGGGTGAGAACGTGGCATGAGTAAATCACGATCATCGTGACCATCCCGGCTGGGTAGGAATCGCCGAGTGTAAACGTAGCGTAAGCGCTGATAGCGGACTTGAGCAAGTGGTCTGATTGTCTTTGGTCGCGGCTCGAAGAATATGCCGCACAAAAGAGGACGAGCCACAACAGGCACTAATTTCTTTGGCGATTGGCAAGTG…	CREEHA_10MMAA4_withCtrl_peak_260	32.2345	TCATTACCCGATGCTTAAGCATGGTCAGGCAACTAATTGTCTGTCAGTGGAATGAGCACACTCGGAACGATCACTTCCTTGTCTCGCTGACTTATTCTGCAGAGATCGACTGCGGTGTGCGGAAATATCCCTGAAAAAGAGAGTCAAGGACCCCCTCCCAATAAACCAATCATATGCGCTCAGGTGGGTGAGAACGTGGCATGAGTAAATCACGATCATCGTGACCATCCCGGCTGGGTAGGAATCGCCGAGTGTAAACGTAGCGTAAGCGCTGATAGCGGACTTGAGCAAGTGGTCTGATTGTCTTTGGTCGCGGCTCGAAGAATATGCCGCACAAAAGAGGACGAGCCACAACAGGCACTAATTTCTTTGGCGATTGGCAAGTGTCTGGGCAGTGGA…	#N/A	#N/A
Chr2_A_fumigatus_Af293:1987098-1988582	Afu2g07770	rasB	Ras family GTPase protein	0.9	0.00203	0.00476	CREEHA_CONTROL4_withCtrl_peak_428	81.1691	TCCCATCGGGGACAAATTCTGATCGTTTGACCAGATCCAAATCACCTTCCAGTCAATCCATCCGGCCCCCAACCTGCGAGCTGCTTCATTTTATGCACTGCAACCCTGTCTAGCTACCACCTTATGTATCCAATTCCCCTCTTTTAAGCAGAAGGTACGGAGAAATCAGCGGCGGTCTAGATCCATCCAACCCAGTCCCAAGTACCCACTAGCCCCAAAGAGGCAGGGGAAACGGTCGATATCACCGGCCGAGGACGAACAACCATGGACGGAGCATTATTTAGTGCAATACTTGACACTTATCTTGGTTCTGATTTGACGCTGCATTCAGCACACTGCGTCGCTAGATATGCCAAGTTTTGCTAGGCACTCTGGTTGAGCGGGGCGTTCCGAACGGAT…	CREEHA_10MMAA4_withCtrl_peak_264	125.847	CTTATCCTGGCGTAGAATGCCCTTCCCATCGGGGACAAATTCTGATCGTTTGACCAGATCCAAATCACCTTCCAGTCAATCCATCCGGCCCCCAACCTGCGAGCTGCTTCATTTTATGCACTGCAACCCTGTCTAGCTACCACCTTATGTATCCAATTCCCCTCTTTTAAGCAGAAGGTACGGAGAAATCAGCGGCGGTCTAGATCCATCCAACCCAGTCCCAAGTACCCACTAGCCCCAAAGAGGCAGGGGAAACGGTCGATATCACCGGCCGAGGACGAACAACCATGGACGGAGCATTATTTAGTGCAATACTTGACACTTATCTTGGTTCTGATTTGACGCTGCATTCAGCACACTGCGTCGCTAGATATGCCAAGTTTTGCTAGGCACTCTGGT…	#N/A	#N/A
Chr2_A_fumigatus_Af293:2136184-2136994	Afu2g08280	maeA	Putative NADP-dependent malic enzyme	0.66	0.0135	0.0255	CREEHA_CONTROL4_withCtrl_peak_446	33.099	ATGACTAGCAATAGATGACTGGCACTATGAAGATTACCTGTTAGGTCGCGCAGATTCGAAGGCTTCGCTCCTGCATGAGAGATTTGCGCCAATTGCTATCAGCTCGATGGCTGTGCAACTCAGATACTCAGATATCCTGAAAATTCAAGGAGTGCAGCCGTCAGTGAGCGATTTTTCGTTGCTGACCCCAACTCCATTCCGATGGACACAACCAGGTATTACCCCAAGGGGACTAGCGCCGCCCACCGACCGGGGCCGGCCGATGGGGCGACCGGAAGAAAGCCACAGTCCTACAGGGATTTATTGGGCAGTGCAGGGTGACCCCAACGGAGAGGTTCCTGACTACTTTCAGCTACAGACCAAAAGGAGCTTGGCTTCTATTACTAACACAGAGCTACT…	CREEHA_10MMAA4_withCtrl_peak_279	43.7078	AGGCAGTGGAGCATTCTGCAACGGATGCGCCATTTTCTCTCACGCGAGTACTCAAACTACAGTGTACACATGAGTCTAAGTTGGGCAACTATGCACTGGACCCGACTCGACCATAGGGCGTGGTGGAGCCTAGAGCTCATGTGGCATTAATTATTAGGCTAATAGTAGAGCTCTCTGCTTAACTGCCTGAGGAAAGCTTCTGGGCTTATTTTTCGCTGCTTGCGTCCTCCCTAGGCAACTCCCCGCAGTCGATGCGGCGCCGCGGACGGACGACGGCCGAGCTCGCTCGGTCGCTTTAGTCATCGAGAGGTCTAGATTTAGTAATTCATCCTTTTCCAATGCTTTCATTCCTGAGATTAAATACATGACTAGCAATAGATGACTGGCACTATGAAGATT…	#N/A	#N/A
Chr2_A_fumigatus_Af293:2239756-2240089	Afu2g08700	Afu2g08700	Has domain(s) with predicted catalytic activity and role in metabolic process	-0.25	0.536	0.604	CREEHA_CONTROL4_withCtrl_peak_449	33.9418	TGGCGGTAGGTACCAGTTAGGTACAAAAAGGTACAAGGCTTGGTACCTGACGACAACTGTCACATGGTAATTATCAGTTGTGGTAGTGTACCTTAACAAGTACGACTGTATACATTACAACCTCATAAAAACAGCACTAGTCCTATAGTGGTCTAGTCCCGGTCTTCGCCCTCCAGCTTGATTTCCACCGCCCGCAATGTGCGTATTCCGATGATCAAAGGTCAGTGACTGCTCTGGGGGCATGCCTCATGGGCAGTGGAGGTCGGGGCCAACAAGAAAGTGAACTGGAGGTTATTATTGCTTGATTCCCACTTCCCACTTATATTTCCTGATTTTGGTCCGGTAAGTTCCTATTATCCACTTGTTTTCCTTCTCTGCTTGATTTTCCCTCCTATCGGA…	CREEHA_10MMAA4_withCtrl_peak_285	21.3685	CGCGATAGTTTGGCGGTAGGTACCAGTTAGGTACAAAAAGGTACAAGGCTTGGTACCTGACGACAACTGTCACATGGTAATTATCAGTTGTGGTAGTGTACCTTAACAAGTACGACTGTATACATTACAACCTCATAAAAACAGCACTAGTCCTATAGTGGTCTAGTCCCGGTCTTCGCCCTCCAGCTTGATTTCCACCGCCCGCAATGTGCGTATTCCGATGATCAAAGGTCAGTGACTGCTCTGGGGGCATGCCTCATGGGCAGTGGAGGTCGGGGCCAACAAGAAAGTGAACTGGAGGTTATTATTGCTTGATTCCCACTTCCCACTTATATTTCCTGATTTTGGTCCGGTAAGTTCCTATTATCCACTTGTTTTCCTTCTCTGCTTGATTTTCCC…	#N/A	#N/A
Chr2_A_fumigatus_Af293:2265452-2265847	Afu2g08820	Afu2g08820	Ortholog of A. nidulans FGSC A4 : AN6116, A. niger CBS 513.88 : An12g04450, A. oryzae RIB40 : AO090011000818, Aspergillus wentii : Aspwe1_0044988 and Aspergillus sydowii : Aspsy1_0045203	-0.98	0.0202	0.036	CREEHA_CONTROL4_withCtrl_peak_451	33.5696	TACCTTACGGAGTATGGAGTACGGAGTAAGTGAAAGGCAGTCCATCGGTGCCAAGACTGCTGATTGAAGTGCTATCTGTGTGTCATTTTGTCCAATCAGACACTGTCATTTACTCAACCTTATCGTAAGCTGTTGGCTGTACGCCGTACCCGGTAGAACATGAGCTCCTGGTCCGGGTTGGTCCACGACACAGAGCCACACATACTCTGGAGGCCGCTATGCACTGTCCCAACTCCCAATTCCGGCCCGTCTTCTAGAAGACTACTCCGTACCTATCTCCTCCGGAGCACCTTCGGTTTCTTGCCAGCCACCGGCTCGGCACCCTTGGCATATAGCGGAATATTCTCTAGGCCACAAATGATATCTGCCCCGAGACTCTCCTGATCCTGCTTCGCACCC…	CREEHA_10MMAA4_withCtrl_peak_287	17.5411	GGATACCTTACGGAGTATGGAGTACGGAGTAAGTGAAAGGCAGTCCATCGGTGCCAAGACTGCTGATTGAAGTGCTATCTGTGTGTCATTTTGTCCAATCAGACACTGTCATTTACTCAACCTTATCGTAAGCTGTTGGCTGTACGCCGTACCCGGTAGAACATGAGCTCCTGGTCCGGGTTGGTCCACGACACAGAGCCACACATACTCTGGAGGCCGCTATGCACTGTCCCAACTCCCAATTCCGGCCCGTCTTCTAGAAGACTACTCCGTACCTATCTCCTCCGGAGCACCTTCGGTTTCTTGCCAGCCACCGGCTCGGCACCCTTGGCATATAGCGGAATATTCTCTAGGCCACAAATGATATCTGCCCCGAGACTCTCCTGATCCTGCTTCGCA…	-2.15362	#N/A
Chr2_A_fumigatus_Af293:2359063-2359607	Afu2g09210	Afu2g09210	60S ribosomal protein L10; reacts with rabbit immunosera exposed to A. fumigatus conidia	0.49	0.0793	0.118	CREEHA_CONTROL4_withCtrl_peak_459	108.468	ACTTTTTCAGGAGTCAGAATATGCAATAATAGAGGAGCTTGACTCATAGAGTAAGCAGCTGAGTTTGTAATATCAGAAAGGCTTTCATGCTGTCTTCATAGCCATTCGGATTAATAGCTAGCAACATTACGATGTTAGAAAGCCTCCGATCTGACAAATGCGACATGGCGAGGACTGGATGTGATTGGCGGAGAGTGTAGGGTTTAGGGCTTTGCCACTCGTTAGCGGGAGTTGCTTGGAAATCAACGTCGAGACTTGCCCGCAGGCGAAGAATTCCCCCTTCCCTTTTGAACTCCCCGACACCACCCTTTTCGACAACCTCACCGTTCGCAGGAAGTGCAGTCAGCCCATTTCCAGCAGTCACAATGGCCCGTCGTCCCGCGAGATGCTACCGCTACT…	CREEHA_10MMAA4_withCtrl_peak_290	160.114	TCTGGAGCGACTGTACTCGGCGTAGTGTAGTAGCAACGGAAGTATGATGCAATACCTTGTTTTCAGTTCTACTTTTTCAGGAGTCAGAATATGCAATAATAGAGGAGCTTGACTCATAGAGTAAGCAGCTGAGTTTGTAATATCAGAAAGGCTTTCATGCTGTCTTCATAGCCATTCGGATTAATAGCTAGCAACATTACGATGTTAGAAAGCCTCCGATCTGACAAATGCGACATGGCGAGGACTGGATGTGATTGGCGGAGAGTGTAGGGTTTAGGGCTTTGCCACTCGTTAGCGGGAGTTGCTTGGAAATCAACGTCGAGACTTGCCCGCAGGCGAAGAATTCCCCCTTCCCTTTTGAACTCCCCGACACCACCCTTTTCGACAACCTCACCGTTC…	#N/A	#N/A
Chr2_A_fumigatus_Af293:2734446-2735119	Afu2g10690	Afu2g10690	Putative MFS phosphate transporter; transcript up-regulated in conidia exposed to neutrophils	-0.89	0.00289	0.00655	CREEHA_CONTROL4_withCtrl_peak_487	39.0865	TCAGGATAGTACGGGGTACATGCTGTCAGTATGTGCAAAAGCCTTGATTGATGGAGCCCATGGTTACTGGCGTGACCGCTCTTGTCCTCTGCAAGCGGCGTTTCTGTCCTGATGTGGGGGTTGAGAAATGGTGGTATTGAACGATTTGATTAGCTAGTAAAAGAATTTTTCTAGAAGGCGGTGAAGACCCATCTGGGTTTGTGAGCAGATTCTGCCACCACGTGCGTCAATGATTGGCCAGCGGAGGCTGGTAGTCAATCTCGTCCCGCCTTCCGATCCAGCAGGCAAAACTGGTTCCGCCGCTGATTTTCAATTTAGTTTACGGAAGTTATTGTTAAACATGGGCAAAATGACAAAATCAAGTGGAAATAGTCGACCAATTTCGGTCTGAAATCGGAC…	CREEHA_10MMAA4_withCtrl_peak_311	16.3006	GTACATGCTGTCAGTATGTGCAAAAGCCTTGATTGATGGAGCCCATGGTTACTGGCGTGACCGCTCTTGTCCTCTGCAAGCGGCGTTTCTGTCCTGATGTGGGGGTTGAGAAATGGTGGTATTGAACGATTTGATTAGCTAGTAAAAGAATTTTTCTAGAAGGCGGTGAAGACCCATCTGGGTTTGTGAGCAGATTCTGCCACCACGTGCGTCAATGATTGGCCAGCGGAGGCTGGTAGTCAATCTCGTCCCGCCTTCCGATCCAGCAGGCAAAACTGGTTCCGCCGCTGATTTTCAATTTAGTTTACGGAAGTTATTGTTAAACATGGGCAAAATGACAAAATCAAGTGGAAATAGTCGACCAATTTCGGTCTGAAATCGGACAGTAAAGAGAGAGGC…	#N/A	#N/A
Chr2_A_fumigatus_Af293:2864449-2864909	Afu2g11180	flbA	Developmental regulator; required for normal conidiophore development; calcium induced	0.18	0.577	0.643	CREEHA_CONTROL4_withCtrl_peak_501	68.8915	AAAATAATATATTAACCAGATGATATTTTGTCCTCGTGTTGAGACTCTAGTGCCTGGTCATTTCCAGAATTCGGCAAGATTCCGTTGCCGCTTTTCCATGTGGATCGATTGGTAATGGTTACATTGCATATTGACCATGCTAGGTACTGAGGTAATGTCCATACCATACAGAACACCTCCTGGTATTTCACGGTTACTGCGTGACATTGGCAGAGTTCCGATTTACCGCCTTCGGGAAGATCAGCCACGTGTGTCTCCAGCCAGTGTGCTTTCGGAGATGACCAAAAGTCCGCGGGTTTTTCCTATCAGCCGACCTTTTTATCATTTGGCGTCGGAGAGCCAATTGCGCGTTTGAATCAAGCCCATATGACCCTTGTTTTTCCGTTGGGTTTGCCTCCA…	CREEHA_10MMAA4_withCtrl_peak_329	101.605	ATACGAGGAAAAATAATATATTAACCAGATGATATTTTGTCCTCGTGTTGAGACTCTAGTGCCTGGTCATTTCCAGAATTCGGCAAGATTCCGTTGCCGCTTTTCCATGTGGATCGATTGGTAATGGTTACATTGCATATTGACCATGCTAGGTACTGAGGTAATGTCCATACCATACAGAACACCTCCTGGTATTTCACGGTTACTGCGTGACATTGGCAGAGTTCCGATTTACCGCCTTCGGGAAGATCAGCCACGTGTGTCTCCAGCCAGTGTGCTTTCGGAGATGACCAAAAGTCCGCGGGTTTTTCCTATCAGCCGACCTTTTTATCATTTGGCGTCGGAGAGCCAATTGCGCGTTTGAATCAAGCCCATATGACCCTTGTTTTTCCGTTGGGT…	#N/A	#N/A
Chr2_A_fumigatus_Af293:2871021-2871406	Afu2g11180	flbA	Developmental regulator; required for normal conidiophore development; calcium induced	-0.65	0.0842	0.124	CREEHA_CONTROL4_withCtrl_peak_503	42.3164	TGCAAAGCGACCATCAATGGCAATAATAATTAAGCAGTTGTGGCTGTAAACTATTGCTTACCAGCAGTTGGTTAGTATTTGGTACATACATACATACCTCGACTGACTTACAGCGCACGGGGAAATATCACCCTAGTCATGACTCTGCAGGGAAGGGGCTTTCCCTCCTTCCTCCGATCGCCCAAAAAAGGATGATCTATCCATCTGCTGTCCTTGGCCCACGTTGCCTGGTGCCATGAAACTGTCCGCGTGCACAGTGGGTCAAGAATGACAGGCCGAATTCTTCACGCCCCTACAGTGGCTTTCAGTCCTGGGTTCCTGCAACTGCAGGCAGGTAGGTATGACTGAGACTCTCTCAAATATTATTCAAAGTCTTACTCCATGCTGGTCTTTCTTTAG…	CREEHA_10MMAA4_withCtrl_peak_333	29.3504	AGCATATGTGTCTGGCCATCACACTGCAAAGCGACCATCAATGGCAATAATAATTAAGCAGTTGTGGCTGTAAACTATTGCTTACCAGCAGTTGGTTAGTATTTGGTACATACATACATACCTCGACTGACTTACAGCGCACGGGGAAATATCACCCTAGTCATGACTCTGCAGGGAAGGGGCTTTCCCTCCTTCCTCCGATCGCCCAAAAAAGGATGATCTATCCATCTGCTGTCCTTGGCCCACGTTGCCTGGTGCCATGAAACTGTCCGCGTGCACAGTGGGTCAAGAATGACAGGCCGAATTCTTCACGCCCCTACAGTGGCTTTCAGTCCTGGGTTCCTGCAACTGCAGGCAGGTAGGTATGACTGAGACTCTCTCAAATATTATTCAAAGTCT…	#N/A	#N/A
Chr2_A_fumigatus_Af293:3026487-3027973	Afu2g11770	Afu2g11770	Ortholog of A. nidulans FGSC A4 : AN6196, A. niger CBS 513.88 : An02g03790, A. oryzae RIB40 : AO090026000469, Aspergillus wentii : Aspwe1_0031226 and Aspergillus sydowii : Aspsy1_0045308	-0.89	0.000153	0.000487	CREEHA_CONTROL4_withCtrl_peak_515	60.8714	CGTTTAGCTAAGGGGGGTACGGAGTACCCTCCAGTCCAAAGAAGGAAAAGAGACGGGGAAAATTCCCTCTTCACCGAGGAGCCTCTTTTGGCCGCTGAGTCGCTGAGAGTCTCCGGATCTTTTCCTTTCTAGGTACCACTAGTCTAAAGATGGTGTAGTGGTCTTGAAAAATGGTATGGTATGGAAAAATAAAACTTTGCGGAGAGAGGGGGACCTCCCCAAATCTGGGAGTCGCATTCGCAATTTCATCCCGGCCTGGGAAAGGACCGGCTTTTCTCCGAAATCATCCGATCCCAGCTGAGCTGGCTTTGGATCTGTGATCTCGTTGTTGATTCGAGTATTAACTCTGTATGAAGTGTTGTAAATCGTGATCGTGCTCAATTCTACAGGAGGTACATT…	CREEHA_10MMAA4_withCtrl_peak_339	37.313	AGAAGAACAGAACCGTTTAGCTAAGGGGGGTACGGAGTACCCTCCAGTCCAAAGAAGGAAAAGAGACGGGGAAAATTCCCTCTTCACCGAGGAGCCTCTTTTGGCCGCTGAGTCGCTGAGAGTCTCCGGATCTTTTCCTTTCTAGGTACCACTAGTCTAAAGATGGTGTAGTGGTCTTGAAAAATGGTATGGTATGGAAAAATAAAACTTTGCGGAGAGAGGGGGACCTCCCCAAATCTGGGAGTCGCATTCGCAATTTCATCCCGGCCTGGGAAAGGACCGGCTTTTCTCCGAAATCATCCGATCCCAGCTGAGCTGGCTTTGGATCTGTGATCTCGTTGTTGATTCGAGTATTAACTCTGTATGAAGTGTTGTAAATCGTGATCGTGCTCAATTCTA…	#N/A	#N/A
Chr2_A_fumigatus_Af293:3028278-3028631	Afu2g11770	Afu2g11770	Ortholog of A. nidulans FGSC A4 : AN6196, A. niger CBS 513.88 : An02g03790, A. oryzae RIB40 : AO090026000469, Aspergillus wentii : Aspwe1_0031226 and Aspergillus sydowii : Aspsy1_0045308	-0.22	0.546	0.614	CREEHA_CONTROL4_withCtrl_peak_516	89.4938	AGACCATCGATCTTAGCCGGAAATAAATTAAATCTATCTGGAGAATGTATGATAAGATAATGATCCTCCAGGCTAGCAGTCTCTGGCAGAAGCGAAATTACCCGCCCCTGTGGCCGACTGATAGGAAGAACACAAGCTATCTATTCCACCAATTGGCACGGGTCCGCCTCACTGTCTATTGTTGAAAATTTATCTAACCGCCTTAGTCATCATGTCCAGACTTCGGAAGAACCGCCCCGCAACCTGGGGGCGGCGAAGTGTGTCACCGTGTCTTCAGGCTGATTGGCTGAGCTTCTTGTTCCAGAAGCTGTGGGGACTTTTTTCTTCTCACTCTTGTTAAATTCAATTCTGATTCGCTGCCTTCTGAGCCTTGTGGGGGTTACCAAGTGCGTGGCCTAA…	CREEHA_10MMAA4_withCtrl_peak_341	73.0702	CAGACCATCGATCTTAGCCGGAAATAAATTAAATCTATCTGGAGAATGTATGATAAGATAATGATCCTCCAGGCTAGCAGTCTCTGGCAGAAGCGAAATTACCCGCCCCTGTGGCCGACTGATAGGAAGAACACAAGCTATCTATTCCACCAATTGGCACGGGTCCGCCTCACTGTCTATTGTTGAAAATTTATCTAACCGCCTTAGTCATCATGTCCAGACTTCGGAAGAACCGCCCCGCAACCTGGGGGCGGCGAAGTGTGTCACCGTGTCTTCAGGCTGATTGGCTGAGCTTCTTGTTCCAGAAGCTGTGGGGACTTTTTTCTTCTCACTCTTGTTAAATTCAATTCTGATTCGCTGCCTTCTGAGCCTTGTGGGGGTTACCAAGTGCGTGGCCTA…	#N/A	#N/A
Chr2_A_fumigatus_Af293:3055626-3056044	Afu2g11840	cyc8	Transcriptional corepressor; ortholog of A. nidulans ssnF; calcium induced; mutation causes increased azole sensitivity	-0.75	0.141	0.192	CREEHA_CONTROL4_withCtrl_peak_527	30.3999	GGGACTTTAGAAATACTTATCAATAACACGTATTCTTTCCAACTCCTTACAATATTTTGTCGATTATTGTGTACTGGTAAAAATAGGGTGGGAAACAGGCACTGGGACGACTGCACCGTTTTCACCACAAGCGTCCCAACATCCGGCGCACGGAAAATATTAACTGTAAATACCCGCAGACACGACTCCAGATTGTCTCCACCGGGCTAGACCGTTCCTGGACGTCAAGCTGCTGTCTTTGGCTTGGCGCCGGACGAGCACCATCTCGTCTTTTCTGTGCTGTTTGCTCCCAAACCCAAATGCAGAAATACGCCAAGTCGCGCTAGTGGTTCAATGTTGAAGCTTCTTAGTCGGATATCTTTTTACTGCAGCGGTTGCAGTACTCAGTGAGAAGTTCTG…	CREEHA_10MMAA4_withCtrl_peak_345	21.2934	TTGAGTTACTCTGAGACGTCGTCAGGGACTTTAGAAATACTTATCAATAACACGTATTCTTTCCAACTCCTTACAATATTTTGTCGATTATTGTGTACTGGTAAAAATAGGGTGGGAAACAGGCACTGGGACGACTGCACCGTTTTCACCACAAGCGTCCCAACATCCGGCGCACGGAAAATATTAACTGTAAATACCCGCAGACACGACTCCAGATTGTCTCCACCGGGCTAGACCGTTCCTGGACGTCAAGCTGCTGTCTTTGGCTTGGCGCCGGACGAGCACCATCTCGTCTTTTCTGTGCTGTTTGCTCCCAAACCCAAATGCAGAAATACGCCAAGTCGCGCTAGTGGTTCAATGTTGAAGCTTCTTAGTCGGATATCTTTTTACTGCAGCGGT…	#N/A	#N/A
Chr2_A_fumigatus_Af293:3634171-3634897	Afu2g13940	Afu2g13940	Ortholog of A. niger CBS 513.88 : An02g05100, A. oryzae RIB40 : AO090026000178, Neosartorya fischeri NRRL 181 : NFIA_089100 and Aspergillus wentii : Aspwe1_0045503	-0.6	0.0377	0.0621	CREEHA_CONTROL4_withCtrl_peak_576	50.0341	TGCACTTCTTATCTTCATCCATTCACGAAAGTCGAATAATTACCAAGTGACACTGTTGTTGATGATTCTGGTCGCTAGGCAGAAGCGGTGAATTTGGCCCTTCTGGGGAATCAATCTGCAGGTGTTGAAATGGTGATTGGCTCTTCGTCAACCTTGTAGGGCAGAGTAGGTGGGGCTAACCGAGAATCTCACCGACTCTGGAAAGTCAGAATCGTTGGCAGCTCTTGATTCGTCAATGGGAGCAGGGACCCAGTGCCCCAGGAAATGTCAGTCCCGTCCTCATGGCTCGATGATTGGATGACCGGGAGGGAGGAGATAGGTAACGGAAGTTGAGTGCCCGGAGTACACCGTCAGTGGATGTCGGTGCTGGAGCTGAAAGACATAAATATAACTATCTGT…	CREEHA_10MMAA4_withCtrl_peak_373	30.7292	GCACTTCTTATCTTCATCCATTCACGAAAGTCGAATAATTACCAAGTGACACTGTTGTTGATGATTCTGGTCGCTAGGCAGAAGCGGTGAATTTGGCCCTTCTGGGGAATCAATCTGCAGGTGTTGAAATGGTGATTGGCTCTTCGTCAACCTTGTAGGGCAGAGTAGGTGGGGCTAACCGAGAATCTCACCGACTCTGGAAAGTCAGAATCGTTGGCAGCTCTTGATTCGTCAATGGGAGCAGGGACCCAGTGCCCCAGGAAATGTCAGTCCCGTCCTCATGGCTCGATGATTGGATGACCGGGAGGGAGGAGATAGGTAACGGAAGTTGAGTGCCCGGAGTACACCGTCAGTGGATGTCGGTGCTGGAGCTGAAAGACATAAATATAACTATCTGTC…	#N/A	#N/A
Chr2_A_fumigatus_Af293:4278254-4279047	Afu2g16150	Afu2g16150	Has domain(s) with predicted nucleus localization	-0.45	0.193	0.252	CREEHA_CONTROL4_withCtrl_peak_610	64.0025	GCTCGGTTACCTCGTTGCTGCGGCATGCTTATGTCAGATCCCTTTATTGTGGATTCTCCTATTCTGATCTGTTTGCACTGTTTGGCTTCCCTCGGCGCTTTTCTACGCTCCAATGACATCATGCTACACGTCTCCCCGCCAACTCTCCTCCAGACAATGATAGCCAAAAATCCGACAACTACGAGAAAATGATAGGTCCTGCCCAGAATTTTACATCCTTTGAAATAAGCGACATGTTTTCTTATATGTACTGTTGACTAAATCTCATTGTTGGTGCAGAATGAATAGCAGATTTCTGCAAACCTACCCACGCGGCAGCAGACGCGAAATCTTCGGCTACTGAACGCGAGGTCACATGATCCCACATCCCCAGTGTCCGCACTGGGATTCGGCACTCCT…	CREEHA_10MMAA4_withCtrl_peak_390	48.7413	ACCATCTTGGGTTTAGCTCGGTTACCTCGTTGCTGCGGCATGCTTATGTCAGATCCCTTTATTGTGGATTCTCCTATTCTGATCTGTTTGCACTGTTTGGCTTCCCTCGGCGCTTTTCTACGCTCCAATGACATCATGCTACACGTCTCCCCGCCAACTCTCCTCCAGACAATGATAGCCAAAAATCCGACAACTACGAGAAAATGATAGGTCCTGCCCAGAATTTTACATCCTTTGAAATAAGCGACATGTTTTCTTATATGTACTGTTGACTAAATCTCATTGTTGGTGCAGAATGAATAGCAGATTTCTGCAAACCTACCCACGCGGCAGCAGACGCGAAATCTTCGGCTACTGAACGCGAGGTCACATGATCCCACATCCCCAGTGTCCGCACTG…	#N/A	#N/A
Chr2_A_fumigatus_Af293:4287706-4288047	Afu2g16180	Afu2g16180	Ortholog of A. oryzae RIB40 : AO090012000180, Aspergillus wentii : Aspwe1_0026915, Aspergillus terreus NIH2624 : ATET_02325 and Aspergillus carbonarius ITEM 5010 : Acar5010_211034	-0.92	0.0193	0.0349	CREEHA_CONTROL4_withCtrl_peak_612	32.3092	TATATAGGTATCTCTTGATGGCCAATTGCTGTGACGATTCATGACTTCTAAATATGGCGAGATGACGGCAGATACATTTTTACATCACACGGGCGTGGACCCTCCAGCGGTCCTGACTGGTCGCTTTTCTGCCTTGGCATGAAACCAATGGGGAATAGACCCGCAGCCACCGTCGCAGAAACTAACCCCTAATCCTCGCATTATGATTGGCTGCAAATTATTGATAAGCTTCTCAAGTCTTGCACGAGGCAACAATCGGCCATCACTAGTCCCAGACCGTGCTAAGACGGCTGGTAGCCACCAATGGAAACCCAGGGAAAATAAAGCCTCGCAGGTGATCACCCCACCTATTGAAAGGCCCCCACCCCCCTTTTAAGTGAGCGTGCGTAAATGCTAATT…	CREEHA_10MMAA4_withCtrl_peak_391	14.2352	TGTGACGATTCATGACTTCTAAATATGGCGAGATGACGGCAGATACATTTTTACATCACACGGGCGTGGACCCTCCAGCGGTCCTGACTGGTCGCTTTTCTGCCTTGGCATGAAACCAATGGGGAATAGACCCGCAGCCACCGTCGCAGAAACTAACCCCTAATCCTCGCATTATGATTGGCTGCAAATTATTGATAAGCTTCTCAAGTCTTGCACGAGGCAACAATCGGCCATCACTAGTCCCAGACCGTGCTAAGACGGCTGGTAGCCACCAATGGAAACCCAGGGAAAATAAAGCCTCGCAGGTGATCACCCCACCTATTGAAAGGCCCCCACCCCCCTTTTAAGTGAGCGTGCGTAAATGCTAATTTCGATTTTAATTAAAGGTGGACGGATATT…	#N/A	#N/A
Chr2_A_fumigatus_Af293:4297089-4297421	Afu2g16230	Afu2g16230	Has domain(s) with predicted DNA binding, nucleic acid binding, zinc ion binding activity, role in transcription, DNA-templated and nucleus localization	-0.91	0.0992	0.142	CREEHA_CONTROL4_withCtrl_peak_613	29.5547	GGGAAAAGGAAGAGAGGGAGGGGGAATGTTGAATGGATGAGGAGAAAAAAAGAGGGAGAGAAAATAAGCAAGTTACGGAGAAGAGGTAGAAGAAAGAAGAGTGGGAAAGTTTTCTGGGAGGAGGGTCTGGGTTCTGAAAGGGAGCGAGCGAGGGGTGGTGGACTGGTGGTAGACTGACTGGTTGGAGGGGAAGAGGTACACCATACGGAGTACGGAGTAGAGGGGCCAAGAAAGCGCGAGTGGGAAACGGGCTGCCAGGTCGTGTGCAGAAGAAGCTGATGGGAGACTCGGACGATCGCTGGATCGCAACAGTGAGGCGGGTCTTACAGTAGCCCAGTCGAGCGAGGGCTCTAAACAGCAAAGCAGGGGCTCCAAACGGGATTCACGGAGCAGACTCAG…	CREEHA_10MMAA4_withCtrl_peak_392	8.36213	GCAGAGGAGGGGGAGGTAAGAGGGAAAAGGAAGAGAGGGAGGGGGAATGTTGAATGGATGAGGAGAAAAAAAGAGGGAGAGAAAATAAGCAAGTTACGGAGAAGAGGTAGAAGAAAGAAGAGTGGGAAAGTTTTCTGGGAGGAGGGTCTGGGTTCTGAAAGGGAGCGAGCGAGGGGTGGTGGACTGGTGGTAGACTGACTGGTTGGAGGGGAAGAGGTACACCATACGGAGTACGGAGTAGAGGGGCCAAGAAAGCGCGAGTGGGAAACGGGCTGCCAGGTCGTGTGCAGAAGAAGCTGATGGGAGACTCGGACGATCGCTGGATCGCAACAGTGAGGCGGGTCTTACAGTAGCCCAGTCGAGCGAGGGCTCTAAACAGCAAAGCAGGGGCTCCAAACG…	#N/A	#N/A
Chr3_A_fumigatus_Af293:57852-58268	Afu3g00270	bgt2	Cell wall glucanase; predicted glycophosphatidylinositol (GPI)-anchor; secreted protein	0.14	0.781	0.821	CREEHA_CONTROL4_withCtrl_peak_643	25.8909	GGCGCAGACGTTGATTAAAGAACGTAGTATTGGTCAAAGTCAGGAATAAAGAATGAACCTAGAGGGAGAGAACGACTGAATTGAACATCGGATGTCAGAGACAAAGACCAAGTTCGAGTGGAATCCAACAAAGAAGGTGCGAAGAAGAATGAGAGATGGCCGAGAGACCGACGGGCAGCGACGAAGAGCCCATAAATAACGAAGCCGGTCTAGACTCCGGGCTGGTTGACCTGTCCATCTGGTAGCATCGGGTCCAAGTGGGCCGGGGACACGTTGGCTCCCATCAGTCAGGGCTTGTCCCGGAACTAGAACAATACTATTAAGTGATGAGCACTAAAGATAGCATTGCCGGATCGGAAATGCATGGATTTGATTGCTCCGAGTACAAGAATTGTCTTG…	CREEHA_10MMAA4_withCtrl_peak_412	17.0802	TTGATTAAAGAACGTAGTATTGGTCAAAGTCAGGAATAAAGAATGAACCTAGAGGGAGAGAACGACTGAATTGAACATCGGATGTCAGAGACAAAGACCAAGTTCGAGTGGAATCCAACAAAGAAGGTGCGAAGAAGAATGAGAGATGGCCGAGAGACCGACGGGCAGCGACGAAGAGCCCATAAATAACGAAGCCGGTCTAGACTCCGGGCTGGTTGACCTGTCCATCTGGTAGCATCGGGTCCAAGTGGGCCGGGGACACGTTGGCTCCCATCAGTCAGGGCTTGTCCCGGAACTAGAACAATACTATTAAGTGATGAGCACTAAAGATAGCATTGCCGGATCGGAAATGCATGGATTTGATTGCTCCGAGTACAAGAATTGTCTTGACTGCCTGGT…	#N/A	#N/A
Chr3_A_fumigatus_Af293:70486-70848	Afu3g00330	Afu3g00330	Has domain(s) with predicted NAD binding, catalytic activity, coenzyme binding, oxidoreductase activity, acting on the aldehyde or oxo group of donors, NAD or NADP as acceptor activity	0.46	0.201	0.26	CREEHA_CONTROL4_withCtrl_peak_644	24.0547	CCAAAAGGGATCTTGGTCTCGAAACTATTCCTGGTGCGGTAGGGTGGATGCTAACCTGTTTGAGCATTAGGCAGCCAGATTGTGGCCATTAGTTTTTAGTCAGAGTGGGCTGTTCGTCTTGGCAGGAGGAAATGTCGTCCGCTGATTGAGCCCTTTTTGGGACAGAGGAATCAAAGTGGAGAAATCTTGACTGGCGGTGAGTTCCCATTGGCTAGGTTGTGTGCCTGAGACACCTGAGTCTTGGCTGCTTTCGTCCTAGTGGTGGACCCCGTTTCACAACTGAATGAGAATATTGGACCGAAAATGCAATGATCCAATGATCTGACGATGCTGGCAGCTGTTCTGGTCACAGCGGCATGGGAACCCTTGGCACTGCATCACTGCCTTGCCCCTTAAAAC…	CREEHA_10MMAA4_withCtrl_peak_414	34.1504	TGACAGGAACCCTCCAAAAGGGATCTTGGTCTCGAAACTATTCCTGGTGCGGTAGGGTGGATGCTAACCTGTTTGAGCATTAGGCAGCCAGATTGTGGCCATTAGTTTTTAGTCAGAGTGGGCTGTTCGTCTTGGCAGGAGGAAATGTCGTCCGCTGATTGAGCCCTTTTTGGGACAGAGGAATCAAAGTGGAGAAATCTTGACTGGCGGTGAGTTCCCATTGGCTAGGTTGTGTGCCTGAGACACCTGAGTCTTGGCTGCTTTCGTCCTAGTGGTGGACCCCGTTTCACAACTGAATGAGAATATTGGACCGAAAATGCAATGATCCAATGATCTGACGATGCTGGCAGCTGTTCTGGTCACAGCGGCATGGGAACCCTTGGCACTGCATCACTGCCT…	#N/A	#N/A
Chr3_A_fumigatus_Af293:93971-94423	Afu3g00440	Afu3g00440	Ortholog of A. nidulans FGSC A4 : AN2353, Neosartorya fischeri NRRL 181 : NFIA_000980 and Aspergillus versicolor : Aspve1_0080505, Aspve1_0083549, Aspve1_0143452	0.8	0.103	0.147	CREEHA_CONTROL4_withCtrl_peak_647	19.8358	GCAGATCGCTATAGCAGATCAAAGAGCTCTCCACTCTGGAGGTGTACAAGTCTCCGTGGTGCCGGAACTTACTTGAACAAAGTTCATGAGAACAATCACTACTGGACTCAGAACCACAGTACGTAATCCACTAATATAGTCTCTCAGCTTTGGAGTACTGTCCGCTGCATGCAAAGCTCCCATGTTACACCCGTCCAGCCACTTGGTTGATTATTAATCCGTACCGCTTCCCGCTTCCCAGGTGGCCGGTGTCGGGGAGACGGAAGGAAAGATTTTCGCTCCAGGCTAGAAGGGAGTTAGAAAAGTGAGTAGGACGACGAAAGTACTGCTGTGTCGGTCTAGACACGTTTTCTCCTTAATTAAACGACGGCTGGCCCTCGATACTAATTTAGTCCCTTT…	CREEHA_10MMAA4_withCtrl_peak_419	52.8016	TGAGACGGGATGCAGCTGCAGATCGCTATAGCAGATCAAAGAGCTCTCCACTCTGGAGGTGTACAAGTCTCCGTGGTGCCGGAACTTACTTGAACAAAGTTCATGAGAACAATCACTACTGGACTCAGAACCACAGTACGTAATCCACTAATATAGTCTCTCAGCTTTGGAGTACTGTCCGCTGCATGCAAAGCTCCCATGTTACACCCGTCCAGCCACTTGGTTGATTATTAATCCGTACCGCTTCCCGCTTCCCAGGTGGCCGGTGTCGGGGAGACGGAAGGAAAGATTTTCGCTCCAGGCTAGAAGGGAGTTAGAAAAGTGAGTAGGACGACGAAAGTACTGCTGTGTCGGTCTAGACACGTTTTCTCCTTAATTAAACGACGGCTGGCCCTCGAT…	1.85	#N/A
Chr3_A_fumigatus_Af293:199774-200170	Afu3g00880	Afu3g00880	Putative adhesin protein; MedA regulated transcript; transcript repressed by exposure to human airway epithelial cells	-0.89	0.0146	0.0272	CREEHA_CONTROL4_withCtrl_peak_652	39.5338	TCTCCAGTATCCCAGTGTGGCTGGAGAAATCATATTACATACAGTAAAATGCTCCTCGAGTTGCTTGTTACGCTATTATTTGGCATCATTAATAAGCAAATACGGTCCTGAGTCGACTACGAAGAGTGCGTGCCGGCCACAGGCGAATGAGGATGGACAACCACTGAAAGGCGGCATAAGCCGACGGAACCAGTAGGTACAGAAAATGGCTTGAAATCCACCATGTGCTGTTGCCACCCGGTTGGCCCGAAGAACCGTGGATGGACCTGGCAGTTCAGGTTCGGAGAGCACCGAACGAGCATATCGATCCGGGGGACACAATAAATAGTACGGAGTCCTGGGCTGCGAGATGTGCGACGTGCCTTGGGTCTGAGGGCTTCGATTCTGGTAAACCAGAAG…	CREEHA_10MMAA4_withCtrl_peak_420	24.0636	ACAGTAAAATGCTCCTCGAGTTGCTTGTTACGCTATTATTTGGCATCATTAATAAGCAAATACGGTCCTGAGTCGACTACGAAGAGTGCGTGCCGGCCACAGGCGAATGAGGATGGACAACCACTGAAAGGCGGCATAAGCCGACGGAACCAGTAGGTACAGAAAATGGCTTGAAATCCACCATGTGCTGTTGCCACCCGGTTGGCCCGAAGAACCGTGGATGGACCTGGCAGTTCAGGTTCGGAGAGCACCGAACGAGCATATCGATCCGGGGGACACAATAAATAGTACGGAGTCCTGGGCTGCGAGATGTGCGACGTGCCTTGGGTCTGAGGGCTTCGATTCTGGTAAACCAGAAGATCTTCTCCATAAGAAGTTAGACCACGTTATGTCCAGTGT…	#N/A	#N/A
Chr3_A_fumigatus_Af293:493701-494053	Afu3g02010	Afu3g02010	Ortholog(s) have versicolorin reductase activity and role in positive regulation of sterigmatocystin biosynthetic process, sterigmatocystin biosynthetic process	0.99	0.03	0.0513	CREEHA_CONTROL4_withCtrl_peak_671	18.5106	GCTGATCCACTCGTATCAGCAACTAATGAATGATGACTTTCTGTTACTTAGATATAAAGACCTTCGATTGATTGACATAACAATGGGTTGAGATTGATAGGAAATTAAATCGAAGAGCCGGGGATTCAAACCCTCAAGGATGAAGGTGTAGATCGAAGAATAAAAGCCGAGCCGAGGCTGAAGGAGAAAAAAAGGATACGACCGAAACGCGATTCGAACGCGCAACCTTTGGTGCCGAAAACCAACGCGCTACCATTGCGCCATCCGGCCGACTTGCTTGTGATATGGAAGCATCCAATAAGTGATATCCTTCAAACGCCTTCGCATTATTCCCAATACTTCGTTCTACTACTACTTGGAGATTATACAGTGTATCTGCTTGGTATACATAGTCTGGCC…	CREEHA_10MMAA4_withCtrl_peak_430	34.6075	AGAGCTATTTTTCACAATTGCCGTGATGCTTGTTAGCTGATCCACTCGTATCAGCAACTAATGAATGATGACTTTCTGTTACTTAGATATAAAGACCTTCGATTGATTGACATAACAATGGGTTGAGATTGATAGGAAATTAAATCGAAGAGCCGGGGATTCAAACCCTCAAGGATGAAGGTGTAGATCGAAGAATAAAAGCCGAGCCGAGGCTGAAGGAGAAAAAAAGGATACGACCGAAACGCGATTCGAACGCGCAACCTTTGGTGCCGAAAACCAACGCGCTACCATTGCGCCATCCGGCCGACTTGCTTGTGATATGGAAGCATCCAATAAGTGATATCCTTCAAACGCCTTCGCATTATTCCCAATACTTCGTTCTACTACTACTTGGAGATT…	#N/A	#N/A
Chr3_A_fumigatus_Af293:889382-889754	Afu3g03320	Afu3g03320	Has domain(s) with predicted role in transmembrane transport and integral component of membrane localization	0.43	0.323	0.395	CREEHA_CONTROL4_withCtrl_peak_679	26.0996	CCAAACAGAGAGGAACCAGCACTGTATCTATATGTCTTTTGGCAACAAAGAATCCATAGTGAGCAGATGTGATACAGCAACCCAACTGATTAATAATACAAGAACTTGAGCAGCCGGTTAACCGGCACTATAACCAAATGGTGCAATAGTAGTCCTCTATTAGGGATGATTCGATCCATTTCCATGCAGGGATGCAGCGTATCTGTTTCCCGCTAGCGCCCTAGATTGGCTGATCGTTCCGACTGGGCGTCGCCTTAACGCGTCTTGGGCCCATTAGATCAACGCCGATGCAACGCAAGATTCGCCCGTTCAGCGCCATCCCGACCTGGCGTCCAAGGATAAAGATCCTGCTAAATCCTTCGCCTCTTTTTCCTTCAATCATTCTCTCTCATGGCTGCA…	CREEHA_10MMAA4_withCtrl_peak_435	51.9187	GAACCAGCACTGTATCTATATGTCTTTTGGCAACAAAGAATCCATAGTGAGCAGATGTGATACAGCAACCCAACTGATTAATAATACAAGAACTTGAGCAGCCGGTTAACCGGCACTATAACCAAATGGTGCAATAGTAGTCCTCTATTAGGGATGATTCGATCCATTTCCATGCAGGGATGCAGCGTATCTGTTTCCCGCTAGCGCCCTAGATTGGCTGATCGTTCCGACTGGGCGTCGCCTTAACGCGTCTTGGGCCCATTAGATCAACGCCGATGCAACGCAAGATTCGCCCGTTCAGCGCCATCCCGACCTGGCGTCCAAGGATAAAGATCCTGCTAAATCCTTCGCCTCTTTTTCCTTCAATCATTCTCTCTCATGGCTGCACACGCCCCCTTA…	#N/A	#N/A
Chr3_A_fumigatus_Af293:1400484-1400977	Afu3g05730	Afu3g05730	Nicotinate mononucleotide pyrophosphorylase; no human homolog	-0.22	0.563	0.632	CREEHA_CONTROL4_withCtrl_peak_702	27.7332	CCTATAGCCACGGGCTCGGGCGGTCGGTTGGTACGCATAGTAGACTGCCAACATAGACTATCTACCTGCTATGAGACTTATATGTGGGGTAAGGACTCAAATTGCCAAGCGCAACCAGACTCAAGAGTCAGTGCTGGTCTCGACGACTTCGTCAGTTGTGCTAGGCCACAGGCATTCAACAACCTCAAGTCCTCAGAGTCGATAGTGAACACCTACACAGCCTCCTTGCGCCCTGAAGCCAACCTCATCTGTTGCGGGCCCAGATATTCGATGCCACGCACCTGGCTGTCGAGACTGACCTGTCGGACTTAGGACATATGATCGGTTGATATGTCGGTTGCTGACCAGCTTTTTAGATTGATAACTCCGTTTTATGTCAAGGACAACTGGTTACGCTGA…	CREEHA_10MMAA4_withCtrl_peak_449	19.9949	TCGGTTGGTACGCATAGTAGACTGCCAACATAGACTATCTACCTGCTATGAGACTTATATGTGGGGTAAGGACTCAAATTGCCAAGCGCAACCAGACTCAAGAGTCAGTGCTGGTCTCGACGACTTCGTCAGTTGTGCTAGGCCACAGGCATTCAACAACCTCAAGTCCTCAGAGTCGATAGTGAACACCTACACAGCCTCCTTGCGCCCTGAAGCCAACCTCATCTGTTGCGGGCCCAGATATTCGATGCCACGCACCTGGCTGTCGAGACTGACCTGTCGGACTTAGGACATATGATCGGTTGATATGTCGGTTGCTGACCAGCTTTTTAGATTGATAACTCCGTTTTATGTCAAGGACAACTGGTTACGCTGATGTGATCATGCTGAGCACATTCA…	#N/A	#N/A
Chr3_A_fumigatus_Af293:1404772-1405172	Afu3g05760	Afu3g05760	C6 transcription factor; ortholog of A. nidulans AN3433; calcium downregulated	0.21	0.519	0.589	CREEHA_CONTROL4_withCtrl_peak_706	32.7964	TATGATATCAGCATCATGATCACGTACTAAACAAACATTACACCCTCGTGGAGACAACTTTTACAAGTAAACTAGGATTTCGCCGACTTACGGAGAAAGAGTCCTTTGCGCAGTAGTCTACGGAGCATCTAGATAACTAGCAAGTGAAACCGGTGCATGTGAGCTGATAGAGGAGTCGAATTTACCTGAAACTGGTGCCATGTTCCGATGGGAGATCGGGAACTGGAATGGAGCCACCAACTCTACTCCGTAAAAAGCTGGGTCGGCCGGTCGGCATCTCGGACTATTTTTTTTTTTTTTCACGTCCGCTGGCTTCTTTGGATTCCAGCCTCCTGAGTTGTAAGCCAAGCAAATGGAATAGTAATCAGTCTGAAATCTCGGGGTTTGGAGATAAACCGG…	CREEHA_10MMAA4_withCtrl_peak_453	44.9354	ATCATGATCACGTACTAAACAAACATTACACCCTCGTGGAGACAACTTTTACAAGTAAACTAGGATTTCGCCGACTTACGGAGAAAGAGTCCTTTGCGCAGTAGTCTACGGAGCATCTAGATAACTAGCAAGTGAAACCGGTGCATGTGAGCTGATAGAGGAGTCGAATTTACCTGAAACTGGTGCCATGTTCCGATGGGAGATCGGGAACTGGAATGGAGCCACCAACTCTACTCCGTAAAAAGCTGGGTCGGCCGGTCGGCATCTCGGACTATTTTTTTTTTTTTTCACGTCCGCTGGCTTCTTTGGATTCCAGCCTCCTGAGTTGTAAGCCAAGCAAATGGAATAGTAATCAGTCTGAAATCTCGGGGTTTGGAGATAAACCGGGCTCGGACTGTG…	#N/A	#N/A
Chr3_A_fumigatus_Af293:1407957-1408783	Afu3g05760	Afu3g05760	C6 transcription factor; ortholog of A. nidulans AN3433; calcium downregulated	-0.71	0.00793	0.016	CREEHA_CONTROL4_withCtrl_peak_707	70.6798	TGACCTATTCATACTTACTTACTTAGTATTATGATTATATTTGGTCAAGGCATCAGATAATACATAATTACTAAAGCCATTCGATACCCTACCCTACACTGGAGTGATCAAATCCTGTTATGGAATCCTTGTGAGAAATACAGAATTTTACCTCAAGGCTACCTACCTTAGATGTTTTCCTTACATTTAGCGGGTACAGGACATCCTCATGACCGTTACAATACAGTATTCGGAACCGGAGACTTTAATCGGGCCTCGGAGATGTCCCAGCCAGACGTTTCCTTGATTTCAAATTTCCTCTTCCAGGCATTTGTTCGTCTCACTGAGCTCATGTAAGACATGTAAAACTATTAATTCATTTTTATTATTTTATTTGTGTCTTTCCTCCAGTGTTCCCTT…	CREEHA_10MMAA4_withCtrl_peak_454	43.5322	TATGACCTATTCATACTTACTTACTTAGTATTATGATTATATTTGGTCAAGGCATCAGATAATACATAATTACTAAAGCCATTCGATACCCTACCCTACACTGGAGTGATCAAATCCTGTTATGGAATCCTTGTGAGAAATACAGAATTTTACCTCAAGGCTACCTACCTTAGATGTTTTCCTTACATTTAGCGGGTACAGGACATCCTCATGACCGTTACAATACAGTATTCGGAACCGGAGACTTTAATCGGGCCTCGGAGATGTCCCAGCCAGACGTTTCCTTGATTTCAAATTTCCTCTTCCAGGCATTTGTTCGTCTCACTGAGCTCATGTAAGACATGTAAAACTATTAATTCATTTTTATTATTTTATTTGTGTCTTTCCTCCAGTGTTCCC…	#N/A	#N/A
Chr3_A_fumigatus_Af293:1922122-1922472	Afu3g07640	pma1	Putative plasma membrane H+ ATPase; transcript upregulated during conidial germination and in response to amphotericin B; protein and transcript levels downregulated by caspofungin treatment	-0.11	0.815	0.85	CREEHA_CONTROL4_withCtrl_peak_733	42.0579	GTACAGAAAACATTCCGAGTTTCCATTTCCAGCACGTTGTATGGCCATATGCCGCTTGTGTCTGTGACCGACAACTGAGTCTGGCAGGGCCACAAAAGACCCTCAGTGAAAATTCATTCGAACACCATTATCAAATCTCCATAGAAGCCAACGGAAGAACGGTTCGCCTCACCCAGGGATTCAGTTGCGTAGTGCCAAACCAATCATTTTTCCCGCCGCAATTGACCTTTCTCAACGTGCCGATTCCCGTGGTGCCGCGTAGGCCGATACCTTCAATCCCTGCCGATGTCAGAGTTGCCATGCCGAACTGACCTTGGAGAACTCTCGGGCGATATTCTTCACCTTGAGTATTATTTTGAGGGAAGATGATGCCGATTGTCTGTTGATAGTTGCCAGTCT…	CREEHA_10MMAA4_withCtrl_peak_461	47.6873	CAGAAAACATTCCGAGTTTCCATTTCCAGCACGTTGTATGGCCATATGCCGCTTGTGTCTGTGACCGACAACTGAGTCTGGCAGGGCCACAAAAGACCCTCAGTGAAAATTCATTCGAACACCATTATCAAATCTCCATAGAAGCCAACGGAAGAACGGTTCGCCTCACCCAGGGATTCAGTTGCGTAGTGCCAAACCAATCATTTTTCCCGCCGCAATTGACCTTTCTCAACGTGCCGATTCCCGTGGTGCCGCGTAGGCCGATACCTTCAATCCCTGCCGATGTCAGAGTTGCCATGCCGAACTGACCTTGGAGAACTCTCGGGCGATATTCTTCACCTTGAGTATTATTTTGAGGGAAGATGATGCCGATTGTCTGTTGATAGTTGCCAGTCTTTT…	#N/A	#N/A
Chr3_A_fumigatus_Af293:1922667-1923020	Afu3g07640	pma1	Putative plasma membrane H+ ATPase; transcript upregulated during conidial germination and in response to amphotericin B; protein and transcript levels downregulated by caspofungin treatment	-0.51	0.185	0.243	CREEHA_CONTROL4_withCtrl_peak_734	24.4871	GGAGCATGTCTCTCTTCTCCATACTCCATACTCCATATCGTTTACGAAGTCTAGTCTACAGACTGACATACATGCTTGACACCGTTAGTGCTTGTGATAGTTCTTTTACCCCGAGGGGATATCTCCAGAATTCTCCGTAGTCCGTTAGTCGTAGTGCCAGTCGCCACATTAGCCTTCTGCATCGACACTTCGCGGTGGACAACATGCAGTCGAACGTGGCACCGTAGAATTCAAGGCAAAAGTCGCAGTTGGCGTGGGATTCATCCCGTGTCCTGCACGATGCTGCGGGAGAGCTCGGGGATGTCAATTGCCTGTCTGGGAGAGGGTGAAGCGAACTGCAGGGGCGGTTGCAGCGCGATTAACCAAGAATGGGGTGCAGTCCACTACTCCGTCCTCCGC…	CREEHA_10MMAA4_withCtrl_peak_462	27.69	CAGACCGGTCATCATTTTAAGTCTAATGTAATGGAGCATGTCTCTCTTCTCCATACTCCATACTCCATATCGTTTACGAAGTCTAGTCTACAGACTGACATACATGCTTGACACCGTTAGTGCTTGTGATAGTTCTTTTACCCCGAGGGGATATCTCCAGAATTCTCCGTAGTCCGTTAGTCGTAGTGCCAGTCGCCACATTAGCCTTCTGCATCGACACTTCGCGGTGGACAACATGCAGTCGAACGTGGCACCGTAGAATTCAAGGCAAAAGTCGCAGTTGGCGTGGGATTCATCCCGTGTCCTGCACGATGCTGCGGGAGAGCTCGGGGATGTCAATTGCCTGTCTGGGAGAGGGTGAAGCGAACTGCAGGGGCGGTTGCAGCGCGATTAACCAAG…	#N/A	#N/A
Chr3_A_fumigatus_Af293:1923201-1923651	Afu3g07640	pma1	Putative plasma membrane H+ ATPase; transcript upregulated during conidial germination and in response to amphotericin B; protein and transcript levels downregulated by caspofungin treatment	-0.62	0.0685	0.103	CREEHA_CONTROL4_withCtrl_peak_735	37.2443	TCGCGGTATGATGCCGTGCTGATTTTTCTCCATACTCCATACTATGTGTAATGCAATCAATCATCCAGCCATCTCCTACTCCACGACTGCAGAAAATCCCTCACCAGGATCCTCGATGAGACAGCTTGGCATGCAAACCAGGCCGATCGTCCCGGTGGGGCGCTTCGATATTACCACTACGAAAATGGCACTAGTTAATCGCTAAAATGTTAGTCGATGAAATCGCCGACTGATTACGGAGGACTCCCCGTCCGTACCTGGCTGCAATTTAGCACCGGTGAGAGGGAGATGCCCACTTGCCGTTTTGGAGGCTAGTCTGGCCAGTCCGACTGGCACTATGGAGTCGACTACTGTAGGTACGAGGACACAGAGCGAAGCCAAGAACACAGGCGCCAAATA…	CREEHA_10MMAA4_withCtrl_peak_463	40.9005	GTTGTGTCGCGGTATGATGCCGTGCTGATTTTTCTCCATACTCCATACTATGTGTAATGCAATCAATCATCCAGCCATCTCCTACTCCACGACTGCAGAAAATCCCTCACCAGGATCCTCGATGAGACAGCTTGGCATGCAAACCAGGCCGATCGTCCCGGTGGGGCGCTTCGATATTACCACTACGAAAATGGCACTAGTTAATCGCTAAAATGTTAGTCGATGAAATCGCCGACTGATTACGGAGGACTCCCCGTCCGTACCTGGCTGCAATTTAGCACCGGTGAGAGGGAGATGCCCACTTGCCGTTTTGGAGGCTAGTCTGGCCAGTCCGACTGGCACTATGGAGTCGACTACTGTAGGTACGAGGACACAGAGCGAAGCCAAGAACACAGGCGC…	#N/A	#N/A
Chr3_A_fumigatus_Af293:2043850-2044773	Afu3g08010	ace1	C2H2 transcription factor; transcript induced by exposure to human airway epithelial cells	0.04	0.897	0.917	CREEHA_CONTROL4_withCtrl_peak_757	48.93	ACCCCCTTTAAGAGGGCCAGAGAGGGTGGAACGGAGCCAAAGCGGCAATTGTATTAGACTGATGTCGTATTTCTCGGGTATGATACCCCTGATATCTTTATCCCAGCCTGAATTTGATCCTGAATTTGCCTTTTCGACCCGTAATACAGCGGTAAATACAGGCAGGATCACAGCCCCAGAGACGTATGATACACTAAGTACCTTGGCCGACTGCGCCGATTGCTGATCGGGTCAAGCGCCATGACAGTGGGGCCCTCGCAACGAGGCTATGAATAACAATCCAACCAGCGCTCTGATATTCTTCTCAATCTTTCCCTTTCTGGGATTAGGGGGCTCGCCTATCAGGCAGACATCGAAACCACCTCAGCTTGCGGGCCCAGCAGATCCGGGCCGGACGAA…	CREEHA_10MMAA4_withCtrl_peak_477	68.3517	ACAATTCCTAAATTTGACTTTCTCAAGGATTCCTTTACCTACTGCGAACATACTAAGTTCTTCAAATGTTCTTTCTAAGGCCATTCTGGCTACTCTTGAAGCGCTGAGAAAGAGTAAAGATACCTAGATACTCGTATTGTGCTCGTAAGCACCATCATTAGAAGAATAGCAAAAGTACGAGCCGTGGTGCCTCCTTGTCTTCCAATTGAATTGACGCTTGGTCGGGGTCCCAAAGTGTCCGACTCCGTTGGTCCTCATTTTCGGATTGTTGAACTGTCCGACCCATTCAGATTTCAAAGTTTACAACTTCCATCAGACCTGCATGCTCCGAAACTATTCCGTATTTAGCCAACATTCTACAGAGTATACCTGAATCAAACGACCCCAAAAAGTCGAAAA…	#N/A	#N/A
Chr3_A_fumigatus_Af293:2057816-2058222	Afu3g08050	Afu3g08050	Ortholog(s) have DNA-binding transcription factor activity, RNA polymerase II-specific and RNA polymerase II transcription coactivator activity involved in preinitiation complex assembly, more	-0.31	0.355	0.428	CREEHA_CONTROL4_withCtrl_peak_758	53.3643	GATAAGCGAAGAGGCCAGAGGAGAAGTGCCAAGGGGTATAAACTTCAGGATGCAAGCCTCCTCCCTCAGTTTTCAGATGATTCATTTCCCGAAATGCTAGCCTAGCTCGGTCGAAGCCCCAGAGCTTTCCACAGCAGTGATGCCCGAGATCAGAACCAGACCAATGGCACCCCGGCTAATATCAACTCCAAGGCCCTGGCCTGATCTCCACTGTTGCTTTGCATGGGATGTGTAGCGGCCCCCTAGTCCGGAAAGGGAGTAGTCAGACGTGGAGAAAGGCTAGCTGCAGGCCGATCCCCGTTGACGGTGTTGCACCAAGCCCGATTGGGTTGCAAAGGGCGTGTGTGATTGGAGAGGGAAAGGCTGTTATCAGAGACTGCTGATTGGAGGATAGCAGCT…	CREEHA_10MMAA4_withCtrl_peak_480	47.3577	TATTGTAAGCAATACCACCATTGATAAGCGAAGAGGCCAGAGGAGAAGTGCCAAGGGGTATAAACTTCAGGATGCAAGCCTCCTCCCTCAGTTTTCAGATGATTCATTTCCCGAAATGCTAGCCTAGCTCGGTCGAAGCCCCAGAGCTTTCCACAGCAGTGATGCCCGAGATCAGAACCAGACCAATGGCACCCCGGCTAATATCAACTCCAAGGCCCTGGCCTGATCTCCACTGTTGCTTTGCATGGGATGTGTAGCGGCCCCCTAGTCCGGAAAGGGAGTAGTCAGACGTGGAGAAAGGCTAGCTGCAGGCCGATCCCCGTTGACGGTGTTGCACCAAGCCCGATTGGGTTGCAAAGGGCGTGTGTGATTGGAGAGGGAAAGGCTGTTATCAGAGAC…	#N/A	#N/A
Chr3_A_fumigatus_Af293:2475350-2475647	NA	#N/A	NA	-0.94	0.0344	0.0574	CREEHA_CONTROL4_withCtrl_peak_782	38.5711	TGCCCATACTGACCAACCAGATAAGGCATTCGCATACGGCTAGTCGGCACAATGCTTATTTAAGCACTGGTGGCCACAGACGCTGGTCATTGGTTCAGACAGATCCACACAGAGAAACAATTTTGCGCACTCTCAAAGATCTGTCCCACTGTGGCGCTGGCGTACGTAGTCAATGTCCATTACTCCGCATTGTTTGCAGACTCTGGACTGGAGACTCCAGTACGACCGATTCTATGACATGGTCTGGCCCACTGGCCACTGGCCACTGGCCCCTGCCTTGCTTGCGTGTTAGGATCTTAGTCGGGAGCCTGGATTGCCAACTTTCAGGGTGGCCGTGATGTGATCAGTCAGATGCTTTTAAGAGTAGAATTGAGAACTTCACCAGAAGCAGAGAGCAAG…	CREEHA_10MMAA4_withCtrl_peak_496	14.2252	ATACTGACCAACCAGATAAGGCATTCGCATACGGCTAGTCGGCACAATGCTTATTTAAGCACTGGTGGCCACAGACGCTGGTCATTGGTTCAGACAGATCCACACAGAGAAACAATTTTGCGCACTCTCAAAGATCTGTCCCACTGTGGCGCTGGCGTACGTAGTCAATGTCCATTACTCCGCATTGTTTGCAGACTCTGGACTGGAGACTCCAGTACGACCGATTCTATGACATGGTCTGGCCCACTGGCCACTGGCCACTGGCCCCTGCCTTGCTTGCGTGTTAGGATCTTAGTCGGGAGCCTGGATTGCCAACTTTCAGGGTGGCCGTGATGTGATCAGTCAGATGCTTTTAAGAGTAGAATTGAGAACTTCACCAGAAGCAGAGAGCAAGTTTTG…	#N/A	#N/A
Chr3_A_fumigatus_Af293:2478133-2479001	Afu3g09700	Afu3g09700	Has domain(s) with predicted zinc ion binding activity, role in ER to Golgi vesicle-mediated transport, intracellular protein transport and COPII vesicle coat localization	0.25	0.418	0.492	CREEHA_CONTROL4_withCtrl_peak_783	67.6053	TGGTCAAGATTGACCGACGTACTCAGATAGACACCCCTCTATCTTGTATCCACTGACGTGCGAAGCCAACTCCACTGCCCCAGTCAGAGTCACAACTGCCAATAACCTTGTTCCCAGAGACTAAAGAAAGGATCCAAGTCTCCAGTTCCTGTAAATCGAAGAATGGAAGACTCGTAAAGGATCCCTTGATCCCTTGTTCTCTTGCCCCTCCGAACCCTCCGAACCCTCCGACCCCTCCCGACACCTCTTTCGCGAGGATCCCCCGTTCTAGATTCCCACGTCACTATTCCAGGCTTTTGGTTGCTTTGGGTCTAGGCGCAGGGCCAAGGCTCAGAACTCTAATGTCTACGCCCTAGTGTTTAAGGAAGATCATAGGTCCGCTGGAACGGCGCGAGTGGT…	CREEHA_10MMAA4_withCtrl_peak_497	93.4006	ATTGACCGACGTACTCAGATAGACACCCCTCTATCTTGTATCCACTGACGTGCGAAGCCAACTCCACTGCCCCAGTCAGAGTCACAACTGCCAATAACCTTGTTCCCAGAGACTAAAGAAAGGATCCAAGTCTCCAGTTCCTGTAAATCGAAGAATGGAAGACTCGTAAAGGATCCCTTGATCCCTTGTTCTCTTGCCCCTCCGAACCCTCCGAACCCTCCGACCCCTCCCGACACCTCTTTCGCGAGGATCCCCCGTTCTAGATTCCCACGTCACTATTCCAGGCTTTTGGTTGCTTTGGGTCTAGGCGCAGGGCCAAGGCTCAGAACTCTAATGTCTACGCCCTAGTGTTTAAGGAAGATCATAGGTCCGCTGGAACGGCGCGAGTGGTACATTGGC…	#N/A	#N/A
Chr3_A_fumigatus_Af293:2557316-2558075	Afu3g09960	aurA	Putative aureobasidin resistance protein; required for inositol phosphorylceramide (IPC) synthase activity	-0.79	0.0285	0.0491	CREEHA_CONTROL4_withCtrl_peak_791	84.5302	GGGAAAAAGAAAAGAAGATTGGGAAATTAGGTAAGACCGGTATGGTAAGGTACCGGGTGTTTTCTGCGATACGCTCGATTTCTGAGCTTTCAAGAATTATCCAATCATTGTCTCTGACTTTGAGGCTGATTAACATTTGAGATCCATTATTAAACAGCTAGGTACCAATGGGAAGCTGCGGATCTTCAGGCTCAATTTCGCTTAACCCACAATGGTCACACAGTCATCCGCAGCGGACCAAAGAAAACGCCGAGCGCCTTGCCGCCAAGAGCCGGCCATCCCTGGATCCTTTGGTTATGTAACTCCGTAATAATGTAAGATATTTCAGCCAGTCCCCAAGGCGTAGCTCGCTCCCAGAGGATCGGGAAACATGGAGAGGAACGAGGAAAAGGCTCCGGG…	CREEHA_10MMAA4_withCtrl_peak_501	43.9887	GAAAAGAAGATTGGGAAATTAGGTAAGACCGGTATGGTAAGGTACCGGGTGTTTTCTGCGATACGCTCGATTTCTGAGCTTTCAAGAATTATCCAATCATTGTCTCTGACTTTGAGGCTGATTAACATTTGAGATCCATTATTAAACAGCTAGGTACCAATGGGAAGCTGCGGATCTTCAGGCTCAATTTCGCTTAACCCACAATGGTCACACAGTCATCCGCAGCGGACCAAAGAAAACGCCGAGCGCCTTGCCGCCAAGAGCCGGCCATCCCTGGATCCTTTGGTTATGTAACTCCGTAATAATGTAAGATATTTCAGCCAGTCCCCAAGGCGTAGCTCGCTCCCAGAGGATCGGGAAACATGGAGAGGAACGAGGAAAAGGCTCCGGGATAACACT…	#N/A	#N/A
Chr3_A_fumigatus_Af293:2615629-2615949	Afu3g10150	Afu3g10150	Ortholog of A. nidulans FGSC A4 : AN4973, A. niger CBS 513.88 : An16g03980, A. oryzae RIB40 : AO090003000550, Aspergillus wentii : Aspwe1_0049197 and Aspergillus sydowii : Aspsy1_0056460	-1.1	0.0477	0.0759	CREEHA_CONTROL4_withCtrl_peak_794	28.4669	TCATCTATCGAGTCGGTCAAGAGGCAAGTCTACCCTACCATAACGGTACTTGGCAACTATCCAAGTTGTTGGCACGCCAATGCCTCTCTAGAAAGTTGGCCTGGGCAAAAATGAGCTGGCTCAATAATAGTGGCTAGTATCGGGGCGATGTAGGTAACCGCCATACTCCTTGTTTGTTTTCTATATATTCAAAAGAAAAATTTCTGCGCAGCAACCAGGGTGCTGGACCGTCTTCAGCTGGTCTCGCTGCCAGCGCGGGAGCCTAGCAAGCAATACGTAGCTACCCGATTCGCCTCTTTGCTCGCTCCATAATGGTGCATAGCTCCACCATGGAGCCCATGCAGAACCAAAGATGGTCCTTGACTCCTTTGACCAGTCAGATAGTCCGCCATTTTTGCT…	CREEHA_10MMAA4_withCtrl_peak_503	15.0871	TATCGAGTCGGTCAAGAGGCAAGTCTACCCTACCATAACGGTACTTGGCAACTATCCAAGTTGTTGGCACGCCAATGCCTCTCTAGAAAGTTGGCCTGGGCAAAAATGAGCTGGCTCAATAATAGTGGCTAGTATCGGGGCGATGTAGGTAACCGCCATACTCCTTGTTTGTTTTCTATATATTCAAAAGAAAAATTTCTGCGCAGCAACCAGGGTGCTGGACCGTCTTCAGCTGGTCTCGCTGCCAGCGCGGGAGCCTAGCAAGCAATACGTAGCTACCCGATTCGCCTCTTTGCTCGCTCCATAATGGTGCATAGCTCCACCATGGAGCCCATGCAGAACCAAAGATGGTCCTTGACTCCTTTGACCAGTCAGATAGTCCGCCATTTTTGCTAGTCG…	#N/A	#N/A
Chr3_A_fumigatus_Af293:2799969-2800573	Afu3g10770	Afu3g10770	RTA1 domain protein	0.84	0.00213	0.00497	CREEHA_CONTROL4_withCtrl_peak_805	37.026	GTGCGTGGTCAAATAAAAGACTATTTGGATGCTTTTTTCAGGAGATGTATCAATTCCGTCGGATTCGGACATGAGATCAGGCCGTGAAGAGCTCGTATTGGCTTGTTAGCTTGCGATCCATGTTGTTCCGCGCCCTCTGCCACAGCCGTTAAAACGTGATCGTGGCGCGCGGCGCCTCATGTCATTGGAGCAAAGTCTCCTACTGATGCAACTTATGACACAGGAACCTCATCCGAGTCTCAGAAATAGAGTCAAATACAGGTTTCTTGCGGCAACGTCACGTCCAAAAAGGTCGGATGTCGGAGCAATTCCAGTCCAACCACTAAACCCGATTGAGTGGAGCTTGCGAGAAGCTGGATGTCGCTTGACTCATTGCTGGCCAAGCGGGTCCGCGGATGC…	CREEHA_10MMAA4_withCtrl_peak_509	65.8996	GGTGCGTGGTCAAATAAAAGACTATTTGGATGCTTTTTTCAGGAGATGTATCAATTCCGTCGGATTCGGACATGAGATCAGGCCGTGAAGAGCTCGTATTGGCTTGTTAGCTTGCGATCCATGTTGTTCCGCGCCCTCTGCCACAGCCGTTAAAACGTGATCGTGGCGCGCGGCGCCTCATGTCATTGGAGCAAAGTCTCCTACTGATGCAACTTATGACACAGGAACCTCATCCGAGTCTCAGAAATAGAGTCAAATACAGGTTTCTTGCGGCAACGTCACGTCCAAAAAGGTCGGATGTCGGAGCAATTCCAGTCCAACCACTAAACCCGATTGAGTGGAGCTTGCGAGAAGCTGGATGTCGCTTGACTCATTGCTGGCCAAGCGGGTCCGCGGATG…	#N/A	1.60706
Chr3_A_fumigatus_Af293:2969138-2969957	Afu3g11330	atfA	bZIP-type transcription factor; A. nidulans ortholog atfA has role in response to oxidative stress, response to heat	-0.86	0.0155	0.0285	CREEHA_CONTROL4_withCtrl_peak_815	44.3754	TTTTCTTGTTCTTTTTCTCCCCTGTTTGGTTGAGTAATCTGGAGAGAACGGTAAAAGAATGCTTGCTTGATTATCCAGGGATAAAAATGACTCGAAAAGAGTGAAATCAAAGAGCCAGACCCAGCACACGAGAGTCCAGAAGCAGCATAGAAGGTAAATCACGGGGGCAGAAGAGGAGACGGGGCAGGGAAAACTTGGATGAGATCACGGTGACGACGACAGGAATTTTCCTTGGGGTATGTCGGACCAGCTGGGTGGCCACTGGGCGACAGGTGGGCCCATATTGAATGGTAGTCGGCCACTCATGGGCCAGTTTCCGTGCCCCACCTGGATTTTTTGCAACCTGGGACTTACAAAGAACATTTTAATGTGTAATTAGTGTGTGCTATGAGTAGATAC…	CREEHA_10MMAA4_withCtrl_peak_514	11.213	TTTGGTTGAGTAATCTGGAGAGAACGGTAAAAGAATGCTTGCTTGATTATCCAGGGATAAAAATGACTCGAAAAGAGTGAAATCAAAGAGCCAGACCCAGCACACGAGAGTCCAGAAGCAGCATAGAAGGTAAATCACGGGGGCAGAAGAGGAGACGGGGCAGGGAAAACTTGGATGAGATCACGGTGACGACGACAGGAATTTTCCTTGGGGTATGTCGGACCAGCTGGGTGGCCACTGGGCGACAGGTGGGCCCATATTGAATGGTAGTCGGCCACTCATGGGCCAGTTTCCGTGCCCCACCTGGATTTTTTGCAACCTGGGACTTACAAAGAACATTTTAATGTGTAATTAGTGTGTGCTATGAGTAGATACTCTCGTCTAGTCGTCACAGAAGTA…	#N/A	#N/A
Chr3_A_fumigatus_Af293:3049310-3049596	Afu3g11610	nhp6	Non-histone chromosomal protein; reacts with rabbit immunosera exposed to A. fumigatus conidia	0.29	0.543	0.611	CREEHA_CONTROL4_withCtrl_peak_819	14.0001	TTAAATAATCGCCTCGAAATTAATGATTTCGAACAATTTGGTAGTATTGACTTCTCCGACCGGCGTACTACAGGATATGACTTCCATTTATGACTAGTAGAGTAAACCTCATTCATTATTTCCAACTAGGGCGGTATATACACAGTATCGTCTTGGTCGAATCAGCAGAACGGCTGAGGAAGCTCGGTTAGGTACCGTAAGTGTCGCCCAGACTGCCGATAACCTGAAGACGCGCCAGCGCCCACTAGAACAATCTTCAGTGGCCGTGAGACCCACGTGACATCATCGTCCATCCACACTAACAAGACTTGACTGTCAGACCATATGATTTCTGCTGGGTGTCCCAAATAATAATCTTCATACATACATTGGCCCTGAAGCCCTGGAATCATGGAGAAA…	CREEHA_10MMAA4_withCtrl_peak_515	28.2616	ACAATTTGGTAGTATTGACTTCTCCGACCGGCGTACTACAGGATATGACTTCCATTTATGACTAGTAGAGTAAACCTCATTCATTATTTCCAACTAGGGCGGTATATACACAGTATCGTCTTGGTCGAATCAGCAGAACGGCTGAGGAAGCTCGGTTAGGTACCGTAAGTGTCGCCCAGACTGCCGATAACCTGAAGACGCGCCAGCGCCCACTAGAACAATCTTCAGTGGCCGTGAGACCCACGTGACATCATCGTCCATCCACACTAACAAGACTTGACTGTCAGACCATATGATTTCTGCTGGGTGTCCCAAATAATAATCTTCATACATACATTGGCCCTGAAGCCCTGGAATCATGGAGAAAATTCGAATACAGATGGAAGGCAATTAGAACCC…	#N/A	#N/A
Chr3_A_fumigatus_Af293:3071687-3071997	Afu3g11690	Afu3g11690	Putative class II fructose-bisphosphate aldolase; immunoreactive protein; reacts with rabbit immunosera exposed to A. fumigatus conidia; hypoxia induced protein	-0.66	0.131	0.181	CREEHA_CONTROL4_withCtrl_peak_823	27.8395	CCGGTTCTCCTGATGATGTGGTTAAGTACAGAGGTAAGAAGTAGGAAGAAGAGAAGGAGGAAAAGAGGGAAGATGGGACGAGATGATATAATAATACCATACTCTGAGTCCCCCTAACTCCCGTTTACTCTGATTGCTATGAATAATAAGAATCCTGAGCTATCCTGTTGCTGCAGCTCCTCTCTCTGACTGGTGGGGTAAATTGGTCCTTGGAGGGGCCATGACGGCCGCCCTGTTTGGCCTCAGGCGCAATCTTGACCCGAAATTCCCCGCGTTCATCACATGACATCATCGCCCGCGTCATGGACTTGAATCTCTCTGTGTGTGTGTGTGTGTGTGTGTATTTGTCTCTATACTCACGCCGCTAGTGTCAATGATTGATATGTACTTGCATGTAAA…	CREEHA_10MMAA4_withCtrl_peak_519	16.0267	GATTTCAGTTTGCCTGAGCCGGTTCTCCTGATGATGTGGTTAAGTACAGAGGTAAGAAGTAGGAAGAAGAGAAGGAGGAAAAGAGGGAAGATGGGACGAGATGATATAATAATACCATACTCTGAGTCCCCCTAACTCCCGTTTACTCTGATTGCTATGAATAATAAGAATCCTGAGCTATCCTGTTGCTGCAGCTCCTCTCTCTGACTGGTGGGGTAAATTGGTCCTTGGAGGGGCCATGACGGCCGCCCTGTTTGGCCTCAGGCGCAATCTTGACCCGAAATTCCCCGCGTTCATCACATGACATCATCGCCCGCGTCATGGACTTGAATCTCTCTGTGTGTGTGTGTGTGTGTGTGTATTTGTCTCTATACTCACGCCGCTAGTGTCAATGATTGA…	#N/A	#N/A
Chr3_A_fumigatus_Af293:3494463-3495200	Afu3g13160	Afu3g13160	Ortholog of A. nidulans FGSC A4 : AN3179, A. niger CBS 513.88 : An02g09030, A. oryzae RIB40 : AO090012000817, Aspergillus wentii : Aspwe1_0038173 and Aspergillus sydowii : Aspsy1_0056130	-0.74	0.00492	0.0105	CREEHA_CONTROL4_withCtrl_peak_851	85.0213	AACAGAATAGAGAATGTTCGGTTACTGTCATTCAGTCGGTACGGAGTAGTCTAGATAGGTATGGATAAGTAGGTAGCCCTGGTAAAGGTAGGGTAGGTAAAGGTAGGTACATCAGTTTAATGACGCTGGGACATGGAATTGAGAATGAGTGGGCACAAGCCGAAAGGGCCAGACACATTTGGGTCGTTCAGCCAGCAGGAGAGCCAGAAAAAGCCCTCGGGCTGCGACTTTCTACCAGCGTTCTAGACCGGGGCAGCCTTGGCCTGATTGGGGAGTCCATGACACGAGGACGCCCGCTCCGCCCAGTCACAATCCAATCTGGCCTGGTCAGCACTCAGCGGTAAAAAATAATAATAATCCTCGGAAAAGAAAAAGAGCTCAAGTAATAATAATTATTCT…	CREEHA_10MMAA4_withCtrl_peak_538	71.896	TGGAACAGAATAGAGAATGTTCGGTTACTGTCATTCAGTCGGTACGGAGTAGTCTAGATAGGTATGGATAAGTAGGTAGCCCTGGTAAAGGTAGGGTAGGTAAAGGTAGGTACATCAGTTTAATGACGCTGGGACATGGAATTGAGAATGAGTGGGCACAAGCCGAAAGGGCCAGACACATTTGGGTCGTTCAGCCAGCAGGAGAGCCAGAAAAAGCCCTCGGGCTGCGACTTTCTACCAGCGTTCTAGACCGGGGCAGCCTTGGCCTGATTGGGGAGTCCATGACACGAGGACGCCCGCTCCGCCCAGTCACAATCCAATCTGGCCTGGTCAGCACTCAGCGGTAAAAAATAATAATAATCCTCGGAAAAGAAAAAGAGCTCAAGTAATAATAATTAT…	#N/A	#N/A
Chr3_A_fumigatus_Af293:3785971-3786429	Afu3g14250	Afu3g14250	Ortholog(s) have indoleamine 2,3-dioxygenase activity and role in filamentous growth of a population of unicellular organisms in response to chemical stimulus, tryptophan catabolic process to kynurenine	-0.64	0.168	0.225	CREEHA_CONTROL4_withCtrl_peak_872	51.4309	CAGACTATATCAGATGCTATGTAGGGCTCATGTCTTCCGCTGAACTATCCAGTTTATTTAACCAGGAAGTACCTTATATCCGGTTGCAACAGACCATGCAAGATGGGACTTGATTTTCATCATAGGTGATCTGATCCAAGAATAAACTTTTGGGTCCCTGCTTTCACCGCAGACCCGAATGGGGTGGCGTGGGTGTAGGCGAAAGCGCCGACGCACTCGCTTATGGAGGGGCCACCGCACCCGGCTTCGCACACTTGCGGGCTGGGAGGCGGCGGCCGCCAGTCGGAGAGGGTTCCGGTTCATTCTCTAGCACTCAAGCTAGCATTCGTCAAATAGTGACCCCCTTTCGCTTCCACCCAGTCTGCCGCTGGTGCTGGCGCATGGCTTCATAGGTGCATC…	CREEHA_10MMAA4_withCtrl_peak_554	23.3934	CTATGTAGGGCTCATGTCTTCCGCTGAACTATCCAGTTTATTTAACCAGGAAGTACCTTATATCCGGTTGCAACAGACCATGCAAGATGGGACTTGATTTTCATCATAGGTGATCTGATCCAAGAATAAACTTTTGGGTCCCTGCTTTCACCGCAGACCCGAATGGGGTGGCGTGGGTGTAGGCGAAAGCGCCGACGCACTCGCTTATGGAGGGGCCACCGCACCCGGCTTCGCACACTTGCGGGCTGGGAGGCGGCGGCCGCCAGTCGGAGAGGGTTCCGGTTCATTCTCTAGCACTCAAGCTAGCATTCGTCAAATAGTGACCCCCTTTCGCTTCCACCCAGTCTGCCGCTGGTGCTGGCGCATGGCTTCATAGGTGCATCTTGGAGTATCTGGAGT…	1.22808	#N/A
Chr3_A_fumigatus_Af293:3866889-3867148	Afu3g14590	Afu3g14590	Ortholog(s) have copper ion binding, primary amine oxidase activity, quinone binding activity, role in oxidation-reduction process and external side of fungal-type cell wall localization	-0.97	0.00542	0.0114	CREEHA_CONTROL4_withCtrl_peak_878	26.5302	TCCGTTGACAATTCCCCTAGAAGTATCTGCTGTGTACCTTGGTGGCCAGAGGGTCACTCTTAATTTAGCCTTAATCACATGCTCGCGTCGAAAGTATCCAAAGATAAACCCATGATTTCTCAACTGCTTGTCTGTGAGACTGTGACTCTGTCTCTGTTATCTAGCTAGGTGCAATGAACCCGATCGCGTGTCATATCCCAGAAATGGTTAGGCGCTCCCAGAGTGGGGCAGCCCACTCCGGCACTGTCGACCAACCACAACGTAAGGCACGGAAAGCTTCCGTTGTGAAACCGATTCCGAAATTCCGAGGCTCCGATATCCTTGGGCCTCCCCCTCACATCCCAATCAGGTAAGAAATACGCCCGTGGTACATAATGGCTTCAACTTCGCTGCTGCATT…	CREEHA_10MMAA4_withCtrl_peak_558	17.4225	TTTTTGTTAATCCGTTGACAATTCCCCTAGAAGTATCTGCTGTGTACCTTGGTGGCCAGAGGGTCACTCTTAATTTAGCCTTAATCACATGCTCGCGTCGAAAGTATCCAAAGATAAACCCATGATTTCTCAACTGCTTGTCTGTGAGACTGTGACTCTGTCTCTGTTATCTAGCTAGGTGCAATGAACCCGATCGCGTGTCATATCCCAGAAATGGTTAGGCGCTCCCAGAGTGGGGCAGCCCACTCCGGCACTGTCGACCAACCACAACGTAAGGCACGGAAAGCTTCCGTTGTGAAACCGATTCCGAAATTCCGAGGCTCCGATATCCTTGGGCCTCCCCCTCACATCCCAATCAGGTAAGAAATACGCCCGTGGTACATAATGGCTTCAACTTCG…	#N/A	#N/A
Chr4_A_fumigatus_Af293:775159-775548	Afu4g02790	Afu4g02790	Has domain(s) with predicted hydrolase activity, acting on carbon-nitrogen (but not peptide) bonds activity and role in nitrogen compound metabolic process	-0.01	0.972	0.977	CREEHA_CONTROL4_withCtrl_peak_901	49.0151	CAAGAGATAGAAACTCACCTTGACATAGAGTTGAATGACAGCAATCTTGCAGAATGGTGGCATGATGACGAATACAAGACGGTGGAGTGGAATGGGAATTGAGGGGCATTGGGAGCCTCAAGCGTGGGAGCCCATCATTTTATGTCATTGGTTGCCAAGGCAGAGACATGTTGATCATGCTAAGATTAGCCCGCTAAGGTGAACGGTTATCACCACCCCGGACTCGGAGACGCCGGTGTACCTCGGTTTTCGCCGTTATGGATACTGCCAGGCTGTGGGGGCCATCCGGATGGCTAAAAGCTAAGGCAGGTATAGCAGCGTTCAAGACGGTTAAGATACATACCTGGTAAGGTATGGTACGGTCTGGCTGTATTGTAATATCAAATGGTCATTACACCT…	CREEHA_10MMAA4_withCtrl_peak_570	50.5412	TTTAGAGAGATGCAAGAGATAGAAACTCACCTTGACATAGAGTTGAATGACAGCAATCTTGCAGAATGGTGGCATGATGACGAATACAAGACGGTGGAGTGGAATGGGAATTGAGGGGCATTGGGAGCCTCAAGCGTGGGAGCCCATCATTTTATGTCATTGGTTGCCAAGGCAGAGACATGTTGATCATGCTAAGATTAGCCCGCTAAGGTGAACGGTTATCACCACCCCGGACTCGGAGACGCCGGTGTACCTCGGTTTTCGCCGTTATGGATACTGCCAGGCTGTGGGGGCCATCCGGATGGCTAAAAGCTAAGGCAGGTATAGCAGCGTTCAAGACGGTTAAGATACATACCTGGTAAGGTATGGTACGGTCTGGCTGTATTGTAATATCAAATG…	#N/A	#N/A
Chr4_A_fumigatus_Af293:1137226-1137622	Afu4g04060	Afu4g04060	Ortholog of A. nidulans FGSC A4 : AN7042, A. niger CBS 513.88 : An14g00810, A. oryzae RIB40 : AO090206000108, Aspergillus wentii : Aspwe1_0043276 and Aspergillus sydowii : Aspsy1_0048943	0.56	0.212	0.273	CREEHA_CONTROL4_withCtrl_peak_930	19.1097	TTGAGGTCCCGTGATATCACGTGGACAGTGCATGACATAATAGGTTTGCTTGAGATCATGTGATGTTCCGGCTCGGTCCGAATCAGAGGTACGGATTCGGGAAGTTCCGCAGCACCGCATCATAAGACTGGGAGAGCACAAACAGCCAGCAACCACCAGTGACCAGTGGGTTACCGGATATAAGCACAAGTATATGTTACAATTCTTTGCCAGAGCTATCAATACGAGCGCGACATGAACCTCTTGTGGTAAGGACCCAGAGTGGCAGTCCAGGGCACTGGACCAAGGGAAGCACCCCCGATGGACCTCGGGGCAACGACAACTTAAGGTACGGCCTGGGATGAATTACTCCGTCTCCTCAATACTACCCCGGCTACTGGATGGGTTGCAGCTGTTTGG…	CREEHA_10MMAA4_withCtrl_peak_586	26.2743	AGAGGCCGGTGTTGAGGTCCCGTGATATCACGTGGACAGTGCATGACATAATAGGTTTGCTTGAGATCATGTGATGTTCCGGCTCGGTCCGAATCAGAGGTACGGATTCGGGAAGTTCCGCAGCACCGCATCATAAGACTGGGAGAGCACAAACAGCCAGCAACCACCAGTGACCAGTGGGTTACCGGATATAAGCACAAGTATATGTTACAATTCTTTGCCAGAGCTATCAATACGAGCGCGACATGAACCTCTTGTGGTAAGGACCCAGAGTGGCAGTCCAGGGCACTGGACCAAGGGAAGCACCCCCGATGGACCTCGGGGCAACGACAACTTAAGGTACGGCCTGGGATGAATTACTCCGTCTCCTCAATACTACCCCGGCTACTGGATGGGTTG…	#N/A	#N/A
Chr4_A_fumigatus_Af293:1189938-1190501	Afu4g04230	Afu4g04230	Ortholog of A. nidulans FGSC A4 : AN7026, A. niger CBS 513.88 : An14g00600, A. oryzae RIB40 : AO090206000070, Aspergillus wentii : Aspwe1_0030288 and Aspergillus sydowii : Aspsy1_0092867	-0.72	0.0336	0.0564	CREEHA_CONTROL4_withCtrl_peak_935	94.8187	ATGATTGAGAGACGGTACTGCTGATTTGAAAACTGTCGATGAAGATGAAGAGAGGTTGAAGAGAAGTGACGAATGTAAACATTTCTACTGAGCATATGACAAGTCGTTCAAGCATAGTCGTAAAGAGTCTCTCCCAGTCAAATTAACCTTAACCACGTTGTACCAGAATTCAAATCAGGCAACTCGCCGAGGCGTGGGATGTAATATCGGTTTCCGAGTTGGCCCGCTTCCATCCTGCTGGTTCACGCGCTGCTTGCCTGGTCGGAGAATATCGTATTTGCATTGATTTGCAAGGAGTCAGGGCACTTGACAATGGCCTTTATCGGCCTAATCTTCGATTTTCATATTCCTATTGGGAGGGGGTCCAGCATCTGCTGGTCTGCCTGAGCGCTCACACCT…	CREEHA_10MMAA4_withCtrl_peak_588	71.4812	TGATTTGAAAACTGTCGATGAAGATGAAGAGAGGTTGAAGAGAAGTGACGAATGTAAACATTTCTACTGAGCATATGACAAGTCGTTCAAGCATAGTCGTAAAGAGTCTCTCCCAGTCAAATTAACCTTAACCACGTTGTACCAGAATTCAAATCAGGCAACTCGCCGAGGCGTGGGATGTAATATCGGTTTCCGAGTTGGCCCGCTTCCATCCTGCTGGTTCACGCGCTGCTTGCCTGGTCGGAGAATATCGTATTTGCATTGATTTGCAAGGAGTCAGGGCACTTGACAATGGCCTTTATCGGCCTAATCTTCGATTTTCATATTCCTATTGGGAGGGGGTCCAGCATCTGCTGGTCTGCCTGAGCGCTCACACCTCTTTCCATGGTCGCTTCCAGA…	#N/A	#N/A
Chr4_A_fumigatus_Af293:1592840-1593593	Afu4g06180	Afu4g06180	Ortholog(s) have protein serine/threonine kinase inhibitor activity	0.96	0.0221	0.0391	CREEHA_CONTROL4_withCtrl_peak_946	22.7767	TATTTAGGATTAGGAATTAGGTAGGTAGGGACAACACGACTTCCAAGACTCGGATCCGATCAATGCGAGACAGATCTCAATATAGGTGAACAGCTAGCGAGGAATGCAAACAAAGAAACCCAACTCCATCACAGTGTGTCACAACCACGCCAGTGACCTAGACTGTCCATGGCACGCCTGTGCTCCCAACCTTGACCATGACCAAAAGTCCTAGTCTACGGAAACGGAGCCCACTGGTACCGACGGCGAAGGCCGAGCGAGCCCCACCCCTTGCATGGAGGAAATATGCAGCAAGAGCAAATAGATTGTAGCCAGTCCCTTGGCATTCGTTCACTTCTCGACCACCCCCTTCCCCCAATCTGATGATTGATGAACGCAATCCCCCACACAGATGACTAT…	CREEHA_10MMAA4_withCtrl_peak_605	45.7315	TTTAGGATTAGGAATTAGGTAGGTAGGGACAACACGACTTCCAAGACTCGGATCCGATCAATGCGAGACAGATCTCAATATAGGTGAACAGCTAGCGAGGAATGCAAACAAAGAAACCCAACTCCATCACAGTGTGTCACAACCACGCCAGTGACCTAGACTGTCCATGGCACGCCTGTGCTCCCAACCTTGACCATGACCAAAAGTCCTAGTCTACGGAAACGGAGCCCACTGGTACCGACGGCGAAGGCCGAGCGAGCCCCACCCCTTGCATGGAGGAAATATGCAGCAAGAGCAAATAGATTGTAGCCAGTCCCTTGGCATTCGTTCACTTCTCGACCACCCCCTTCCCCCAATCTGATGATTGATGAACGCAATCCCCCACACAGATGACTATTG…	#N/A	#N/A
Chr4_A_fumigatus_Af293:1710922-1711442	Afu4g06620	Afu4g06620	Glutamate/Leucine/Phenylalanine/Valine dehydrogenase; reacts with rabbit immunosera exposed to A. fumigatus conidia; hypoxia induced protein	-0.52	0.101	0.145	CREEHA_CONTROL4_withCtrl_peak_955	58.7604	CGAATCAACAGCCTAAGGCATCAAACATTACTCCGTAGCAGCTTAGGCAATCATCCATCTTGGCGCCAGTAGTCCGATCTATCCGAGAGCGGAGTTGACACAAGTCACCCGAAGACTGCTAGGTTGCATCTGCATTTCACTTACCCGCCCCAGGCGACATTGCAGTGTCTGGCAGTCTGATACTGAGACTCCCTCAGTCACTGACGAGATTTCCTATGGCAGTTCAAATTCCCCCGCTTTAAATATGGCATGCGAGGTTAATACTCTGGAGGAGGCCGTCTCGGCCGTATGATCATGATGCCACCGAACCCCACGGGATGCGGATGGCCCACGCTTCACCGGTAGACCGGGGAATCCCGATTACAAGTGTTTCATTTATGATTTTCCCCCAATTATCGA…	CREEHA_10MMAA4_withCtrl_peak_611	44.5964	TCCGTAGCAGCTTAGGCAATCATCCATCTTGGCGCCAGTAGTCCGATCTATCCGAGAGCGGAGTTGACACAAGTCACCCGAAGACTGCTAGGTTGCATCTGCATTTCACTTACCCGCCCCAGGCGACATTGCAGTGTCTGGCAGTCTGATACTGAGACTCCCTCAGTCACTGACGAGATTTCCTATGGCAGTTCAAATTCCCCCGCTTTAAATATGGCATGCGAGGTTAATACTCTGGAGGAGGCCGTCTCGGCCGTATGATCATGATGCCACCGAACCCCACGGGATGCGGATGGCCCACGCTTCACCGGTAGACCGGGGAATCCCGATTACAAGTGTTTCATTTATGATTTTCCCCCAATTATCGAGCTCATTGCTTATTCCACACTTCCACAGAAT…	#N/A	#N/A
Chr4_A_fumigatus_Af293:1711668-1712229	Afu4g06620	Afu4g06620	Glutamate/Leucine/Phenylalanine/Valine dehydrogenase; reacts with rabbit immunosera exposed to A. fumigatus conidia; hypoxia induced protein	-0.64	0.0328	0.0553	CREEHA_CONTROL4_withCtrl_peak_956	47.6257	GTGGTGGGTGAGAGGCAGTGGCCACTAAAGCTTGGCATGGCTGGACGGTCGCTAAGTCTCCTTAGCAATTCTTACAGTGGGAAAGATAAGACAATGGGTTGTAATTATCCGATCGTGTCAATAATAATAACAATTAAATCTGCAATTTCCAAATCGAATCCCATAACACGAAAGATATGGATGGATAAAAATTTCTGACCGGTGGCCACACCCACGATGATTTCCCGGAACCCGAATGCGGACAGGCTTGGGCGGGTTTCCGCCGATAGATAAGCAGCCTGCAATCTGTGACCTTAAAGTATCGAATAACACTTACCTCCACCCGAACTTCGGAAGTCTCCCCTGTCCAATCATCGTCCTTTTCCTTTTGTTCTGGCAGTGTTTTCCTCCCAATCCCGG…	CREEHA_10MMAA4_withCtrl_peak_612	48.9645	AGATCATGAATGTGGTGGGTGAGAGGCAGTGGCCACTAAAGCTTGGCATGGCTGGACGGTCGCTAAGTCTCCTTAGCAATTCTTACAGTGGGAAAGATAAGACAATGGGTTGTAATTATCCGATCGTGTCAATAATAATAACAATTAAATCTGCAATTTCCAAATCGAATCCCATAACACGAAAGATATGGATGGATAAAAATTTCTGACCGGTGGCCACACCCACGATGATTTCCCGGAACCCGAATGCGGACAGGCTTGGGCGGGTTTCCGCCGATAGATAAGCAGCCTGCAATCTGTGACCTTAAAGTATCGAATAACACTTACCTCCACCCGAACTTCGGAAGTCTCCCCTGTCCAATCATCGTCCTTTTCCTTTTGTTCTGGCAGTGTTTTCCT…	#N/A	#N/A
Chr4_A_fumigatus_Af293:1728978-1729415	Afu4g06670	aspf7	Allergen Asp f 7; transcript induced by voriconazole and by by growth on hydrogen peroxide	-0.66	0.0868	0.127	CREEHA_CONTROL4_withCtrl_peak_958	27.2573	AGTGGACTAGTAATAAAATTTATGGATACTGGCCAGCATGGGATGAACCCATGGAATACTCTGTATAACCTGTGTGCAATGTGTGGTGGGCTTTGTTGGACAAATCAGACTGCTTTTGAAGGTTTATGTGGTCCCACCCACCCACCGTTCTCTCCCAGTTCAACCCCCCCTCCAAGTCCACACTGTTGGAAGTGAGATACAGGTACCGTTGGGAAGTACCATGAAGTGGTTGCTAGCATTCTTGGGCCGGGCCGTGTCCCAGGGATAGGTTGCTCTGGTTTCTGGTCATATGGGGAGAGCTTGCAACCTTGGGACATCAGCCAAGCTGTCCAGCTTACAGATGTCCCGGTACCTGACTCTGCCAACCAACGCATAGACTGGATACTTTCTGATACGTCG…	CREEHA_10MMAA4_withCtrl_peak_613	16.5296	CAGTGGACTAGTAATAAAATTTATGGATACTGGCCAGCATGGGATGAACCCATGGAATACTCTGTATAACCTGTGTGCAATGTGTGGTGGGCTTTGTTGGACAAATCAGACTGCTTTTGAAGGTTTATGTGGTCCCACCCACCCACCGTTCTCTCCCAGTTCAACCCCCCCTCCAAGTCCACACTGTTGGAAGTGAGATACAGGTACCGTTGGGAAGTACCATGAAGTGGTTGCTAGCATTCTTGGGCCGGGCCGTGTCCCAGGGATAGGTTGCTCTGGTTTCTGGTCATATGGGGAGAGCTTGCAACCTTGGGACATCAGCCAAGCTGTCCAGCTTACAGATGTCCCGGTACCTGACTCTGCCAACCAACGCATAGACTGGATACTTTCTGATACGTC…	#N/A	#N/A
Chr4_A_fumigatus_Af293:1729716-1730409	Afu4g06670	aspf7	Allergen Asp f 7; transcript induced by voriconazole and by by growth on hydrogen peroxide	-0.88	0.0104	0.0203	CREEHA_CONTROL4_withCtrl_peak_959	40.4641	AATCAAATCTGTAACTTGCTTGATGTTGGACTGTACAGAGATTCTTTTTCCGTACAACCCGAGCCTTTCTCTCGAAAGAAGAGGCCTCAATCTCCACCACCAGGGTTCAGGGATACGAACCCGACCACTCGTAATGAGACACACATAGTAGAACTGACGACAAAAAGATCCGATTCGTACCCGGCCACTATTCGACCGTCTGACATGTGTTCTGCGGTGGTCCCTGTGAAGACCAGCAGTATTGGTCAGGTACGCGACCCAGTGCACGCCACCCAGGCACACCAGTCTAACACTGGCTGCCACTTACCAACTGAGACCACAACGCAGCAGCAACCATTGTGATTTGCGGATGCTACCGGTGAACTGGCTCAGTTCTCGTAGACTCATCGTCATCCTTAC…	CREEHA_10MMAA4_withCtrl_peak_614	43.7621	TTGTTCTTGAACATGAATCAAATCTGTAACTTGCTTGATGTTGGACTGTACAGAGATTCTTTTTCCGTACAACCCGAGCCTTTCTCTCGAAAGAAGAGGCCTCAATCTCCACCACCAGGGTTCAGGGATACGAACCCGACCACTCGTAATGAGACACACATAGTAGAACTGACGACAAAAAGATCCGATTCGTACCCGGCCACTATTCGACCGTCTGACATGTGTTCTGCGGTGGTCCCTGTGAAGACCAGCAGTATTGGTCAGGTACGCGACCCAGTGCACGCCACCCAGGCACACCAGTCTAACACTGGCTGCCACTTACCAACTGAGACCACAACGCAGCAGCAACCATTGTGATTTGCGGATGCTACCGGTGAACTGGCTCAGTTCTCGTAGACT…	#N/A	#N/A
Chr4_A_fumigatus_Af293:1839155-1839517	Afu4g07080	dspC	Ortholog(s) have protein tyrosine phosphatase activity	0.15	0.712	0.766	CREEHA_CONTROL4_withCtrl_peak_972	26.235	CGAGGTGGGGTTGAAATATTTCGCTACTGATCTTGATCTGTGGTACGGAGAATCAGAAAGTGCCCCATCATTAAAACGTTCCAAGAAGTTGACCAATGGAAGCCGACTAGTGACATATCTGTTTGTTTAAGCCAAGTTTCAAGACAATCAGACTGGCACAACTGGGAATTAAGACAGGAGAGTACTCCATAGTCAAGTACCAAGCGCAATGGCAAAAGACAGGCCACTCTGGTCGCCGAATGGCTGGGAACACGGAATGGCTACAGCGACCGATCCAGTCTCCTGGGTTGCCACCACCAGTGGATGCAGACGTGCGTGTTCAATACTACAAATTATTAGAGACCTGGGTACCTAGCAATCGGGCTTCATGGCGAAATAAAAATTTACTGAAAAACCAGC…	CREEHA_10MMAA4_withCtrl_peak_620	27.6779	ATATTTCGCTACTGATCTTGATCTGTGGTACGGAGAATCAGAAAGTGCCCCATCATTAAAACGTTCCAAGAAGTTGACCAATGGAAGCCGACTAGTGACATATCTGTTTGTTTAAGCCAAGTTTCAAGACAATCAGACTGGCACAACTGGGAATTAAGACAGGAGAGTACTCCATAGTCAAGTACCAAGCGCAATGGCAAAAGACAGGCCACTCTGGTCGCCGAATGGCTGGGAACACGGAATGGCTACAGCGACCGATCCAGTCTCCTGGGTTGCCACCACCAGTGGATGCAGACGTGCGTGTTCAATACTACAAATTATTAGAGACCTGGGTACCTAGCAATCGGGCTTCATGGCGAAATAAAAATTTACTGAAAAACCAGCTCAGACCCGAAAATA…	#N/A	#N/A
Chr4_A_fumigatus_Af293:1841424-1841829	Afu4g07090	Afu4g07090	Ortholog of A. nidulans FGSC A4 : AN4418, A. niger CBS 513.88 : An04g01500, A. oryzae RIB40 : AO090023000866, Aspergillus wentii : Aspwe1_0167180 and Aspergillus sydowii : Aspsy1_0163356	-0.41	0.321	0.394	CREEHA_CONTROL4_withCtrl_peak_973	39.7894	TTTGGTCAGGATTCTCAGTGCTATTTTGACTGTCTGCCTCTCTGCCTGGGTTACATTTTGATAGACATTTACGCGAGTACTGTGTCACCGCCCAAGCACCCTAGAAGCCCCGAAGTTTAAATGAAATTGTTGGAATGCCTTGAAATCTAGATCGAAAAATTTCAAGGTCAAGACTGGAACACAAAAATTTTCGGCGACTTTTTCTAAGATACTCCATAGTTCTTCTGATGATTATCCTGTACTCCGTACGTATGCATGAATTCGCCTCTCCAATCAAGTGAGTTTCAGATTTACCTACGGAGTATCTTGCTCATCACAACAGTTTTGCGAATTTACTCATTTACTCATTTCCCTTCTCCTGTTCTTGCCTTTTGCTACTCCGTACATTAACTCTCCGTG…	CREEHA_10MMAA4_withCtrl_peak_621	16.2652	ACTCACCCACTTTCTGCCCTGTCGATGATAGTACATGAGGAGGTTGCTGACTTTGGTCAGGATTCTCAGTGCTATTTTGACTGTCTGCCTCTCTGCCTGGGTTACATTTTGATAGACATTTACGCGAGTACTGTGTCACCGCCCAAGCACCCTAGAAGCCCCGAAGTTTAAATGAAATTGTTGGAATGCCTTGAAATCTAGATCGAAAAATTTCAAGGTCAAGACTGGAACACAAAAATTTTCGGCGACTTTTTCTAAGATACTCCATAGTTCTTCTGATGATTATCCTGTACTCCGTACGTATGCATGAATTCGCCTCTCCAATCAAGTGAGTTTCAGATTTACCTACGGAGTATCTTGCTCATCACAACAGTTTTGCGAATTTACTCATTTACTCAT…	#N/A	-1.42234
Chr4_A_fumigatus_Af293:1899119-1899604	Afu4g07300	Afu4g07300	Predicted adhesin-like protein	-0.9	0.0233	0.0411	CREEHA_CONTROL4_withCtrl_peak_975	41.019	TCAGTCTGTTACATCCTCTTGTGAAGCTAACAATGTCTCCTAGAAGTTATCATTCGGATGTTGTTGGTGATAGCCCCTTTCTATGGACTATTCTCCGTATCTGACACAAAGGATGGAAATAATATGCAATTACAGCGGTGGGTTCAAACCCAGGAACCGCACGCAGATTGGCTGCAGCCTGAGATGAAGGCCCGTTTCATGTTGTACTGGTGATGTGTGATTGGCTGATGCCCCTTGCTTAATCTCTCCGCGTGCCTCCCGTTCCGTGGCACACACACACGCTTTCCTTCTCCGTTGCTGTGGTGGGATTACCTATTTCCTTGGTCGCTTGCTTACCTTACTTACCTTTGCGCATCTACTCCGTAATTGTCCCTCCTTTTTCCACCTTCGCCGTTCGGT…	CREEHA_10MMAA4_withCtrl_peak_622	19.673	TCTTGTGAAGCTAACAATGTCTCCTAGAAGTTATCATTCGGATGTTGTTGGTGATAGCCCCTTTCTATGGACTATTCTCCGTATCTGACACAAAGGATGGAAATAATATGCAATTACAGCGGTGGGTTCAAACCCAGGAACCGCACGCAGATTGGCTGCAGCCTGAGATGAAGGCCCGTTTCATGTTGTACTGGTGATGTGTGATTGGCTGATGCCCCTTGCTTAATCTCTCCGCGTGCCTCCCGTTCCGTGGCACACACACACGCTTTCCTTCTCCGTTGCTGTGGTGGGATTACCTATTTCCTTGGTCGCTTGCTTACCTTACTTACCTTTGCGCATCTACTCCGTAATTGTCCCTCCTTTTTCCACCTTCGCCGTTCGGTTTGCCGGTATCCAGAT…	-1.08061	#N/A
Chr4_A_fumigatus_Af293:2348559-2348914	Afu4g09040	Afu4g09040	Putative high affinity methionine permease; calcium induced	0.95	0.031	0.0526	CREEHA_CONTROL4_withCtrl_peak_1001	14.2059	GATTAAATGGACTACCGAAGAGAAGGGAGAAATAGAGTCAAGTCAAAAAGCAAAGGAAAAAATAAAAGAAAAAAAAAAAAAAAAAAAAAAAAAAAAAAAAAAAAGAAGAAGAAAAATAGGAAAGAATGATATCAATTAAGGTGGCATTGTTGCACTGACTGAGACATTCGCCATGTGGTCGGCGGATGGTGCCAAACGGCCAATGGAGTCGGCAAGAAAAAAATTTCCCTGGCGCAGCGGAACAGGAGGCTCGGGAGTCTCCACCAAGAGCACGCTCAGCAGCTCGTGAATCGTAGAAAACAGTGGCCATGACACATAGAAATCGATCACGCAATTTTCGTCACTTCTGGAAGCTCGCCAGCTCCATCTAGACTGTCAGTACGTAGCATCACACTAATT…	CREEHA_10MMAA4_withCtrl_peak_635	43.3501	AGAATGATTAAATGGACTACCGAAGAGAAGGGAGAAATAGAGTCAAGTCAAAAAGCAAAGGAAAAAATAAAAGAAAAAAAAAAAAAAAAAAAAAAAAAAAAAAAAAAAAGAAGAAGAAAAATAGGAAAGAATGATATCAATTAAGGTGGCATTGTTGCACTGACTGAGACATTCGCCATGTGGTCGGCGGATGGTGCCAAACGGCCAATGGAGTCGGCAAGAAAAAAATTTCCCTGGCGCAGCGGAACAGGAGGCTCGGGAGTCTCCACCAAGAGCACGCTCAGCAGCTCGTGAATCGTAGAAAACAGTGGCCATGACACATAGAAATCGATCACGCAATTTTCGTCACTTCTGGAAGCTCGCCAGCTCCATCTAGACTGTCAGTACGTAGCATCACAC…	#N/A	#N/A
Chr4_A_fumigatus_Af293:2365229-2365802	Afu4g09080	sebA	Putative transcription factor; required for virulence; localizes to the nucleus in response to oxidative stress and heat shock	-0.91	0.014	0.0263	CREEHA_CONTROL4_withCtrl_peak_1003	48.5249	TGAGTGGCGCTCAAGAGCACGAGTTGGAAACATTAGTTGGATTTGGGCCTGTCCCAGGCCCCGTTGCGAATGGAAAGTTGGCTTCAATATTAGTACGTAGTTAGATTGTTACAAGAGACATAGTACTACGGAGGAGAAGGCAGAATTGAGAGAGGCGGCAACGAAGGTGTATCCTCCCGGGAAATGCGGAGACTTACTTGCTGTCTTTCCACAAGGAGATGGACGCCTTGTCTCACCGTAGACATACCAGCCAACAGAGGGGGTGATAAATACATTGAGTGGTCGGCAAATACCGCAGCGGCGCAGCACTGTCTGAGGGCAGTGGAGGGACCTAACCTATGGGACTTGAAATGTTGACGAACGCCGTTGTCACCATGATAGTCTTGTCTCATGTAGGGG…	CREEHA_10MMAA4_withCtrl_peak_638	15.2775	TAGTGAGTGGCGCTCAAGAGCACGAGTTGGAAACATTAGTTGGATTTGGGCCTGTCCCAGGCCCCGTTGCGAATGGAAAGTTGGCTTCAATATTAGTACGTAGTTAGATTGTTACAAGAGACATAGTACTACGGAGGAGAAGGCAGAATTGAGAGAGGCGGCAACGAAGGTGTATCCTCCCGGGAAATGCGGAGACTTACTTGCTGTCTTTCCACAAGGAGATGGACGCCTTGTCTCACCGTAGACATACCAGCCAACAGAGGGGGTGATAAATACATTGAGTGGTCGGCAAATACCGCAGCGGCGCAGCACTGTCTGAGGGCAGTGGAGGGACCTAACCTATGGGACTTGAAATGTTGACGAACGCCGTTGTCACCATGATAGTCTTGTCTCATGTAG…	#N/A	#N/A
Chr4_A_fumigatus_Af293:2387444-2387986	Afu4g09140	car2	L-ornithine aminotransferase; induced by growth on BSA as a sole nitrogen source; SrbA-regulated during hypoxia	-0.06	0.874	0.898	CREEHA_CONTROL4_withCtrl_peak_1008	42.1947	TGAAACGACGGAGACGACGAAGAGGACGATGACGTGAAGGACTTCCTTCGACGCGACGAGGACATGGTCGTAGGCAAATTTCACCGGGCGTATCTAACCCCGTGATAACCTCCGATGCCAGCAAGAGAGTAACAAAATCAATAAACTACCTAATAGAGCGGCCAAGAGGACAAAGTGTCCGGGCCGGCAAAAAGCGACGGGATCCGCCCCGGTCATGCAGTGGAGGCGCGGAATCGATGAGTAATGGACCGGACGCCAGTGGACAAATGGACGAACCGGAAGCCCCAGATCGGACAGGCGAGGAAGGATTAAAGTCAGGTGGAAAGCAAGCTGACTGGATGACCGGAGGGAATGTGGATCACCGACATCATGGTCGCTGGGGATAGCGCGTAGACCTGC…	CREEHA_10MMAA4_withCtrl_peak_640	46.821	CGGTGGGGAGTGAAACGACGGAGACGACGAAGAGGACGATGACGTGAAGGACTTCCTTCGACGCGACGAGGACATGGTCGTAGGCAAATTTCACCGGGCGTATCTAACCCCGTGATAACCTCCGATGCCAGCAAGAGAGTAACAAAATCAATAAACTACCTAATAGAGCGGCCAAGAGGACAAAGTGTCCGGGCCGGCAAAAAGCGACGGGATCCGCCCCGGTCATGCAGTGGAGGCGCGGAATCGATGAGTAATGGACCGGACGCCAGTGGACAAATGGACGAACCGGAAGCCCCAGATCGGACAGGCGAGGAAGGATTAAAGTCAGGTGGAAAGCAAGCTGACTGGATGACCGGAGGGAATGTGGATCACCGACATCATGGTCGCTGGGGATAGCGC…	#N/A	-2.13111
Chr4_A_fumigatus_Af293:2387444-2387986	Afu4g09130	Afu4g09130	Putative mannosyltransferase	-0.06	0.874	0.898	CREEHA_CONTROL4_withCtrl_peak_1008	42.1947	TGAAACGACGGAGACGACGAAGAGGACGATGACGTGAAGGACTTCCTTCGACGCGACGAGGACATGGTCGTAGGCAAATTTCACCGGGCGTATCTAACCCCGTGATAACCTCCGATGCCAGCAAGAGAGTAACAAAATCAATAAACTACCTAATAGAGCGGCCAAGAGGACAAAGTGTCCGGGCCGGCAAAAAGCGACGGGATCCGCCCCGGTCATGCAGTGGAGGCGCGGAATCGATGAGTAATGGACCGGACGCCAGTGGACAAATGGACGAACCGGAAGCCCCAGATCGGACAGGCGAGGAAGGATTAAAGTCAGGTGGAAAGCAAGCTGACTGGATGACCGGAGGGAATGTGGATCACCGACATCATGGTCGCTGGGGATAGCGCGTAGACCTGC…	CREEHA_10MMAA4_withCtrl_peak_640	46.821	CGGTGGGGAGTGAAACGACGGAGACGACGAAGAGGACGATGACGTGAAGGACTTCCTTCGACGCGACGAGGACATGGTCGTAGGCAAATTTCACCGGGCGTATCTAACCCCGTGATAACCTCCGATGCCAGCAAGAGAGTAACAAAATCAATAAACTACCTAATAGAGCGGCCAAGAGGACAAAGTGTCCGGGCCGGCAAAAAGCGACGGGATCCGCCCCGGTCATGCAGTGGAGGCGCGGAATCGATGAGTAATGGACCGGACGCCAGTGGACAAATGGACGAACCGGAAGCCCCAGATCGGACAGGCGAGGAAGGATTAAAGTCAGGTGGAAAGCAAGCTGACTGGATGACCGGAGGGAATGTGGATCACCGACATCATGGTCGCTGGGGATAGCGC…	#N/A	-2.40919
Chr4_A_fumigatus_Af293:2403217-2403662	Afu4g09190	smt1	Putative S-adenosyl-methionine-sterol-C methyltransferase; transcript downregulated in response to voriconazole; SrbA-regulated during hypoxia	-0.13	0.672	0.729	CREEHA_CONTROL4_withCtrl_peak_1010	110.622	TCAGCCATTATTTGATTTATAAGATCATCCCAGAGATGCTATTACTTTTACACCATCGAAATGCTTCCATCCGTACTCCGTTCTCCATAGCCCATAGCCCATGGACGTATGATCCATAGTTCGGATCGGCCATTCGGATATCCGGATTTAACTCAGACACAACAGTCGATGATGACAGCCGTTCTGACTAAGCATGGGGCAAGTGTCCGGGACAACGTCCGAAATCGGGGCGAGTTGCCTATTTGGAGTAAACCGTGCAGCAGACTAATCCCAAAGCAGCCAAAGGCCTAGCCCTTTCCATCAATCAGACTGTTCCAAAGAAGCAAAAGGCGCGCCGAAGCCGAGCCGAGACATCCCGGTTGGGTAGCACTATGTACCAGATTCTGTGCATAGCGTTCT…	CREEHA_10MMAA4_withCtrl_peak_642	119.678	AGGGACCGATGGGTCAGCCATTATTTGATTTATAAGATCATCCCAGAGATGCTATTACTTTTACACCATCGAAATGCTTCCATCCGTACTCCGTTCTCCATAGCCCATAGCCCATGGACGTATGATCCATAGTTCGGATCGGCCATTCGGATATCCGGATTTAACTCAGACACAACAGTCGATGATGACAGCCGTTCTGACTAAGCATGGGGCAAGTGTCCGGGACAACGTCCGAAATCGGGGCGAGTTGCCTATTTGGAGTAAACCGTGCAGCAGACTAATCCCAAAGCAGCCAAAGGCCTAGCCCTTTCCATCAATCAGACTGTTCCAAAGAAGCAAAAGGCGCGCCGAAGCCGAGCCGAGACATCCCGGTTGGGTAGCACTATGTACCAGATTCTG…	#N/A	#N/A
Chr4_A_fumigatus_Af293:2488342-2488616	Afu4g09510	Afu4g09510	Ortholog of A. nidulans FGSC A4 : AN7052, A. fumigatus Af293 : Afu4g03945, A. niger CBS 513.88 : An14g00940, An07g04990, An04g08460 and A. oryzae RIB40 : AO090023000583, AO090011000324, AO090005000036	-0.34	0.48	0.555	CREEHA_CONTROL4_withCtrl_peak_1018	26.4514	ACCCATGTCGACGGACACGCGACACTCACAGTGGAACAACGCTAATGAGACGAGACAAGGCAAAAGAATGACGGTATGACCTTCGCAACAGGAGTCAAGAACGAAGACAACCACCGATATAAGAGACAAAGCCCAACCATGCCAACTGTCAACCGCACAATTCATACTACCAGATATGGATCATTTCGGCGGTTGTGGCCAATCAGACACTCACCGGGCCGGGAGGCCGGGTACAGTCGGTGGTTTTGGTGAATCTGGCTGATAGGAAAGGGGAGAAGCAATGCCGAGTCCATCGGCGACAAGGATGAAGGAACGTTATTGGCAAATCCATGCTGGAAAGTGGATCGAATTAGCAATAGTTTCATCTTTGAGTGTACCTTAAACCGCCAGGGACCATCC…	CREEHA_10MMAA4_withCtrl_peak_648	15.488	GTGGTAGACCCATGTCGACGGACACGCGACACTCACAGTGGAACAACGCTAATGAGACGAGACAAGGCAAAAGAATGACGGTATGACCTTCGCAACAGGAGTCAAGAACGAAGACAACCACCGATATAAGAGACAAAGCCCAACCATGCCAACTGTCAACCGCACAATTCATACTACCAGATATGGATCATTTCGGCGGTTGTGGCCAATCAGACACTCACCGGGCCGGGAGGCCGGGTACAGTCGGTGGTTTTGGTGAATCTGGCTGATAGGAAAGGGGAGAAGCAATGCCGAGTCCATCGGCGACAAGGATGAAGGAACGTTATTGGCAAATCCATGCTGGAAAGTGGATCGAATTAGCAATAGTTTCATCTTTGAGTGTACCTTAAACCGCCAGGG…	#N/A	#N/A
Chr4_A_fumigatus_Af293:2704595-2704968	Afu4g10350	ubiD	Polyubiquitin; calcium induced	0.82	0.0198	0.0355	CREEHA_CONTROL4_withCtrl_peak_1041	51.0999	GTGCTCCGTACATTAGGAGGATGTATAATAAGCTCCTTTTGTCCTCAATATAGTTATGCCACTATTATTACTCAGCAACCTATTATGATAGATTGTACTTACAAGGTACTTGAAACGCCTCTTATTGAGTCATCGGGCCGAGCGACGACCGGAAAGGCAGTCTTCTAGCAGTTTCCCCTAGGTATCTGTAGAGAGTTTGGCCAGGCGCAGGCTGTGAATGGCCAAACGAAAACCAAGGAAAACGCCAGGCGGTGCCAGAAAAATGTCCCTGCCGCTCACTTCTTTCAAACTTTCCTTGCGTCACGTTATCTGGCCTATCTCATCACTGATTCACTGTCGCCGTTTCTGGTCCTGGCCTGGCCTGACTAAGGCGCTTCGCCTCCGCCTCCTCCCCTCTCC…	CREEHA_10MMAA4_withCtrl_peak_666	74.0619	TCACTTAAGAGTGCTCCGTACATTAGGAGGATGTATAATAAGCTCCTTTTGTCCTCAATATAGTTATGCCACTATTATTACTCAGCAACCTATTATGATAGATTGTACTTACAAGGTACTTGAAACGCCTCTTATTGAGTCATCGGGCCGAGCGACGACCGGAAAGGCAGTCTTCTAGCAGTTTCCCCTAGGTATCTGTAGAGAGTTTGGCCAGGCGCAGGCTGTGAATGGCCAAACGAAAACCAAGGAAAACGCCAGGCGGTGCCAGAAAAATGTCCCTGCCGCTCACTTCTTTCAAACTTTCCTTGCGTCACGTTATCTGGCCTATCTCATCACTGATTCACTGTCGCCGTTTCTGGTCCTGGCCTGGCCTGACTAAGGCGCTTCGCCTCCGCCTCC…	#N/A	#N/A
Chr4_A_fumigatus_Af293:2865596-2865959	Afu4g10990	Afu4g10990	Ortholog(s) have solute:proton symporter activity	0.46	0.28	0.351	CREEHA_CONTROL4_withCtrl_peak_1055	25.2862	CGATCTTCTGATTATCTACAAGCGTCAACCTCATGGACGTAGGATATTGATGCGCAACTGTCTACAAGGAACAACTGCAATCGGGAAGTTTCGGGCCTTCTTTCCCGCAGGCCCCCAGCTTTGATTCCGGCGTATGTCGACGATTCTAGATTGGTCTTTGAGATTAATCATTTTGGATATCCAAGCACGAGCGTCACGCATAGTTAATTTTGATTCGGCAATTGGTCCGATACCTGCACGATCTGCACGACGGCCCAGCGATGAATTGCCCTTCACGAACCGACGACACTCTAAAGCATCCGGGCTGGAACCAGAATCCTCCCGCGTTGAATGCAGATATGACTACTCGAAATGATCTCAACGGCATTGCCAACTCCAAAGTACACCGGAGGCATGCAT…	CREEHA_10MMAA4_withCtrl_peak_678	21.7942	TTGTATCCTGCCGATCTTCTGATTATCTACAAGCGTCAACCTCATGGACGTAGGATATTGATGCGCAACTGTCTACAAGGAACAACTGCAATCGGGAAGTTTCGGGCCTTCTTTCCCGCAGGCCCCCAGCTTTGATTCCGGCGTATGTCGACGATTCTAGATTGGTCTTTGAGATTAATCATTTTGGATATCCAAGCACGAGCGTCACGCATAGTTAATTTTGATTCGGCAATTGGTCCGATACCTGCACGATCTGCACGACGGCCCAGCGATGAATTGCCCTTCACGAACCGACGACACTCTAAAGCATCCGGGCTGGAACCAGAATCCTCCCGCGTTGAATGCAGATATGACTACTCGAAATGATCTCAACGGCATTGCCAACTCCAAAGTACACCG…	#N/A	#N/A
Chr4_A_fumigatus_Af293:2950766-2951329	Afu4g11270	Afu4g11270	Ortholog of A. nidulans FGSC A4 : AN9473, A. niger CBS 513.88 : An04g05360, A. oryzae RIB40 : AO090003001094, Aspergillus wentii : Aspwe1_0102365 and Aspergillus sydowii : Aspsy1_0148568	0.01	0.969	0.976	CREEHA_CONTROL4_withCtrl_peak_1067	24.8585	GCGGTCAGTATCAAAGAAATTTTCAGGATTTGAGAGAATATCCACATGAGAACCACATGTGTCAACGTATCCAGTATTACAATGAGGTATCCATGAATCTCTCCAGAGAATTGTACAGAGCAAGGAAGACTAGTGGCCCTCAGCCATCAAACTGTGCCCGTTCGTCGGATATCGGAACAACCAATCCATGGGCGAAAAACTCACTTCCGTAACCCAAACCAGTCTAGATGACGATCTTCGGGGGCTGACAAGGTCGCAAAGCCCGAGCCATGCTGGCGGAGAGTCTAGTCTAAGCCATGAAATGAATCTTCTTCACGATCTTACGGCCATACAGTCTGTCATCTGGATACTTACTCCGTACATAGTGCCCCCCCTCCCCGTCGGAGCACGGAGGGATCA…	CREEHA_10MMAA4_withCtrl_peak_680	44.2558	AAGAAATTTTCAGGATTTGAGAGAATATCCACATGAGAACCACATGTGTCAACGTATCCAGTATTACAATGAGGTATCCATGAATCTCTCCAGAGAATTGTACAGAGCAAGGAAGACTAGTGGCCCTCAGCCATCAAACTGTGCCCGTTCGTCGGATATCGGAACAACCAATCCATGGGCGAAAAACTCACTTCCGTAACCCAAACCAGTCTAGATGACGATCTTCGGGGGCTGACAAGGTCGCAAAGCCCGAGCCATGCTGGCGGAGAGTCTAGTCTAAGCCATGAAATGAATCTTCTTCACGATCTTACGGCCATACAGTCTGTCATCTGGATACTTACTCCGTACATAGTGCCCCCCCTCCCCGTCGGAGCACGGAGGGATCAAAGTCTTGAACAG…	#N/A	#N/A
Chr4_A_fumigatus_Af293:3046612-3046933	Afu4g11560	Afu4g11560	Ortholog(s) have role in ascospore-type prospore membrane assembly, late endosome to vacuole transport, mitochondrion organization, protein retention in Golgi apparatus, protein targeting to vacuole	-0.97	0.0904	0.132	CREEHA_CONTROL4_withCtrl_peak_1080	31.8212	GCTTCGGCACACCATACAGACCAATCCCGTAACTGTCATTGGCAAACTATTGCCTTAGGCATTAAATCGTTCAGTGACCTCCGGATCAATATCGACGCCATAACGGGATGACCCGATGTCACGTGGCAGAGCAAGTGTATCTACAGGGTTGCAGCCCTAGGCATCTAACTCGATGCAGTCAGAACGAAGTCTCCAGGAAAAGGACCGACGTCACTCCTCGCATGGTTGCCCGCTTGAGATCCGCCGCGTCACGGCTGGTCAACGGCTACCATTACTGCTGGTACGCAAACCCCCCTAATCAGTTGGCCAGCACATGTTTCCCCAGGTACTGAGCCATACATTTTCTTTACGACGCAATTGGGTAATGAGCTTGCCTTGATACCCAAACTTTCTACCGCC…	CREEHA_10MMAA4_withCtrl_peak_684	10.9333	TGTGTGGTAATGACTTGCTTCGGCACACCATACAGACCAATCCCGTAACTGTCATTGGCAAACTATTGCCTTAGGCATTAAATCGTTCAGTGACCTCCGGATCAATATCGACGCCATAACGGGATGACCCGATGTCACGTGGCAGAGCAAGTGTATCTACAGGGTTGCAGCCCTAGGCATCTAACTCGATGCAGTCAGAACGAAGTCTCCAGGAAAAGGACCGACGTCACTCCTCGCATGGTTGCCCGCTTGAGATCCGCCGCGTCACGGCTGGTCAACGGCTACCATTACTGCTGGTACGCAAACCCCCCTAATCAGTTGGCCAGCACATGTTTCCCCAGGTACTGAGCCATACATTTTCTTTACGACGCAATTGGGTAATGAGCTTGCCTTGATACC…	#N/A	#N/A
Chr4_A_fumigatus_Af293:3100859-3101489	Afu4g11720	Afu4g11720	Putative phosphatidyl synthase; protein levels increase in response to pkaC overexpression	-0.06	0.858	0.887	CREEHA_CONTROL4_withCtrl_peak_1083	34.4305	CCCTTTTTGATACAGTCTGTAACATCCATCAAGAAATTATTTATTAGAGCACGGAAATAGGGCGGGGCGGGGACTGAGAGGCCGAAGGTGGCATCACTGACGTTTCCACCCACCAATTGGCTGGTAAAGGCTTAAGGAGGAAATTTCTTTACCAGAACGAACCACCTAAGAAATGATCCTCTCAGCCAGTATGAGGCCAATCTGCACGCTGAGTGGACAGGAACCCACCCATACCTGCCACTGATTGGGTGGTCAAGGCTTTCCACCCATGGAATATGCAGAGATCGATGGGGCCGATGACGATCTGGCGGGCGGCGGCGGGTCAAACGCTCGCGCCGTTTCGTTCTTTTTGATTTGCTGGTTGCAGTTAGGCAGAGATGATGTCATTGCTGAGGGACT…	CREEHA_10MMAA4_withCtrl_peak_687	39.084	CACGGAAATAGGGCGGGGCGGGGACTGAGAGGCCGAAGGTGGCATCACTGACGTTTCCACCCACCAATTGGCTGGTAAAGGCTTAAGGAGGAAATTTCTTTACCAGAACGAACCACCTAAGAAATGATCCTCTCAGCCAGTATGAGGCCAATCTGCACGCTGAGTGGACAGGAACCCACCCATACCTGCCACTGATTGGGTGGTCAAGGCTTTCCACCCATGGAATATGCAGAGATCGATGGGGCCGATGACGATCTGGCGGGCGGCGGCGGGTCAAACGCTCGCGCCGTTTCGTTCTTTTTGATTTGCTGGTTGCAGTTAGGCAGAGATGATGTCATTGCTGAGGGACTGTGTGTAGTGGTGGGGCATCACATCACTGGGAAGAAAAAGAAGAGACGC…	-1.76569	#N/A
Chr4_A_fumigatus_Af293:3100859-3101489	Afu4g11730	gldB	Putative glycerol dehydrogenase; calcium induced; transcript induced by exposure to human airway epithelial cells	-0.06	0.858	0.887	CREEHA_CONTROL4_withCtrl_peak_1083	34.4305	CCCTTTTTGATACAGTCTGTAACATCCATCAAGAAATTATTTATTAGAGCACGGAAATAGGGCGGGGCGGGGACTGAGAGGCCGAAGGTGGCATCACTGACGTTTCCACCCACCAATTGGCTGGTAAAGGCTTAAGGAGGAAATTTCTTTACCAGAACGAACCACCTAAGAAATGATCCTCTCAGCCAGTATGAGGCCAATCTGCACGCTGAGTGGACAGGAACCCACCCATACCTGCCACTGATTGGGTGGTCAAGGCTTTCCACCCATGGAATATGCAGAGATCGATGGGGCCGATGACGATCTGGCGGGCGGCGGCGGGTCAAACGCTCGCGCCGTTTCGTTCTTTTTGATTTGCTGGTTGCAGTTAGGCAGAGATGATGTCATTGCTGAGGGACT…	CREEHA_10MMAA4_withCtrl_peak_687	39.084	CACGGAAATAGGGCGGGGCGGGGACTGAGAGGCCGAAGGTGGCATCACTGACGTTTCCACCCACCAATTGGCTGGTAAAGGCTTAAGGAGGAAATTTCTTTACCAGAACGAACCACCTAAGAAATGATCCTCTCAGCCAGTATGAGGCCAATCTGCACGCTGAGTGGACAGGAACCCACCCATACCTGCCACTGATTGGGTGGTCAAGGCTTTCCACCCATGGAATATGCAGAGATCGATGGGGCCGATGACGATCTGGCGGGCGGCGGCGGGTCAAACGCTCGCGCCGTTTCGTTCTTTTTGATTTGCTGGTTGCAGTTAGGCAGAGATGATGTCATTGCTGAGGGACTGTGTGTAGTGGTGGGGCATCACATCACTGGGAAGAAAAAGAAGAGACGC…	-1.37917	#N/A
Chr4_A_fumigatus_Af293:3103245-3103823	Afu4g11730	gldB	Putative glycerol dehydrogenase; calcium induced; transcript induced by exposure to human airway epithelial cells	-0.4	0.123	0.17	CREEHA_CONTROL4_withCtrl_peak_1084	44.8781	AAACAATCCAATAAGCTAGCTGGATTAGCTGGTTCGTTCGTTTGGTCGGACTACTACGGAGTATCGATGCTTCTACCTTTTTGCAGGTAGATAATTGAAACATCAAATGCGCCAAGATGGCACCAACCACCAATAGCACCTCCTGTCAAATCCATCCCGAAATTGCTTGAAAACTCTTCAACTCAAACCGCAGCCGGAAATCCAATGAGATGCCGAGCTTCCTACAGGCTGCAGCGCCGATGTAACTGCACGCAGTGTTAACAGGCCGGGCCGTTGTAAATGTAATACAGTGACTCTGAGTCGGAGGACAGTCCTCCAATCCAGCACTAGCCACGCAGTATGACGCATGTCTCCATTATAACTCTTCGCACCTCGCCCAATCTGGATATTCTTAAGAGA…	CREEHA_10MMAA4_withCtrl_peak_688	46.8167	GAAACAATCCAATAAGCTAGCTGGATTAGCTGGTTCGTTCGTTTGGTCGGACTACTACGGAGTATCGATGCTTCTACCTTTTTGCAGGTAGATAATTGAAACATCAAATGCGCCAAGATGGCACCAACCACCAATAGCACCTCCTGTCAAATCCATCCCGAAATTGCTTGAAAACTCTTCAACTCAAACCGCAGCCGGAAATCCAATGAGATGCCGAGCTTCCTACAGGCTGCAGCGCCGATGTAACTGCACGCAGTGTTAACAGGCCGGGCCGTTGTAAATGTAATACAGTGACTCTGAGTCGGAGGACAGTCCTCCAATCCAGCACTAGCCACGCAGTATGACGCATGTCTCCATTATAACTCTTCGCACCTCGCCCAATCTGGATATTCTTAAGAG…	-1.37917	#N/A
Chr4_A_fumigatus_Af293:3505506-3505841	Afu4g13380	Afu4g13380	Ortholog of A. nidulans FGSC A4 : AN1952, A. niger CBS 513.88 : An01g09090, Aspergillus wentii : Aspwe1_0022581, Aspergillus sydowii : Aspsy1_0142528 and Aspergillus terreus NIH2624 : ATET_03221	-0.45	0.35	0.423	CREEHA_CONTROL4_withCtrl_peak_1113	25.7209	TGAAGCATTGACGGACGGAGACGGTGAGGAATGGGAATTGGATACATCGTTCTATGGATACATACCATGTCTAGAACCATCTGCTCTCCTCATCGTGACCACCACCTGGATTGCTTTGGTGGCATTTGGGAAAGAGGCGATTGCTCAAAGCGACTCGTGACTGACCATCCAGCAATTTCCATTACCCCCAGAAAATTCTAGGGATCATATGATTGGCTTCAAAGGCCGTTTCTGTTACGTTTGCCACGCCGCGCAGGGACGGTGTGCTCGTCAGATGATCCCTAAAATTTTCTTAAAGCAGCAAGGACTGTTGGCTGCCCACTGGAGTTTTTGCCCAATAGCAGACTGACCTGCTGACACAATTTTGACATATCCAATTCTGATTGGCTGTTGTGCCGC…	CREEHA_10MMAA4_withCtrl_peak_715	14.3155	TGACGGACGGAGACGGTGAGGAATGGGAATTGGATACATCGTTCTATGGATACATACCATGTCTAGAACCATCTGCTCTCCTCATCGTGACCACCACCTGGATTGCTTTGGTGGCATTTGGGAAAGAGGCGATTGCTCAAAGCGACTCGTGACTGACCATCCAGCAATTTCCATTACCCCCAGAAAATTCTAGGGATCATATGATTGGCTTCAAAGGCCGTTTCTGTTACGTTTGCCACGCCGCGCAGGGACGGTGTGCTCGTCAGATGATCCCTAAAATTTTCTTAAAGCAGCAAGGACTGTTGGCTGCCCACTGGAGTTTTTGCCCAATAGCAGACTGACCTGCTGACACAATTTTGACATATCCAATTCTGATTGGCTGTTGTGCCGCTGAATCAG…	#N/A	#N/A
Chr4_A_fumigatus_Af293:3803414-3803899	Afu4g14380	Afu4g14380	Protein of unknown function; transcript downregulated in response to voriconazole	-0.55	0.078	0.116	CREEHA_CONTROL4_withCtrl_peak_1132	50.0451	ACAACTCTCAATCCCTCCCTCTCTTCCAACCGTACAGTACTGCACTATATATACAGTCAATTCCACCATTTCGTTTTTTTTTTGTTTTCGTTCTGGCCAGCTCCAATGCGGTGTTTGTTGGTTTGTTGGTTCCACCCTCGCGTCTGTCGGCTTGTCGTAAGCCCCGTTAGTACGTGAACTTAATACCGACGTTCTATGCAAGCTCGCTCTAGCGTCGGCGATAAGGATTGCGGCGGAGTAAGCCTCGCGCTTTTGGAACGCCGATGTGCGAGGGAACGCCGACCATGGGTTTACGTACTTGGTTGGTTGGTTAGGTAACGTAATTCCCGGCCGCTCCGATCACCCGGTCGCTCCGATCACCCACCCGCACCTTCAAATACTATACAGAATTTGAAGTTT…	CREEHA_10MMAA4_withCtrl_peak_729	31.8393	CAACTCTCAATCCCTCCCTCTCTTCCAACCGTACAGTACTGCACTATATATACAGTCAATTCCACCATTTCGTTTTTTTTTTGTTTTCGTTCTGGCCAGCTCCAATGCGGTGTTTGTTGGTTTGTTGGTTCCACCCTCGCGTCTGTCGGCTTGTCGTAAGCCCCGTTAGTACGTGAACTTAATACCGACGTTCTATGCAAGCTCGCTCTAGCGTCGGCGATAAGGATTGCGGCGGAGTAAGCCTCGCGCTTTTGGAACGCCGATGTGCGAGGGAACGCCGACCATGGGTTTACGTACTTGGTTGGTTGGTTAGGTAACGTAATTCCCGGCCGCTCCGATCACCCGGTCGCTCCGATCACCCACCCGCACCTTCAAATACTATACAGAATTTGAAGTTTT…	#N/A	#N/A
Chr5_A_fumigatus_Af293:168265-169349	Afu5g00590	Afu5g00590	Ortholog of A. niger CBS 513.88 : An15g07140, An13g01800, Neosartorya fischeri NRRL 181 : NFIA_023890, NFIA_041900 and Aspergillus wentii : Aspwe1_0039567, Aspwe1_0040764, Aspwe1_0044902	0.67	0.0736	0.111	CREEHA_CONTROL4_withCtrl_peak_1138	23.1683	TAGTAGAATAGCACCAGAAAAAGGATCAATAAGAGATCAAGACGATGGCTGCATCCCGCCGTCAGATGGCGTGATCGAGCTACCCGGGGGGGGGGGGTATTTATACACTAGTTTCTCCTCGTCAACTTTTCAGTCCCCTTGCCCAGAAGAATGTTGCTCCCCGCATCCTCCTGTAGCGTGGACTGGTCCATTCGTCATCGACCTCACTCGGATGCCGATGCTGATTGATTGTCCGTCCCCAAACAGTGGGGGGGGTCCGGTTTCTGTCCGAGAAGAAGTACTATTTGACAGGGCTTGCCTTCAAAAGCGGTCTCTTATTGGGCTGTCAAACTGTCGATCACTCGATGAGGAGCCATGCCATGACCAAAGCAGAATGCCATCTCACGCACCTAATGGGAA…	CREEHA_10MMAA4_withCtrl_peak_733	29.66	TGATGAGGAGCAAACGGGACCGAGATGGCGATATGTTGCCGTCGGCCATGATGGGCAAACTAGTAGAATAGCACCAGAAAAAGGATCAATAAGAGATCAAGACGATGGCTGCATCCCGCCGTCAGATGGCGTGATCGAGCTACCCGGGGGGGGGGGGTATTTATACACTAGTTTCTCCTCGTCAACTTTTCAGTCCCCTTGCCCAGAAGAATGTTGCTCCCCGCATCCTCCTGTAGCGTGGACTGGTCCATTCGTCATCGACCTCACTCGGATGCCGATGCTGATTGATTGTCCGTCCCCAAACAGTGGGGGGGGTCCGGTTTCTGTCCGAGAAGAAGTACTATTTGACAGGGCTTGCCTTCAAAAGCGGTCTCTTATTGGGCTGTCAAACTGTCGATC…	#N/A	#N/A
Chr5_A_fumigatus_Af293:219525-220087	Afu5g00800	Afu5g00800	Ortholog of Neosartorya fischeri NRRL 181 : NFIA_041390 and Aspergillus fumigatus A1163 : AFUB_049260	-0.25	0.48	0.555	CREEHA_CONTROL4_withCtrl_peak_1143	93.7417	CAGGGCCATAGGGTCGATCAACCGAGGTGAGGATCACGTTCGTACTGTTCCGGCATCAGGAATGTAGGAAACGCTGGTTCCTGGAATATTTAAACCGGAATGTCAGTATGCGACCCATCCATCTCGGCGTCCCGCGGAGCACCTGAATGAAACAGAAGGCGATGCTGTCCAAATTCAGAAAGATCCAGATTACTTGGCACCAAGCTATGACTCTGCTTCGGAGCATTGGCAGCAGCACCAACATGAGTCTGTCTGGTCTTGGCCATCGTCTTCGGGCCCCGCGGAACCCGCGTCCTCCACCGTGTATTTCCGCAGACAGTCTGGATGATTGTTGGGTGCTTTCCGACCGAACTGCTACCTAGAAATGAGTCATAGGCAATTGCTAAGCCGAGAATCGAA…	CREEHA_10MMAA4_withCtrl_peak_735	72.2834	AGGTGAGGATCACGTTCGTACTGTTCCGGCATCAGGAATGTAGGAAACGCTGGTTCCTGGAATATTTAAACCGGAATGTCAGTATGCGACCCATCCATCTCGGCGTCCCGCGGAGCACCTGAATGAAACAGAAGGCGATGCTGTCCAAATTCAGAAAGATCCAGATTACTTGGCACCAAGCTATGACTCTGCTTCGGAGCATTGGCAGCAGCACCAACATGAGTCTGTCTGGTCTTGGCCATCGTCTTCGGGCCCCGCGGAACCCGCGTCCTCCACCGTGTATTTCCGCAGACAGTCTGGATGATTGTTGGGTGCTTTCCGACCGAACTGCTACCTAGAAATGAGTCATAGGCAATTGCTAAGCCGAGAATCGAAGTCGCAATCATGTCTGCCTGGTGA…	#N/A	#N/A
Chr5_A_fumigatus_Af293:219525-220087	Afu5g00790	Afu5g00790	Has domain(s) with predicted ATP binding, ATPase activity, ATPase activity, coupled to transmembrane movement of substances, nucleoside-triphosphatase activity, nucleotide binding activity and role in transmembrane transport	-0.25	0.48	0.555	CREEHA_CONTROL4_withCtrl_peak_1143	93.7417	CAGGGCCATAGGGTCGATCAACCGAGGTGAGGATCACGTTCGTACTGTTCCGGCATCAGGAATGTAGGAAACGCTGGTTCCTGGAATATTTAAACCGGAATGTCAGTATGCGACCCATCCATCTCGGCGTCCCGCGGAGCACCTGAATGAAACAGAAGGCGATGCTGTCCAAATTCAGAAAGATCCAGATTACTTGGCACCAAGCTATGACTCTGCTTCGGAGCATTGGCAGCAGCACCAACATGAGTCTGTCTGGTCTTGGCCATCGTCTTCGGGCCCCGCGGAACCCGCGTCCTCCACCGTGTATTTCCGCAGACAGTCTGGATGATTGTTGGGTGCTTTCCGACCGAACTGCTACCTAGAAATGAGTCATAGGCAATTGCTAAGCCGAGAATCGAA…	CREEHA_10MMAA4_withCtrl_peak_735	72.2834	AGGTGAGGATCACGTTCGTACTGTTCCGGCATCAGGAATGTAGGAAACGCTGGTTCCTGGAATATTTAAACCGGAATGTCAGTATGCGACCCATCCATCTCGGCGTCCCGCGGAGCACCTGAATGAAACAGAAGGCGATGCTGTCCAAATTCAGAAAGATCCAGATTACTTGGCACCAAGCTATGACTCTGCTTCGGAGCATTGGCAGCAGCACCAACATGAGTCTGTCTGGTCTTGGCCATCGTCTTCGGGCCCCGCGGAACCCGCGTCCTCCACCGTGTATTTCCGCAGACAGTCTGGATGATTGTTGGGTGCTTTCCGACCGAACTGCTACCTAGAAATGAGTCATAGGCAATTGCTAAGCCGAGAATCGAAGTCGCAATCATGTCTGCCTGGTGA…	#N/A	#N/A
Chr5_A_fumigatus_Af293:345180-345573	Afu5g01350	Afu5g01350	Has domain(s) with predicted role in transmembrane transport and integral component of membrane localization	-0.6	0.119	0.166	CREEHA_CONTROL4_withCtrl_peak_1147	26.9589	TTCGCCAGTGTGTCAGGCACAGCTGATAAAGAATCGGTTATGAACGGCTCTGTGGCCGGTGAATCGTCCTCGAATGGTGAAAATTTTGCGACTGAGGCACGTGAGCGAGGATAGCCGTGTCTGTCCGAGTCTGGCCGATAATATCCGTTATCAGTTCAGGACAGACCATCCGACTCTTATTCAAGATATTTCCTTGGAATATCCCGAGAAGAAGATCAGAACCATCCGATGTGGCTGTAATCGATGCCGGGGATCCGGTTGGTGCACGGCACACCGCAGACAGGGATATCGCTGATGCCTGGTGATGCGTAACGGCACAATCTTCCACTTCCAATACCTGACTCGTGTCATGCATGAGATATTATTATGGATGGATATTCACCTGCTGGGAGAGTCAAA…	CREEHA_10MMAA4_withCtrl_peak_736	16.0305	GGCTTTTCGCCAGTGTGTCAGGCACAGCTGATAAAGAATCGGTTATGAACGGCTCTGTGGCCGGTGAATCGTCCTCGAATGGTGAAAATTTTGCGACTGAGGCACGTGAGCGAGGATAGCCGTGTCTGTCCGAGTCTGGCCGATAATATCCGTTATCAGTTCAGGACAGACCATCCGACTCTTATTCAAGATATTTCCTTGGAATATCCCGAGAAGAAGATCAGAACCATCCGATGTGGCTGTAATCGATGCCGGGGATCCGGTTGGTGCACGGCACACCGCAGACAGGGATATCGCTGATGCCTGGTGATGCGTAACGGCACAATCTTCCACTTCCAATACCTGACTCGTGTCATGCATGAGATATTATTATGGATGGATATTCACCTGCTGGGAGAG…	#N/A	#N/A
Chr5_A_fumigatus_Af293:570740-571438	Afu5g02230	Afu5g02230	Putative actin interacting protein; protein induced by hydrogen peroxide	-0.84	0.00164	0.00398	CREEHA_CONTROL4_withCtrl_peak_1160	123.667	GATCTCGGCGAAATTGGGGTTGCGTTTCAGTTCGGGGTAGGCGTTGGTGGTGTACTTGATTTCTCTTGTTGTATTCCCTCCGACAACGGAGCTGACACTGAAAGATCTTGCGGCCGGCACAGCAGCACGGTTGGCGATGATGGGGCGCAACCAACACTGAGGCCTGGGTATACGAGCCCGTCGGAGGGCAACTGAAAAATTTCTGGCACTCGACATTGTCTCTGAAGCCGACAATGGGAGATTCGAAAAGTTTCAAGTCGGCGAGAACCCGGCGATCCAAAATGCTCACCGTTGGCGTACTGCCTACATCATGGCCAAGGCGGTGACGATCGGAGACTTATCCGCTCTGACGCTTGGAACAACTGACATTAGATATATCACGTGATTTAAACAGAGTGG…	CREEHA_10MMAA4_withCtrl_peak_752	80.2946	CGGCGAAATTGGGGTTGCGTTTCAGTTCGGGGTAGGCGTTGGTGGTGTACTTGATTTCTCTTGTTGTATTCCCTCCGACAACGGAGCTGACACTGAAAGATCTTGCGGCCGGCACAGCAGCACGGTTGGCGATGATGGGGCGCAACCAACACTGAGGCCTGGGTATACGAGCCCGTCGGAGGGCAACTGAAAAATTTCTGGCACTCGACATTGTCTCTGAAGCCGACAATGGGAGATTCGAAAAGTTTCAAGTCGGCGAGAACCCGGCGATCCAAAATGCTCACCGTTGGCGTACTGCCTACATCATGGCCAAGGCGGTGACGATCGGAGACTTATCCGCTCTGACGCTTGGAACAACTGACATTAGATATATCACGTGATTTAAACAGAGTGGTCTTG…	#N/A	#N/A
Chr5_A_fumigatus_Af293:897666-897956	Afu5g03330	Afu5g03330	Has domain(s) with predicted oxidoreductase activity	-0.09	0.854	0.885	CREEHA_CONTROL4_withCtrl_peak_1185	31.8355	GGATATGAATTGTAGGCACCGAGATTGAGACTTAGATCTTTCGTAGATCTAGAAGCGCATGCTTGCTAATTCCCAGACTATTGTGTGCAGGAGCAGCACGAACACGAGTAGTTACCCCACCCTGTCAACTTCACATTACAACAATTGTACGAGACATAGACACTTCCCAAGCTCTCTACACATGATGCTGACATATCAATATCCTCAAATGACGTAGTGTCGGCCACCCAAGCCCCGAGACACCGAGCCCCCGCTCGAGCTCAGGAGGAGAATATCATGCTATCATAAATCCTGGACAGTCAAATAACCAATAAAACTTGCTTTGATTCGTCGTCCGGGGATATATACAGCTGGGTGATCTGCAGGGTCATATGCCAGTTGATTCATGCATCCACCACG…	CREEHA_10MMAA4_withCtrl_peak_764	23.3458	TGGATATGAATTGTAGGCACCGAGATTGAGACTTAGATCTTTCGTAGATCTAGAAGCGCATGCTTGCTAATTCCCAGACTATTGTGTGCAGGAGCAGCACGAACACGAGTAGTTACCCCACCCTGTCAACTTCACATTACAACAATTGTACGAGACATAGACACTTCCCAAGCTCTCTACACATGATGCTGACATATCAATATCCTCAAATGACGTAGTGTCGGCCACCCAAGCCCCGAGACACCGAGCCCCCGCTCGAGCTCAGGAGGAGAATATCATGCTATCATAAATCCTGGACAGTCAAATAACCAATAAAACTTGCTTTGATTCGTCGTCCGGGGATATATACAGCTGGGTGATCTGCAGGGTCATATGCCAGTTGATTCATGCATCCACCAC…	#N/A	#N/A
Chr5_A_fumigatus_Af293:1126592-1126959	Afu5g04220	Afu5g04220	Ortholog(s) have DNA binding, tricarboxylate secondary active transmembrane transporter activity and role in alpha-ketoglutarate transport, mitochondrial citrate transmembrane transport, mitochondrial genome maintenance	-0.24	0.455	0.53	CREEHA_CONTROL4_withCtrl_peak_1197	76.8057	GAACAATGTCCGCCTGTTGCTTTGAGTATGAATCCTACACTGTACTTCGTAGTACGTGACGGAGTAGTAACAGTTGGTCGGCCTCAGGCCCAGAGCTCCCCCTTCTTTCCCCTCAAAAAGTTCAAGCAGTGGCACAGCGGAGCTGCTACCGCCATTCCCATTTCCTGCCTATTTTCGGCGGATTGGGGATACACTAAGCCATATTGAGCCACTATCGGGCCATTTAGTGCACTAGACCCATTGCGGGCCGGCGGTGTGATTTAGCCCGAGGAGGGATCGGATTTTGAGTGGCTGTTCTGCATTTTGGAGCCACGGAGCAAACCGGGCAGCTCCCAACATCATCAACATTATTACTGGGTGGTTGAGGGATCAAATCTGCTTCCTTATCATGATCGTCGT…	CREEHA_10MMAA4_withCtrl_peak_769	67.9406	GAAGGGGAACAATGTCCGCCTGTTGCTTTGAGTATGAATCCTACACTGTACTTCGTAGTACGTGACGGAGTAGTAACAGTTGGTCGGCCTCAGGCCCAGAGCTCCCCCTTCTTTCCCCTCAAAAAGTTCAAGCAGTGGCACAGCGGAGCTGCTACCGCCATTCCCATTTCCTGCCTATTTTCGGCGGATTGGGGATACACTAAGCCATATTGAGCCACTATCGGGCCATTTAGTGCACTAGACCCATTGCGGGCCGGCGGTGTGATTTAGCCCGAGGAGGGATCGGATTTTGAGTGGCTGTTCTGCATTTTGGAGCCACGGAGCAAACCGGGCAGCTCCCAACATCATCAACATTATTACTGGGTGGTTGAGGGATCAAATCTGCTTCCTTATCATGAT…	#N/A	#N/A
Chr5_A_fumigatus_Af293:1576969-1577513	Afu5g06470	Afu5g06470	Has domain(s) with predicted ATP binding, protein kinase activity, protein tyrosine kinase activity and role in protein phosphorylation	-0.9	0.0103	0.0202	CREEHA_CONTROL4_withCtrl_peak_1210	69.2065	ATGTGAATTTGCTGTAGTTATCTGCCCATAGGATTGAATCATTCAGGGGGGGGGGGGTGGTGTGGGCCCCTTTTCCGAAAACAGCCTCGACCTGCGCCCATCTGCCAGCAATCAGGAAGGGTGGGCCGACCAGAGATCACCCCTTCGCGCGTAATGTCGTTACCTCGTTACCTAAGATACTTTACCTACCAGTTACCACGAGGGCGACGTACTGGTATGGAGAGTATGACAGCACATTGGCTCAAACGGAATCCACTGATGGATCCACCTTGATATCGCCCAGTCACAGGACGTTTCGCGCTCATTCGGCCGCTTTCTGCCCATCACTGGCCTCGTTACCTTACTTCCTGCTCCCCAAAGGTTCCGGTGCCGTCTTTGCCTTAGGTAACGGAAGTTTTT…	CREEHA_10MMAA4_withCtrl_peak_781	46.6985	GGGTGGTGTGGGCCCCTTTTCCGAAAACAGCCTCGACCTGCGCCCATCTGCCAGCAATCAGGAAGGGTGGGCCGACCAGAGATCACCCCTTCGCGCGTAATGTCGTTACCTCGTTACCTAAGATACTTTACCTACCAGTTACCACGAGGGCGACGTACTGGTATGGAGAGTATGACAGCACATTGGCTCAAACGGAATCCACTGATGGATCCACCTTGATATCGCCCAGTCACAGGACGTTTCGCGCTCATTCGGCCGCTTTCTGCCCATCACTGGCCTCGTTACCTTACTTCCTGCTCCCCAAAGGTTCCGGTGCCGTCTTTGCCTTAGGTAACGGAAGTTTTTGCCTGCTGCTTCCCACCCCCTCCTTCCTTATTATTACATAACCATACCCGGCCC…	#N/A	#N/A
Chr5_A_fumigatus_Af293:1618645-1618909	Afu5g06610	Afu5g06610	Ortholog(s) have glutathione synthase activity and role in cellular detoxification of cadmium ion, glutathione biosynthetic process, phytochelatin biosynthetic process, phytochelatin-metal complex formation	-0.49	0.287	0.359	CREEHA_CONTROL4_withCtrl_peak_1212	29.8506	GAGAGGGACAGGAGAGTCAGCGATCTCACAGACCTCGCATTCACTAAGAACCTAGCTGCTGAGCATATAAAAACGGGATGCAAGCTGACTGTACTAATTTTGGGTAACGGAAGAATTCTGATGAACTGATCGCGTTATGGAACGAGACCCGCCAAAAGTGATACTGCCGAAAATGGCGATCGGCGGTTGGTTATCGCGATAGAGCTCTTTTTTTTGCCAGTATGTAAGGCGGTGCAACAGGCGGTATGCGGCGTAGTCCCACCAAAGCTCCGATGATTAATCGCCGACGGCCCCTCATCGACAGTATTAATAATGGTCTTTTCTTGCAGGAGATGTTGATCTATTCGCACCTGAACAGCCCTCAATTGATTTCAAACTGCCTGTCTAGACTTATTTGAG…	CREEHA_10MMAA4_withCtrl_peak_783	18.9385	GAGTCAGCGATCTCACAGACCTCGCATTCACTAAGAACCTAGCTGCTGAGCATATAAAAACGGGATGCAAGCTGACTGTACTAATTTTGGGTAACGGAAGAATTCTGATGAACTGATCGCGTTATGGAACGAGACCCGCCAAAAGTGATACTGCCGAAAATGGCGATCGGCGGTTGGTTATCGCGATAGAGCTCTTTTTTTTGCCAGTATGTAAGGCGGTGCAACAGGCGGTATGCGGCGTAGTCCCACCAAAGCTCCGATGATTAATCGCCGACGGCCCCTCATCGACAGTATTAATAATGGTCTTTTCTTGCAGGAGATGTTGATCTATTCGCACCTGAACAGCCCTCAATTGATTTCAAACTGCCTGTCTAGACTTATTTGAGTGCTGAAATTCCA…	#N/A	#N/A
Chr5_A_fumigatus_Af293:1618645-1618909	Afu5g06600	Afu5g06600	Has domain(s) with predicted ATP binding, DNA binding, helicase activity, nucleic acid binding activity	-0.49	0.287	0.359	CREEHA_CONTROL4_withCtrl_peak_1212	29.8506	GAGAGGGACAGGAGAGTCAGCGATCTCACAGACCTCGCATTCACTAAGAACCTAGCTGCTGAGCATATAAAAACGGGATGCAAGCTGACTGTACTAATTTTGGGTAACGGAAGAATTCTGATGAACTGATCGCGTTATGGAACGAGACCCGCCAAAAGTGATACTGCCGAAAATGGCGATCGGCGGTTGGTTATCGCGATAGAGCTCTTTTTTTTGCCAGTATGTAAGGCGGTGCAACAGGCGGTATGCGGCGTAGTCCCACCAAAGCTCCGATGATTAATCGCCGACGGCCCCTCATCGACAGTATTAATAATGGTCTTTTCTTGCAGGAGATGTTGATCTATTCGCACCTGAACAGCCCTCAATTGATTTCAAACTGCCTGTCTAGACTTATTTGAG…	CREEHA_10MMAA4_withCtrl_peak_783	18.9385	GAGTCAGCGATCTCACAGACCTCGCATTCACTAAGAACCTAGCTGCTGAGCATATAAAAACGGGATGCAAGCTGACTGTACTAATTTTGGGTAACGGAAGAATTCTGATGAACTGATCGCGTTATGGAACGAGACCCGCCAAAAGTGATACTGCCGAAAATGGCGATCGGCGGTTGGTTATCGCGATAGAGCTCTTTTTTTTGCCAGTATGTAAGGCGGTGCAACAGGCGGTATGCGGCGTAGTCCCACCAAAGCTCCGATGATTAATCGCCGACGGCCCCTCATCGACAGTATTAATAATGGTCTTTTCTTGCAGGAGATGTTGATCTATTCGCACCTGAACAGCCCTCAATTGATTTCAAACTGCCTGTCTAGACTTATTTGAGTGCTGAAATTCCA…	#N/A	#N/A
Chr5_A_fumigatus_Af293:1900132-1901135	NA	#N/A	NA	0.63	0.0237	0.0417	CREEHA_CONTROL4_withCtrl_peak_1217	84.9373	GATTTTTGAACCTTCTGGAAGCTCGAGAGAATTTGGATAATCGATGGATCTGGATCTGGCCTTGGGTCCACTCTGACTCCTCCTCGGGAAGTTTGGCTCAGCTACGAGTCCACCGGAATCGAGGAGGTTCTTGCAATACCTGACAGACACTATTTCTGTCCTCGTGCGTGACAAGTAAATGCAACTGGTCACTTGATCAGTACACAAGAATGGGCAACGGGACGAGGAGAGAAGAGAGAGAGCGGCCAGCAGACGGCGGCTTATCCCGCTTCCGAAGCATCCAGAGAATGGTCCTCATCCTCTGTCAGATGACCCAATTCTACGGAGTACACAGGATTCCAGACGAGCACAAACGAGCAAGATTTTCCACTGGGCCGGGATCTGAGATAGATTGGTTTC…	CREEHA_10MMAA4_withCtrl_peak_795	102.086	TCAACCCAGTCTTGAGTCCAGGTCACACCAGAAAACTCTGAATTTTGGATTTTTGAACCTTCTGGAAGCTCGAGAGAATTTGGATAATCGATGGATCTGGATCTGGCCTTGGGTCCACTCTGACTCCTCCTCGGGAAGTTTGGCTCAGCTACGAGTCCACCGGAATCGAGGAGGTTCTTGCAATACCTGACAGACACTATTTCTGTCCTCGTGCGTGACAAGTAAATGCAACTGGTCACTTGATCAGTACACAAGAATGGGCAACGGGACGAGGAGAGAAGAGAGAGAGCGGCCAGCAGACGGCGGCTTATCCCGCTTCCGAAGCATCCAGAGAATGGTCCTCATCCTCTGTCAGATGACCCAATTCTACGGAGTACACAGGATTCCAGACGAGCACAA…	#N/A	#N/A
Chr5_A_fumigatus_Af293:1901206-1902648	Afu5g07600	Afu5g07600	SH2-containing inositol 5-phosphatase 2 that binds filamin and regulates submembraneous actin	0.97	9.34e-05	0.000315	CREEHA_CONTROL4_withCtrl_peak_1218	95.8855	TTTGTGCTTGTCAGGCTGTACTGCGTGATACAGGAGGTGCGGACAATTATTGCAATTATGGTTTGTACGCTAGATGTTGGAGCCGGAGTAACCTTGTGCCTAGGGTAGGTCTGCAAATGATTACAGAGTACTCCGTACTTGTGACCGACTTTTTGTGACTTGTGAGAAGAAATTGACAAGGGCTGGCAGATAGCCTGCCTCGTCAGCCGGTGATGCGGCGGACCCGCTTTCGGAGGGTTTCTAGAATTCTAGAAGCGTTGCAGTCCGATCGATGGGCTACTGACTAGCTGAGCCCGCTGCTGCGATCATACAATCGCTGTGTCATGCATGTCCAGCAATGGCCCTGGCCTGATCGAGATAATCGGGATCGACATGGCCTGTCCCCAGATCGCGATCGTG…	CREEHA_10MMAA4_withCtrl_peak_796	182.919	GACTGTTCTAGATCCGGGTAGGCTCAGGTGACGGGCGGATTTGTGCTTGTCAGGCTGTACTGCGTGATACAGGAGGTGCGGACAATTATTGCAATTATGGTTTGTACGCTAGATGTTGGAGCCGGAGTAACCTTGTGCCTAGGGTAGGTCTGCAAATGATTACAGAGTACTCCGTACTTGTGACCGACTTTTTGTGACTTGTGAGAAGAAATTGACAAGGGCTGGCAGATAGCCTGCCTCGTCAGCCGGTGATGCGGCGGACCCGCTTTCGGAGGGTTTCTAGAATTCTAGAAGCGTTGCAGTCCGATCGATGGGCTACTGACTAGCTGAGCCCGCTGCTGCGATCATACAATCGCTGTGTCATGCATGTCCAGCAATGGCCCTGGCCTGATCGAGATA…	#N/A	#N/A
Chr5_A_fumigatus_Af293:1902914-1903612	Afu5g07600	Afu5g07600	SH2-containing inositol 5-phosphatase 2 that binds filamin and regulates submembraneous actin	0.42	0.216	0.278	CREEHA_CONTROL4_withCtrl_peak_1219	29.5603	GTCGATATCGACGGGGTTGCGAGCGCAATTGAAGGTGAGGATGTAGAGGGTGAGGTTGTCCATTTCCTTCTAGATTATGGCATAGTATATGTCAAGTTGTTAGGCAAGAGAGGAGACCGGTTGGAGAATGGCAGTACGGAGTAGACGGGGAGTAAAACTGGGCATAAACTATTTGGTGGATGATTGCTGGGGTCGGTGACGTCGTTGAGGCAGTGTAGCGGTGTGCCTTGTCCACGTGGTTCTGTCCGGGTTCTGTCCGGGTTTTGTCCATGGTTGACTACGGACAGTTTTGTTAGCACCCGACTGCAATTGGCGGAACAAAAACGACAAGCCAAAAAAACAAAGTTGGGAAAAATGCATCATCCGTGAATCGAACACGGGCCTCGTCGATGGCAACGA…	CREEHA_10MMAA4_withCtrl_peak_797	29.4412	AAGGGCGTGGAAGAAGTGCGACGCGAAGAGGTCGATATCGACGGGGTTGCGAGCGCAATTGAAGGTGAGGATGTAGAGGGTGAGGTTGTCCATTTCCTTCTAGATTATGGCATAGTATATGTCAAGTTGTTAGGCAAGAGAGGAGACCGGTTGGAGAATGGCAGTACGGAGTAGACGGGGAGTAAAACTGGGCATAAACTATTTGGTGGATGATTGCTGGGGTCGGTGACGTCGTTGAGGCAGTGTAGCGGTGTGCCTTGTCCACGTGGTTCTGTCCGGGTTCTGTCCGGGTTTTGTCCATGGTTGACTACGGACAGTTTTGTTAGCACCCGACTGCAATTGGCGGAACAAAAACGACAAGCCAAAAAAACAAAGTTGGGAAAAATGCATCATCCGTGA…	#N/A	#N/A
Chr5_A_fumigatus_Af293:2011522-2011913	Afu5g07980	Afu5g07980	Protein of unknown function; predicted gene pair with AFUA_5G14920	-0.48	0.289	0.361	CREEHA_CONTROL4_withCtrl_peak_1229	44.5602	ATAGAATTACATTGCACAGGCAGTACTTTTGCGCCGAATTCAAGGGAATATACGGGGACAGTTTGCGAAATAAGTGCTGCTAGCGTAACCCAAGGAAAAGGAAAGAGGACCGGTTCCCCAGGCTGTGGACAAGAAATCGCGGCTGGTACTCCAATGATTGCGCATGTCCGTCATACTAGTGTCAGTGTGTGAGTATCAGGTGGACGTTGCGGAGTCTGGACTCCTGGAGGATTGACATCGCCTATCGTATTTGGTGTTGATGACAAGCGTTGGCGACGTTCGGACCGCCCTCCCCGGGCCGTGCCCTGCTGATATCCACTTTACCCGCTATTCCATTGGATTGTGGGTTTTTTGACTATCTGTTTTCCGGTACTTACGCCTGATCGACGGTGCAATCAA…	CREEHA_10MMAA4_withCtrl_peak_806	23.3101	AGAATTACATTGCACAGGCAGTACTTTTGCGCCGAATTCAAGGGAATATACGGGGACAGTTTGCGAAATAAGTGCTGCTAGCGTAACCCAAGGAAAAGGAAAGAGGACCGGTTCCCCAGGCTGTGGACAAGAAATCGCGGCTGGTACTCCAATGATTGCGCATGTCCGTCATACTAGTGTCAGTGTGTGAGTATCAGGTGGACGTTGCGGAGTCTGGACTCCTGGAGGATTGACATCGCCTATCGTATTTGGTGTTGATGACAAGCGTTGGCGACGTTCGGACCGCCCTCCCCGGGCCGTGCCCTGCTGATATCCACTTTACCCGCTATTCCATTGGATTGTGGGTTTTTTGACTATCTGTTTTCCGGTACTTACGCCTGATCGACGGTGCAATCAAGT…	#N/A	#N/A
Chr5_A_fumigatus_Af293:2012181-2013067	Afu5g07980	Afu5g07980	Protein of unknown function; predicted gene pair with AFUA_5G14920	0.7	0.0194	0.0349	CREEHA_CONTROL4_withCtrl_peak_1231	14.3658	CTTAGCTTGACCCAATAACCCGTTTACTCCGTAGCCTGAGGGCTCACCAGGAGCCACCCTCGAAATAATTCGGTTAGGGCGGAACGTCATTGGCTCTTTTAATTATCTCCTCCGTAAATAGGTACGATCCACGGCCGGCGCGGGATCTGCCCGTCGGCCTTATCACAGGTACTGGGCCGGTGGATCGGGAAATTTCACTCATCCTTCTCGTGTAAATCCACCAAGGACGGTAGAGGCTGTTAACGTGGTCGCAATCCCGTGGAGTTCTTGGACATTGAAGTTGAATTAGTCTCCCCCTGTGCCCATTGTTTGGGAAGCCACTCGCGCCTTCTGATTGCAGACGGGGTGCTGGAGGCAACAGGATCCGAAGGCTTGCGTACGTTACCCTTTATGGTAACG…	CREEHA_10MMAA4_withCtrl_peak_807	47.0259	GAACCAAGTGAACCACTCCCCCAGTCACTTAGCTTGACCCAATAACCCGTTTACTCCGTAGCCTGAGGGCTCACCAGGAGCCACCCTCGAAATAATTCGGTTAGGGCGGAACGTCATTGGCTCTTTTAATTATCTCCTCCGTAAATAGGTACGATCCACGGCCGGCGCGGGATCTGCCCGTCGGCCTTATCACAGGTACTGGGCCGGTGGATCGGGAAATTTCACTCATCCTTCTCGTGTAAATCCACCAAGGACGGTAGAGGCTGTTAACGTGGTCGCAATCCCGTGGAGTTCTTGGACATTGAAGTTGAATTAGTCTCCCCCTGTGCCCATTGTTTGGGAAGCCACTCGCGCCTTCTGATTGCAGACGGGGTGCTGGAGGCAACAGGATCCGAAGGC…	#N/A	#N/A
Chr5_A_fumigatus_Af293:2077061-2077665	Afu5g08200	Afu5g08200	Ortholog of A. nidulans FGSC A4 : AN11006, A. niger CBS 513.88 : An03g04400, A. oryzae RIB40 : AO090701000738, Aspergillus wentii : Aspwe1_0048123 and Aspergillus sydowii : Aspsy1_0046266	-0.6	0.0632	0.0962	CREEHA_CONTROL4_withCtrl_peak_1237	54.8481	TATCTAAAAAAAGGAGAAAAGAGAAAAACATCATGCCACTATCCAGCATCCAATCAGTCCAACCTTTGCCGTCATTGTATCTCCATCAAAACGTGGACTATCAAGGATCTGCCTCACTTTCTACAGCTTTGCTCGGACCGACCGACGTCAGGGTGGGAAAATCCTGCCGAAAATTTTGACTCTCCCTGCCATTTCGAGGCCCTATCCCGAGGGTCTAGAAGGGAAAAGAGAAAACTCAATTGGTTATGGGTCTTTTGGTTCATCGGGATCTTCCACTGCTCGGCTCTCCGAAATTGGGTGGCAAGACGGGGACACTCGGGATCAGTCGCCGCCGTTTGAGAGTGATCTAGACTTATAAATATAAAACCCCTTGGGGCTTGCTTTTTTCTCACTGTGGAA…	CREEHA_10MMAA4_withCtrl_peak_810	48.8284	GCAAAATATATATCTAAAAAAAGGAGAAAAGAGAAAAACATCATGCCACTATCCAGCATCCAATCAGTCCAACCTTTGCCGTCATTGTATCTCCATCAAAACGTGGACTATCAAGGATCTGCCTCACTTTCTACAGCTTTGCTCGGACCGACCGACGTCAGGGTGGGAAAATCCTGCCGAAAATTTTGACTCTCCCTGCCATTTCGAGGCCCTATCCCGAGGGTCTAGAAGGGAAAAGAGAAAACTCAATTGGTTATGGGTCTTTTGGTTCATCGGGATCTTCCACTGCTCGGCTCTCCGAAATTGGGTGGCAAGACGGGGACACTCGGGATCAGTCGCCGCCGTTTGAGAGTGATCTAGACTTATAAATATAAAACCCCTTGGGGCTTGCTTTTTTCT…	#N/A	#N/A
Chr5_A_fumigatus_Af293:2235543-2236167	Afu5g08760	Afu5g08760	Ortholog of Aspergillus fumigatus A1163 : AFUB_056290	-0.53	0.107	0.152	CREEHA_CONTROL4_withCtrl_peak_1243	26.7788	GAGCTTGTGGGGAGGATCACCGGGGCCAAATAGAGTCAAGACCGATCCTTGTATAATACCTGCGTCAATGCAGTTGTTAGGCGTGATGTGCGATCTATCAAGCCAGGTTTGGATCACGGACTCCGGAGATGGCCATGGTCTGATGGGTGCCAATGTACAAAGATCGTTTTCATCCATGTATGTAACAATTGATAAGCAAGGCTGATTCGTTTGTCGTTGCTGCCATCGTGGTGGCGTCGACCTTCCCTGACAGGGAGTGGTACGTGTCACTTTGGGGTAGCATCCTGGTCTGTGGCTGCTAGTTTACTCTGTAGATACCAGCACAAATTGAGGACGGGAGTGGAGGTCGATCACCGAGATAGACAGGCTAAGAGCTAGTGAGCGATTTTCGGTTCTGTA…	CREEHA_10MMAA4_withCtrl_peak_821	17.3774	GTAACCTGACCAGTTGCCGCAACTGTCAAGATGAGAGGGAGCTTGTGGGGAGGATCACCGGGGCCAAATAGAGTCAAGACCGATCCTTGTATAATACCTGCGTCAATGCAGTTGTTAGGCGTGATGTGCGATCTATCAAGCCAGGTTTGGATCACGGACTCCGGAGATGGCCATGGTCTGATGGGTGCCAATGTACAAAGATCGTTTTCATCCATGTATGTAACAATTGATAAGCAAGGCTGATTCGTTTGTCGTTGCTGCCATCGTGGTGGCGTCGACCTTCCCTGACAGGGAGTGGTACGTGTCACTTTGGGGTAGCATCCTGGTCTGTGGCTGCTAGTTTACTCTGTAGATACCAGCACAAATTGAGGACGGGAGTGGAGGTCGATCACCGAGATA…	#N/A	#N/A
Chr5_A_fumigatus_Af293:2237494-2238604	Afu5g08760	Afu5g08760	Ortholog of Aspergillus fumigatus A1163 : AFUB_056290	0.5	0.0515	0.081	CREEHA_CONTROL4_withCtrl_peak_1244	76.7828	AATAGTGCCGGCGATATCGTCATTATTGGTCTGAATGGTTAGAATAGCATGTAATAAGCTAATAACAGCGCCAATTATGGAGCACTGAATCTATAAGGAAATATGAAGCAGCCTTTGAACATGCTGTCGGAATCATTCGTTGTCCATTACCACTGACTGACTGAAGGCGCCGAAGGTCTAGTCCTAGGTAGGTATGGATATCTACTGAGTAGACTTTTGTCTGTGTTCCAGGCAAACTCCACTTCAGACCCGGGCCGTGATCTGCTCCAGTCTCCATGCGTCCAGCCTCCATCCAGGTGCGGAGAAATATTGTCGTTGTGGATACCACTGTCCCCTCCCTCTCATCCAATATCCCATTGGTCCGACTGGTTCGTACAACTGACGGAATTAATCGTAGCC…	CREEHA_10MMAA4_withCtrl_peak_822	123.815	CGCATGGATAATAGTGCCGGCGATATCGTCATTATTGGTCTGAATGGTTAGAATAGCATGTAATAAGCTAATAACAGCGCCAATTATGGAGCACTGAATCTATAAGGAAATATGAAGCAGCCTTTGAACATGCTGTCGGAATCATTCGTTGTCCATTACCACTGACTGACTGAAGGCGCCGAAGGTCTAGTCCTAGGTAGGTATGGATATCTACTGAGTAGACTTTTGTCTGTGTTCCAGGCAAACTCCACTTCAGACCCGGGCCGTGATCTGCTCCAGTCTCCATGCGTCCAGCCTCCATCCAGGTGCGGAGAAATATTGTCGTTGTGGATACCACTGTCCCCTCCCTCTCATCCAATATCCCATTGGTCCGACTGGTTCGTACAACTGACGGAATTA…	#N/A	#N/A
Chr5_A_fumigatus_Af293:2240033-2240371	Afu5g08770	Afu5g08770	Ortholog of Neosartorya fischeri NRRL 181 : NFIA_078530, Aspergillus kawachii : Aspka1_0176490 and Aspergillus carbonarius ITEM 5010 : Acar5010_406577	0.5	0.235	0.299	CREEHA_CONTROL4_withCtrl_peak_1245	23.3149	ATGGTACCTAGGGACTCCGTACCTAGGTTTGTCAATAACTCCATCCGTTCAGTACTAATCTAACAAATTGTGGAACTTGGATCGGATCATCATCTAAGCTTCAGCGGTCCATCTAGTGCTCCGACGTCCGGAAACCGATCCAGTTCTGGCTTTGAGACATCATTGCTACTAGCTCGTAGCCGTAGCTCCACAGACTCAATGGTTGAAGCCATTGATCCGCCACAGGGATAATCAAAAGATTCCCCGTCGCCGGAGAGGGGTTTGGCTACTCCGTACAATAGTCTCCATCGTTCTGGGCAGTGAGAGGGGCGCCTGGAGCCTTGGATCGTATCTGCACTATTTTGTTTAGCGAGCAAACTTAGCAACCTAGCAACATCGCTATGCCCCGAAACGATTTTT…	CREEHA_10MMAA4_withCtrl_peak_823	32.205	ACCTAGGGACTCCGTACCTAGGTTTGTCAATAACTCCATCCGTTCAGTACTAATCTAACAAATTGTGGAACTTGGATCGGATCATCATCTAAGCTTCAGCGGTCCATCTAGTGCTCCGACGTCCGGAAACCGATCCAGTTCTGGCTTTGAGACATCATTGCTACTAGCTCGTAGCCGTAGCTCCACAGACTCAATGGTTGAAGCCATTGATCCGCCACAGGGATAATCAAAAGATTCCCCGTCGCCGGAGAGGGGTTTGGCTACTCCGTACAATAGTCTCCATCGTTCTGGGCAGTGAGAGGGGCGCCTGGAGCCTTGGATCGTATCTGCACTATTTTGTTTAGCGAGCAAACTTAGCAACCTAGCAACATCGCTATGCCCCGAAACGATTTTTTTAGG…	#N/A	#N/A
Chr5_A_fumigatus_Af293:2241239-2242857	Afu5g08770	Afu5g08770	Ortholog of Neosartorya fischeri NRRL 181 : NFIA_078530, Aspergillus kawachii : Aspka1_0176490 and Aspergillus carbonarius ITEM 5010 : Acar5010_406577	-0.72	0.0134	0.0253	CREEHA_CONTROL4_withCtrl_peak_1246	33.9418	AAGGTGGGTAGTCTGACCAACTTGAAAGCACAGAGTACGGAGTTGATGGAGGGGAGGCGTCACAATCATTAGGTCTGGATTGCCAAGCCTTACTAAATATTCAGAAAAATCTGATTGCATGATCGTGCATAGTGGATCCATCTATGGGTCTTTAGACCATCCACAGATAGGCTTTGTTAACGAGTCTTATGTCGTTTCTTGGACGGATAGGAACCAAATCTTGAGTGTGATGGCTCCGCCGCTCCGGCTGTGACGGCCTATGGCAGGACAATCGACTTGACCTGCCGCTGTTTATTTTTTGACCCCCTTTGAACAGCGCTTCTTTGTGCACTTGAAGCGTCATAATGCACAATGCAGGAGGGGTTATTACTGAAAAGCAACAGGATTCAGGAGTCTGCA…	CREEHA_10MMAA4_withCtrl_peak_825	34.0913	GGTAGTCTGACCAACTTGAAAGCACAGAGTACGGAGTTGATGGAGGGGAGGCGTCACAATCATTAGGTCTGGATTGCCAAGCCTTACTAAATATTCAGAAAAATCTGATTGCATGATCGTGCATAGTGGATCCATCTATGGGTCTTTAGACCATCCACAGATAGGCTTTGTTAACGAGTCTTATGTCGTTTCTTGGACGGATAGGAACCAAATCTTGAGTGTGATGGCTCCGCCGCTCCGGCTGTGACGGCCTATGGCAGGACAATCGACTTGACCTGCCGCTGTTTATTTTTTGACCCCCTTTGAACAGCGCTTCTTTGTGCACTTGAAGCGTCATAATGCACAATGCAGGAGGGGTTATTACTGAAAAGCAACAGGATTCAGGAGTCTGCAAATGGA…	#N/A	#N/A
Chr5_A_fumigatus_Af293:2264732-2265240	Afu5g08830	hexA	Putative woronin body protein; hypoxia repressed protein	-0.55	0.0759	0.114	CREEHA_CONTROL4_withCtrl_peak_1249	42.1915	GAGATGGGGACGGCCAATGAAACCCCAGCTCCAATGACGAAGCTCCACGATTATCGTCAGCATCAATTGCAGATGGGCCAGAGCGAAGGAAACTACTAGAACACTGTAACTAGTGAGGAACAGTATCTGCTCCATGTTCGCAGTTGATTCTCGCCATCATACTGGCAGAGACAGCCCAATCCTGCTCATTGATTACTCGAGTGGGTGAGGAGAAGAACCGCGCATAAGCCACCACCCAAGGTCGATCGTCCCAGCCCAGTAGCGCCAAGGGATCCAGATTTCCGATTCGACCCGGGGAGAAGTTCACGTTGCCATGGAGATTGGTGTCTTTTTTGAGTTTCAGCTCGGTGTAAGTGCCATGCTGGCCAGCCTCCAGACTTTGTCACCAATTGCATTATC…	CREEHA_10MMAA4_withCtrl_peak_828	33.2075	GGCGGCAAGTGAGATGGGGACGGCCAATGAAACCCCAGCTCCAATGACGAAGCTCCACGATTATCGTCAGCATCAATTGCAGATGGGCCAGAGCGAAGGAAACTACTAGAACACTGTAACTAGTGAGGAACAGTATCTGCTCCATGTTCGCAGTTGATTCTCGCCATCATACTGGCAGAGACAGCCCAATCCTGCTCATTGATTACTCGAGTGGGTGAGGAGAAGAACCGCGCATAAGCCACCACCCAAGGTCGATCGTCCCAGCCCAGTAGCGCCAAGGGATCCAGATTTCCGATTCGACCCGGGGAGAAGTTCACGTTGCCATGGAGATTGGTGTCTTTTTTGAGTTTCAGCTCGGTGTAAGTGCCATGCTGGCCAGCCTCCAGACTTTGTCACCAA…	#N/A	#N/A
Chr5_A_fumigatus_Af293:2602256-2602615	Afu5g10120	Afu5g10120	Protein similar to nonribosomal peptide synthases (NRPS-like), encoded in a predicted secondary metabolite gene cluster	-0.34	0.462	0.538	CREEHA_CONTROL4_withCtrl_peak_1270	37.2443	GTGTGCCTGAGGCATCCAACTGATAGGAGGTGGATCTCCCCACTGGCCCCTGGGCAAACGAGCCAATGAGATCAGGACTTAGTGGGGCTCAATCATCACATGACTTCTAGTATTTGCATGTGATAATTGAATCTGTCAACAGAAATCCGTGTCGGGCGGTTGTGTTGGTGCGCCTCCAGGGGGTATCCATGCACATCCAATCAGGCAAATTGCCAACTGCCGTCATTCGGATCATCCGCAGCGGTCTCACGAGCAGTTGCCCTTTCGGTCTCTTCCCAGGTCCCCCTCTGGACTCCGTGCCTCCAAGATGATATCATGACACAACTTGATAAGGGATAAGGGCCCAGATAAGATGTGGCTGATGTCTCCAGCTTCCCCGCTGATTGGGTCTAGTGGGGA…	CREEHA_10MMAA4_withCtrl_peak_841	26.0429	CAGCCCTGCTCCCGGGCGTTCTTATCTCCATGTGTGCCTGAGGCATCCAACTGATAGGAGGTGGATCTCCCCACTGGCCCCTGGGCAAACGAGCCAATGAGATCAGGACTTAGTGGGGCTCAATCATCACATGACTTCTAGTATTTGCATGTGATAATTGAATCTGTCAACAGAAATCCGTGTCGGGCGGTTGTGTTGGTGCGCCTCCAGGGGGTATCCATGCACATCCAATCAGGCAAATTGCCAACTGCCGTCATTCGGATCATCCGCAGCGGTCTCACGAGCAGTTGCCCTTTCGGTCTCTTCCCAGGTCCCCCTCTGGACTCCGTGCCTCCAAGATGATATCATGACACAACTTGATAAGGGATAAGGGCCCAGATAAGATGTGGCTGATGTCTC…	#N/A	#N/A
Chr5_A_fumigatus_Af293:2730257-2731069	Afu5g10660	Afu5g10660	Pentatricopeptide repeat protein; transcript induced by exposure to human airway epithelial cells	0.91	0.000294	0.000871	CREEHA_CONTROL4_withCtrl_peak_1278	78.0622	CGTCGGAGCACAGTAAACGTCAGCGGAGGAAGCCTTCCAGAAACTGTCCAAAATCGTTGCCTAAGGTTTGAACTTTTCTACGATGAGATGATCAGGTGGTGGCTTTCGTTCCCGGGTCAAGGGACCCATTGTCCAATCGAAGAACCGAGAGAGTGAATTCTCGCTGGGGCTGGAGGGAAAAACAGGAGGTATTTTTCACCCGTCCCTGATTCTTTGGTGGATTGCCGGAATTGTCTGGCTGTTTTGACAGGGGCGCAGCAGCCGTGACTCACCCGTCATTCCGACTTATTTTCTTGAAGCGCTTCGTTGGCTCCGTCGGGGATGCCATAACGCCGAGCGCCGATTAATGATAGTCCGTCCAAGGTCATTTAATTCCTTTAAGAAAATGACAAGTCGGTG…	CREEHA_10MMAA4_withCtrl_peak_849	122.252	AGGAAGCCTTCCAGAAACTGTCCAAAATCGTTGCCTAAGGTTTGAACTTTTCTACGATGAGATGATCAGGTGGTGGCTTTCGTTCCCGGGTCAAGGGACCCATTGTCCAATCGAAGAACCGAGAGAGTGAATTCTCGCTGGGGCTGGAGGGAAAAACAGGAGGTATTTTTCACCCGTCCCTGATTCTTTGGTGGATTGCCGGAATTGTCTGGCTGTTTTGACAGGGGCGCAGCAGCCGTGACTCACCCGTCATTCCGACTTATTTTCTTGAAGCGCTTCGTTGGCTCCGTCGGGGATGCCATAACGCCGAGCGCCGATTAATGATAGTCCGTCCAAGGTCATTTAATTCCTTTAAGAAAATGACAAGTCGGTGCCTGTAAAGCATGCTTGTAGTCTCTA…	#N/A	#N/A
Chr5_A_fumigatus_Af293:2788918-2789330	Afu5g10910	Afu5g10910	Ortholog of A. nidulans FGSC A4 : AN0227, A. fumigatus Af293 : Afu3g12020, Afu4g06275, A. niger CBS 513.88 : An14g03700, An04g00590, An02g07840 and A. oryzae RIB40 : AO090010000440, AO090023000963	-0.81	0.0564	0.0873	CREEHA_CONTROL4_withCtrl_peak_1279	27.953	GTGACGTTGAGCAAGGCGTTCGATGAAAGCGTTGATAGCCTCAGTAATAATCCCCTCGGAGTCTTAACTTTCTTCTTTCAGAGATACGCGTCTAAGACGCGACGCGCAGCGGAGAAACGATAATGCGATATCGACGCGTAAAGTGGTTTTGATTGCTTATATCAGCAGTTGTGCACGGATCTCTGACACAGGAGACTTATCTGTTGCCTATTCGGGTAAAAGGTCCTGACGGAGATTCGGCCACAACCGTGGCGGAACCCAGCAGTTGGCATCCTTCGGCCAATAGTGCATCAGGACACTAGTCATTTCGGCTTTTGACGTTCTGATGAGCCAATCGAAATGTCGTCTCACAATCAACTTGACTTTTCGGGGTTGGACTATCGGGGCTCTTGGTCGACC…	CREEHA_10MMAA4_withCtrl_peak_850	9.84188	CGTAAAGTGGTTTTGATTGCTTATATCAGCAGTTGTGCACGGATCTCTGACACAGGAGACTTATCTGTTGCCTATTCGGGTAAAAGGTCCTGACGGAGATTCGGCCACAACCGTGGCGGAACCCAGCAGTTGGCATCCTTCGGCCAATAGTGCATCAGGACACTAGTCATTTCGGCTTTTGACGTTCTGATGAGCCAATCGAAATGTCGTCTCACAATCAACTTGACTTTTCGGGGTTGGACTATCGGGGCTCTTGGTCGACCCTAGTCCCCTCTTATGACCCACTGCCCTGCTGGTCTTTCAACTCCTCCTAGTCTCCTCGTCCATCATAAGAATGGGCAAGTCGGGGTCGATACTTATCGTCGGGAGCTGATCATCGTCAGGTCGTCCCTATCCTTG…	#N/A	#N/A
Chr5_A_fumigatus_Af293:2840233-2840522	Afu5g11090	Afu5g11090	Ortholog of A. nidulans FGSC A4 : AN0200, A. fumigatus Af293 : Afu4g03700, A. niger CBS 513.88 : An14g01450, An01g02170, A. oryzae RIB40 : AO090011000307 and Aspergillus wentii : Aspwe1_0038807	0.65	0.136	0.187	CREEHA_CONTROL4_withCtrl_peak_1287	27.7816	CATAATCCAATCAGAAAACCCCAACCTACACAATCAAAATGTGACTTGATTGCCGATTGGCCCAAAATGAGTCATCCGACCATAGAATTTGCAATTGCATCTGCACCCGCCGCTGATCCTGGTAGTTTTCGCAGCAACTCAATTCCGAATTGAACTGTTTGTCTGTGCTTCTTGTTCAACATGATTGCTGGGATGACCCGATCTCGACGAATCTTGTCCCCGTCTTGGGCAGGCCGATGCCTATCCCCCGCCATGGTGAGGCACATAGCTCCAATGCCAATCTCAATTGCCTTTGGGGTTGATTGACAGACTCGGGTCCGGACATGGTCAACTCCAAAAATGCACTACGGAGTATTTCATAACAACATCGATGCCATAGTCTTGGGGAATGACGAGGCA…	CREEHA_10MMAA4_withCtrl_peak_857	33.2194	ATAATCCAATCAGAAAACCCCAACCTACACAATCAAAATGTGACTTGATTGCCGATTGGCCCAAAATGAGTCATCCGACCATAGAATTTGCAATTGCATCTGCACCCGCCGCTGATCCTGGTAGTTTTCGCAGCAACTCAATTCCGAATTGAACTGTTTGTCTGTGCTTCTTGTTCAACATGATTGCTGGGATGACCCGATCTCGACGAATCTTGTCCCCGTCTTGGGCAGGCCGATGCCTATCCCCCGCCATGGTGAGGCACATAGCTCCAATGCCAATCTCAATTGCCTTTGGGGTTGATTGACAGACTCGGGTCCGGACATGGTCAACTCCAAAAATGCACTACGGAGTATTTCATAACAACATCGATGCCATAGTCTTGGGGAATGACGAGGCAA…	#N/A	#N/A
Chr5_A_fumigatus_Af293:2840233-2840522	Afu5g11080	Afu5g11080	Has domain(s) with predicted role in transmembrane transport and integral component of membrane localization	0.65	0.136	0.187	CREEHA_CONTROL4_withCtrl_peak_1287	27.7816	CATAATCCAATCAGAAAACCCCAACCTACACAATCAAAATGTGACTTGATTGCCGATTGGCCCAAAATGAGTCATCCGACCATAGAATTTGCAATTGCATCTGCACCCGCCGCTGATCCTGGTAGTTTTCGCAGCAACTCAATTCCGAATTGAACTGTTTGTCTGTGCTTCTTGTTCAACATGATTGCTGGGATGACCCGATCTCGACGAATCTTGTCCCCGTCTTGGGCAGGCCGATGCCTATCCCCCGCCATGGTGAGGCACATAGCTCCAATGCCAATCTCAATTGCCTTTGGGGTTGATTGACAGACTCGGGTCCGGACATGGTCAACTCCAAAAATGCACTACGGAGTATTTCATAACAACATCGATGCCATAGTCTTGGGGAATGACGAGGCA…	CREEHA_10MMAA4_withCtrl_peak_857	33.2194	ATAATCCAATCAGAAAACCCCAACCTACACAATCAAAATGTGACTTGATTGCCGATTGGCCCAAAATGAGTCATCCGACCATAGAATTTGCAATTGCATCTGCACCCGCCGCTGATCCTGGTAGTTTTCGCAGCAACTCAATTCCGAATTGAACTGTTTGTCTGTGCTTCTTGTTCAACATGATTGCTGGGATGACCCGATCTCGACGAATCTTGTCCCCGTCTTGGGCAGGCCGATGCCTATCCCCCGCCATGGTGAGGCACATAGCTCCAATGCCAATCTCAATTGCCTTTGGGGTTGATTGACAGACTCGGGTCCGGACATGGTCAACTCCAAAAATGCACTACGGAGTATTTCATAACAACATCGATGCCATAGTCTTGGGGAATGACGAGGCAA…	#N/A	#N/A
Chr5_A_fumigatus_Af293:2902720-2903928	Afu5g11320	aspf29	Allergen Asp f 29; putative thioredoxin	0.8	0.00197	0.00467	CREEHA_CONTROL4_withCtrl_peak_1295	129.173	CTAATGCGGCGGAAATGTCTCGGGGGCTATGGAAGGAACGAGATGGTGGTGGCTCAAAATCACCTACTTGTGAATGACCCAAATCCCTGAAGCTACGGCGTATTGATAATAACAGATCAACTGAGGATAGTGCACCTTTGCAGTATAGTCACAATAATCGATTGGCGGCTGGTGGCGTGTACAACCTCAGGTACCTGCTGGATGTTAGGCTGATGAGGTGAGGAAACGAGTTCTGGGCTTCCAGGTCGCCGGAAACAAGGCTTAAAGCGGCGCCCCTGGATGACGTGATTCCGTTGCTTATGAATTGGAAACGGTCTGGATTAGACGTCAGCCTCAGGCATCAAGGCTCTCGCTCTGGTCTCAACTACCTGCCTAACACACAGCTGTGTACTTCATAGT…	CREEHA_10MMAA4_withCtrl_peak_874	194.198	GACTAATGCGGCGGAAATGTCTCGGGGGCTATGGAAGGAACGAGATGGTGGTGGCTCAAAATCACCTACTTGTGAATGACCCAAATCCCTGAAGCTACGGCGTATTGATAATAACAGATCAACTGAGGATAGTGCACCTTTGCAGTATAGTCACAATAATCGATTGGCGGCTGGTGGCGTGTACAACCTCAGGTACCTGCTGGATGTTAGGCTGATGAGGTGAGGAAACGAGTTCTGGGCTTCCAGGTCGCCGGAAACAAGGCTTAAAGCGGCGCCCCTGGATGACGTGATTCCGTTGCTTATGAATTGGAAACGGTCTGGATTAGACGTCAGCCTCAGGCATCAAGGCTCTCGCTCTGGTCTCAACTACCTGCCTAACACACAGCTGTGTACTTCATA…	#N/A	#N/A
Chr5_A_fumigatus_Af293:3251049-3251653	Afu5g12530	Afu5g12530	Ortholog(s) have ubiquitin protein ligase binding activity, role in positive regulation of receptor internalization, protein ubiquitination, ubiquitin-dependent endocytosis and Golgi apparatus, cytosol, plasma membrane localization	-0.99	0.00238	0.0055	CREEHA_CONTROL4_withCtrl_peak_1311	60.5321	ACAACAAACACGCAAGTCCTCGAGGCGCAATTTGAACATCTACCTGCTCTGGAACCTTTTGGACTAACCACAAATTGACAACACGAAGAGAAACAAATGACTCCTGATGATGTGCTTTGTAGCAGGCCGATTATCCGTCCACCAGGCCCGAATAGACCGAACCCAAGCCAAAGTGTAAGCGCCTGACCAGGGGAGCTTTTTTAGCACAGTAGAAATGCAAAGTTGAAGGTCAGCTGCCCGTCATCGGACCATCACGTGGCGTCATTCAGTGCTCTGGCGGATTCTCAAGGCTGAGTCTTGTACCAAAAGTGCGCGAGGTACAGAGGAATAGGAGGAGCGTTAATTTGGGCTCCCGGAGGCGGTCTAACGTAAGGTTTCCTCTTACCAGCGATGACCGGC…	CREEHA_10MMAA4_withCtrl_peak_883	38.5675	TGAAGGTCAGCTGCCCGTCATCGGACCATCACGTGGCGTCATTCAGTGCTCTGGCGGATTCTCAAGGCTGAGTCTTGTACCAAAAGTGCGCGAGGTACAGAGGAATAGGAGGAGCGTTAATTTGGGCTCCCGGAGGCGGTCTAACGTAAGGTTTCCTCTTACCAGCGATGACCGGCAACAATACACCGAATTACAATACAATACGGCTGGACGAGGCGTAACGCTAATGGCAGATCCTCTGGGATTGCACACCCAGGAGGGGCAACATCCAGAGGGCGGAGCGAAGCCGCTAGATCAATCTACCTGGGCTAGACCGCGTTAAGCTTAGCGTCCAAAAAAAATTGAAAAATTTTTTTACAGAATTTTCCTTGCGCTTGGGAACGGCTCGGCGAGGTTCCA…	#N/A	#N/A
Chr5_A_fumigatus_Af293:3369829-3370467	Afu5g12860	Afu5g12860	Ortholog of A. nidulans FGSC A4 : AN6823, A. niger CBS 513.88 : An14g06360, A. oryzae RIB40 : AO090120000406, Aspergillus wentii : Aspwe1_0039015 and Aspergillus sydowii : Aspsy1_0142898	-0.64	0.0832	0.123	CREEHA_CONTROL4_withCtrl_peak_1315	53.2867	TGTCATCGAATCTCAGTATAACGGTCATCTACACGAGATTGGCCGAGTTCGTGGTCTGACCTCCGTAACCTCCGTACTCTGTGTGTATCCAACATACTATCGAGTATCGACAAGGATATCGCGAAGAACACTACCTAGAAGGTACTAGTTGATCGGACTCTTGAGATCATCGCTTGATTGCTGTGCGAATCAAAGGCCACGGATTCAGGGAAGAAACCGCCGAGAAGTTGGGACGCATGTGCGGACCCACGGGGACCGCAGGGGGCTAGAAAATTAATAGAACAAACGGGGCTCTGAGTCAGGGGTCAATACGTAACTAGGTAACAATTCTTACGATATTTCTTGAATCCTGCTTCTCTGTGGGCCCTGAGACGCTTGACGGGCAATGAAAGTGGGTCA…	CREEHA_10MMAA4_withCtrl_peak_886	29.4143	AGGTGATTGTCATCGAATCTCAGTATAACGGTCATCTACACGAGATTGGCCGAGTTCGTGGTCTGACCTCCGTAACCTCCGTACTCTGTGTGTATCCAACATACTATCGAGTATCGACAAGGATATCGCGAAGAACACTACCTAGAAGGTACTAGTTGATCGGACTCTTGAGATCATCGCTTGATTGCTGTGCGAATCAAAGGCCACGGATTCAGGGAAGAAACCGCCGAGAAGTTGGGACGCATGTGCGGACCCACGGGGACCGCAGGGGGCTAGAAAATTAATAGAACAAACGGGGCTCTGAGTCAGGGGTCAATACGTAACTAGGTAACAATTCTTACGATATTTCTTGAATCCTGCTTCTCTGTGGGCCCTGAGACGCTTGACGGGCAATGAAAG…	2.32826	#N/A
Chr5_A_fumigatus_Af293:3579049-3579679	Afu5g13650	Afu5g13650	Transcript up-regulated in conidia exposed to neutrophils	-0.75	0.092	0.134	CREEHA_CONTROL4_withCtrl_peak_1329	28.1397	AACGCCATCGCGACAACGCATCAGAATAACGAGAAAAGAAAACGTGATGTAAAAGGAGGCAGATAAGACCGGGCCGGGAAGATTCGAGATGGCCATCAGGCTTGAACAGCAACTATGACAGCATCATCTCGGGTGAGTCATTGCGATTAGGTACAATGACTTAATCGGCGGCGCCTGGCACAATGGCGGTGAGATCGTGAAGATTGATAGGCTGATCCGTGGCGTAAGATCCCCCTGTCAGTGTTGCAGAAGAGAGAGCGCCACTGCGATAAGCAGGCGAGGGAAGGGAAAACAAGGCGGAGACCGGCCAGCGGGAGAAGGAGGGGGATGACCAGTTGGTTCATATTATTTTTTTTGCAATGCGCCGTCAGCGAGGGGAAATTATGTAATCAGGCCGCC…	CREEHA_10MMAA4_withCtrl_peak_897	19.9171	TCGCTGATGATGAAGAAACAACGAAAAGAATAAGCCCGAAATATCGAGAGGACAGAGCGCCGGCTATGCCCACCAACGCCATCGCGACAACGCATCAGAATAACGAGAAAAGAAAACGTGATGTAAAAGGAGGCAGATAAGACCGGGCCGGGAAGATTCGAGATGGCCATCAGGCTTGAACAGCAACTATGACAGCATCATCTCGGGTGAGTCATTGCGATTAGGTACAATGACTTAATCGGCGGCGCCTGGCACAATGGCGGTGAGATCGTGAAGATTGATAGGCTGATCCGTGGCGTAAGATCCCCCTGTCAGTGTTGCAGAAGAGAGAGCGCCACTGCGATAAGCAGGCGAGGGAAGGGAAAACAAGGCGGAGACCGGCCAGCGGGAGAAGGAGGG…	#N/A	#N/A
Chr6_A_fumigatus_Af293:82038-84028	Afu6g00280	Afu6g00280	Ortholog of A. nidulans FGSC A4 : AN5317, A. oryzae RIB40 : AO090003000248, AO090010000078, Neosartorya fischeri NRRL 181 : NFIA_047440 and Aspergillus versicolor : Aspve1_0031634	0.58	0.0105	0.0205	CREEHA_CONTROL4_withCtrl_peak_1353	142.666	AACTAAATTCCACTGGTTATTGAGACTGCTGGCTTCGATTGGGTCGAGCGTAGCGCAATCAATGGCCACCTGCTAGATTAGCTTTGTTTGTAAGTACGGAGTTACAGAGTAATCATGACATCGGCCCCCATACTTTCAAATGTGGCTGTTGATTAAAGCAAGATGGAGATGGATGCGGGTTGCCGAGAATTATTACGGTGTCCCGGGGAATTTCATTGGGAGATGGAGGAATTTTGGCAAAAGTCTCCGAATGGCTGTCTTGCTTACCAATCAATACTTGCAAAAATGTTTACTAAGAAGAAGATTTGTTCCATATCTTGCCTGTCTTTCAGGTGGCCTAAGATTGCCACTGCAATTAGCCAGTGTGCTGACATTGAGTTCTTGGCGCCTGGGACAAAG…	CREEHA_10MMAA4_withCtrl_peak_914	161.011	ACTAAATTCCACTGGTTATTGAGACTGCTGGCTTCGATTGGGTCGAGCGTAGCGCAATCAATGGCCACCTGCTAGATTAGCTTTGTTTGTAAGTACGGAGTTACAGAGTAATCATGACATCGGCCCCCATACTTTCAAATGTGGCTGTTGATTAAAGCAAGATGGAGATGGATGCGGGTTGCCGAGAATTATTACGGTGTCCCGGGGAATTTCATTGGGAGATGGAGGAATTTTGGCAAAAGTCTCCGAATGGCTGTCTTGCTTACCAATCAATACTTGCAAAAATGTTTACTAAGAAGAAGATTTGTTCCATATCTTGCCTGTCTTTCAGGTGGCCTAAGATTGCCACTGCAATTAGCCAGTGTGCTGACATTGAGTTCTTGGCGCCTGGGACAAAGG…	#N/A	-2.85785
Chr6_A_fumigatus_Af293:87720-88222	Afu6g00300	Afu6g00300	Serine palmitoyltransferase 1; predicted gene pair with AFUA_1G11890	-0.69	0.0186	0.0336	CREEHA_CONTROL4_withCtrl_peak_1355	58.9737	CGTCTTCGCCTGTTGTTGTTGTCGTCAATAAAGGTTGCGAATCATTCGCGCTGGTCAAAGGTTTCCCTTTGCGTTTCCATCGCGGCATAATGAGACGCCAACGGAGATTGTGGTGGAGAGATTAAGATGCTGTCTGTGGTGGATAGCAAAGTGATGTGATGTGATGATGGAAGTGGATGATGGGAGTTTGGATTTGGGAGGTGGAATCCGGGAATACGGGAACACCCGCCCGTGCCGGAGCTGAAGCCTGAGGCAGCAAATGCCCAGCTGCCGGCTTTTGAAGTTCCGATGTCTCCATCTGATTGGTTGATCGGTATAGGCAGCAACAAATCCCTCCTGAATCAGACGGAGGCCTCAGGCCAGATGGAACAACCAGGAACCAAAAATATAAGTGCAGAG…	CREEHA_10MMAA4_withCtrl_peak_915	29.1057	CTGTTGTTGTTGTCGTCAATAAAGGTTGCGAATCATTCGCGCTGGTCAAAGGTTTCCCTTTGCGTTTCCATCGCGGCATAATGAGACGCCAACGGAGATTGTGGTGGAGAGATTAAGATGCTGTCTGTGGTGGATAGCAAAGTGATGTGATGTGATGATGGAAGTGGATGATGGGAGTTTGGATTTGGGAGGTGGAATCCGGGAATACGGGAACACCCGCCCGTGCCGGAGCTGAAGCCTGAGGCAGCAAATGCCCAGCTGCCGGCTTTTGAAGTTCCGATGTCTCCATCTGATTGGTTGATCGGTATAGGCAGCAACAAATCCCTCCTGAATCAGACGGAGGCCTCAGGCCAGATGGAACAACCAGGAACCAAAAATATAAGTGCAGAGTATTGCTCA…	#N/A	#N/A
Chr6_A_fumigatus_Af293:161595-161883	Afu6g00620	Afu6g00620	Putative GPI-anchored protein	0.32	0.39	0.463	CREEHA_CONTROL4_withCtrl_peak_1361	29.7679	CGAACGACGGTAGAGATTGAGAAACGCGACGAATATAACAACAACACGGTGGAGAGATAGTCTGCTTTATGAATTATTTCTGGGGAAGCACCTGGACCCTGGACACTGAGGCTCATGAAGCTGAATAATATGATCCATCCTCTGAATTACCCCTTTTCCGAAGTTTAATCACCCGTTCTAGCGTGATGTCCCTCCAATAACGTCTGCCGTTCCTGAGTCGCGCAGTCTAGATCCCGCACTGTCTGGGGCCAGCCGTGGCTTTGCACACTTTCGTTACCACTAGCGTCGAACCTGCTGCTATTTGTCCAATCAAAGGTGGCGGATCTCGATTTATGAACTTAACAGAATGCGGACATAGTCGTGATTGGTCGTTATGAGAGAAATAATGGGTCCTGTGAA…	CREEHA_10MMAA4_withCtrl_peak_917	48.174	CGAGCGGAACGGATGGGAACGAACGACGGTAGAGATTGAGAAACGCGACGAATATAACAACAACACGGTGGAGAGATAGTCTGCTTTATGAATTATTTCTGGGGAAGCACCTGGACCCTGGACACTGAGGCTCATGAAGCTGAATAATATGATCCATCCTCTGAATTACCCCTTTTCCGAAGTTTAATCACCCGTTCTAGCGTGATGTCCCTCCAATAACGTCTGCCGTTCCTGAGTCGCGCAGTCTAGATCCCGCACTGTCTGGGGCCAGCCGTGGCTTTGCACACTTTCGTTACCACTAGCGTCGAACCTGCTGCTATTTGTCCAATCAAAGGTGGCGGATCTCGATTTATGAACTTAACAGAATGCGGACATAGTCGTGATTGGTCGTTATGAGAG…	#N/A	#N/A
Chr6_A_fumigatus_Af293:166277-166875	Afu6g00640	Afu6g00640	Ortholog of A. nidulans FGSC A4 : AN6413, AN6419, AN6946, AN5312, AN5664, AN8328, AN3241, AN10369, AN1930, AN2386, AN1738, AN11159, AN8984, AN8951, AN1540, AN8971, AN9387, AN9266, AN9306, AN1317, AN10886, AN7232, AN7774, AN12202	-0.32	0.453	0.53	CREEHA_CONTROL4_withCtrl_peak_1363	27.953	CCCGCCGTATTATTGATTTATTTGCCAGTGGGTTGAGAGTGCTACTATTGACTCGGCGAGTTTTATGGTCAGAGTTTGAAAGATTCCTTAACCCAACCAATGCTGCCCTGGATCCATGCTGCCATGCAATCTTCCCAACCTACGCAGTTTGGTCAGTTCTGCCGACGAAAGTATGGCTGCAATTAATCCTACATTCGAAGTACAGGTACTAAGGACGGGGAATGTCCAGTATTTGCCCACCTCTAGAAGGGCCATTGGTGGACTTCAGGCACCCACCCGAATGGTCCAATTTTCGCCCACTCACCCACCGGGCCACTTGCCCCTGAGTCAAAACTTCCTTACTGCTGATAGTTATCCTCCTGGCCTGATATCCAGTCTATCGGACTATGTGACATACCG…	CREEHA_10MMAA4_withCtrl_peak_920	53.0934	GGCGAGTTTTATGGTCAGAGTTTGAAAGATTCCTTAACCCAACCAATGCTGCCCTGGATCCATGCTGCCATGCAATCTTCCCAACCTACGCAGTTTGGTCAGTTCTGCCGACGAAAGTATGGCTGCAATTAATCCTACATTCGAAGTACAGGTACTAAGGACGGGGAATGTCCAGTATTTGCCCACCTCTAGAAGGGCCATTGGTGGACTTCAGGCACCCACCCGAATGGTCCAATTTTCGCCCACTCACCCACCGGGCCACTTGCCCCTGAGTCAAAACTTCCTTACTGCTGATAGTTATCCTCCTGGCCTGATATCCAGTCTATCGGACTATGTGACATACCGACTCGGACTGTAACCTCGGGATCGTGTGTTCACAGAGTGAATAGTAATGCGGCT…	#N/A	#N/A
Chr6_A_fumigatus_Af293:321880-322328	Afu6g02020	Afu6g02020	Has domain(s) with predicted protein kinase binding activity and role in regulation of cyclin-dependent protein serine/threonine kinase activity	-0.99	0.0326	0.0551	CREEHA_CONTROL4_withCtrl_peak_1379	30.0661	TGTCGTCAGAAAATCATGAATATCACGATATCGGCTAGGTGAATGACAGGATTCGAAAGAGTTCCTCCACGTTTCTTAGCTATGCTACATTAAGGCGAAATGAATCATCACTATAGGCCCCATGGGATAAACCTCGCTGCTAACTAAACCTGGTGTGCCACAAACTGCATGACTGGCTGCTCTTGACGGGCCGGCCAGTACGGACTCAGGAGTGAGGGTAATGAAGACTCCTATCCGGGTTGATTCCGCAGCTCCTTCACAACGGACCCAAAGTTATTGGTGGTCAGCCAACCAACCACCTGGGCTGTATTTGCTCCCCAGCCCACGCCACCTTTCAGAATCTGGTGCTGCTCCCAAAGGCAGTGACACATCCTGCATAGGTCCATGGCTTGTCTCTCG…	CREEHA_10MMAA4_withCtrl_peak_927	13.0999	TGTCGTCAGAAAATCATGAATATCACGATATCGGCTAGGTGAATGACAGGATTCGAAAGAGTTCCTCCACGTTTCTTAGCTATGCTACATTAAGGCGAAATGAATCATCACTATAGGCCCCATGGGATAAACCTCGCTGCTAACTAAACCTGGTGTGCCACAAACTGCATGACTGGCTGCTCTTGACGGGCCGGCCAGTACGGACTCAGGAGTGAGGGTAATGAAGACTCCTATCCGGGTTGATTCCGCAGCTCCTTCACAACGGACCCAAAGTTATTGGTGGTCAGCCAACCAACCACCTGGGCTGTATTTGCTCCCCAGCCCACGCCACCTTTCAGAATCTGGTGCTGCTCCCAAAGGCAGTGACACATCCTGCATAGGTCCATGGCTTGTCTCTCG…	#N/A	#N/A
Chr6_A_fumigatus_Af293:408582-409062	Afu6g02280	aspf3	Allergen Asp f 3; peroxiredoxin family reductase; putative peroxismal membrane protein; IgE binding; protein induced by heat shock and by exposure to hydrogen peroxide; hypoxia induced protein; induced by gliotoxin exposure	0.97	0.00635	0.0132	CREEHA_CONTROL4_withCtrl_peak_1384	33.854	GAAGTAGAGATGAAGAAGAAGCGGTAAGCTAGAGTAGTGGGGTGATTTATTATGGAACTAGAAGAGAAAAGAAGATGAGGCGGGTGAGGGGTCCATAGCGGTCAATATATACACCATCTGGTCCGCGGACGGTTGGAGCAGCCCCTGACAAAGCCGGCAAATGATGTGCCAACGGGCCGCTGGAGACATCCATAAGGTGATCCAAAGCAGAAGGATACCGAAACTCATCGATTGGGGGACGAACGGAATAATCGCTGAGTTGCTGGCTTGGGGCGTATTATCAAGAAGACCGCCCGAGACTGGGAGGAGAACCCCACCACGGATCCCTTCATCGGCGGATGCACCACTTCTGGCTGCTATCTAGACCAGACAAGTTGACAAATCGGTTGGCAACTTCTG…	CREEHA_10MMAA4_withCtrl_peak_929	79.7961	GAACTAGAAGAGAAAAGAAGATGAGGCGGGTGAGGGGTCCATAGCGGTCAATATATACACCATCTGGTCCGCGGACGGTTGGAGCAGCCCCTGACAAAGCCGGCAAATGATGTGCCAACGGGCCGCTGGAGACATCCATAAGGTGATCCAAAGCAGAAGGATACCGAAACTCATCGATTGGGGGACGAACGGAATAATCGCTGAGTTGCTGGCTTGGGGCGTATTATCAAGAAGACCGCCCGAGACTGGGAGGAGAACCCCACCACGGATCCCTTCATCGGCGGATGCACCACTTCTGGCTGCTATCTAGACCAGACAAGTTGACAAATCGGTTGGCAACTTCTGGGTCAGTGAAGTCATAAGGAAATTTCTATTGATGGCAAACTGGCAATTGATTGT…	#N/A	#N/A
Chr6_A_fumigatus_Af293:642329-642871	Afu6g03060	Afu6g03060	Putative major facilitator superfamily (MFS) monosaccharide transporter; transcript up-regulated in conidia exposed to neutrophils	-0.47	0.083	0.123	CREEHA_CONTROL4_withCtrl_peak_1412	77.486	GCGTACGGTCTTGACTAGCAAACTTTGATAGACTTTGGTTTCCTCGGACCATGTGGAGCTGCCACTCCATTTTCCTGCACGTGGTAGGCTGGTTTTTCCGGCCCCTGCCAGAAGAGCCAATGAGAGTGTACAACACGGAGATTAGGCCCGAGAAGGAACCGTCGCCGGGGCTAGTGTCTCTGGAAGCGCGTAGCTAGTTCCCTTACTGGCTACAGCTTCGAGACTGTACCAGAACTAGTCAGCCCGACAACAAGGCCGGCCGAGAGCCGAGCATCTGTTTGGCCAGAACGTCCGGGGATGGCCGCGCCACAAATCCATGACCAATGAGGCATTCCAGGAGAGAGGTCTAAGCAAGATACTTGGCTCTAGATGGTTTAGCTTCTACCAGCACAGGCCGGG…	CREEHA_10MMAA4_withCtrl_peak_942	52.5434	GTAGCGACAGAATTGGTAAATGATCCTCTTGTATGGAGTACGGCGTACGGTCTTGACTAGCAAACTTTGATAGACTTTGGTTTCCTCGGACCATGTGGAGCTGCCACTCCATTTTCCTGCACGTGGTAGGCTGGTTTTTCCGGCCCCTGCCAGAAGAGCCAATGAGAGTGTACAACACGGAGATTAGGCCCGAGAAGGAACCGTCGCCGGGGCTAGTGTCTCTGGAAGCGCGTAGCTAGTTCCCTTACTGGCTACAGCTTCGAGACTGTACCAGAACTAGTCAGCCCGACAACAAGGCCGGCCGAGAGCCGAGCATCTGTTTGGCCAGAACGTCCGGGGATGGCCGCGCCACAAATCCATGACCAATGAGGCATTCCAGGAGAGAGGTCTAAGCAAGAT…	#N/A	#N/A
Chr6_A_fumigatus_Af293:676230-676925	Afu6g03180	Afu6g03180	Ortholog of A. nidulans FGSC A4 : AN6727, AN5371, AN0386, A. fumigatus Af293 : Afu1g01610, Afu4g01060, Afu7g05880 and A. niger CBS 513.88 : An04g08650, An07g02000	-0.78	0.005	0.0106	CREEHA_CONTROL4_withCtrl_peak_1414	89.0671	TCTCGGATCTGTCTGTGTGGTTATGTGTGGTTATCACATGAGACTGACCACTGGCTTCGACCGTTTCATCAGCCTCAAACGCCGAAGGGTACGCCGTAGCCATGGCTCCAACGACAAGGCCTTCGGTTAATTATAGCATTTCCATCTAACGGCCACATCAGGAAAGAGGGCAGTGACATGATTGGCTGTCCGTTCCGGGGTGACCCCGACTCTCCTCCGGTGAGTTTGTTACAAGGTTAAACTTAATGGGGTTCCAGCCAATCAGCTGGCAGAGTCCACAAATGACCTGCAGCCACAAGATGCAATGGTGGCGCGCAAGAACATTCGCGAATCCACTCTAATCGTGCTCCTAGCCAATCGTAGCAAGCGACACATCAGCCTGCTCCACTGTATACAGAC…	CREEHA_10MMAA4_withCtrl_peak_943	61.8577	TCTCGGATCTGTCTGTGTGGTTATGTGTGGTTATCACATGAGACTGACCACTGGCTTCGACCGTTTCATCAGCCTCAAACGCCGAAGGGTACGCCGTAGCCATGGCTCCAACGACAAGGCCTTCGGTTAATTATAGCATTTCCATCTAACGGCCACATCAGGAAAGAGGGCAGTGACATGATTGGCTGTCCGTTCCGGGGTGACCCCGACTCTCCTCCGGTGAGTTTGTTACAAGGTTAAACTTAATGGGGTTCCAGCCAATCAGCTGGCAGAGTCCACAAATGACCTGCAGCCACAAGATGCAATGGTGGCGCGCAAGAACATTCGCGAATCCACTCTAATCGTGCTCCTAGCCAATCGTAGCAAGCGACACATCAGCCTGCTCCACTGTATACAGAC…	#N/A	#N/A
Chr6_A_fumigatus_Af293:732362-732849	Afu6g03420	Afu6g03420	Putative trehalase phosphorylase with a predicted role in the glucose-1-phosphate pathway; stuA-dependent up-regulation in developmentally competent hyphae	-0.57	0.0975	0.14	CREEHA_CONTROL4_withCtrl_peak_1417	29.4252	CAATCTCATCTGTGTCTTTGACATTGATGTCCAGGAGGTAGCCTCTATGGCATCATGGAGTGCATGAGAACATGATCTCCGTCCAGCCACCCACTAGCCCTTGGGCTCGGTGGATTGGTTCGGAGCACAAGCATGGCCAAGGAACCCCCAGCGAGATGCAGCATGGAACCAGCCAATGATGGACCCTTGAGCGGGGGGCGTAACTCCTCTTGAGCCTAAGTAGTTTATCATCAACCAAAAGAACGAGACTCTCATTTGTCGGCACTGCGACAGCCGCAGCGCCCTTGTAAATCCTGGAGTCTGGACTCTGGGGCTGACCGAGGGCTGATCAGCAGTCCTCGGCAATGGCAGGAATCAACGGATACCGATCCACCTTTTTAAGGCGCATGGATTCCTGCC…	CREEHA_10MMAA4_withCtrl_peak_947	14.4381	CACACGTCCTTCAAGGTAAGATTTACTCTGGCTATCCGCCCAAGACAAATCCACTCCCTTGATTGCCAATCTCATCTGTGTCTTTGACATTGATGTCCAGGAGGTAGCCTCTATGGCATCATGGAGTGCATGAGAACATGATCTCCGTCCAGCCACCCACTAGCCCTTGGGCTCGGTGGATTGGTTCGGAGCACAAGCATGGCCAAGGAACCCCCAGCGAGATGCAGCATGGAACCAGCCAATGATGGACCCTTGAGCGGGGGGCGTAACTCCTCTTGAGCCTAAGTAGTTTATCATCAACCAAAAGAACGAGACTCTCATTTGTCGGCACTGCGACAGCCGCAGCGCCCTTGTAAATCCTGGAGTCTGGACTCTGGGGCTGACCGAGGGCTGATCAGC…	#N/A	#N/A
Chr6_A_fumigatus_Af293:733035-733925	Afu6g03430	Afu6g03430	Putative C6 finger domain protein	-0.1	0.752	0.793	CREEHA_CONTROL4_withCtrl_peak_1418	25.3947	TTTTTTTAAAAAAAAAAGAAATATTGTTAGTGTACTCCGTATGATAAGAGCGGAGACTGGTGGCATGGTGATTGCAGCCTAAGGTTCCCCATCACAAGTCTCGCCATCTTACCACGCCAGGACTGCTATTGAACGACCGCAGAGAATAGACTCAGGAAAGACAGGTGCCTGGACGGTGTAGGAACGGTCGCCAAGATTCGGATTCCGCTCGGCCTTTTTTATCCACTGATGAGAAAGGAAGGTGACATTGGCATCGATTTGTTTAGCCCCCTGGCTGCTCTTCGCGTTTCCCCTGGCCCTTTTTCCTTCCCCTTCTCCCTGGTTCTTCGTCTTTCAGTCCATGCTCTAGCCCTGATCCAGCCAGGGCAGAAAGTGGCCGCCTCTCTGCATGCTTCATGA…	CREEHA_10MMAA4_withCtrl_peak_948	18.3228	TGTTAGTGTACTCCGTATGATAAGAGCGGAGACTGGTGGCATGGTGATTGCAGCCTAAGGTTCCCCATCACAAGTCTCGCCATCTTACCACGCCAGGACTGCTATTGAACGACCGCAGAGAATAGACTCAGGAAAGACAGGTGCCTGGACGGTGTAGGAACGGTCGCCAAGATTCGGATTCCGCTCGGCCTTTTTTATCCACTGATGAGAAAGGAAGGTGACATTGGCATCGATTTGTTTAGCCCCCTGGCTGCTCTTCGCGTTTCCCCTGGCCCTTTTTCCTTCCCCTTCTCCCTGGTTCTTCGTCTTTCAGTCCATGCTCTAGCCCTGATCCAGCCAGGGCAGAAAGTGGCCGCCTCTCTGCATGCTTCATGAATCATGACGGCGGGGCCACTATCT…	1.2202	#N/A
Chr6_A_fumigatus_Af293:733035-733925	Afu6g03420	Afu6g03420	Putative trehalase phosphorylase with a predicted role in the glucose-1-phosphate pathway; stuA-dependent up-regulation in developmentally competent hyphae	-0.1	0.752	0.793	CREEHA_CONTROL4_withCtrl_peak_1418	25.3947	TTTTTTTAAAAAAAAAAGAAATATTGTTAGTGTACTCCGTATGATAAGAGCGGAGACTGGTGGCATGGTGATTGCAGCCTAAGGTTCCCCATCACAAGTCTCGCCATCTTACCACGCCAGGACTGCTATTGAACGACCGCAGAGAATAGACTCAGGAAAGACAGGTGCCTGGACGGTGTAGGAACGGTCGCCAAGATTCGGATTCCGCTCGGCCTTTTTTATCCACTGATGAGAAAGGAAGGTGACATTGGCATCGATTTGTTTAGCCCCCTGGCTGCTCTTCGCGTTTCCCCTGGCCCTTTTTCCTTCCCCTTCTCCCTGGTTCTTCGTCTTTCAGTCCATGCTCTAGCCCTGATCCAGCCAGGGCAGAAAGTGGCCGCCTCTCTGCATGCTTCATGA…	CREEHA_10MMAA4_withCtrl_peak_948	18.3228	TGTTAGTGTACTCCGTATGATAAGAGCGGAGACTGGTGGCATGGTGATTGCAGCCTAAGGTTCCCCATCACAAGTCTCGCCATCTTACCACGCCAGGACTGCTATTGAACGACCGCAGAGAATAGACTCAGGAAAGACAGGTGCCTGGACGGTGTAGGAACGGTCGCCAAGATTCGGATTCCGCTCGGCCTTTTTTATCCACTGATGAGAAAGGAAGGTGACATTGGCATCGATTTGTTTAGCCCCCTGGCTGCTCTTCGCGTTTCCCCTGGCCCTTTTTCCTTCCCCTTCTCCCTGGTTCTTCGTCTTTCAGTCCATGCTCTAGCCCTGATCCAGCCAGGGCAGAAAGTGGCCGCCTCTCTGCATGCTTCATGAATCATGACGGCGGGGCCACTATCT…	#N/A	#N/A
Chr6_A_fumigatus_Af293:1506374-1507157	Afu6g06860	rgsA	G-protein signal regulator with an RGS domain	-0.67	0.0384	0.0629	CREEHA_CONTROL4_withCtrl_peak_1464	31.8198	CTTCTCTCTGGACTTCGCTGGGTCACTCCGTATCGCCCGCCTTATCATGTCCTTGACGGTAGGACCCGCAATGGAAAGCGCCACACCCATTCCTGGCCTCCTGGAGACTACGGAGTAATGACAGGGAACAGCGAAGGTAACCGCAGTCCTCAAAGAGTGCAACAGGCAGCGCGCCAGCCTAACAACAACAACGTGTGTGGGGCCCTTGTGGGCCATTGGCTGGGCTTCATGGGGCCTATGCCCCAGCCAAGGCTCCAAGGTACGAAAGCCCCATAGATGTTGCGGGGCGTTTAAGTCACGAGGCTGATCCTGGACCTTCATTTGGTGGTCTAGAGAACTTTGGACCATTATTAGCATCAGTGGGTTCGAGCTTGGTTCGTCGCTAATTCGTCGATTTAT…	CREEHA_10MMAA4_withCtrl_peak_969	16.7633	CATAGCGATCACCAGCGTGTGGCTAATCAACTCCCTTCTCTCTGGACTTCGCTGGGTCACTCCGTATCGCCCGCCTTATCATGTCCTTGACGGTAGGACCCGCAATGGAAAGCGCCACACCCATTCCTGGCCTCCTGGAGACTACGGAGTAATGACAGGGAACAGCGAAGGTAACCGCAGTCCTCAAAGAGTGCAACAGGCAGCGCGCCAGCCTAACAACAACAACGTGTGTGGGGCCCTTGTGGGCCATTGGCTGGGCTTCATGGGGCCTATGCCCCAGCCAAGGCTCCAAGGTACGAAAGCCCCATAGATGTTGCGGGGCGTTTAAGTCACGAGGCTGATCCTGGACCTTCATTTGGTGGTCTAGAGAACTTTGGACCATTATTAGCATCAGTGGGT…	#N/A	#N/A
Chr6_A_fumigatus_Af293:1695121-1695612	Afu6g07470	Afu6g07470	Ortholog(s) have role in fungal-type cell wall organization, protein complex oligomerization and cell cortex of cell tip, membrane raft, plasma membrane localization	-0.62	0.0552	0.0859	CREEHA_CONTROL4_withCtrl_peak_1473	75.835	GGAGGCGCAGCCAGTGACAGGATGTACCAGGATCAGCGAACCAATCAGACGCATGGAAAACACGGCTACGCCACGATGCGTTTCTATAAATTGATCAGCATCAGATTACGTACTCCTCCAAGTCCTGTAACCAGCGAAACCTTGTAGTCCTCGAGCCCGAGAAGTTTCCACCGCAACGTTGTGGGACCGGCAAATTAGCTGTACCAAAATGCCCAGATGGGGTAAGGGACACGAAAGCCTCGTGGCGGGTGCCAGACCGCCACGTCATAAACGGTGGCTGGGCTACTGGCGGAGGATTTTTTTATTGTTCCATTCCACACTTTCATACGATATCGAAAAGTGAAATGCAGACTGATTGTGGACTCTTTACTCGAAAGAGTAACAAGATGTTTTAGCAAG…	CREEHA_10MMAA4_withCtrl_peak_970	92.8758	AAATTGCTTGGGAGGCGCAGCCAGTGACAGGATGTACCAGGATCAGCGAACCAATCAGACGCATGGAAAACACGGCTACGCCACGATGCGTTTCTATAAATTGATCAGCATCAGATTACGTACTCCTCCAAGTCCTGTAACCAGCGAAACCTTGTAGTCCTCGAGCCCGAGAAGTTTCCACCGCAACGTTGTGGGACCGGCAAATTAGCTGTACCAAAATGCCCAGATGGGGTAAGGGACACGAAAGCCTCGTGGCGGGTGCCAGACCGCCACGTCATAAACGGTGGCTGGGCTACTGGCGGAGGATTTTTTTATTGTTCCATTCCACACTTTCATACGATATCGAAAAGTGAAATGCAGACTGATTGTGGACTCTTTACTCGAAAGAGTAACAAGATG…	#N/A	#N/A
Chr6_A_fumigatus_Af293:3213096-3214825	Afu6g12730	Afu6g12730	Ortholog of S. cerevisiae : YCR061W, A. nidulans FGSC A4 : AN3714, A. oryzae RIB40 : AO090003000392, Aspergillus wentii : Aspwe1_0102709 and Aspergillus sydowii : Aspsy1_0150199	0.71	0.000315	0.000928	CREEHA_CONTROL4_withCtrl_peak_1540	131.915	GATGTTTCCTTAACAATGTGCCAATTTTCCGATGGAGAAGAATCAATTGCTGAGCAGTATCTATGGAGCTACTACATACAACTGGATTTGTTGATGGCCCCAACAGTGACTGGGGCCTCTGTGTGGGGCACGGTCACGAGAGTAAAGTGCCGGTTCTCGCATAATGTTCATACCCTTGCGTTGAGGATTTATGCATCACGCCAAGGTTTTGTGCAAACTACGGAGTACAATACCCTATGTCTCCGAGATTGGTTTTGCGATCTATCCGACAGTGTAGATAGGGTACCTGAAGTTTCCGAGTCCCCCAGCTCCGGCCGGTCATCATAAACCATAATTTATAATTGGCTACTTACACGGTACGATTCATGAAGACCTGCAGGGAATGTGCCGCTGTGACAA…	CREEHA_10MMAA4_withCtrl_peak_1030	234.279	TAACAATGTGCCAATTTTCCGATGGAGAAGAATCAATTGCTGAGCAGTATCTATGGAGCTACTACATACAACTGGATTTGTTGATGGCCCCAACAGTGACTGGGGCCTCTGTGTGGGGCACGGTCACGAGAGTAAAGTGCCGGTTCTCGCATAATGTTCATACCCTTGCGTTGAGGATTTATGCATCACGCCAAGGTTTTGTGCAAACTACGGAGTACAATACCCTATGTCTCCGAGATTGGTTTTGCGATCTATCCGACAGTGTAGATAGGGTACCTGAAGTTTCCGAGTCCCCCAGCTCCGGCCGGTCATCATAAACCATAATTTATAATTGGCTACTTACACGGTACGATTCATGAAGACCTGCAGGGAATGTGCCGCTGTGACAATGTGATTTGG…	#N/A	#N/A
Chr6_A_fumigatus_Af293:3215193-3217002	Afu6g12730	Afu6g12730	Ortholog of S. cerevisiae : YCR061W, A. nidulans FGSC A4 : AN3714, A. oryzae RIB40 : AO090003000392, Aspergillus wentii : Aspwe1_0102709 and Aspergillus sydowii : Aspsy1_0150199	0.18	0.5	0.573	CREEHA_CONTROL4_withCtrl_peak_1541	24.3898	CCGCATGATGACGGTCTCTATGACCATTCCGGAGCTCTGATCCAGGGCTATACTCCGTAAGCAACAAAGTCATCGTCATCACCACTCATATCATGCTCATTCAGCATCATAAAATGGCATGATATTTTTCATCGCTTGATACTTTTGTATAACGAAAAAAAACCCCAGGAAACTATCGAAATAACAGTCATATTCAAAACGATTCGAGACAAGCAGGTTAGCGCTAGGTAATTATTCTTTTCTCCACCACCGTGCTCTTCGGCAGACGGAGCCTTGGGGAGCTTTTTTTGTTTCCACGTCCTTCTCGGCTCTGGGCGCATCTTATCCCCGCCTGCTCCGAAAGAATCAGAGCGAAACTCCCAAAGATTATAAAAAGTCATTGTCGCGTATAAAGAGAGT…	CREEHA_10MMAA4_withCtrl_peak_1032	38.7347	CGCATGATGACGGTCTCTATGACCATTCCGGAGCTCTGATCCAGGGCTATACTCCGTAAGCAACAAAGTCATCGTCATCACCACTCATATCATGCTCATTCAGCATCATAAAATGGCATGATATTTTTCATCGCTTGATACTTTTGTATAACGAAAAAAAACCCCAGGAAACTATCGAAATAACAGTCATATTCAAAACGATTCGAGACAAGCAGGTTAGCGCTAGGTAATTATTCTTTTCTCCACCACCGTGCTCTTCGGCAGACGGAGCCTTGGGGAGCTTTTTTTGTTTCCACGTCCTTCTCGGCTCTGGGCGCATCTTATCCCCGCCTGCTCCGAAAGAATCAGAGCGAAACTCCCAAAGATTATAAAAAGTCATTGTCGCGTATAAAGAGAGTG…	#N/A	#N/A
Chr6_A_fumigatus_Af293:3261554-3261871	Afu6g12920	Afu6g12920	Ortholog(s) have ribosomal large subunit binding activity, role in ribosomal large subunit export from nucleus and cytoplasm, nucleus, preribosome, large subunit precursor localization	-1.01	0.0324	0.0548	CREEHA_CONTROL4_withCtrl_peak_1544	42.4411	GTTCTGCGCTTTGTCTTGATCTTTCTCACAGCTCCCATCTTGAATATGTGCAGGCTTAGTGTAGGATGGACACTATTCACCAGATACGCACAAAATTGTTATCACCGATAAACGGAAGGATGCAAAAGTTTTGGACCTTTGGAAGCGGGTCAACTGTCTCAAAATTTCCGCCTACTGTCCACAAACAGGGATTTTTCTTGAAGTGCTTGCTTTTGATTGGTGTGAGTGCTCTTGGGCTTGGCACCGGCCTGCGGGATGCCCCTTCGGTAGGCCTCGGCTCAGACTCGGCTTCAGCTGCATACCCCCATACAGAACTTACAGCATCTTTTCACATTCTGTAATTTATGACGTTTTCATTCTTTTCGGCATGTTGCTCCGTCCTAGCATTGTCCAGTTGCA…	CREEHA_10MMAA4_withCtrl_peak_1035	23.4475	ATCTTTCTCACAGCTCCCATCTTGAATATGTGCAGGCTTAGTGTAGGATGGACACTATTCACCAGATACGCACAAAATTGTTATCACCGATAAACGGAAGGATGCAAAAGTTTTGGACCTTTGGAAGCGGGTCAACTGTCTCAAAATTTCCGCCTACTGTCCACAAACAGGGATTTTTCTTGAAGTGCTTGCTTTTGATTGGTGTGAGTGCTCTTGGGCTTGGCACCGGCCTGCGGGATGCCCCTTCGGTAGGCCTCGGCTCAGACTCGGCTTCAGCTGCATACCCCCATACAGAACTTACAGCATCTTTTCACATTCTGTAATTTATGACGTTTTCATTCTTTTCGGCATGTTGCTCCGTCCTAGCATTGTCCAGTTGCAATTCAGGTAAACGTAATG…	#N/A	#N/A
Chr6_A_fumigatus_Af293:3404829-3405657	Afu6g13380	Afu6g13380	Ortholog of A. nidulans FGSC A4 : AN5453/artG, A. niger CBS 513.88 : An08g09040, A. oryzae RIB40 : AO090003000465, Aspergillus wentii : Aspwe1_0047105 and Aspergillus sydowii : Aspsy1_0044061	-0.21	0.537	0.605	CREEHA_CONTROL4_withCtrl_peak_1551	40.5513	AACTTACATCCATTCCCGACTGCTTTTAACAATTGAACTGTTTGATCTCTTTATCTTGCTCGGATCAAAGACGAGGATAACCGAGCGAAATTCTAGAATTGGCTCTATGGAGCTACTCCGATTATATCCGCGCTTAGCCGAAGTATAGACCACCACCGACTGACTGCGTTTCTGATTAAGCACCTGCATGTGCATGGGTCGGTATAGGAGTCTGAGACTGGAGACGGTTTTCCGATCACGCTAGGTGCCGACTTCCAGCTCGGCGGAGTTGGGCCCCGTCTCCCCATGCTTTCTGTCCAGTGGATCCCCCCCGAATCTAGGTTTGAACGGGCGAGAGGCTGAAAATAATAAATTTCCCTTCAATACCAACCTGCGGTTCTCACCCGAATCCCATCGGTA…	CREEHA_10MMAA4_withCtrl_peak_1040	25.9451	TCCCGACTGCTTTTAACAATTGAACTGTTTGATCTCTTTATCTTGCTCGGATCAAAGACGAGGATAACCGAGCGAAATTCTAGAATTGGCTCTATGGAGCTACTCCGATTATATCCGCGCTTAGCCGAAGTATAGACCACCACCGACTGACTGCGTTTCTGATTAAGCACCTGCATGTGCATGGGTCGGTATAGGAGTCTGAGACTGGAGACGGTTTTCCGATCACGCTAGGTGCCGACTTCCAGCTCGGCGGAGTTGGGCCCCGTCTCCCCATGCTTTCTGTCCAGTGGATCCCCCCCGAATCTAGGTTTGAACGGGCGAGAGGCTGAAAATAATAAATTTCCCTTCAATACCAACCTGCGGTTCTCACCCGAATCCCATCGGTATGATGGGCGTGGT…	#N/A	#N/A
Chr6_A_fumigatus_Af293:3438531-3439303	Afu6g13510	Afu6g13510	Ortholog of A. nidulans FGSC A4 : AN5445, A. niger CBS 513.88 : An08g08780, A. oryzae RIB40 : AO090103000339, Aspergillus wentii : Aspwe1_0033546 and Aspergillus sydowii : Aspsy1_0057232	-0.19	0.473	0.548	CREEHA_CONTROL4_withCtrl_peak_1555	28.9412	GAAAAAAAAATACTCCGAAATTTAAAAAATGACCTACGCAGGATTCGAACCTGCAATCTCTTGATCCGTAGTCAAGCGCCTTACCATTGGGCCAGCAGGCCTTGCTGATGGGAAAATCGGTCTTCTTTGGCAACCTAACTCTGGAAAGAGAGACTCACACCGGAACCACCGTGCCGAGTGGGGCACTCGGGAGGATGAAATCGCTCACTCCGGTGGAGGACATTATTACCCTCCCACCTCCCACTCGACTGATTCGCTGATTCTGAATCACCTCCGCCAATTATGACGGAACGGTCGACGGAGTATGTTACGCCCGGTATCCAAAAGTACACAGAACATAATTTACCGGAAGGGGTTATCCTGGACGAGACCTCTTTGCCCCGTCTTTCTTCACTGACG…	CREEHA_10MMAA4_withCtrl_peak_1045	44.1603	TCCCTCTCGCACGTTGACAAGCTTGATCGGAGGTCAACTATAAGCTTTTCAAGAAAAAAAAATACTCCGAAATTTAAAAAATGACCTACGCAGGATTCGAACCTGCAATCTCTTGATCCGTAGTCAAGCGCCTTACCATTGGGCCAGCAGGCCTTGCTGATGGGAAAATCGGTCTTCTTTGGCAACCTAACTCTGGAAAGAGAGACTCACACCGGAACCACCGTGCCGAGTGGGGCACTCGGGAGGATGAAATCGCTCACTCCGGTGGAGGACATTATTACCCTCCCACCTCCCACTCGACTGATTCGCTGATTCTGAATCACCTCCGCCAATTATGACGGAACGGTCGACGGAGTATGTTACGCCCGGTATCCAAAAGTACACAGAACATAATTTACC…	#N/A	#N/A
Chr7_A_fumigatus_Af293:628155-628457	Afu7g02310	Afu7g02310	Putative adenine phosphoribosyltransferase 1; transcript induced by exposure to human airway epithelial cells; induced by gliotoxin exposure	-0.54	0.128	0.177	CREEHA_CONTROL4_withCtrl_peak_1590	46.3114	TGTATCAGGATTGCAATTCTTTCAAAGCTGAGCCGTAGCTGTAGATCCAGGCACGAAAACTCTCTGCCCTCTCAGGCGATACAGGAACTACATAGAAACCAAGCACGTATGCTCGAGCCTTAGCAAATTTCGGCAATAAATGGCGGAGTAGAATCGGCTCTTTGGAGAGACTCAAACACATCAAAGTCGACCCGCAAGCATTTTGATTTGCGGATGGGGCTGTACTGCGCCGCAGGGCCAAGCTCCACCTGACGCAAGTGGCTGCTGTATCTCGGAGATTTTTCAGACCAGTCGACAACCCACTCCAATTAGTGTCGACTCCTTCAAGGCGGTCGAGTTCAAAAGCGGACCAACTTTTTTCGACGATCATTTGTTTTGTTGTGAATGTTCAGTTTAGCA…	CREEHA_10MMAA4_withCtrl_peak_1060	36.3834	GGATTGCAATTCTTTCAAAGCTGAGCCGTAGCTGTAGATCCAGGCACGAAAACTCTCTGCCCTCTCAGGCGATACAGGAACTACATAGAAACCAAGCACGTATGCTCGAGCCTTAGCAAATTTCGGCAATAAATGGCGGAGTAGAATCGGCTCTTTGGAGAGACTCAAACACATCAAAGTCGACCCGCAAGCATTTTGATTTGCGGATGGGGCTGTACTGCGCCGCAGGGCCAAGCTCCACCTGACGCAAGTGGCTGCTGTATCTCGGAGATTTTTCAGACCAGTCGACAACCCACTCCAATTAGTGTCGACTCCTTCAAGGCGGTCGAGTTCAAAAGCGGACCAACTTTTTTCGACGATCATTTGTTTTGTTGTGAATGTTCAGTTTAGCACATTAGC…	#N/A	#N/A
Chr7_A_fumigatus_Af293:832288-832886	Afu7g03780	Afu7g03780	Has domain(s) with predicted RNA binding, nucleic acid binding, nucleotide binding activity	-0.94	0.0102	0.0201	CREEHA_CONTROL4_withCtrl_peak_1600	27.2781	CTCGCCACAGAATGAAGATTTTCATCTCAGCTGATCAAACAAAGATCAACAGTTTCCTTACTACCTTTCCTACCCCTAGACTTGGTGGCCCACAGTGCTGTTGTTGTGATTCTTCTCATCATCCAATTTCTACAGGGCAGTATTGTCGCGCCATTGCAGCCAATGACGTCATCGCCTGGTCCGCAACTACAAATTCTCCTCCCAACGGCCGTCATCTCCATCGACATTCCCATCTACCATCCGCGCAATCATCCCTAGGGTCGATCAACCAGTACTATTGGCTGGGCTGAGATGCCATTGTCCTCAAGAGTACATACCCGTGCCGCGCAACTCTCCGCACCGAGCCATTGCGGCTTAAGTATTGCATGCATGCTTTCTTTCAAGTAGGACAACTGTAGC…	CREEHA_10MMAA4_withCtrl_peak_1064	13.0936	GCGGCTTTACTCTCGCCACAGAATGAAGATTTTCATCTCAGCTGATCAAACAAAGATCAACAGTTTCCTTACTACCTTTCCTACCCCTAGACTTGGTGGCCCACAGTGCTGTTGTTGTGATTCTTCTCATCATCCAATTTCTACAGGGCAGTATTGTCGCGCCATTGCAGCCAATGACGTCATCGCCTGGTCCGCAACTACAAATTCTCCTCCCAACGGCCGTCATCTCCATCGACATTCCCATCTACCATCCGCGCAATCATCCCTAGGGTCGATCAACCAGTACTATTGGCTGGGCTGAGATGCCATTGTCCTCAAGAGTACATACCCGTGCCGCGCAACTCTCCGCACCGAGCCATTGCGGCTTAAGTATTGCATGCATGCTTTCTTTCAAGTAGG…	1.2423	#N/A
Chr7_A_fumigatus_Af293:1463188-1463668	Afu7g05960	Afu7g05960	Ortholog(s) have role in negative regulation of transcription by RNA polymerase II, positive regulation of transcription by RNA polymerase II, regulation of fungal-type cell wall organization and nuclear chromatin, nucleolus localization	-0.21	0.566	0.633	CREEHA_CONTROL4_withCtrl_peak_1626	55.9741	ATAGGCCCGGTAGATGCCATTCGACAGAGATATACAACCAGAAGACTGTCCACGTGTCATAAGGAGTCATGGCATATACATCACCAGGCCAGCACCAAGTGACCAAGCATCCAGATAATGGCGTGATATCTCTGCATTATTGCGTCGACATGCGGGCCTCCCCGGTGCTGTACCAGCGTACCGGGAATCTTATTTTGGCGACTCCTCAATGCATATTCCGGGGTCGGACAATGTATGTGACTGAAAAGCAATATGCTCAGAATCTAGACCGGCGTCTCATGTCGATGGTAGGAAGATTTCCGCGCAGGGTGTCCGTTGCTGCCGTAGCGAGAATCGGCCCGTCACGAGACCACCTTCCGGTCGCTTCGTCCTTCAATGATATTTTTTTGCCCGTAGCCG…	CREEHA_10MMAA4_withCtrl_peak_1079	41.1575	GAATGATGATTGATAGGCCCGGTAGATGCCATTCGACAGAGATATACAACCAGAAGACTGTCCACGTGTCATAAGGAGTCATGGCATATACATCACCAGGCCAGCACCAAGTGACCAAGCATCCAGATAATGGCGTGATATCTCTGCATTATTGCGTCGACATGCGGGCCTCCCCGGTGCTGTACCAGCGTACCGGGAATCTTATTTTGGCGACTCCTCAATGCATATTCCGGGGTCGGACAATGTATGTGACTGAAAAGCAATATGCTCAGAATCTAGACCGGCGTCTCATGTCGATGGTAGGAAGATTTCCGCGCAGGGTGTCCGTTGCTGCCGTAGCGAGAATCGGCCCGTCACGAGACCACCTTCCGGTCGCTTCGTCCTTCAATGATATTTTTT…	#N/A	#N/A
Chr7_A_fumigatus_Af293:1484361-1484722	Afu7g06050	ddiA	Ortholog(s) have SNARE binding, polyubiquitin modification-dependent protein binding, ubiquitin binding activity	-0.65	0.0798	0.118	CREEHA_CONTROL4_withCtrl_peak_1628	38.886	GATTGCGGGGGTCTAGACGACCAAAGGCCGGCCTGAATATGGAGGCTCCGTTCTGCGATTGCTAAAGATAACGGTCTAGTCGGATGATCCCGGTATAGATGCAAGTATGTCGTGTCCAAAGTGGCCGGCGGGTGATATCACATGTCAAATCAAAAAACCAATCGCTCCATCGAGATCCCCATTGGCTGCATCCAATGCTCGGACGGCCTCCTCCCGAGTGAATCCGAGCTCGGTGATTTTCGCAATCGAGTCCTGCGGCCAACGGGAGGACGGCGCAGGGCGGATGTTGGTCCTAGGTGTCGACGATGACGGAGCAGCCGCTGATGTCCCGGATCCGCTGGCCTGGTGTGTGACTGCACCCGTTCGAGCGCCGACTTCGGCGCCATCGGCACCCTTGAC…	CREEHA_10MMAA4_withCtrl_peak_1080	18.0046	GCAAGCAAGGCATAGACCTCTCAAAAATGATTGCGGGGGTCTAGACGACCAAAGGCCGGCCTGAATATGGAGGCTCCGTTCTGCGATTGCTAAAGATAACGGTCTAGTCGGATGATCCCGGTATAGATGCAAGTATGTCGTGTCCAAAGTGGCCGGCGGGTGATATCACATGTCAAATCAAAAAACCAATCGCTCCATCGAGATCCCCATTGGCTGCATCCAATGCTCGGACGGCCTCCTCCCGAGTGAATCCGAGCTCGGTGATTTTCGCAATCGAGTCCTGCGGCCAACGGGAGGACGGCGCAGGGCGGATGTTGGTCCTAGGTGTCGACGATGACGGAGCAGCCGCTGATGTCCCGGATCCGCTGGCCTGGTGTGTGACTGCACCCGTTCGAGCGC…	#N/A	#N/A
Chr7_A_fumigatus_Af293:1566088-1567014	Afu7g06390	Afu7g06390	Putative MFS alpha-glucoside transporter; transcript up-regulated in conidia exposed to neutrophils	0.25	0.448	0.525	CREEHA_CONTROL4_withCtrl_peak_1636	22.7379	TAACACTTGCTTATTGGTGCAATCGTAATATATACCGAGTACTTGATTCGTTCAAGGCGAGTGTGTCGAGCGCCACTGTACTCTCTCATTGGATACAGAAACTACCCCTCACAGCACTAGCGCAAAACTTAAGCACGCCTTAGACCATTACAGGTTAGCGTCTGCATCAGCGCCACAATGCGAGACAAGAGTCGGGCCGACTTTCTACCAATCACACTCTCTTCTCCCGTCTCCCGCCCGATTTTTGTCCCGGGGTGAAAATCCGGCTGCAACTTGAGACTGTGAACGGGGTCAACGGGGCGCATTTCAGGGGAACTCCAGAGTAAAGAACCTTGTCTAAACTGCCGCTTGGGTCTCCTCAGTTCTTTGACTCTCTTATGGTGTGACTCCCTGTGGTCA…	CREEHA_10MMAA4_withCtrl_peak_1086	32.805	TTCTGCTCCCATTAACACTTGCTTATTGGTGCAATCGTAATATATACCGAGTACTTGATTCGTTCAAGGCGAGTGTGTCGAGCGCCACTGTACTCTCTCATTGGATACAGAAACTACCCCTCACAGCACTAGCGCAAAACTTAAGCACGCCTTAGACCATTACAGGTTAGCGTCTGCATCAGCGCCACAATGCGAGACAAGAGTCGGGCCGACTTTCTACCAATCACACTCTCTTCTCCCGTCTCCCGCCCGATTTTTGTCCCGGGGTGAAAATCCGGCTGCAACTTGAGACTGTGAACGGGGTCAACGGGGCGCATTTCAGGGGAACTCCAGAGTAAAGAACCTTGTCTAAACTGCCGCTTGGGTCTCCTCAGTTCTTTGACTCTCTTATGGTGTGAC…	#N/A	#N/A
Chr7_A_fumigatus_Af293:1566088-1567014	Afu7g06380	Afu7g06380	Putative maltase	0.25	0.448	0.525	CREEHA_CONTROL4_withCtrl_peak_1636	22.7379	TAACACTTGCTTATTGGTGCAATCGTAATATATACCGAGTACTTGATTCGTTCAAGGCGAGTGTGTCGAGCGCCACTGTACTCTCTCATTGGATACAGAAACTACCCCTCACAGCACTAGCGCAAAACTTAAGCACGCCTTAGACCATTACAGGTTAGCGTCTGCATCAGCGCCACAATGCGAGACAAGAGTCGGGCCGACTTTCTACCAATCACACTCTCTTCTCCCGTCTCCCGCCCGATTTTTGTCCCGGGGTGAAAATCCGGCTGCAACTTGAGACTGTGAACGGGGTCAACGGGGCGCATTTCAGGGGAACTCCAGAGTAAAGAACCTTGTCTAAACTGCCGCTTGGGTCTCCTCAGTTCTTTGACTCTCTTATGGTGTGACTCCCTGTGGTCA…	CREEHA_10MMAA4_withCtrl_peak_1086	32.805	TTCTGCTCCCATTAACACTTGCTTATTGGTGCAATCGTAATATATACCGAGTACTTGATTCGTTCAAGGCGAGTGTGTCGAGCGCCACTGTACTCTCTCATTGGATACAGAAACTACCCCTCACAGCACTAGCGCAAAACTTAAGCACGCCTTAGACCATTACAGGTTAGCGTCTGCATCAGCGCCACAATGCGAGACAAGAGTCGGGCCGACTTTCTACCAATCACACTCTCTTCTCCCGTCTCCCGCCCGATTTTTGTCCCGGGGTGAAAATCCGGCTGCAACTTGAGACTGTGAACGGGGTCAACGGGGCGCATTTCAGGGGAACTCCAGAGTAAAGAACCTTGTCTAAACTGCCGCTTGGGTCTCCTCAGTTCTTTGACTCTCTTATGGTGTGAC…	#N/A	#N/A
Chr7_A_fumigatus_Af293:1984393-1985579	Afu7g08540	Afu7g08540	Ortholog of Aspergillus fumigatus A1163 : AFUB_097680, AFUB_098040	-0.99	0.000846	0.00223	CREEHA_CONTROL4_withCtrl_peak_1651	64.1898	TTATAGCACTGGCTGCTGGTAGTTAGTTAATGGTTCGAGGATACTCCCCAATGACGCCAAGCATTTTGACGTGTTTCTATCCCTCCCTGCTTCTCTCCTGCGGAAATCTTACACACAGTACATAGTACACTCACCAGCGTCATTTCAACTAGCAAGATGATCTAGCCCAGAAAAGGAAAGAGGCGGCTTGCATAGCGCCTCGACCCAAGTGGGCCCGAGAGTTCATCGTAGTTGATCACCAATTGACCATAGTTCACCAGTTCTATTCTCAGTTGGCTAGCTGCACCGGAAAAAAATGGAGGAGGCTTGCTTAGCGCCTTAAGGGAAGTGGACCGAACGGTTGATCGCAGTTGGCCCAGTTAAACGCCGATTTGTGTGTACCATTCTTGGTGGGGCGAT…	CREEHA_10MMAA4_withCtrl_peak_1094	33.1336	CGCCAAGCATTTTGACGTGTTTCTATCCCTCCCTGCTTCTCTCCTGCGGAAATCTTACACACAGTACATAGTACACTCACCAGCGTCATTTCAACTAGCAAGATGATCTAGCCCAGAAAAGGAAAGAGGCGGCTTGCATAGCGCCTCGACCCAAGTGGGCCCGAGAGTTCATCGTAGTTGATCACCAATTGACCATAGTTCACCAGTTCTATTCTCAGTTGGCTAGCTGCACCGGAAAAAAATGGAGGAGGCTTGCTTAGCGCCTTAAGGGAAGTGGACCGAACGGTTGATCGCAGTTGGCCCAGTTAAACGCCGATTTGTGTGTACCATTCTTGGTGGGGCGATCTATTGAGCGAAACCAACATCACTCAATGATCAGATAGTTTGAAGTTCAAAACG…	#N/A	#N/A
Chr7_A_fumigatus_Af293:2034123-2034457	Afu7g08645	Afu7g08645	Protein of unknown function	-0.68	0.107	0.152	CREEHA_CONTROL4_withCtrl_peak_1656	26.8884	ATGTTTACACTTCTCATTTCTTTTCTGAAACCTAATCCAGAACAGAGCTAAACCTTAACTAGCAAGGCCATGGAATATCTATCTTCCGTGTATTCTAGTGATACAGTATAAAACTGTAACTAATGTGTAACGATGACATACCGACATACTGTACGGGCGATCCACGTTTGGCTGGAAAGCCTGGAAGGTTCCATGCAAACTAGCTAAACCCGCCAGGCACTATGGAGTATGCCTGGCGGATCTGATAAACTGTCAACAGCCGCCTTCCGTTCCTGTCTTGCCATCCTGGAACTCGGTGCTTGCTGCAGGCCATGCAGGAGCTAAGTGATGCGTGATGATCAGATTAATCAAGTGAATTTTGTTTTGAGCATTCCTCAATCTGGCGAGATGCGTATCGGA…	CREEHA_10MMAA4_withCtrl_peak_1096	13.8426	CTCATTTCTTTTCTGAAACCTAATCCAGAACAGAGCTAAACCTTAACTAGCAAGGCCATGGAATATCTATCTTCCGTGTATTCTAGTGATACAGTATAAAACTGTAACTAATGTGTAACGATGACATACCGACATACTGTACGGGCGATCCACGTTTGGCTGGAAAGCCTGGAAGGTTCCATGCAAACTAGCTAAACCCGCCAGGCACTATGGAGTATGCCTGGCGGATCTGATAAACTGTCAACAGCCGCCTTCCGTTCCTGTCTTGCCATCCTGGAACTCGGTGCTTGCTGCAGGCCATGCAGGAGCTAAGTGATGCGTGATGATCAGATTAATCAAGTGAATTTTGTTTTGAGCATTCCTCAATCTGGCGAGATGCGTATCGGAAAAGCCATATCA…	#N/A	#N/A
Chr7_A_fumigatus_Af293:2040518-2041198	Afu7g08645	Afu7g08645	Protein of unknown function	-0.57	0.0157	0.0288	CREEHA_CONTROL4_withCtrl_peak_1657	115.905	CCTTCTGCTTCGCAACCTTCTTTGACCAGCCCACGCGCCCAAGAGTACAGCTAAGACAGGATATTGTTACTTTCTCCTGAAATTTATCCCATATAAAAAGTACTACCTCGTCAAGGTATAAATGAGGATTTGGATTTCTGATTGGATGATCAATGCGCTTGAAATCATAACAGGCGTGAGAGCGCGTGGCCGTCCTCTCTCATCCCTACGAGGATGATCGACGTGATCTCCCGGGAGGATCCGTGGTATCATGGAGATATATCCACGTGGCTTGATACCGTTCTATGTCGGAATACGGTTATGTAAATTTCGTCATAGGTTGATCCGTACCAATTATTACGGAAACAAGTAACAACGGCTCTCGGAGACTTTCACAAAAGCGGCTTAGCGTGTTTCATA…	CREEHA_10MMAA4_withCtrl_peak_1098	71.8831	GCAACCTTCTTTGACCAGCCCACGCGCCCAAGAGTACAGCTAAGACAGGATATTGTTACTTTCTCCTGAAATTTATCCCATATAAAAAGTACTACCTCGTCAAGGTATAAATGAGGATTTGGATTTCTGATTGGATGATCAATGCGCTTGAAATCATAACAGGCGTGAGAGCGCGTGGCCGTCCTCTCTCATCCCTACGAGGATGATCGACGTGATCTCCCGGGAGGATCCGTGGTATCATGGAGATATATCCACGTGGCTTGATACCGTTCTATGTCGGAATACGGTTATGTAAATTTCGTCATAGGTTGATCCGTACCAATTATTACGGAAACAAGTAACAACGGCTCTCGGAGACTTTCACAAAAGCGGCTTAGCGTGTTTCATATGTGGGCACCT…	#N/A	#N/A
Chr8_A_fumigatus_Af293:197892-198550	Afu8g00840	Afu8g00840	Ortholog of A. nidulans FGSC A4 : AN8990, A. oryzae RIB40 : AO090023000465, Neosartorya fischeri NRRL 181 : NFIA_094290 and Aspergillus wentii : Aspwe1_0046447, Aspwe1_0100493	-0.91	0.00258	0.00593	CREEHA_CONTROL4_withCtrl_peak_1667	26.1311	AATCGTCCAGGCACTCCTCTCCCGTATGACATGGCTTGACAGTTGGATGATGTCTCGAAGGTTATTATTCCGGAGTACTCAAATCTTTCCTTGAAGAGGTAATCCTATTCCTATCTCGCGACTCACTAGTCCAGCCGGCCGGCCGACCCTCAAACAAGTGCATGCGACCCATGCATGCAGCAATTCGGATATCTCCAGACCGGACTGCCACGGTGGATCTCCAAGCCTCCGTCTGGTGGACCTCGAGCCATGCACGCAGCAAATGGCCGCGAGGCAATTCAACAAGTCTGTTCCACCGTCGTCATACGTTCCGTGTGTGGCCATGTCTGCTCCAATCATCCGCGTCGGTCCTCGTGGCTCGCTGCGTCCCAGTCCCTCAGCCAAAACCTTGCTTTGGTC…	CREEHA_10MMAA4_withCtrl_peak_1100	11.0962	CGGTAACTCGGTTCATGATGCCTCCAGACCCAGACTAATAAAACACCCGGGTCAACTCTATTCCCAAAGAGGCAAAATCGTCCAGGCACTCCTCTCCCGTATGACATGGCTTGACAGTTGGATGATGTCTCGAAGGTTATTATTCCGGAGTACTCAAATCTTTCCTTGAAGAGGTAATCCTATTCCTATCTCGCGACTCACTAGTCCAGCCGGCCGGCCGACCCTCAAACAAGTGCATGCGACCCATGCATGCAGCAATTCGGATATCTCCAGACCGGACTGCCACGGTGGATCTCCAAGCCTCCGTCTGGTGGACCTCGAGCCATGCACGCAGCAAATGGCCGCGAGGCAATTCAACAAGTCTGTTCCACCGTCGTCATACGTTCCGTGTGTGGCCAT…	#N/A	#N/A
Chr8_A_fumigatus_Af293:443007-444877	Afu8g01680	Afu8g01680	Protein of unknown function	0.47	0.0843	0.124	CREEHA_CONTROL4_withCtrl_peak_1676	48.5053	GACTCTGCTAAACATGAAGCGACTCGCTACCAATAGTGACCCAACGTAAAACTGACGATAAACCAAACGAGCTTAGAAACTACCCTGTGAATCCTGCCAGGGCTGATTGATCTCCACCACTTTATTGGTGATTCCACACAATCCCGAAATCCAAAATACGGACAGCCAGCGAGCGGAAACCACGGGAGTCCACATCAACCCATCGATGCCTGAGTCTCGTCCCTGTATGGCGTCACAACTCCACCCGCCCAGCTTCTGGCTGGTTCGACAGCTGTTAGCTGCACACTCCATCACATTGAGGACATGACCTGGTGTTGCCATCAGGTCGAAGCCTATGATGGATGCGCTGAAAATTTTTCTGGGATGAATGATTGCATGGTGCGATGGTATTGGTGCGTC…	CREEHA_10MMAA4_withCtrl_peak_1110	57.3862	ACAGGCAGACTCTGCTAAACATGAAGCGACTCGCTACCAATAGTGACCCAACGTAAAACTGACGATAAACCAAACGAGCTTAGAAACTACCCTGTGAATCCTGCCAGGGCTGATTGATCTCCACCACTTTATTGGTGATTCCACACAATCCCGAAATCCAAAATACGGACAGCCAGCGAGCGGAAACCACGGGAGTCCACATCAACCCATCGATGCCTGAGTCTCGTCCCTGTATGGCGTCACAACTCCACCCGCCCAGCTTCTGGCTGGTTCGACAGCTGTTAGCTGCACACTCCATCACATTGAGGACATGACCTGGTGTTGCCATCAGGTCGAAGCCTATGATGGATGCGCTGAAAATTTTTCTGGGATGAATGATTGCATGGTGCGATGGTATTG…	#N/A	#N/A
Chr8_A_fumigatus_Af293:443007-444877	Afu8g01690	Afu8g01690	Ortholog of A. oryzae RIB40 : AO090010000578 and Aspergillus fumigatus A1163 : AFUB_084900	0.47	0.0843	0.124	CREEHA_CONTROL4_withCtrl_peak_1676	48.5053	GACTCTGCTAAACATGAAGCGACTCGCTACCAATAGTGACCCAACGTAAAACTGACGATAAACCAAACGAGCTTAGAAACTACCCTGTGAATCCTGCCAGGGCTGATTGATCTCCACCACTTTATTGGTGATTCCACACAATCCCGAAATCCAAAATACGGACAGCCAGCGAGCGGAAACCACGGGAGTCCACATCAACCCATCGATGCCTGAGTCTCGTCCCTGTATGGCGTCACAACTCCACCCGCCCAGCTTCTGGCTGGTTCGACAGCTGTTAGCTGCACACTCCATCACATTGAGGACATGACCTGGTGTTGCCATCAGGTCGAAGCCTATGATGGATGCGCTGAAAATTTTTCTGGGATGAATGATTGCATGGTGCGATGGTATTGGTGCGTC…	CREEHA_10MMAA4_withCtrl_peak_1110	57.3862	ACAGGCAGACTCTGCTAAACATGAAGCGACTCGCTACCAATAGTGACCCAACGTAAAACTGACGATAAACCAAACGAGCTTAGAAACTACCCTGTGAATCCTGCCAGGGCTGATTGATCTCCACCACTTTATTGGTGATTCCACACAATCCCGAAATCCAAAATACGGACAGCCAGCGAGCGGAAACCACGGGAGTCCACATCAACCCATCGATGCCTGAGTCTCGTCCCTGTATGGCGTCACAACTCCACCCGCCCAGCTTCTGGCTGGTTCGACAGCTGTTAGCTGCACACTCCATCACATTGAGGACATGACCTGGTGTTGCCATCAGGTCGAAGCCTATGATGGATGCGCTGAAAATTTTTCTGGGATGAATGATTGCATGGTGCGATGGTATTG…	#N/A	#N/A
Chr8_A_fumigatus_Af293:706948-707416	Afu8g02650	Afu8g02650	Putative ABC multidrug transporter	-0.27	0.479	0.554	CREEHA_CONTROL4_withCtrl_peak_1692	50.5454	AATCAAACACCAGATGACTGCCTTATACATAGGAACGTAGATTAAAGATGTGGATAACCATGGGAATTGCTGATGGTCATGATCACCAGAAAGGCAGCCAAGACGAGAGTGGATGAGTCTCCGACTCGCAGCACTCGCGCCAGGCGTTGTCCCCACTGTTCCGTTCAAATCAAGACTCGCGCCTCAGGGCTAAGGCGGCAACGTTCGGGATCAATTGGCCATACGGAGTACTGATAAATCATGAATTTGGCACTTTGATGACAATTTTCTGATTTCGGGAACACGTCCAACGGGCGGAACATTCGGGTATCGGAAGTCTTGGAGTCGGTCATTCGTTCGCCGGACCCCGCGGAACCCGCCATGAGATACGGGTTACAGCCGTCCGACGAGACGACAATC…	CREEHA_10MMAA4_withCtrl_peak_1122	41.529	TGCCTTATACATAGGAACGTAGATTAAAGATGTGGATAACCATGGGAATTGCTGATGGTCATGATCACCAGAAAGGCAGCCAAGACGAGAGTGGATGAGTCTCCGACTCGCAGCACTCGCGCCAGGCGTTGTCCCCACTGTTCCGTTCAAATCAAGACTCGCGCCTCAGGGCTAAGGCGGCAACGTTCGGGATCAATTGGCCATACGGAGTACTGATAAATCATGAATTTGGCACTTTGATGACAATTTTCTGATTTCGGGAACACGTCCAACGGGCGGAACATTCGGGTATCGGAAGTCTTGGAGTCGGTCATTCGTTCGCCGGACCCCGCGGAACCCGCCATGAGATACGGGTTACAGCCGTCCGACGAGACGACAATCTTTAGACTTGATCAATTT…	#N/A	#N/A
Chr8_A_fumigatus_Af293:882369-882676	Afu8g04070	Afu8g04070	Putative glucosamine-6-phosphate deaminase; transcript up-regulated in conidia exposed to neutrophils	-0.17	0.836	0.868	CREEHA_CONTROL4_withCtrl_peak_1696	29.4667	AGGAGAGAAACCATTGATGGCCCATTGTTTTCCCTCGATCACTCGTGTCAGGGAGGCTCTATGACTAAGGATGACTATCACGTGACAACTGAAGCTCGACCTACCTTCTGCCGCCTCCGCACACTGTACTTGTACAAAATTGTACAGTCATCAGAAACAGTAATTTCATGTTGTAATATACATTACCTATTCTTTACAGTACATAACAGAACAAATGTATTTGTAATTTTAGCCTGTTACAGCCAAGCCCGACTTTTGTGAATGAAACTGTATGCAACGCCACAGCCAGACTGCATACTAGGGTTGCACTCTTCCCCGGGTTTCTGTCCGATGCCGAATGCAACAGCGGAGTCATTCGTTAAAAGTGAAGAACGCCTAATACTTATCAGTAGGAACTTA…	CREEHA_10MMAA4_withCtrl_peak_1125	14.3155	GGAAGGAGAGAAACCATTGATGGCCCATTGTTTTCCCTCGATCACTCGTGTCAGGGAGGCTCTATGACTAAGGATGACTATCACGTGACAACTGAAGCTCGACCTACCTTCTGCCGCCTCCGCACACTGTACTTGTACAAAATTGTACAGTCATCAGAAACAGTAATTTCATGTTGTAATATACATTACCTATTCTTTACAGTACATAACAGAACAAATGTATTTGTAATTTTAGCCTGTTACAGCCAAGCCCGACTTTTGTGAATGAAACTGTATGCAACGCCACAGCCAGACTGCATACTAGGGTTGCACTCTTCCCCGGGTTTCTGTCCGATGCCGAATGCAACAGCGGAGTCATTCGTTAAAAGTGAAGAACGCCTAATACTTATCAGTAGGAAC…	#N/A	#N/A
Chr8_A_fumigatus_Af293:882369-882676	Afu8g04060	Afu8g04060	Ortholog(s) have H3 histone acetyltransferase activity	-0.17	0.836	0.868	CREEHA_CONTROL4_withCtrl_peak_1696	29.4667	AGGAGAGAAACCATTGATGGCCCATTGTTTTCCCTCGATCACTCGTGTCAGGGAGGCTCTATGACTAAGGATGACTATCACGTGACAACTGAAGCTCGACCTACCTTCTGCCGCCTCCGCACACTGTACTTGTACAAAATTGTACAGTCATCAGAAACAGTAATTTCATGTTGTAATATACATTACCTATTCTTTACAGTACATAACAGAACAAATGTATTTGTAATTTTAGCCTGTTACAGCCAAGCCCGACTTTTGTGAATGAAACTGTATGCAACGCCACAGCCAGACTGCATACTAGGGTTGCACTCTTCCCCGGGTTTCTGTCCGATGCCGAATGCAACAGCGGAGTCATTCGTTAAAAGTGAAGAACGCCTAATACTTATCAGTAGGAACTTA…	CREEHA_10MMAA4_withCtrl_peak_1125	14.3155	GGAAGGAGAGAAACCATTGATGGCCCATTGTTTTCCCTCGATCACTCGTGTCAGGGAGGCTCTATGACTAAGGATGACTATCACGTGACAACTGAAGCTCGACCTACCTTCTGCCGCCTCCGCACACTGTACTTGTACAAAATTGTACAGTCATCAGAAACAGTAATTTCATGTTGTAATATACATTACCTATTCTTTACAGTACATAACAGAACAAATGTATTTGTAATTTTAGCCTGTTACAGCCAAGCCCGACTTTTGTGAATGAAACTGTATGCAACGCCACAGCCAGACTGCATACTAGGGTTGCACTCTTCCCCGGGTTTCTGTCCGATGCCGAATGCAACAGCGGAGTCATTCGTTAAAAGTGAAGAACGCCTAATACTTATCAGTAGGAAC…	#N/A	#N/A
Chr8_A_fumigatus_Af293:1166274-1166913	Afu8g05010	zfpA	Putative C2H2 zinc-finger transcription factor; transcript induced by voriconazole and calcium	-0.8	0.0344	0.0574	CREEHA_CONTROL4_withCtrl_peak_1716	47.9012	AGACTCCCTACTGACGGAATGTCTCCGCTGTGCGCTATGGATTTTCATAGCCATGAGCCACATGACAAGATTTTGGGTATTCGCTAAATTCCGTGCTTTGTTTGTTTGCTTGCTTGACTCCGCTAGACTCCGCTAGCCTCCACAACCTGCCTTACCAGGAGTGTACTCAGGCACTATGGGTATGATGATGATGTAAATGAGGCGGTGCGCAGGTGACACAGACTTACATAGTTGCATGATTAGACATCCTGACTACTCCGGAGTTGGCGGTCTGCAGGATATGGTCCTGTGCGTCTTGCTGGGCAGGATCAAAGAAGTTTCGGCAACCCCGACCGACGGACTCATTGACAAAGTCGTCTAAGTAACCCACTTTAGAATAGTCTGCCCATTTTGTCAACA…	CREEHA_10MMAA4_withCtrl_peak_1141	26.011	ACTGACGGAATGTCTCCGCTGTGCGCTATGGATTTTCATAGCCATGAGCCACATGACAAGATTTTGGGTATTCGCTAAATTCCGTGCTTTGTTTGTTTGCTTGCTTGACTCCGCTAGACTCCGCTAGCCTCCACAACCTGCCTTACCAGGAGTGTACTCAGGCACTATGGGTATGATGATGATGTAAATGAGGCGGTGCGCAGGTGACACAGACTTACATAGTTGCATGATTAGACATCCTGACTACTCCGGAGTTGGCGGTCTGCAGGATATGGTCCTGTGCGTCTTGCTGGGCAGGATCAAAGAAGTTTCGGCAACCCCGACCGACGGACTCATTGACAAAGTCGTCTAAGTAACCCACTTTAGAATAGTCTGCCCATTTTGTCAACAACCGCTGAG…	#N/A	#N/A
Chr8_A_fumigatus_Af293:1763964-1765227	Afu8g07200	Afu8g07200	Ortholog(s) have role in response to amino acid	0.28	0.331	0.402	CREEHA_CONTROL4_withCtrl_peak_1741	53.5743	ATCCTCCGTAGATACCTCGCTGACAGTGGTACACAGTACCTATGTATGGAGTACGTCCTAGGTAGGCCTGAGAAGGGAGGAAATACGGAATCTCCGTACTCCGGAATGATTTCGGCAGCCAGGGGACACGGCAACCCGACACTAACCCGAAATCGTCTAGACTCTTGGCGGAATTGACTTTTTTCCGGTTCCTGAAGTCGTCGAACCTGTCGAACATGTCCAACATGTCCGATTCGCCGAAATCCGACGCAGCCCGGTCGCCCCGTTCGCCTTTTCCAGTGCTTATCTTATCTCAGCTGACCACACTAGACCCAATTCGGCCCTGGCTGCGCTGAAGGTGGCGGAAATTCCTGCCAATTGCTGGTGTCCTGTTGCTTGCCGGGGTGCTAGATGCCCTTA…	CREEHA_10MMAA4_withCtrl_peak_1156	60.6797	ATGTCAGATGCAGGCGTGTCCAGATGAACTCCTATCCTCCGTAGATACCTCGCTGACAGTGGTACACAGTACCTATGTATGGAGTACGTCCTAGGTAGGCCTGAGAAGGGAGGAAATACGGAATCTCCGTACTCCGGAATGATTTCGGCAGCCAGGGGACACGGCAACCCGACACTAACCCGAAATCGTCTAGACTCTTGGCGGAATTGACTTTTTTCCGGTTCCTGAAGTCGTCGAACCTGTCGAACATGTCCAACATGTCCGATTCGCCGAAATCCGACGCAGCCCGGTCGCCCCGTTCGCCTTTTCCAGTGCTTATCTTATCTCAGCTGACCACACTAGACCCAATTCGGCCCTGGCTGCGCTGAAGGTGGCGGAAATTCCTGCCAATTGCTGGTG…	#N/A	#N/A
Chr8_A_fumigatus_Af293:1767017-1767284	Afu8g07210	erg13A	Hydroxymethylglutaryl-CoA synthase; induced by exposure to human airway epithelial cells; SrbA-regulated during hypoxia	-0.11	0.791	0.83	CREEHA_CONTROL4_withCtrl_peak_1742	25.228	CAGTATCTCCCACATGAGTGTCTATAACCGATAGGCAATCCAATGTCTGGCAAGTGGTATAAAATTTCGGCAGCGCCTAGACCAATCTTCTTCCTGATTTTTGTCACCAACCTTAAAAAAAAAAATACGTTGCAAGGAACCACGGTTAAGCTTCGGTCCTGAATATTCCAGAAAAACTTTACACACCATCGCTGAATGGTGCCAAGTACTTTTAGCTCATGGATCAAACTGCCCAAGTCCGAACCGCTGAAATGGCTTCAAATTTGTCAGCGGGCAATCGGCCTGAGACTCTCGGGAATTCCCGGGCGAATGTCTTGTCTCCCTGCTGAGGATCTGCTCAGTATTGCTTCACCGGAGTCCAATTCAGGGTGTTCTCATATTCTTGGTCTACTATTATCG…	CREEHA_10MMAA4_withCtrl_peak_1157	20.8572	CCGATAGGCAATCCAATGTCTGGCAAGTGGTATAAAATTTCGGCAGCGCCTAGACCAATCTTCTTCCTGATTTTTGTCACCAACCTTAAAAAAAAAAATACGTTGCAAGGAACCACGGTTAAGCTTCGGTCCTGAATATTCCAGAAAAACTTTACACACCATCGCTGAATGGTGCCAAGTACTTTTAGCTCATGGATCAAACTGCCCAAGTCCGAACCGCTGAAATGGCTTCAAATTTGTCAGCGGGCAATCGGCCTGAGACTCTCGGGAATTCCCGGGCGAATGTCTTGTCTCCCTGCTGAGGATCTGCTCAGTATTGCTTCACCGGAGTCCAATTCAGGGTGTTCTCATATTCTTGGTCTACTATTATCGTTCACTTCAGATGATTACAAGCAGTAA…	#N/A	#N/A
Chr8_A_fumigatus_Af293:1767017-1767284	Afu8g07200	Afu8g07200	Ortholog(s) have role in response to amino acid	-0.11	0.791	0.83	CREEHA_CONTROL4_withCtrl_peak_1742	25.228	CAGTATCTCCCACATGAGTGTCTATAACCGATAGGCAATCCAATGTCTGGCAAGTGGTATAAAATTTCGGCAGCGCCTAGACCAATCTTCTTCCTGATTTTTGTCACCAACCTTAAAAAAAAAAATACGTTGCAAGGAACCACGGTTAAGCTTCGGTCCTGAATATTCCAGAAAAACTTTACACACCATCGCTGAATGGTGCCAAGTACTTTTAGCTCATGGATCAAACTGCCCAAGTCCGAACCGCTGAAATGGCTTCAAATTTGTCAGCGGGCAATCGGCCTGAGACTCTCGGGAATTCCCGGGCGAATGTCTTGTCTCCCTGCTGAGGATCTGCTCAGTATTGCTTCACCGGAGTCCAATTCAGGGTGTTCTCATATTCTTGGTCTACTATTATCG…	CREEHA_10MMAA4_withCtrl_peak_1157	20.8572	CCGATAGGCAATCCAATGTCTGGCAAGTGGTATAAAATTTCGGCAGCGCCTAGACCAATCTTCTTCCTGATTTTTGTCACCAACCTTAAAAAAAAAAATACGTTGCAAGGAACCACGGTTAAGCTTCGGTCCTGAATATTCCAGAAAAACTTTACACACCATCGCTGAATGGTGCCAAGTACTTTTAGCTCATGGATCAAACTGCCCAAGTCCGAACCGCTGAAATGGCTTCAAATTTGTCAGCGGGCAATCGGCCTGAGACTCTCGGGAATTCCCGGGCGAATGTCTTGTCTCCCTGCTGAGGATCTGCTCAGTATTGCTTCACCGGAGTCCAATTCAGGGTGTTCTCATATTCTTGGTCTACTATTATCGTTCACTTCAGATGATTACAAGCAGTAA…	#N/A	#N/A

## Sheet: Control targets
DiffBind region	Gene ID	Gene name	Gene description	DiffBind foldChange	DiffBind pvalue	DiffBind FDR	Peak ID (control)	Control -log10(p-value)	500 bp sequence surrounding peak (control condition)	Peak ID (allyl alcohol)	AA -log10(p-value)	500 bp sequence surrounding peak (AA condition)	Log2FC WT vs RglT-del CTRL	Log2FC WT vs RglT-del AA
Chr1_A_fumigatus_Af293:157820-158205	Afu1g00510	dld1	D-lactate dehydrogenase (cytochrome); SrbA-regulated during hypoxia	-1.24	0.0132	0.025	CREEHA_CONTROL4_withCtrl_peak_3	26.6794	CTATGGAAATCGAATAAAAGATCCATTCGGCCGACGAGGACGATTATATGAAGGTCACCCGCTTCAGCCGATAAAGTGGCACCCACATTCACAAATGGTACCAGCACTTGGAAGGCATTGCAATACCTAGCGCGCGAATAGGCACTTCTTTCCCCTCCTGTTGTCATAAGCTACACATCAGAAGCGAGAAAAAAACAAACGCAAAACATGTTAAGGGTTGGCGCAAGGGCAGGTCGCCCTCTAAGGCAGGCCGCCTCTTCCGGTCTTACCGGGTCGAGATTTCGCTCGCAAAAGATAAGCGGGCCTTTAGTCTCAAGGGTTTTCATGTCGGTGGGTCCTCAAGGCGGGCAGGAGTCTGGTGAGCATTGTTCTTTGACCTCCAGGGTATACTCCTGCTAA…	CREEHA_10MMAA4_withCtrl_peak_1	12.2158	TATGGAAATCGAATAAAAGATCCATTCGGCCGACGAGGACGATTATATGAAGGTCACCCGCTTCAGCCGATAAAGTGGCACCCACATTCACAAATGGTACCAGCACTTGGAAGGCATTGCAATACCTAGCGCGCGAATAGGCACTTCTTTCCCCTCCTGTTGTCATAAGCTACACATCAGAAGCGAGAAAAAAACAAACGCAAAACATGTTAAGGGTTGGCGCAAGGGCAGGTCGCCCTCTAAGGCAGGCCGCCTCTTCCGGTCTTACCGGGTCGAGATTTCGCTCGCAAAAGATAAGCGGGCCTTTAGTCTCAAGGGTTTTCATGTCGGTGGGTCCTCAAGGCGGGCAGGAGTCTGGTGAGCATTGTTCTTTGACCTCCAGGGTATACTCCTGCTAAC…	#N/A	#N/A
Chr1_A_fumigatus_Af293:532125-532527	Afu1g01720	ireA	Transmembrane protein kinase and ribonuclease involved in the unfolded protein response (UPR); under ER stress, activates the main UPR regulator HacA by splicing its mRNA; required for normal virulence	-1.72	0.000167	0.000528	CREEHA_CONTROL4_withCtrl_peak_13	46.1895	GAAATCGACTAGGGGGGAGTTAGGGGCACTAAAGAACTGAAATAACGCGAGGCAGACCAAAATAATAGGCCATTTCACACCAAGAATTCGCAATAATATATTCCGCAGCTCGATTATGGAGTACGGAGGACGGGAGTGCATTAGTCTACTACTCCGTACTCCGTGTTTCTTGTGACAGCCATGGAAGGCGACCGAAAAGGCTGAGTCGTGTGTCAGAGCGAGTCTCGACTGGCGCCAACCAACGGAGAATTGTCGCACTGCCTCCGCATCGTACACAATAGTACATCGCCCACTGTCAATTTGCGCAGAGTACCGGATCACGCCCCACAGACAGACATGCTCAAAGCAACATCTACTACCGAGTATTCATGGCATGCTCAAGCCTGTCTCAAATATACT…	CREEHA_10MMAA4_withCtrl_peak_4	14.9167	GGGAGTTAGGGGCACTAAAGAACTGAAATAACGCGAGGCAGACCAAAATAATAGGCCATTTCACACCAAGAATTCGCAATAATATATTCCGCAGCTCGATTATGGAGTACGGAGGACGGGAGTGCATTAGTCTACTACTCCGTACTCCGTGTTTCTTGTGACAGCCATGGAAGGCGACCGAAAAGGCTGAGTCGTGTGTCAGAGCGAGTCTCGACTGGCGCCAACCAACGGAGAATTGTCGCACTGCCTCCGCATCGTACACAATAGTACATCGCCCACTGTCAATTTGCGCAGAGTACCGGATCACGCCCCACAGACAGACATGCTCAAAGCAACATCTACTACCGAGTATTCATGGCATGCTCAAGCCTGTCTCAAATATACTTTCTGTCCAATAGC…	#N/A	#N/A
Chr1_A_fumigatus_Af293:650081-650681	Afu1g02190	rab11	Ras GTPase; hypoxia repressed protein	-2.07	7.75e-09	7.7e-08	CREEHA_CONTROL4_withCtrl_peak_18	64.7583	AATCATAGCAGTCCAATAGTCACCACTGAAGCTTATCATCGTCTGCAAAAAAAGACGATTTTCACTTCAAGCTTCAACCCCGATCCCGACACTAGCTAGGCCCTTGACCAAGACAGGATTCTAGTCCATAGCGGACTCCCCACCTGCGCATTGCTGATTCGTGCGCATAAGTCTGACTAGTCCGCTTGAGTTTCATGACACTTCTGGCTTATCTAGAGCGAGGTTGGCGTGTTCGTTTCTCTTCTCAGGGGTGGTGTAAGCGAGTCGGTCAGAGGATGGGAAAGTCCAGACTCGATGTTTGTCTCCAGATGCGGTTAGCCTCGGCGGCAGGTGCTACTGTAATGTTGGGCACACAGGTGTTAGATATTTTGCGAGGCTAGGATATTATTACTAAGGACA…	NA	NA	NA	#N/A	#N/A
Chr1_A_fumigatus_Af293:650081-650681	Afu1g02200	Afu1g02200	Ortholog of A. nidulans FGSC A4 : AN10073, A. niger CBS 513.88 : An01g06050, A. oryzae RIB40 : AO090005000879, Neosartorya fischeri NRRL 181 : NFIA_022450 and Aspergillus clavatus NRRL 1 : ACLA_032230	-2.07	7.75e-09	7.7e-08	CREEHA_CONTROL4_withCtrl_peak_18	64.7583	AATCATAGCAGTCCAATAGTCACCACTGAAGCTTATCATCGTCTGCAAAAAAAGACGATTTTCACTTCAAGCTTCAACCCCGATCCCGACACTAGCTAGGCCCTTGACCAAGACAGGATTCTAGTCCATAGCGGACTCCCCACCTGCGCATTGCTGATTCGTGCGCATAAGTCTGACTAGTCCGCTTGAGTTTCATGACACTTCTGGCTTATCTAGAGCGAGGTTGGCGTGTTCGTTTCTCTTCTCAGGGGTGGTGTAAGCGAGTCGGTCAGAGGATGGGAAAGTCCAGACTCGATGTTTGTCTCCAGATGCGGTTAGCCTCGGCGGCAGGTGCTACTGTAATGTTGGGCACACAGGTGTTAGATATTTTGCGAGGCTAGGATATTATTACTAAGGACA…	NA	NA	NA	#N/A	#N/A
Chr1_A_fumigatus_Af293:730747-731000	Afu1g02510	Afu1g02510	Has domain(s) with predicted RNA binding activity	-0.19	0.768	0.809	CREEHA_CONTROL4_withCtrl_peak_21	15.2638	ATTCTGAGGCTACTGCACGCCTTTGTTGGGGTGTGATGGTAGGCTTGGTAGCTCTCTCTAGGGGCTGAACTGGGCTTACTGCGGCTTGTAAGATTGGTCCTTATCTTTCTTCATCATCGGCCACTTTGAAACGACCGGCACCAGCTCAGACAAACATGCTCTGTAGCTTTGATCAGCTGCGAATGCTGAGAGTATTTGATCAGTACTCTGTAGACAGGCTCGTGCAAGGGGTCTTCTCCCAGCTGAGTTGTGCTTGTCAGGAGCGTGGGCCCCTGCACGTCTTCGTCTGCATTGAGCGGAGACATTTAATTCTTCCACAGATGTGACAGCAGATCACATCTAATCAGTGTAGGTTGTGATCACACTTGAATTATTCCGTCAGAAGAAAGGCCTGACAAA…	CREEHA_10MMAA4_withCtrl_peak_10	26.0888	GACGGCCCTTGATTGGACCTTGCTTTGCTGCTCCCTGCGTGGATTCTGAGGCTACTGCACGCCTTTGTTGGGGTGTGATGGTAGGCTTGGTAGCTCTCTCTAGGGGCTGAACTGGGCTTACTGCGGCTTGTAAGATTGGTCCTTATCTTTCTTCATCATCGGCCACTTTGAAACGACCGGCACCAGCTCAGACAAACATGCTCTGTAGCTTTGATCAGCTGCGAATGCTGAGAGTATTTGATCAGTACTCTGTAGACAGGCTCGTGCAAGGGGTCTTCTCCCAGCTGAGTTGTGCTTGTCAGGAGCGTGGGCCCCTGCACGTCTTCGTCTGCATTGAGCGGAGACATTTAATTCTTCCACAGATGTGACAGCAGATCACATCTAATCAGTGTAGGTTGT…	#N/A	#N/A
Chr1_A_fumigatus_Af293:1041710-1042057	Afu1g03610	Afu1g03610	Protein of unknown function; calcium downregulated	-2.24	0.000134	0.000436	CREEHA_CONTROL4_withCtrl_peak_41	29.4667	TTTCGGGAACCATAGCTGTCGACTTTTTGACAGAACTTTATTCCTCTCTGACTTCCCGGAGCATAAACAATATCAATCGACAGGTCGATCCTCACTTTTGCCAAGCGACAGAACTCATTCAAGTCAAATGACATTCTCCCTCACAATTGGCCGCCATATGCCCATCATGAGCGAGGTGAAACATTGCCCGATAGTACTTTGATCCAGGTAAGACTCGGCCCATCCACATCATGCCATACTCGCTCCGAGGTTATTGCTAAGTATAGTCTAGCCACCCACTACGGAGCGCCGTTTACGGGACCGGAGCACACCAATATGGGGCTTTCTCCAGAAAGCAACGAAAATTTTTTTTCCTTCTCTTTCCGTTCTAGTAGTAAGGGATCGCACGGCATCGTCTAA…	NA	NA	NA	#N/A	#N/A
Chr1_A_fumigatus_Af293:1042283-1043194	Afu1g03610	Afu1g03610	Protein of unknown function; calcium downregulated	-3.04	2e-10	2.68e-09	CREEHA_CONTROL4_withCtrl_peak_42	47.4612	CACAGAACTGTGGACGAAATAGAGGACAATCATCTGTGTGATCGACGATTTGAAACATAGCACGCAATTAATATCGATCTCTTGATGGATTCGAATGAAGGGAAGCTGCCCAACATAGCTTCTGAGGAAATAGATCCCGGCTGGAGATGGTAGTGATTACTCCTAATCCTGCAGGCGTATGCAGTTGTACGCTCGGCCATTCTTTCGGCTCCGACTCGAGACATGCATGCATTGCCGGCTCGGAATTCATCGGGTCATCTGACTACGCTCTTAATGATGATGGTGGCGGCCTGCAGTTTCGGGATTAGGCATTGGATATGACCTCAGGCGAACTGTTGATGGCGTCTCTACGGAGTAGAAATTGACAGTGTCTATAGAATCAGATGCAGCATATTCTTT…	NA	NA	NA	#N/A	#N/A
Chr1_A_fumigatus_Af293:1400052-1400623	Afu1g04920	sha1	Putative calmodulin-binding protein	-1.67	8.08e-11	1.24e-09	CREEHA_CONTROL4_withCtrl_peak_64	110.772	GGAGGACATCCCTTTAAGCATATCCTGCTGACCTCCGATTTTCCCAAAAGGGAAGATACAGAGGACCAGCATAACTGTGCATTGAGTACTGATCTTGGCGGCTCTTGGCGGAGCTCTTGGCTGCCTCGTCAAGTATGCAGTGTGCTCCCTTGAATTTGGAATTCGCCCGGTGGAATGCATTATGCAGGCGATCAGGAGATCGCGATGATGTGCGAGGTTGATTTGCTCCGTCTGCCAGTTCTGATGGTCTCCGGACTCCGTACACCATACACCGTTTGCCGTACAACTTCGGAGATCTATAGTTATCTCACCGAGTCCGTAGAACGATCGGGACCTCTTGGGTCCAGGGCTATCTGGAATGCTTCCAGGTCCATTGACACTTCGGGCTGAGCCTGGCCA…	CREEHA_10MMAA4_withCtrl_peak_37	31.7168	GAGGACATCCCTTTAAGCATATCCTGCTGACCTCCGATTTTCCCAAAAGGGAAGATACAGAGGACCAGCATAACTGTGCATTGAGTACTGATCTTGGCGGCTCTTGGCGGAGCTCTTGGCTGCCTCGTCAAGTATGCAGTGTGCTCCCTTGAATTTGGAATTCGCCCGGTGGAATGCATTATGCAGGCGATCAGGAGATCGCGATGATGTGCGAGGTTGATTTGCTCCGTCTGCCAGTTCTGATGGTCTCCGGACTCCGTACACCATACACCGTTTGCCGTACAACTTCGGAGATCTATAGTTATCTCACCGAGTCCGTAGAACGATCGGGACCTCTTGGGTCCAGGGCTATCTGGAATGCTTCCAGGTCCATTGACACTTCGGGCTGAGCCTGGCCAA…	#N/A	#N/A
Chr1_A_fumigatus_Af293:1400833-1401714	Afu1g04920	sha1	Putative calmodulin-binding protein	-1.75	1.2e-07	8.47e-07	CREEHA_CONTROL4_withCtrl_peak_65	62.2761	GATCGAAGCAACTGTCAAAAAGGAAATGCTGTCTGTGCCCTTTGATCAGTTCGTTCAGTTGCAGCTTTGCTTCTGTTGGTGCACCGTTAGTGTTTATCTTACTACATCTGGCAACACTTGCATGTACCAAGAGTGCCTGAGCGAAACGCAGTTGGCAATTCTCAACGTGTTGGGGTGGAGAGCGCAACCCGCGAACTGGCTACTCACGTAAATCCCTCATACAAAATGTGCTTGCGGTTAATAAGGGGCCCCGTCGTTCGGCGTATCAAATGCTGGGCCGACGTCGGCCACTGAGACATACAACGCCAGTAACGATTATTATTCATCCATACGGACTTTGGCGGTGCGGACTAATGCTAAGTTACCTAATCCTCTATGGTCATAATCCTCACACAGGCT…	CREEHA_10MMAA4_withCtrl_peak_39	15.0407	CATCATCCTTTGTACAATTCAGTAGCCTCCACTTACCCTGGGTCTTAATGTAGTTTGCCATTTGCCGTATTGTATCCCAGCAATTCAATCGGGGAATCCACACTCCGCGATAGGATATCCCGTATGCCACATAGGCTAATTCATAGAGGCGGGTAGCCACGCTTGCAATATCTTTTTGCGATCCACCGGTGACCGAATGTGGAAGGGACAGGAGCAGCCAGTTAGACAGCCAGCATGAAGCAATGCGGGAGCCCTTCGCCTTCCACCGGTAAGATCCCATATCGGTCGGCTTTGATGTGCTGACCACGAGTTCCCAGGTGGCCACATGCCACTGTTTGTTGAGCCGTATGATTGGACCTTACTCGGAGTTTCAGAGGATAGTATTGATTTTATCCCACA…	#N/A	#N/A
Chr1_A_fumigatus_Af293:1402069-1402564	Afu1g04930	Afu1g04930	Ortholog of A. nidulans FGSC A4 : AN0412, A. niger CBS 513.88 : An01g04030, A. oryzae RIB40 : AO090003000843, Aspergillus wentii : Aspwe1_0106315 and Aspergillus sydowii : Aspsy1_0640521	-2.05	4.19e-07	2.57e-06	CREEHA_CONTROL4_withCtrl_peak_66	46.8738	GTCAACATGAGACATCTTGCCAGCTGATATCCTGAGATGCATTTCACTCGCTCGGATCCTGAAAGTAGAGACGAGGGAAAGCCGTCAAATCCTCATCAGATTGGCTGATGAGGGTAGAAACAACAACCGCAATAGCAATCTGGCACAGGTGGGGGTATCCTTGATGTGTAGGAAGCTTGACCAAGACTTTGGCCGATGGGCTTCCGTTGATTCGCAAACATGATCCGTAGCTGGCTGGTGGTCCCGCAGTGAAGGCTGGCGAACTGACCATTTGGCGTTCAAAACTCGCGCTCTCATCATCAATCAGAGGGCTGCTTTTTTTACTTTTTCTGACCGCTTCTCTGGCGTCAACCTTCATGATCCAACCTCAGGCTGAGACTGTCAGCTGTCCAGCCAACA…	CREEHA_10MMAA4_withCtrl_peak_40	8.92234	TTGTCAACATGAGACATCTTGCCAGCTGATATCCTGAGATGCATTTCACTCGCTCGGATCCTGAAAGTAGAGACGAGGGAAAGCCGTCAAATCCTCATCAGATTGGCTGATGAGGGTAGAAACAACAACCGCAATAGCAATCTGGCACAGGTGGGGGTATCCTTGATGTGTAGGAAGCTTGACCAAGACTTTGGCCGATGGGCTTCCGTTGATTCGCAAACATGATCCGTAGCTGGCTGGTGGTCCCGCAGTGAAGGCTGGCGAACTGACCATTTGGCGTTCAAAACTCGCGCTCTCATCATCAATCAGAGGGCTGCTTTTTTTACTTTTTCTGACCGCTTCTCTGGCGTCAACCTTCATGATCCAACCTCAGGCTGAGACTGTCAGCTGTCCAGCCAA…	#N/A	#N/A
Chr1_A_fumigatus_Af293:1403731-1404070	Afu1g04930	Afu1g04930	Ortholog of A. nidulans FGSC A4 : AN0412, A. niger CBS 513.88 : An01g04030, A. oryzae RIB40 : AO090003000843, Aspergillus wentii : Aspwe1_0106315 and Aspergillus sydowii : Aspsy1_0640521	-1.97	0.000155	0.000493	CREEHA_CONTROL4_withCtrl_peak_67	39.0224	TCCAGAGTAGTACTAGTGTTATCCACTTGAGCCAAAGTAGTAGGTTCAGGATTAGGAACCATACAGAGTGCAGGTAATCTTAATCGCCAACCCAGCGATGAGGATAGCACTAAACCATCCAGTAAGGTAGTTGACTTTAGATCGAATTGAGTAATACCACCTCGTAAGGGAACGTAACATTTGAAACCTTACAGTCTTGGGGTGATTTTGACGGTGTTTGTATTGCCCTTTGAGCCCTCGCCGCCCCTTTTGTGTGAGCCCTGAGTCAGTCTGCCGCCACGCCCTTACACAGGTGGTAATGGACTTACGCCTTGTGAAATACCTAAGGAAACCCGGAAAGGGCATAGTGCTTCCCTACTGAGGGCTAGCGACTACCTCGAAAAGCGCACTGCAGAGAAC…	NA	NA	NA	#N/A	#N/A
Chr1_A_fumigatus_Af293:1404560-1404989	Afu1g04930	Afu1g04930	Ortholog of A. nidulans FGSC A4 : AN0412, A. niger CBS 513.88 : An01g04030, A. oryzae RIB40 : AO090003000843, Aspergillus wentii : Aspwe1_0106315 and Aspergillus sydowii : Aspsy1_0640521	-1.58	0.0018	0.00432	CREEHA_CONTROL4_withCtrl_peak_68	37.029	ATGAATGAAACCCAGAGACATTCATGGACTACTTGGTTCATCATTCTTTCGTGTGCGCGCACTTGACACTCCATTATTGCCATCAAGTTGTCTCCGTTATTGCTCGTATTATACCCTCCAAGTACTCCGTACGGAGTACAGATCGTACATCAGCAATATTACTGTGTGACAATACATTTCACGGTGAGTTAGCCGCAGGAACCGAAGCATTCACTGGGAACAAGAGACACGGTGGGTCGTTTCTTGGCGGGGTTGAGTTGGACTGAGCGTTAAGTGGCCGCCTGCAGAAGGAAAGAAGCCCAGGAGAAGATCACCAGAGTGTCACAAATCGATTTTAAATTTTTGTGATTTTTTTTTTTTTCTCCCTTTAACAGTGGCGACCCACTCACTCCAATGACC…	CREEHA_10MMAA4_withCtrl_peak_41	12.4601	GTGCGCGCACTTGACACTCCATTATTGCCATCAAGTTGTCTCCGTTATTGCTCGTATTATACCCTCCAAGTACTCCGTACGGAGTACAGATCGTACATCAGCAATATTACTGTGTGACAATACATTTCACGGTGAGTTAGCCGCAGGAACCGAAGCATTCACTGGGAACAAGAGACACGGTGGGTCGTTTCTTGGCGGGGTTGAGTTGGACTGAGCGTTAAGTGGCCGCCTGCAGAAGGAAAGAAGCCCAGGAGAAGATCACCAGAGTGTCACAAATCGATTTTAAATTTTTGTGATTTTTTTTTTTTTCTCCCTTTAACAGTGGCGACCCACTCACTCCAATGACCAAAGCAGCTTCCTAAACCTGGTGCCGCTCTCCCGCCCCGTCATAGAAAAAAC…	#N/A	#N/A
Chr1_A_fumigatus_Af293:1420755-1421503	Afu1g04970	Afu1g04970	Ortholog(s) have triglyceride lipase activity, role in cellular detoxification, triglyceride mobilization and lipid droplet localization	-3.16	3.18e-18	1.22e-16	CREEHA_CONTROL4_withCtrl_peak_69	59.8904	AATGCCCCGTGGCGATCATAGGTACAGTGCACCTCCAAGCGGTAACTCACCAGACGGAGTAATGCATAGTAATCGACTATTCAAGGGTCAACTCCCATGCTATGAACGCAGCGCCAAGCAGAGATTCGGCACCGGCTAGTGGTATGTACACGATGCGTGCATATGTAGCGTGCACATACCCATCATACCAAGGCCGTGAAAAATGACCGATCTTCATGCACGAGTCAGAAAGAGGAAGAGGTCCGGCGTAACAGGCGGGATCACGAGTGCGATTGGGCGGTGCGGCCGTTCCATGGAGGGGATGGCACAATTAAGATTAAGAGCCATGCAGGTTGCTGTTTCTGGCAAGGTGATTGTCCTTTGTTTAGTAACAGTTCGGAAAATAGATTCCTCGAAAAC…	NA	NA	NA	#N/A	#N/A
Chr1_A_fumigatus_Af293:1735135-1735789	Afu1g06020	Afu1g06020	Ortholog of A. nidulans FGSC A4 : AN4206, A. niger CBS 513.88 : An18g03870, Aspergillus wentii : Aspwe1_0026071, Aspergillus sydowii : Aspsy1_0059171 and Aspergillus terreus NIH2624 : ATET_03025	-2.26	2.42e-08	2.07e-07	CREEHA_CONTROL4_withCtrl_peak_86	30.2501	CGTTGGAGACACCAGCCAACGATAATTCGACGTTCCTGAATGAAAAAGGTTGCATGTAAAACTAACTCCGCACATGAGAGATGTGATCTCTAATGCTCCGCTCCTCCTTATTAGCGAATAAGGCGCAAGAGTAGAGAAGCTCCTGAAAAGGAAAATCAAGGGGAATGACGAACCTGTCTCAGTCCTCCGTATTGTGGGACGAGAGCGGAGGGGAGCCAGGTGCGTGAGCCAATTCTAGACCGCGACTGCAGCAACCACCTGCAATGGGTGAGGCAAGATACAGAGAGAGGCGGACCATTAAAAAACAGGGCCTCTCGGGCGATGTGATTGGATCTGAATGTCAACCCCGGCAAAGGCGAAGGTGATGGGACTCTGTCAACCTATAAGGAGGAGAGTTCA…	CREEHA_10MMAA4_withCtrl_peak_52	8.43779	GCGAGGATCGGATCGATGAGGGGTGTAGCCGTGGATTCGTTGGAGACACCAGCCAACGATAATTCGACGTTCCTGAATGAAAAAGGTTGCATGTAAAACTAACTCCGCACATGAGAGATGTGATCTCTAATGCTCCGCTCCTCCTTATTAGCGAATAAGGCGCAAGAGTAGAGAAGCTCCTGAAAAGGAAAATCAAGGGGAATGACGAACCTGTCTCAGTCCTCCGTATTGTGGGACGAGAGCGGAGGGGAGCCAGGTGCGTGAGCCAATTCTAGACCGCGACTGCAGCAACCACCTGCAATGGGTGAGGCAAGATACAGAGAGAGGCGGACCATTAAAAAACAGGGCCTCTCGGGCGATGTGATTGGATCTGAATGTCAACCCCGGCAAAGGCGAAGG…	#N/A	#N/A
Chr1_A_fumigatus_Af293:1821277-1821645	Afu1g06330	Afu1g06330	Has domain(s) with predicted DNA-binding transcription factor activity, sequence-specific DNA binding activity and role in regulation of transcription, DNA-templated	-1.02	0.0404	0.0656	CREEHA_CONTROL4_withCtrl_peak_89	27.1586	GGGGTTGAAGGCACACAGAGGAGCAACTCTAAAATCTAGATACCTTGCGTGGAGGAGACAATCAATCACTTTTAAAGTAGCAGAATAAAGAAAACATGGAAGTGGAGTTGGCGCTGGTGCTGAGAAACAACGGTAGCTCATGGGGCATCGATCACAGTCCCGGCCCAATCTGCGCTGTACACATCAAAGCTCAGTTGCCCGACTTCATAGCAACCGGCGCCTTTGCCGTTGTCTAGTAAACAAAGCATGACGACGGCGCATCTGCCGGCGGTGAGAGGTTTGTCCGGGAGGAGCGGGAATTAGTCCTCTTGGAGAAATATTCCCAAAACAGTCTAGCTGCGGCTAGTCGGTAAGCTGGCCAATGGAATCGGTGCACACAATTGTTCCATCTTGCCCTGA…	CREEHA_10MMAA4_withCtrl_peak_53	22.7377	ACAGCAGGGTAAACAATGAAGACAAAGGGACAATGCAACGTGCAATGGGGTTGAAGGCACACAGAGGAGCAACTCTAAAATCTAGATACCTTGCGTGGAGGAGACAATCAATCACTTTTAAAGTAGCAGAATAAAGAAAACATGGAAGTGGAGTTGGCGCTGGTGCTGAGAAACAACGGTAGCTCATGGGGCATCGATCACAGTCCCGGCCCAATCTGCGCTGTACACATCAAAGCTCAGTTGCCCGACTTCATAGCAACCGGCGCCTTTGCCGTTGTCTAGTAAACAAAGCATGACGACGGCGCATCTGCCGGCGGTGAGAGGTTTGTCCGGGAGGAGCGGGAATTAGTCCTCTTGGAGAAATATTCCCAAAACAGTCTAGCTGCGGCTAGTCGGTAA…	#N/A	#N/A
Chr1_A_fumigatus_Af293:1821277-1821645	Afu1g06330	Afu1g06330	Has domain(s) with predicted DNA-binding transcription factor activity, sequence-specific DNA binding activity and role in regulation of transcription, DNA-templated	-1.02	0.0404	0.0656	CREEHA_CONTROL4_withCtrl_peak_89	27.1586	GGGGTTGAAGGCACACAGAGGAGCAACTCTAAAATCTAGATACCTTGCGTGGAGGAGACAATCAATCACTTTTAAAGTAGCAGAATAAAGAAAACATGGAAGTGGAGTTGGCGCTGGTGCTGAGAAACAACGGTAGCTCATGGGGCATCGATCACAGTCCCGGCCCAATCTGCGCTGTACACATCAAAGCTCAGTTGCCCGACTTCATAGCAACCGGCGCCTTTGCCGTTGTCTAGTAAACAAAGCATGACGACGGCGCATCTGCCGGCGGTGAGAGGTTTGTCCGGGAGGAGCGGGAATTAGTCCTCTTGGAGAAATATTCCCAAAACAGTCTAGCTGCGGCTAGTCGGTAAGCTGGCCAATGGAATCGGTGCACACAATTGTTCCATCTTGCCCTGA…	CREEHA_10MMAA4_withCtrl_peak_53	22.7377	ACAGCAGGGTAAACAATGAAGACAAAGGGACAATGCAACGTGCAATGGGGTTGAAGGCACACAGAGGAGCAACTCTAAAATCTAGATACCTTGCGTGGAGGAGACAATCAATCACTTTTAAAGTAGCAGAATAAAGAAAACATGGAAGTGGAGTTGGCGCTGGTGCTGAGAAACAACGGTAGCTCATGGGGCATCGATCACAGTCCCGGCCCAATCTGCGCTGTACACATCAAAGCTCAGTTGCCCGACTTCATAGCAACCGGCGCCTTTGCCGTTGTCTAGTAAACAAAGCATGACGACGGCGCATCTGCCGGCGGTGAGAGGTTTGTCCGGGAGGAGCGGGAATTAGTCCTCTTGGAGAAATATTCCCAAAACAGTCTAGCTGCGGCTAGTCGGTAA…	#N/A	#N/A
Chr1_A_fumigatus_Af293:1821277-1821645	Afu1g06340	Afu1g06340	Putative 60S ribosomal protein L27	-1.02	0.0404	0.0656	CREEHA_CONTROL4_withCtrl_peak_89	27.1586	GGGGTTGAAGGCACACAGAGGAGCAACTCTAAAATCTAGATACCTTGCGTGGAGGAGACAATCAATCACTTTTAAAGTAGCAGAATAAAGAAAACATGGAAGTGGAGTTGGCGCTGGTGCTGAGAAACAACGGTAGCTCATGGGGCATCGATCACAGTCCCGGCCCAATCTGCGCTGTACACATCAAAGCTCAGTTGCCCGACTTCATAGCAACCGGCGCCTTTGCCGTTGTCTAGTAAACAAAGCATGACGACGGCGCATCTGCCGGCGGTGAGAGGTTTGTCCGGGAGGAGCGGGAATTAGTCCTCTTGGAGAAATATTCCCAAAACAGTCTAGCTGCGGCTAGTCGGTAAGCTGGCCAATGGAATCGGTGCACACAATTGTTCCATCTTGCCCTGA…	CREEHA_10MMAA4_withCtrl_peak_53	22.7377	ACAGCAGGGTAAACAATGAAGACAAAGGGACAATGCAACGTGCAATGGGGTTGAAGGCACACAGAGGAGCAACTCTAAAATCTAGATACCTTGCGTGGAGGAGACAATCAATCACTTTTAAAGTAGCAGAATAAAGAAAACATGGAAGTGGAGTTGGCGCTGGTGCTGAGAAACAACGGTAGCTCATGGGGCATCGATCACAGTCCCGGCCCAATCTGCGCTGTACACATCAAAGCTCAGTTGCCCGACTTCATAGCAACCGGCGCCTTTGCCGTTGTCTAGTAAACAAAGCATGACGACGGCGCATCTGCCGGCGGTGAGAGGTTTGTCCGGGAGGAGCGGGAATTAGTCCTCTTGGAGAAATATTCCCAAAACAGTCTAGCTGCGGCTAGTCGGTAA…	#N/A	#N/A
Chr1_A_fumigatus_Af293:1821277-1821645	Afu1g06340	Afu1g06340	Putative 60S ribosomal protein L27	-1.02	0.0404	0.0656	CREEHA_CONTROL4_withCtrl_peak_89	27.1586	GGGGTTGAAGGCACACAGAGGAGCAACTCTAAAATCTAGATACCTTGCGTGGAGGAGACAATCAATCACTTTTAAAGTAGCAGAATAAAGAAAACATGGAAGTGGAGTTGGCGCTGGTGCTGAGAAACAACGGTAGCTCATGGGGCATCGATCACAGTCCCGGCCCAATCTGCGCTGTACACATCAAAGCTCAGTTGCCCGACTTCATAGCAACCGGCGCCTTTGCCGTTGTCTAGTAAACAAAGCATGACGACGGCGCATCTGCCGGCGGTGAGAGGTTTGTCCGGGAGGAGCGGGAATTAGTCCTCTTGGAGAAATATTCCCAAAACAGTCTAGCTGCGGCTAGTCGGTAAGCTGGCCAATGGAATCGGTGCACACAATTGTTCCATCTTGCCCTGA…	CREEHA_10MMAA4_withCtrl_peak_53	22.7377	ACAGCAGGGTAAACAATGAAGACAAAGGGACAATGCAACGTGCAATGGGGTTGAAGGCACACAGAGGAGCAACTCTAAAATCTAGATACCTTGCGTGGAGGAGACAATCAATCACTTTTAAAGTAGCAGAATAAAGAAAACATGGAAGTGGAGTTGGCGCTGGTGCTGAGAAACAACGGTAGCTCATGGGGCATCGATCACAGTCCCGGCCCAATCTGCGCTGTACACATCAAAGCTCAGTTGCCCGACTTCATAGCAACCGGCGCCTTTGCCGTTGTCTAGTAAACAAAGCATGACGACGGCGCATCTGCCGGCGGTGAGAGGTTTGTCCGGGAGGAGCGGGAATTAGTCCTCTTGGAGAAATATTCCCAAAACAGTCTAGCTGCGGCTAGTCGGTAA…	#N/A	#N/A
Chr1_A_fumigatus_Af293:1850411-1851077	Afu1g06440	Afu1g06440	Has domain(s) with predicted role in transmembrane transport and integral component of membrane localization	-1.39	5.96e-05	0.000211	CREEHA_CONTROL4_withCtrl_peak_94	35.1427	CTGAGCTCGGAATAAATTCCGTGATAAGCAGTTACCAGCTCTCCAGAGTCTAGACTGAATACTTCAATTACACAATTGACTGAGATCGAAAAAAGGTTATCAATGCCCCAGATATGCAGATTCAGAATACGCTCCACAGTCCCAGTCCAGTACGTACGTAGTAGTACTCCATATTGAGTTGGGGGACACTTGAGTCTGGGGAGAATGTGACTTTTCCCGCTCGGCGTTTTCTCCGCTAAAAGCCTTCGTTGATTGGCAAGAGAGTTGGACGGGGTCCATTCACTCTGGCCACTTAGAAACGCCAGGTTCCGGTTTGCCGCGATGCCGGTTTGCCGATTACTCGAGACATCCCTTATGACTTAGCGTCGAGAAGGCAATAAGGCATCAGGATATGTGCCA…	CREEHA_10MMAA4_withCtrl_peak_56	17.7523	AGCTCTCCAGAGTCTAGACTGAATACTTCAATTACACAATTGACTGAGATCGAAAAAAGGTTATCAATGCCCCAGATATGCAGATTCAGAATACGCTCCACAGTCCCAGTCCAGTACGTACGTAGTAGTACTCCATATTGAGTTGGGGGACACTTGAGTCTGGGGAGAATGTGACTTTTCCCGCTCGGCGTTTTCTCCGCTAAAAGCCTTCGTTGATTGGCAAGAGAGTTGGACGGGGTCCATTCACTCTGGCCACTTAGAAACGCCAGGTTCCGGTTTGCCGCGATGCCGGTTTGCCGATTACTCGAGACATCCCTTATGACTTAGCGTCGAGAAGGCAATAAGGCATCAGGATATGTGCCAGTTGGGCATGATTCTTGATCGCAGATTGTCATCCAC…	#N/A	#N/A
Chr1_A_fumigatus_Af293:1912136-1912722	Afu1g06670	Afu1g06670	Transcript up-regulated in conidia exposed to neutrophils	-1.32	0.00272	0.00621	CREEHA_CONTROL4_withCtrl_peak_99	34.4764	TGAACTCTGCAGATCGACCGTGCATTGAGTCTAGGTAAAGGTACCCTCCAAGAGACCGTTAAATCGCCGATTCGCCGTTATCTGACTACGTATGTACCTGCGTCAGTCTCATGCAAGGATGATCTCAAGGCGTTACGGCTATTCAGGCTGTCCAGTCTCCTAGTGATTTGCTGCCATGATCTGCAAATATCTGCTATAAGATCAGCCCACCTCATCGCTTGTCACGGTCCCTCCCACCTTCCATCCTTGGTTGGACTGAACCGTCCGATTCGCCACCCCGAGGGAAACCTGCAGACGCTCCTCGGGGTAGCCGTTATCAGGCTATCGCCTTCTCGGATTATCATAGGCTCAGTCTTTCTTCCCTTATCGCCATGTAGCTGGCTCTATAGGCAACGAATA…	CREEHA_10MMAA4_withCtrl_peak_58	10.5643	CTTGGCTAGCTACTGAACTCTGCAGATCGACCGTGCATTGAGTCTAGGTAAAGGTACCCTCCAAGAGACCGTTAAATCGCCGATTCGCCGTTATCTGACTACGTATGTACCTGCGTCAGTCTCATGCAAGGATGATCTCAAGGCGTTACGGCTATTCAGGCTGTCCAGTCTCCTAGTGATTTGCTGCCATGATCTGCAAATATCTGCTATAAGATCAGCCCACCTCATCGCTTGTCACGGTCCCTCCCACCTTCCATCCTTGGTTGGACTGAACCGTCCGATTCGCCACCCCGAGGGAAACCTGCAGACGCTCCTCGGGGTAGCCGTTATCAGGCTATCGCCTTCTCGGATTATCATAGGCTCAGTCTTTCTTCCCTTATCGCCATGTAGCTGGCTCTA…	-1.18157	#N/A
Chr1_A_fumigatus_Af293:1933773-1934093	Afu1g06770	Afu1g06770	40S ribosomal protein S26	-2.18	1.86e-05	7.74e-05	CREEHA_CONTROL4_withCtrl_peak_100	47.2147	CTGTCGGGTTTGGTTGTCGTAAGGCACTGGACACTCTCGATCACTAGTCGTGAATGAGGTTGTGCCGGTTTGTGTGGAAGCCCTATGCCCTTAAGCGAGCCTCGGTCACGGGATAATGGCAGTGCGTCAGGTGCTAAGGCATTCTAAATTGGTGGCCTGATGTCCTGAAACCAATTAGATCATCACGTGCAGATCTAGTTCATGTCGAAGAGCCTAAAATAGCCTAGCGGCCGGGTCGTCCCAGCATTACGGGTCTTACGGTACTCGCGTACGGTCCACGGATATGTACCTAACCATTCCTGACGGGGACTCGTACCACTCTGTGGTGTCAACGGAGCGGCTCCCGTGAATGGGGCGTATTGTTATTACCCATTGTTTATCCTGCCCAACTCTGGCTGT…	NA	NA	NA	#N/A	#N/A
Chr1_A_fumigatus_Af293:1933773-1934093	Afu1g06780	Afu1g06780	Ortholog of A. nidulans FGSC A4 : AN5716, A. niger CBS 513.88 : An18g05820, A. oryzae RIB40 : AO090001000762, Aspergillus wentii : Aspwe1_0038300 and Aspergillus sydowii : Aspsy1_0043718	-2.18	1.86e-05	7.74e-05	CREEHA_CONTROL4_withCtrl_peak_100	47.2147	CTGTCGGGTTTGGTTGTCGTAAGGCACTGGACACTCTCGATCACTAGTCGTGAATGAGGTTGTGCCGGTTTGTGTGGAAGCCCTATGCCCTTAAGCGAGCCTCGGTCACGGGATAATGGCAGTGCGTCAGGTGCTAAGGCATTCTAAATTGGTGGCCTGATGTCCTGAAACCAATTAGATCATCACGTGCAGATCTAGTTCATGTCGAAGAGCCTAAAATAGCCTAGCGGCCGGGTCGTCCCAGCATTACGGGTCTTACGGTACTCGCGTACGGTCCACGGATATGTACCTAACCATTCCTGACGGGGACTCGTACCACTCTGTGGTGTCAACGGAGCGGCTCCCGTGAATGGGGCGTATTGTTATTACCCATTGTTTATCCTGCCCAACTCTGGCTGT…	NA	NA	NA	#N/A	#N/A
Chr1_A_fumigatus_Af293:1947967-1948387	Afu1g06830	rpp1	Putative 60s acidic ribosomal protein superfamily member; putative ribosomal stalk protein	-2.71	1.92e-12	3.92e-11	CREEHA_CONTROL4_withCtrl_peak_101	93.6812	GTAGATTGGAAGCTGTCGGAATGAGGGGTGTTTCTATGATGGCATCATCCTTTCCCTGTTGGGACTAGGCCAAAATCACGGGAAAAGGCTGGAACTAAACCCGATCGGGGCAGCCCTAAGCGAGGGCTTTTGCACCAAACACACAACTTCCGCTCTGGGAACAAGTGCCAGCCCGACCATCTCCATCGACAAGACAGTAGAAAAAAAGTCTCCGTCTTCCTCTTCCTCTCTCCTCCCATCCCCATCCCTCTCGAGACTCCCAGTCAAGTCCAACCCGTCGACCACCATGTCTACTGCCGAGCTCGCTTGCTCCTACGCCGCCCTCATCCTCGCCGATGATGGCGTCGAGATCACCGTACGTATTGGTCCATGAATTTCTCGAATATCTGCGGCTTGGAA…	CREEHA_10MMAA4_withCtrl_peak_60	20.2451	CTCTAGCTACAAGTAGTAGATTGGAAGCTGTCGGAATGAGGGGTGTTTCTATGATGGCATCATCCTTTCCCTGTTGGGACTAGGCCAAAATCACGGGAAAAGGCTGGAACTAAACCCGATCGGGGCAGCCCTAAGCGAGGGCTTTTGCACCAAACACACAACTTCCGCTCTGGGAACAAGTGCCAGCCCGACCATCTCCATCGACAAGACAGTAGAAAAAAAGTCTCCGTCTTCCTCTTCCTCTCTCCTCCCATCCCCATCCCTCTCGAGACTCCCAGTCAAGTCCAACCCGTCGACCACCATGTCTACTGCCGAGCTCGCTTGCTCCTACGCCGCCCTCATCCTCGCCGATGATGGCGTCGAGATCACCGTACGTATTGGTCCATGAATTTCTCGAAT…	#N/A	#N/A
Chr1_A_fumigatus_Af293:1975989-1976313	Afu1g06930	Afu1g06930	Ortholog of A. nidulans FGSC A4 : AN5730, A. oryzae RIB40 : AO090003000083, Aspergillus wentii : Aspwe1_0109001, Aspergillus sydowii : Aspsy1_0043701 and Aspergillus terreus NIH2624 : ATET_02925	-1.42	0.00498	0.0106	CREEHA_CONTROL4_withCtrl_peak_104	25.1109	AAAAGAAAAAGGGTCAAACAGCACCTCTTATTCCAGTAGGTGGCAGTGTGACCAACCTAAGCTTTATGGTTTCCCATAGTCTTGGTTTGGTGAAATTCGAAAAACTAGCGCAAGTGAAATTTATCGAAACCCTATGTACGAATGTAAAGTAAAGGGGGGACCATGACGGAAAGCTGGGGCCATCCGTCTCGGACGCTAGTTCGCTTACAGAATTACCTGCAGCCATCCATCATTCCACCCATGGATCTGTCCGACCTTGGGCTGTGCGGACTGAGGCAGTTAATATAATTTTTGAATCTCACATCAACCAGTCCTACCCCTGCATCATCACTGCTGTGAGGAGCGTCATTGCCACTGGATGCGGTGCAGACTATGCATATGGTATCACGGACAACCAGA…	CREEHA_10MMAA4_withCtrl_peak_63	11.798	AAGCAAAAAAAAAAAAAGAAAAAGGGTCAAACAGCACCTCTTATTCCAGTAGGTGGCAGTGTGACCAACCTAAGCTTTATGGTTTCCCATAGTCTTGGTTTGGTGAAATTCGAAAAACTAGCGCAAGTGAAATTTATCGAAACCCTATGTACGAATGTAAAGTAAAGGGGGGACCATGACGGAAAGCTGGGGCCATCCGTCTCGGACGCTAGTTCGCTTACAGAATTACCTGCAGCCATCCATCATTCCACCCATGGATCTGTCCGACCTTGGGCTGTGCGGACTGAGGCAGTTAATATAATTTTTGAATCTCACATCAACCAGTCCTACCCCTGCATCATCACTGCTGTGAGGAGCGTCATTGCCACTGGATGCGGTGCAGACTATGCATATGGTATC…	#N/A	#N/A
Chr1_A_fumigatus_Af293:2046685-2048071	Afu1g07210	Afu1g07210	Ortholog of A. nidulans FGSC A4 : AN5145, A. oryzae RIB40 : AO090012000975, Aspergillus wentii : Aspwe1_0520822, Aspergillus sydowii : Aspsy1_0091604 and Aspergillus terreus NIH2624 : ATET_10152	-2.3	1.03e-16	3.41e-15	CREEHA_CONTROL4_withCtrl_peak_108	74.2261	GTCGTCAGCAGGGAAACCGACAGTTCTTTTCTGAACTCGGAGAAGACGGGGTTCCTCGTCACAAATTCAAGACGAGTGGGAACGCAGTGCTGGTCCTTACAGCCCTGAGTGTGGCTGCGTATGCAACCCTCATTGCGCTGACTGTGCGGCTGGGCCGATAAATTCAGGGCAGCGGACAGTAAGGGGCGTCGCGTAACCTAACCTCTATCAAACTATCTAACTGGAGAACGGCGTGCGTCGGCAACTTTGGGAGCCTCCCCCTGCGTGACTGCCAAGCGCCAAGAATCCCGCAGAATGTGACTGCTTGCGTTACCCTCAGCCGGTACTTTTTCGAAATTCATACGATTGGAGCGGATGGTGAACCAACGGGGCGACCTCGACATAATAAACTTCCAAGTT…	CREEHA_10MMAA4_withCtrl_peak_67	8.42201	TTTCCGTCGTCAGCAGGGAAACCGACAGTTCTTTTCTGAACTCGGAGAAGACGGGGTTCCTCGTCACAAATTCAAGACGAGTGGGAACGCAGTGCTGGTCCTTACAGCCCTGAGTGTGGCTGCGTATGCAACCCTCATTGCGCTGACTGTGCGGCTGGGCCGATAAATTCAGGGCAGCGGACAGTAAGGGGCGTCGCGTAACCTAACCTCTATCAAACTATCTAACTGGAGAACGGCGTGCGTCGGCAACTTTGGGAGCCTCCCCCTGCGTGACTGCCAAGCGCCAAGAATCCCGCAGAATGTGACTGCTTGCGTTACCCTCAGCCGGTACTTTTTCGAAATTCATACGATTGGAGCGGATGGTGAACCAACGGGGCGACCTCGACATAATAAACTTCC…	#N/A	#N/A
Chr1_A_fumigatus_Af293:2046685-2048071	Afu1g07200	Afu1g07200	Has domain(s) with predicted catalytic activity, heme binding, oxidoreductase activity	-2.3	1.03e-16	3.41e-15	CREEHA_CONTROL4_withCtrl_peak_108	74.2261	GTCGTCAGCAGGGAAACCGACAGTTCTTTTCTGAACTCGGAGAAGACGGGGTTCCTCGTCACAAATTCAAGACGAGTGGGAACGCAGTGCTGGTCCTTACAGCCCTGAGTGTGGCTGCGTATGCAACCCTCATTGCGCTGACTGTGCGGCTGGGCCGATAAATTCAGGGCAGCGGACAGTAAGGGGCGTCGCGTAACCTAACCTCTATCAAACTATCTAACTGGAGAACGGCGTGCGTCGGCAACTTTGGGAGCCTCCCCCTGCGTGACTGCCAAGCGCCAAGAATCCCGCAGAATGTGACTGCTTGCGTTACCCTCAGCCGGTACTTTTTCGAAATTCATACGATTGGAGCGGATGGTGAACCAACGGGGCGACCTCGACATAATAAACTTCCAAGTT…	CREEHA_10MMAA4_withCtrl_peak_67	8.42201	TTTCCGTCGTCAGCAGGGAAACCGACAGTTCTTTTCTGAACTCGGAGAAGACGGGGTTCCTCGTCACAAATTCAAGACGAGTGGGAACGCAGTGCTGGTCCTTACAGCCCTGAGTGTGGCTGCGTATGCAACCCTCATTGCGCTGACTGTGCGGCTGGGCCGATAAATTCAGGGCAGCGGACAGTAAGGGGCGTCGCGTAACCTAACCTCTATCAAACTATCTAACTGGAGAACGGCGTGCGTCGGCAACTTTGGGAGCCTCCCCCTGCGTGACTGCCAAGCGCCAAGAATCCCGCAGAATGTGACTGCTTGCGTTACCCTCAGCCGGTACTTTTTCGAAATTCATACGATTGGAGCGGATGGTGAACCAACGGGGCGACCTCGACATAATAAACTTCC…	#N/A	#N/A
Chr1_A_fumigatus_Af293:2093730-2094060	Afu1g07400	Afu1g07400	Has domain(s) with predicted role in anaphase-promoting complex-dependent catabolic process, regulation of mitotic metaphase/anaphase transition and anaphase-promoting complex localization	-1.81	5.48e-05	0.000197	CREEHA_CONTROL4_withCtrl_peak_113	25.0644	TACTGCCTCCATAACTTGTGTACAAGCTCGTACCGTGTATGTATTATTACGATAAGTTTCATCGTCCAACTTGCTGAGCAAAGCCGGGTAAATTACTGGCACGGAGCAGTTACCGTTGGTCCGTTGCCCTCCATTAGAGCCTTGGAGTGGAATGTCCGCCCAAAATAAGCCTGTAACCACAACTTCCGACAACGGCCAAGCTAGCGCTTTACCCCTTCCGTCCTGGATTCTTCCCCTTACTTCCTCTCCCCTCCCTTTCCTCCGTCCTCCCCATATTCTCGCTGTCCTGGGGCAACAAACCCCGATGTCGGGACTTCCGAGCGGTAATCAAACTGCCTACAGATTGGCTGGTTGAAATTATGCCATCTCATTCTTTGAGGTCATCAAAATGATGAAGTA…	NA	NA	NA	#N/A	#N/A
Chr1_A_fumigatus_Af293:2095194-2095859	Afu1g07400	Afu1g07400	Has domain(s) with predicted role in anaphase-promoting complex-dependent catabolic process, regulation of mitotic metaphase/anaphase transition and anaphase-promoting complex localization	-1.18	1.04e-05	4.56e-05	CREEHA_CONTROL4_withCtrl_peak_115	51.1586	GTAGTACCCTTCAGCATGTGAGATGTGAGCTGTCCTCATTTTTTTTTCATCGAAGCTCCCATCGTTCTCTCGGGTAAGATACGATACAGCAGATTACCCAGAGCATCATGTGACCCAGCGGAGTGCCAATATTGCTTTCTTCCGAGAAATCCCGAGGTTTCCTGGCAACTCTTGTCCGCTTTGGGTTCACCGGAGTGATGTGGTTGACAGAGCGGAAGACTGCAACTATTCGGGAATTTGCGGAAAGCCCGTTGTAACGCCCGAAATCGGACTATCACCCGGCTCCGAGACACTGTACAGAACGAACCCCGAAGTCCAAAGACCACTAAGCGAGGGAGAGGGCGGTATAGACACATCGTGGGTTGCATGGATGGTGAGATCTCGTTACCAGCATTTCCA…	CREEHA_10MMAA4_withCtrl_peak_73	38.0642	GCAGACAGGCCAATTAGCGGCAGCCTCATGATGCTGTAGTACCCTTCAGCATGTGAGATGTGAGCTGTCCTCATTTTTTTTTCATCGAAGCTCCCATCGTTCTCTCGGGTAAGATACGATACAGCAGATTACCCAGAGCATCATGTGACCCAGCGGAGTGCCAATATTGCTTTCTTCCGAGAAATCCCGAGGTTTCCTGGCAACTCTTGTCCGCTTTGGGTTCACCGGAGTGATGTGGTTGACAGAGCGGAAGACTGCAACTATTCGGGAATTTGCGGAAAGCCCGTTGTAACGCCCGAAATCGGACTATCACCCGGCTCCGAGACACTGTACAGAACGAACCCCGAAGTCCAAAGACCACTAAGCGAGGGAGAGGGCGGTATAGACACATCGTGGGTT…	#N/A	#N/A
Chr1_A_fumigatus_Af293:2433907-2434273	Afu1g09400	Afu1g09400	Has domain(s) with predicted nucleic acid binding activity	-3.09	2.93e-12	5.69e-11	CREEHA_CONTROL4_withCtrl_peak_130	56.9566	TCCGGTATCGATTCATCTAAATCAAATGATATGCCGAACCCAAAAAAAAATCGGAAAAATAATAATTATACCAATGCGAGACATACAATCTTGCAGATGCCGCAAAAAGTGCTTAAAAAAAGTATTCAGCCATTCAACACTTATTGACGAAGCCCAATTTTTCGAACACCGCAATCGCGATTCTCCGCGGCTATTCAAGCGGACCTGCCAGACAAGTGGGCCACGGCGACTTATACACGCGCGGCTAAGCGCACCACTGAAAGAGGAGCCAAGCGAATCCCAACCTGATCATCGCCTGCCCCGTTCCTTCTCAGCCCAAAGGACGAAAAGAATTCAACCTATTCACCTTCCAGACTCCATCGGCTATCTGGGCTTTTTATGACCCTTCATCTTTATTAG…	NA	NA	NA	#N/A	#N/A
Chr1_A_fumigatus_Af293:2433907-2434273	Afu1g09390	Afu1g09390	Has domain(s) with predicted nucleic acid binding, zinc ion binding activity	-3.09	2.93e-12	5.69e-11	CREEHA_CONTROL4_withCtrl_peak_130	56.9566	TCCGGTATCGATTCATCTAAATCAAATGATATGCCGAACCCAAAAAAAAATCGGAAAAATAATAATTATACCAATGCGAGACATACAATCTTGCAGATGCCGCAAAAAGTGCTTAAAAAAAGTATTCAGCCATTCAACACTTATTGACGAAGCCCAATTTTTCGAACACCGCAATCGCGATTCTCCGCGGCTATTCAAGCGGACCTGCCAGACAAGTGGGCCACGGCGACTTATACACGCGCGGCTAAGCGCACCACTGAAAGAGGAGCCAAGCGAATCCCAACCTGATCATCGCCTGCCCCGTTCCTTCTCAGCCCAAAGGACGAAAAGAATTCAACCTATTCACCTTCCAGACTCCATCGGCTATCTGGGCTTTTTATGACCCTTCATCTTTATTAG…	NA	NA	NA	#N/A	#N/A
Chr1_A_fumigatus_Af293:2477257-2477572	Afu1g09590	Afu1g09590	Ortholog of A. nidulans AN1330; calcium induced	-1.31	0.00542	0.0114	CREEHA_CONTROL4_withCtrl_peak_135	29.7139	TGGCTGTGACGGTCTGGACTGTTTCAGCAACATGACTCGGACACACAGGAAGAGTACTCCATAAGTACCCTTTTTCGATTGTAATTGTTAATTGGCCCTGAAATGCAATCCAACGTCATCGAGCTCCAAAACCCCCACTATATGGATCCTGTTTTTTAGTTGCCTAATGCAGAACCATCTATGATTGGATACTATTTCAATATACCCACTAAGAGCGCCACGATCTGCCTGGGATCAGCCACGGTTTGTCCAGCGGCTTGCAAGTGGGGCCTCGGAAATGCTCCTTTAGGCTTCAGATGTCTCATTTAGCTTTTTTTTCAAATTACGGATATCTAGTAGTCCCAGACATCTCTCGGTAAGGTAATGGTAGGGTAAGGCACCTAGACACTACGTCAAGCT…	NA	NA	NA	#N/A	#N/A
Chr1_A_fumigatus_Af293:2600858-2601674	Afu1g10060	Afu1g10060	Ortholog of A. nidulans FGSC A4 : AN11935, A. oryzae RIB40 : AO090038000429, Aspergillus wentii : Aspwe1_0168733, Aspergillus sydowii : Aspsy1_0126887 and Aspergillus terreus NIH2624 : ATET_00179	-1.74	4.65e-07	2.8e-06	CREEHA_CONTROL4_withCtrl_peak_139	22.7195	GCTTCGTTTTTGGAGGTGGAGCAGAGATTACCCATTTGTTTGGGTTGGGGTTATCGCGTTGTAGTCCTGGGTTGTTAGGTGAGGCGCGTGCGAAAGGATATGGTATGGTGAGGATATGGACAGGGATGAGTGGAGCGGCCCCAGTGGGCGTGGGTTCGGACGGAGGTGGAATAACAGAGCTAGAGGAGCGTGATGGATGGGTTCGTCGGGAATTGCGATGTGATGTGATGCAACTCGATTACACTGTACAGTGGATGACCCGATATCCTTTAGTATGAGTGGTGCACTTGGTGGTGGGTGTTGAGTGCGGAGTGTCTGTTTACGGAGACTTAATAAAAAGTGGTGGAGATCATCGTGGAATAACGATCCGGAGGGGATCAGGGGGCGGTCAGCACGTGG…	CREEHA_10MMAA4_withCtrl_peak_83	4.54295	TGATTTGAACGGCGCTTTTGATTTCGCGGGGAGCGGGGCGCGCGGGGCGGCGTTCGGCGGGGGATTGGCGGCTGAGCCGAGGACGCGGCCGGGGCGGGAGAAGGGTTCGGCTTCGTTTTTGGAGGTGGAGCAGAGATTACCCATTTGTTTGGGTTGGGGTTATCGCGTTGTAGTCCTGGGTTGTTAGGTGAGGCGCGTGCGAAAGGATATGGTATGGTGAGGATATGGACAGGGATGAGTGGAGCGGCCCCAGTGGGCGTGGGTTCGGACGGAGGTGGAATAACAGAGCTAGAGGAGCGTGATGGATGGGTTCGTCGGGAATTGCGATGTGATGTGATGCAACTCGATTACACTGTACAGTGGATGACCCGATATCCTTTAGTATGAGTGGTGCACTTG…	#N/A	#N/A
Chr1_A_fumigatus_Af293:2602049-2602451	Afu1g10080	zafA	Putative C2H2 zinc-responsive transcriptional activator; no orthologs found in mammals	-1.8	6.88e-05	0.00024	CREEHA_CONTROL4_withCtrl_peak_140	45.0001	AGCATACCCGAGGGTCTTATCTTATCAGAATAAATTACCTAACACAAAGCGGTAGAATCCGGCAGAATAAGACTCCAGTGCAAGATTCTTCTTCTTCGATCATGGAAAGACCAGATTAATTGTCGATGGAGTGAAAGTGACGATTAAGAGGTTTCCAGGGAATACTTCCTACCTCACGATTCTCAAGTTGCGACGGTAAGCGGATCGGAGGATAATAACCGGCAGGCCTGACAATTCAGGCGATACGATTCGCCGGCGGGGAGTGGGCATGACGCTTTTTCCCCCAGGGTCCTCATTAAAGAATAGGTGCTTGCTCGCAGGGTCCTCACTCTCCTTCTTGCTTGTGCGTGATAGAATCCGGTCGCTGTGTCTGGATGGGGCCAGGTAGCACCCCACGCG…	CREEHA_10MMAA4_withCtrl_peak_84	4.09424	CAGTGCAAGATTCTTCTTCTTCGATCATGGAAAGACCAGATTAATTGTCGATGGAGTGAAAGTGACGATTAAGAGGTTTCCAGGGAATACTTCCTACCTCACGATTCTCAAGTTGCGACGGTAAGCGGATCGGAGGATAATAACCGGCAGGCCTGACAATTCAGGCGATACGATTCGCCGGCGGGGAGTGGGCATGACGCTTTTTCCCCCAGGGTCCTCATTAAAGAATAGGTGCTTGCTCGCAGGGTCCTCACTCTCCTTCTTGCTTGTGCGTGATAGAATCCGGTCGCTGTGTCTGGATGGGGCCAGGTAGCACCCCACGCGCCCATATGCAAGAATCTTATTGAGGTACGTATTATTCTAGGCTCTAATGCGAGTCCTGCACTAATCCTCATGTCT…	#N/A	#N/A
Chr1_A_fumigatus_Af293:2611952-2612421	Afu1g10130	Afu1g10130	Putative adenosylhomocysteinase; protein induced by heat shock	-1.38	0.00179	0.0043	CREEHA_CONTROL4_withCtrl_peak_142	65.4186	AGGAAGTTTAGAAAAAGAATCTGGACGAGTTTAGTTAGGACAAGTCTTGCTGACTGACTGCAATTGAACAGAAAATAGGATGAAAAGACTTACTGGAAGGGGTTGATGAGGATGAGAAGAGAGAGAAAGAGATCGAGAGAGGAGGGGAACGGAAGAAATAAAAGGGAGAAACGAGCGGAGGGGAAATCCTCTCAGGCACGTTCTCTGGCTACTGTCGGAGGGGAAACGCCGTTCGGACTCGGAGGGTTTTTTGCGGCGGGGCACGGGTACCTCAGGCATCAAGGGACAAATGTGTTTCTGCCTGAGGCCAGTTATCCTTAGGGTCCTTTTTGTCTCACCGCTCCTTTCAGTCTTTGCCCATCACCATAATCAGGACCACTTTGTCTGCGTCTGGAATAA…	CREEHA_10MMAA4_withCtrl_peak_85	17.7061	GGTGATGACAAAGGGTTAGGAAGTTTAGAAAAAGAATCTGGACGAGTTTAGTTAGGACAAGTCTTGCTGACTGACTGCAATTGAACAGAAAATAGGATGAAAAGACTTACTGGAAGGGGTTGATGAGGATGAGAAGAGAGAGAAAGAGATCGAGAGAGGAGGGGAACGGAAGAAATAAAAGGGAGAAACGAGCGGAGGGGAAATCCTCTCAGGCACGTTCTCTGGCTACTGTCGGAGGGGAAACGCCGTTCGGACTCGGAGGGTTTTTTGCGGCGGGGCACGGGTACCTCAGGCATCAAGGGACAAATGTGTTTCTGCCTGAGGCCAGTTATCCTTAGGGTCCTTTTTGTCTCACCGCTCCTTTCAGTCTTTGCCCATCACCATAATCAGGACCACTTT…	#N/A	#N/A
Chr1_A_fumigatus_Af293:2665857-2666161	Afu1g10350	pgkA	Putative phosphoglycerate kinase; reacts with rabbit immunosera exposed to conidia; hypoxia induced protein; transcript up-regulated in conidia exposed to neutrophils; induced by gliotoxin exposure	-4.86	1.1e-14	3.09e-13	CREEHA_CONTROL4_withCtrl_peak_144	41.6416	AGGGACCTACCCTTATCTCAAGCAAGTCCCCAATAATCTGCCTCATCTCCGACAGAGTATTAAGTGTTTCTTTATAGTCCCACCAGCGAATAACTACGGAAACATGCATGTTAGCCCTAATCGCACCCGAGGCTATCGAGAATTCTCAGGCACGATGTTTTATCAGGCCCGGAGCCTTCCGTCATCGATCATGGAACACTGACATCAGTCCCGCATCAGCCCGAAGGTGAGCGAATCTCTCACCGGAAGCCCCACCACAGTCGAGCTTAGCAAACAAAGGCCACCTACCCCGCCGTCGGACCGAAGTTGATCGAAGAGGCTCACCGTGAGCATATTAGGTCAGGAGATTTCAGTCTCTATTTTGTCTGTTTAGTGTACCCAAAGGTATACTCATTGTGC…	NA	NA	NA	#N/A	#N/A
Chr1_A_fumigatus_Af293:2755442-2755728	Afu1g10580	Afu1g10580	Has domain(s) with predicted DNA binding, DNA-binding transcription factor activity, sequence-specific DNA binding activity and role in regulation of transcription, DNA-templated	-2.93	9.09e-07	5.12e-06	CREEHA_CONTROL4_withCtrl_peak_149	30.7472	ACTTCTCTGCTACATTGGTTAGGCCTTCAATGGCTCGGATAAATGGGATACAGATGATAGAATTTTCGTCAGAAAAGCAGTATGTGGTTCATTCAATGCCTATAGTGTGTCAGTACTTTTGAAATATGAAGATATGAATCCCCTAACCATACAAAACCAAGTAAGGTGACAAAGGAAAGTACCTTACTCCGACGTATTGATGGACCAAGCGGGAGGCGTACAAACTTCCCCGAGCACCCCAAGCCGGCGGTAAATACGGCGCTGGTACCAGACCAACTCGACCCAGCGGCCAAATCCTCACAGCTCCGGGCAGGCGACCGTCCAATCACATTACTGCCCTCCACACCTCCTGCTGTCCTCTTGCATCAAGTCCCAACTCCACCATGCATCCTTTTTCCT…	NA	NA	NA	#N/A	#N/A
Chr1_A_fumigatus_Af293:2768461-2768844	Afu1g10600	Afu1g10600	Ortholog of A. nidulans FGSC A4 : AN1219, A. niger CBS 513.88 : An08g02600, A. oryzae RIB40 : AO090038000362, Aspergillus wentii : Aspwe1_0095261 and Aspergillus sydowii : Aspsy1_0025527	-1.29	4.02e-05	0.00015	CREEHA_CONTROL4_withCtrl_peak_153	97.6034	TACAGAGTATCCTTAGAAAACATTCAAGCAAATTATGCTGTATACAACATATCACGGGTAACGAAGACCAGTACTCCGTACTCCGTACTCCACATTTCATCACGCCAATGCCAACGGCAGAACAGGTTTTGCTTTTCTTACAGTTGCAGGAGGCCAGAGTCCAGATGCCCAGACCTACTGGGATCTGTTCTCTGACTGGTTGCTGGGCGATAGACTAAGGGTTCCATGGATGGCCGAGCCCTTGCAGACCCACCGGCTGGTCAGCTGCCAAACTTGATTTTGCGGTGGAGTAGAGAGCGCCTAGAGAAGACCAAGAGGCCAAGAGGGCCGCCTCTTCGTTTCTGGTGTTCGAGAAGAAAATCTTTCCCGGGTAACCGCTGAGAGCTGGTCATGCAACTT…	CREEHA_10MMAA4_withCtrl_peak_95	24.4466	CGGAGTACAGAGTATCCTTAGAAAACATTCAAGCAAATTATGCTGTATACAACATATCACGGGTAACGAAGACCAGTACTCCGTACTCCGTACTCCACATTTCATCACGCCAATGCCAACGGCAGAACAGGTTTTGCTTTTCTTACAGTTGCAGGAGGCCAGAGTCCAGATGCCCAGACCTACTGGGATCTGTTCTCTGACTGGTTGCTGGGCGATAGACTAAGGGTTCCATGGATGGCCGAGCCCTTGCAGACCCACCGGCTGGTCAGCTGCCAAACTTGATTTTGCGGTGGAGTAGAGAGCGCCTAGAGAAGACCAAGAGGCCAAGAGGGCCGCCTCTTCGTTTCTGGTGTTCGAGAAGAAAATCTTTCCCGGGTAACCGCTGAGAGCTGGTCATGC…	#N/A	#N/A
Chr1_A_fumigatus_Af293:2836499-2836802	Afu1g10880	pmcA	Putative P-type calcium ATPase; calcium induced; essential for virulence	-1.71	0.000226	0.000687	CREEHA_CONTROL4_withCtrl_peak_156	25.1109	GACGACTAATCCATTATTTACCTTTGCAATTAAACCTGATTTCGATACTCGTCCTCTGCAGGGTGTCAATCATCTCTCTCCCTTTATCTCATGTTATGTACCTCAGATTATATAGACAAACCTGGGGATTACTAGGCAAGGAGAGTCCCTAAGTGTGACATGCGTCACTTCTGCAAGCAGTTAAGATTTAAATTTTGAGCAGCTTGTTTTCTATTACCATACCGCTGGTCTCGATCTCGGAGCGGGTCCAACTGGGGCTTTGCGGCGGCAGGACCCCTGTTTCATGGCCTGTTATTGGTGTTTTGAGTGGGATCGATGGAAACACTTAAAAGATGTAATTGTAATTACAGAATTCCTACCCCAGGACCTCTCGTAGCATTGAAGCACTTCTCCAAAAAG…	NA	NA	NA	#N/A	#N/A
Chr1_A_fumigatus_Af293:2890294-2890681	Afu1g11050	Afu1g11050	Has domain(s) with predicted transmembrane transporter activity, role in transmembrane transport and integral component of membrane, membrane localization	-3.75	0.0218	0.0386	CREEHA_CONTROL4_withCtrl_peak_162	35.7282	AGAGGTGCTAGAATTGGTCTGAAGCTTCACTGCGAGAGACGTCACTAGCGGCTGGCGCAACGTTACAGCACAGCGGTCCTTCAGTCTGATGGAATCTATTTATTTTTCCGGTTTCAACCCGACAGAGATATTCTACACAGATTCGCCAGAGGTTAATAGAGAAGGGAGCGGAAACATTTAAGTGGTACAGATGTCCTGGTTGTCCAATCACGGTGACTTCTCCGAGCCCAGTCCGTTACAGGCACCCAACGGCGGTCGTTGACCCGAAGAACTCGCACATCTGACCCAGGGGTTCTGATTTGGAGTATGATCCTTGCCGTATGCGTATGTCCGTGGTCTGCTGGGGTCAAAATCTCACAGATTCCAACCGATCTCCGTATTCATCACTTGGATTCATCC…	NA	NA	NA	#N/A	#N/A
Chr1_A_fumigatus_Af293:3147862-3148720	Afu1g11940	Afu1g11940	Ortholog(s) have structural constituent of ribosome activity and mitochondrial large ribosomal subunit localization	-2.92	1.13e-13	2.85e-12	CREEHA_CONTROL4_withCtrl_peak_173	65.2629	TGGGTCTGAAGCTGATCGCGGCAAAGTCTCTTCAGACAGTCTTGCGGTCTGCCAACTGCACTTTGCCTAGCCTGTCCACGACAAGCACTTAGTGGTGGACAGAGTTATGTGCTGATGCTCACCAACAAAACATCATCATCATTATTACCTTGGCAAACGCCGCCGCCATTTTAGACCTTTGTCTTTGGGTCATTTTGCCTTTCTTCCTTCTTTTGGAGGGGGTCTTTGGGCCCATGCAACTGCGAGTCTGCGGTGGGACCCAGGCGCACATGAACAGGCCAACCACACTTCGTTTTTAGGTCTCTTCGCCGTCCGAATTCGACTTTCCCGAACGAGTCAAGCGTTGCTCTCGCTTTCCATCATTTTCTCTTCCCAGTCATGCTGGCGAAATTTGAGTAT…	NA	NA	NA	#N/A	#N/A
Chr1_A_fumigatus_Af293:3152554-3153002	Afu1g11950	Afu1g11950	Has domain(s) with predicted protein kinase binding activity and role in regulation of cyclin-dependent protein serine/threonine kinase activity	-3.43	1.4e-12	3.1e-11	CREEHA_CONTROL4_withCtrl_peak_176	37.6466	CCTCCCTGTGATACAGTAGTACAGAGAAACCCTGTACAAGTATAGTAATTGGCTTCTCCTGTTCTCAGTTAGTACGTTTGCCCTATCTATTTGCAGTTAAACAGGGCCCGGATTATCCAACTATCGGCCGCCATCCATACCAGGCTGCCCAAATTGGTTTCATCTGATACACAACCATACAGAGCGATACCTGGCTACCGTACGCATGCATTTTTCGCCTGATCCATCCATGGACAATCCGACTCATCCATACCGCCCCAGGCAGAGGCACAGGCTCAACCAGCCCTTGCCATACTCAAACATTTTGTACTAAGCCGCCAGCCTGTCTTCTGGCCTCCCCTACCTTGACTTTTTGTCTGGTCACAGTCTGCACCGACCTTGGAAGCCACATTTACAGAC…	NA	NA	NA	#N/A	#N/A
Chr1_A_fumigatus_Af293:3185919-3186470	Afu1g12040	Afu1g12040	Chitin biosynthesis protein; repressed by exposure to artemisinin	-7.07	9.54e-10	1.14e-08	CREEHA_CONTROL4_withCtrl_peak_182	34.1602	TTCCCAAAGACGCCAGTGTACTGTGGTACAAGGTTGCAGTCAAGTCTAACACCAATACACACACCATGTCTCACTGCGTGGGTTCGTCCTGTGCATCCTGCACACATGCAATAATAGGTACAGCTTCTAAAGAGTTCCTGAAACAAAGTCCATTGTCTCTTTATCATTATTACTGTCATGAATTTCCGATGAAAATAACATGATTTTTCCCAGCATCCAAGTTTTCCTTGGCGGGATGAAAAATCCTCCTGCCCGTGGTCTCTCAGGGCTGCCAGCAGATCAAGCCTTGGCACGATCGAGGGCCAACGGCATTCTAGCAAGCCTTCGTGGCTTGCGTCAATCACATTCTTTTGACCAGGGGGAAGCAGGTAATCCTCAAACTTTTATTGTGGCTGTGGA…	NA	NA	NA	#N/A	#N/A
Chr1_A_fumigatus_Af293:3235762-3236072	Afu1g12250	rcfB	Mitochondrial hypoxia response domain protein; protein and transcript levels downregulated by caspofungin treatmen	-2.44	9.98e-06	4.38e-05	CREEHA_CONTROL4_withCtrl_peak_186	46.2988	ATGTACTGAGCAGATCGAAACCACAGGAGGATTATATGTATCAAATGCAGAGTTGAGGCGAGGATGGAGTGAGAGAAGATAATTATAGATGAGCCACCACTCAAAATAGGGAAAATTTCGGATGAGGGCAAAATGAGGTCAGAGTGAAGACAAAGACCGAGCAGCATAGGCCGGGTGACGTACGATAACTTGCGACAGGCGGGCGGGATCTGCTTCTCTGCCGGATCGGCGATTGCTCGGGAACGCCTTCAAGCTTGCCAGGCAGTCGCTGATTAATTAACACCCACAGCAGTTTCTTCTCGCACGAGACACACCAGAATAGAATCTGCTAATCGGGTACGGGACCAATGAAACGCTCTACTTTGTGCCCCAACTCCTAATGGCATGATTCTGCATTCC…	NA	NA	NA	#N/A	#N/A
Chr1_A_fumigatus_Af293:3254134-3254446	Afu1g12332	Afu1g12332	Ortholog(s) have histone demethylase activity (H3-K36 specific) activity and role in histone demethylation, regulation of transcription by RNA polymerase II	-0.77	0.178	0.236	CREEHA_CONTROL4_withCtrl_peak_190	28.1988	TAAAGATGAGATTGATATCACCAGTATTGGGAAAGGCCGAAAGCAAGTAGAGCAAAGGCCCCTCCCAGTCTCCGGTCTGCGAGATTGGAGCGAGGAGATTTGCCGTGTTGCAGGACCAAGCAGCAAGTGATACGACCAAAGATTGCAGCTAAAGGACTAGCGGAAAGGCGAAGAAAGGCGAAGTGGGAAGCTAAGGGCAGGGAGGGCAGGAAGGACAGAGAACCAGAGACAGAATGGGCCAATGCCAGCGTCACGTCGAAACAGGTCGATAGTGGAACCACCGGACAGAGCACGATGGCCTGACGCTTGGAGAACCACAAAGAGTTGAAGTGGAATTTTGCAGGATGGGAAACACCAGTGAGATTGAGAGAATGATGGAAGGGATGTGTCTGGGTGGAG…	NA	NA	NA	#N/A	#N/A
Chr1_A_fumigatus_Af293:3292224-3292857	Afu1g12500	Afu1g12500	Ortholog of Aspergillus fumigatus A1163 : AFUB_011970	-1.36	0.00164	0.00398	CREEHA_CONTROL4_withCtrl_peak_192	28.1678	GATAAGCTGAGAACAGTCGAATATTCCCATCTTCCGCTAGAAGGTTCAGTGTCTAACACCTTATTGGCTTGAGCATCCAGAATACAGTACGTACTGTGTACAGTCCAGGTACTTCGTATGGGTATTGTCACCTAGGTATGAAGCACCGATGCAGAATACTGAGCCGGAGCAGTGGATCCTGGGTAAAGGTCTGGAAGACTGGAATGGGATGGTGGAGAAAAGAGGGGCAGCCATGACCGATCATTGGAGACTGGACAGGCCACCCATGCTTTAGGTTTAAGGCAGCGGTTAACTCGAATGAGCAGCCGCCGGCAACTGGTAAGCCCAGGCTGATCCAACCAGAGAGCACATTCCATTAAAGGAACATCGATAATTTACTCCGTACAATGCGCTATACCA…	CREEHA_10MMAA4_withCtrl_peak_109	8.92234	AAAGGAACATCGATAATTTACTCCGTACAATGCGCTATACCAGGGAGGGAGCCTGAGAGTGAAAGGCAGTGACTGATATATCATGCCTTCCTGAACAACTCGATAAAGATTTTCATTTCCACGTGACTTGACTTCGGTATTTGTTACTACACACGAAAATCAAGGGTTAATTTCCGATTGGGCTCTGACATAACCCAGTCCAGCGGATCGGACTCTTTGTCTCTTCCCAAAACCTGAAGTACGGGACGACGAAGAAGCGAAAGTGGTCTATGCGTCCTACGGACGCCGTCCGTCTGCAGATTTAGTCCATGGCGCTCAGGCTTCATCACTATCGGGGTGAATGAATTCTTCTCCAATAATACAGGTACATCAGTAAGAAAAATTGATTGGAGTCAACAC…	#N/A	#N/A
Chr1_A_fumigatus_Af293:3303442-3303832	Afu1g12530	Afu1g12530	Ortholog(s) have delta12-fatty acid dehydrogenase activity and role in asexual sporulation resulting in formation of a cellular spore, unsaturated fatty acid biosynthetic process	-1.65	1.12e-05	4.85e-05	CREEHA_CONTROL4_withCtrl_peak_195	46.8931	TACTATCTACCGTCTCACCAATCAGCTTTGAGGCATTGTCGCCGTCGATAGGTGTTCCGAATCAGGCCACCAAGAGCTTGAGCCATGATCTCTGGCTAAATCAATTCTAGAGTTTACCTATATTTTCTGTAAGCGATGTTCAGCCACAGCTAAATGCAAAATGGGTTCTATGAGATTACCATGTGGCAGACATGGAGGGCAAAAAGGGAAAAATACTAGTGGCATGCCCGACCAGGTACAGATACCGGGGTGGCGTCTCACCGCCTTTTGGGAACCCAATCGTTGATGTTCGTGACGATCCACTGCCAGAAAAAGGGGAATTGGCTTCTCAACAGCCTTGGCATGCACGAATCCGTATCCTTGCCTGACAGTGCCAACAAAGGAAGGAGAGATCTTCTC…	CREEHA_10MMAA4_withCtrl_peak_112	10.6815	AAGTCTACGACGCACTGTCTACTATCTACCGTCTCACCAATCAGCTTTGAGGCATTGTCGCCGTCGATAGGTGTTCCGAATCAGGCCACCAAGAGCTTGAGCCATGATCTCTGGCTAAATCAATTCTAGAGTTTACCTATATTTTCTGTAAGCGATGTTCAGCCACAGCTAAATGCAAAATGGGTTCTATGAGATTACCATGTGGCAGACATGGAGGGCAAAAAGGGAAAAATACTAGTGGCATGCCCGACCAGGTACAGATACCGGGGTGGCGTCTCACCGCCTTTTGGGAACCCAATCGTTGATGTTCGTGACGATCCACTGCCAGAAAAAGGGGAATTGGCTTCTCAACAGCCTTGGCATGCACGAATCCGTATCCTTGCCTGACAGTGCCAACAA…	#N/A	#N/A
Chr1_A_fumigatus_Af293:3392488-3393153	Afu1g12830	niaD	Nitrate reductase	-4.81	0.00234	0.00541	CREEHA_CONTROL4_withCtrl_peak_200	43.7049	GATTACCACGGCATCTGCTCGGATCGCTGCGATCCCGATAGTGCAAATGGGAACTGGGTCTGGTATCCGCCATGGTATGACGGTGAGCTTTCGCCTCTCATAGGAGCTCTCAGGCCAGTGTGGACTGCGGTCGAGGAAATACAGCGCCTGCATCCTTGTTGGGAAGGAAACAATCTGAGCGCCCTGGAGCACCGTGGAATTAGAGAGAATCATGAGACATTTCTTCAAAAATGAGGCCCATTCCTCCCATCCGCCACGGTGGGACGAAAGTAAGGGACGATCCCAGTAGCGGAGTCTGGCGGCTCTGATCTCGTTGTTGACTGTGCCACTTTCCCGAGGTCAGTGGCTGTGGTAAGAAATCATAGATAGAGGTCCCCGGTATCTCCATAGAAGCCAATC…	NA	NA	NA	#N/A	#N/A
Chr1_A_fumigatus_Af293:3392488-3393153	Afu1g12840	niiA	Putative nitrite reductase; nitrogen-regulated gene, used as a conditional promoter; protein induced by heat shock; transcript downregulated in response to voriconazole	-4.81	0.00234	0.00541	CREEHA_CONTROL4_withCtrl_peak_200	43.7049	GATTACCACGGCATCTGCTCGGATCGCTGCGATCCCGATAGTGCAAATGGGAACTGGGTCTGGTATCCGCCATGGTATGACGGTGAGCTTTCGCCTCTCATAGGAGCTCTCAGGCCAGTGTGGACTGCGGTCGAGGAAATACAGCGCCTGCATCCTTGTTGGGAAGGAAACAATCTGAGCGCCCTGGAGCACCGTGGAATTAGAGAGAATCATGAGACATTTCTTCAAAAATGAGGCCCATTCCTCCCATCCGCCACGGTGGGACGAAAGTAAGGGACGATCCCAGTAGCGGAGTCTGGCGGCTCTGATCTCGTTGTTGACTGTGCCACTTTCCCGAGGTCAGTGGCTGTGGTAAGAAATCATAGATAGAGGTCCCCGGTATCTCCATAGAAGCCAATC…	NA	NA	NA	#N/A	#N/A
Chr1_A_fumigatus_Af293:3397614-3398165	Afu1g12850	crnA	Putative nitrate transporter; predicted gene pair with AFUA_1G17470	-3.04	0.101	0.144	CREEHA_CONTROL4_withCtrl_peak_202	32.2538	ATTCCTGCTTCACATTTCCGCGGAGCTCGTTGTCAGCCCTCGCTATTTTCGTCTATCAGTCTAGCCTTTGTATGAAGAACGATGTTGCTCTGAGGCTGTGACACACGACAATGCTGGCACTATCTGTCTCTTCCGAGCACATGGAAGGTTCTGAAGGCGTCGTTTTCCAGGAGACTGTCCAATGAGATGCAATCCGGTTATCAACACCTCCGACTCATCCTCGCCCATGGCCAGAACCTACCGAGAACCTCACACCGGGCCCTTTGTTCCTGGTTCCATGGTCTTTGCAGTCATTCTGTCGATCAATACGGTCGATATGGCTGCGGGATCAGCAAATACCAATACAGACGCGATCTGTGTCCTGATATCAGGGCGGTCCGAACGGTTAACAATGACTCC…	NA	NA	NA	#N/A	#N/A
Chr1_A_fumigatus_Af293:3741083-3741413	Afu1g13980	Afu1g13980	Ortholog of A. nidulans FGSC A4 : AN2186, AN10116, A. niger CBS 513.88 : An08g07120, An12g09760, An05g02480, An12g10180 and A. oryzae RIB40 : AO090010000355, AO090010000554	-5.52	8.86e-18	3.15e-16	CREEHA_CONTROL4_withCtrl_peak_232	69.6691	CGTGGTCTTGCCACCCATTTTGAAGTCACATATGAAGTATTTTTATAGTTTAAAAACTGTATACAGATACTTTTCTACTGGGTATTATCCTACCAAATATTACATTCTCGTATGAAACGCCCTCGTATCATACTCGTACTGTATATCCCCGTCCCAAAACAACAAGCATCTTAAAGCCGAGCCAACACCCTTGGGAATTGTAATCCTGTACCTACGCCACGTCACGCTACCTAGATTACAGCCAAAGGTTGGCAGAGGCCACAGCGTCAGTCCGGCCCAGTAGTCGTAACTGTGGCTGAAGCCACCCCACTACGGAGTACATTGGCCGTATTTGTTAGAAGTATACTGTATTTAGACTAGACTAGTTTGTCCTTGCTCCCGGTTTTGGCGACAGGGGTC…	NA	NA	NA	#N/A	#N/A
Chr1_A_fumigatus_Af293:3743988-3744597	Afu1g13990	Afu1g13990	Protein of unknown function; SrbA-regulated during hypoxia	-1.81	3.31e-07	2.12e-06	CREEHA_CONTROL4_withCtrl_peak_234	31.9735	CAGGAAGATGTCTCAACGTACGTAGTTTGTAGATAGGCGCTTTAAGTGCGTAACTGCGTACGCCCGTGGCAAAGTTCCTGCTTGACAACAACCAGTTGAGACGGGAAATATTCAATCGTATTCCGTATGGGCCTCTCAGACCGGACAGGACGTCTGCCAAGACCGCCGGACTGGAATCCCAAAGATCTTGCCGCGTAGACACACTGATGAAAGTGATAATGTGGAAAGGATCATAAATCAAGGCGGTGCGCTTCCGATCCCTGATTGGGCGCGGGTGGCCGTGCTGACGCGTATCGAACTTGACAAATATCCATACGCAACGGTCTGAAACGCAGGTACCGCCCCACTTTTCACTAATGAAAATGGGTTTTCATGAGCTGCACGTAAGTTCCATAACCT…	NA	NA	NA	#N/A	#N/A
Chr1_A_fumigatus_Af293:3743988-3744597	Afu1g14000	Afu1g14000	Ortholog of Aspergillus fumigatus A1163 : AFUB_013490	-1.81	3.31e-07	2.12e-06	CREEHA_CONTROL4_withCtrl_peak_234	31.9735	CAGGAAGATGTCTCAACGTACGTAGTTTGTAGATAGGCGCTTTAAGTGCGTAACTGCGTACGCCCGTGGCAAAGTTCCTGCTTGACAACAACCAGTTGAGACGGGAAATATTCAATCGTATTCCGTATGGGCCTCTCAGACCGGACAGGACGTCTGCCAAGACCGCCGGACTGGAATCCCAAAGATCTTGCCGCGTAGACACACTGATGAAAGTGATAATGTGGAAAGGATCATAAATCAAGGCGGTGCGCTTCCGATCCCTGATTGGGCGCGGGTGGCCGTGCTGACGCGTATCGAACTTGACAAATATCCATACGCAACGGTCTGAAACGCAGGTACCGCCCCACTTTTCACTAATGAAAATGGGTTTTCATGAGCTGCACGTAAGTTCCATAACCT…	NA	NA	NA	#N/A	#N/A
Chr1_A_fumigatus_Af293:3954616-3955144	Afu1g14760	Afu1g14760	Predicted DDE1 transposon-related ORF	-2.36	2.26e-08	1.95e-07	CREEHA_CONTROL4_withCtrl_peak_249	82.3659	ACATTCGAACCGAAGGATGGCCCTCTTTTGTGGATCCCTTAATATCACTGACCCGTTCGACCGGTACGTAAGGCACCGCAGATCGCTGTACTGGTTTCAAAAGAAACAACCACGGTAAGGTATTGAACCTGTAAGGCGACAGTACCCAGTCATTTTTGTGTATTTCTCCGCTGACCGCCCAAAGAAACAACCGGACATTAATCCGTACCTTAGTCCATACGTAACCTCACCATAGGTAATTGAAGATTACAGATTGCCAGCCACCGAGGCTGCACCGCCTTCCGCGCTCAGACTGACCGCCTTTTGGAACGCCACCTCCCGCATGCAAACAATGCAAAATTCACTATCTCCGCCGTCTCTAATTGGAATTTTTTGTATTCAACCACTTCGATAAGACGT…	CREEHA_10MMAA4_withCtrl_peak_143	9.05831	TGGCCCTCTTTTGTGGATCCCTTAATATCACTGACCCGTTCGACCGGTACGTAAGGCACCGCAGATCGCTGTACTGGTTTCAAAAGAAACAACCACGGTAAGGTATTGAACCTGTAAGGCGACAGTACCCAGTCATTTTTGTGTATTTCTCCGCTGACCGCCCAAAGAAACAACCGGACATTAATCCGTACCTTAGTCCATACGTAACCTCACCATAGGTAATTGAAGATTACAGATTGCCAGCCACCGAGGCTGCACCGCCTTCCGCGCTCAGACTGACCGCCTTTTGGAACGCCACCTCCCGCATGCAAACAATGCAAAATTCACTATCTCCGCCGTCTCTAATTGGAATTTTTTGTATTCAACCACTTCGATAAGACGTTCCAGTATAGGCTTGAA…	#N/A	#N/A
Chr1_A_fumigatus_Af293:3954616-3955144	Afu1g14760	Afu1g14760	Predicted DDE1 transposon-related ORF	-2.36	2.26e-08	1.95e-07	CREEHA_CONTROL4_withCtrl_peak_249	82.3659	ACATTCGAACCGAAGGATGGCCCTCTTTTGTGGATCCCTTAATATCACTGACCCGTTCGACCGGTACGTAAGGCACCGCAGATCGCTGTACTGGTTTCAAAAGAAACAACCACGGTAAGGTATTGAACCTGTAAGGCGACAGTACCCAGTCATTTTTGTGTATTTCTCCGCTGACCGCCCAAAGAAACAACCGGACATTAATCCGTACCTTAGTCCATACGTAACCTCACCATAGGTAATTGAAGATTACAGATTGCCAGCCACCGAGGCTGCACCGCCTTCCGCGCTCAGACTGACCGCCTTTTGGAACGCCACCTCCCGCATGCAAACAATGCAAAATTCACTATCTCCGCCGTCTCTAATTGGAATTTTTTGTATTCAACCACTTCGATAAGACGT…	CREEHA_10MMAA4_withCtrl_peak_143	9.05831	TGGCCCTCTTTTGTGGATCCCTTAATATCACTGACCCGTTCGACCGGTACGTAAGGCACCGCAGATCGCTGTACTGGTTTCAAAAGAAACAACCACGGTAAGGTATTGAACCTGTAAGGCGACAGTACCCAGTCATTTTTGTGTATTTCTCCGCTGACCGCCCAAAGAAACAACCGGACATTAATCCGTACCTTAGTCCATACGTAACCTCACCATAGGTAATTGAAGATTACAGATTGCCAGCCACCGAGGCTGCACCGCCTTCCGCGCTCAGACTGACCGCCTTTTGGAACGCCACCTCCCGCATGCAAACAATGCAAAATTCACTATCTCCGCCGTCTCTAATTGGAATTTTTTGTATTCAACCACTTCGATAAGACGTTCCAGTATAGGCTTGAA…	#N/A	#N/A
Chr1_A_fumigatus_Af293:3954616-3955144	Afu1g14770	Afu1g14770	Ortholog(s) have tRNA dihydrouridine synthase activity, role in tRNA modification and nuclear periphery localization	-2.36	2.26e-08	1.95e-07	CREEHA_CONTROL4_withCtrl_peak_249	82.3659	ACATTCGAACCGAAGGATGGCCCTCTTTTGTGGATCCCTTAATATCACTGACCCGTTCGACCGGTACGTAAGGCACCGCAGATCGCTGTACTGGTTTCAAAAGAAACAACCACGGTAAGGTATTGAACCTGTAAGGCGACAGTACCCAGTCATTTTTGTGTATTTCTCCGCTGACCGCCCAAAGAAACAACCGGACATTAATCCGTACCTTAGTCCATACGTAACCTCACCATAGGTAATTGAAGATTACAGATTGCCAGCCACCGAGGCTGCACCGCCTTCCGCGCTCAGACTGACCGCCTTTTGGAACGCCACCTCCCGCATGCAAACAATGCAAAATTCACTATCTCCGCCGTCTCTAATTGGAATTTTTTGTATTCAACCACTTCGATAAGACGT…	CREEHA_10MMAA4_withCtrl_peak_143	9.05831	TGGCCCTCTTTTGTGGATCCCTTAATATCACTGACCCGTTCGACCGGTACGTAAGGCACCGCAGATCGCTGTACTGGTTTCAAAAGAAACAACCACGGTAAGGTATTGAACCTGTAAGGCGACAGTACCCAGTCATTTTTGTGTATTTCTCCGCTGACCGCCCAAAGAAACAACCGGACATTAATCCGTACCTTAGTCCATACGTAACCTCACCATAGGTAATTGAAGATTACAGATTGCCAGCCACCGAGGCTGCACCGCCTTCCGCGCTCAGACTGACCGCCTTTTGGAACGCCACCTCCCGCATGCAAACAATGCAAAATTCACTATCTCCGCCGTCTCTAATTGGAATTTTTTGTATTCAACCACTTCGATAAGACGTTCCAGTATAGGCTTGAA…	#N/A	#N/A
Chr1_A_fumigatus_Af293:3954616-3955144	Afu1g14770	Afu1g14770	Ortholog(s) have tRNA dihydrouridine synthase activity, role in tRNA modification and nuclear periphery localization	-2.36	2.26e-08	1.95e-07	CREEHA_CONTROL4_withCtrl_peak_249	82.3659	ACATTCGAACCGAAGGATGGCCCTCTTTTGTGGATCCCTTAATATCACTGACCCGTTCGACCGGTACGTAAGGCACCGCAGATCGCTGTACTGGTTTCAAAAGAAACAACCACGGTAAGGTATTGAACCTGTAAGGCGACAGTACCCAGTCATTTTTGTGTATTTCTCCGCTGACCGCCCAAAGAAACAACCGGACATTAATCCGTACCTTAGTCCATACGTAACCTCACCATAGGTAATTGAAGATTACAGATTGCCAGCCACCGAGGCTGCACCGCCTTCCGCGCTCAGACTGACCGCCTTTTGGAACGCCACCTCCCGCATGCAAACAATGCAAAATTCACTATCTCCGCCGTCTCTAATTGGAATTTTTTGTATTCAACCACTTCGATAAGACGT…	CREEHA_10MMAA4_withCtrl_peak_143	9.05831	TGGCCCTCTTTTGTGGATCCCTTAATATCACTGACCCGTTCGACCGGTACGTAAGGCACCGCAGATCGCTGTACTGGTTTCAAAAGAAACAACCACGGTAAGGTATTGAACCTGTAAGGCGACAGTACCCAGTCATTTTTGTGTATTTCTCCGCTGACCGCCCAAAGAAACAACCGGACATTAATCCGTACCTTAGTCCATACGTAACCTCACCATAGGTAATTGAAGATTACAGATTGCCAGCCACCGAGGCTGCACCGCCTTCCGCGCTCAGACTGACCGCCTTTTGGAACGCCACCTCCCGCATGCAAACAATGCAAAATTCACTATCTCCGCCGTCTCTAATTGGAATTTTTTGTATTCAACCACTTCGATAAGACGTTCCAGTATAGGCTTGAA…	#N/A	#N/A
Chr1_A_fumigatus_Af293:4095759-4096241	Afu1g15220	Afu1g15220	Ortholog of A. nidulans FGSC A4 : AN0864, Aspergillus wentii : Aspwe1_0483683, Aspergillus sydowii : Aspsy1_0083917 and Aspergillus terreus NIH2624 : ATET_00831	-1.79	1.66e-06	8.61e-06	CREEHA_CONTROL4_withCtrl_peak_254	61.8692	CTGCTTTATCTGAATCTGGCTTAGTAGTGAGTAGATTTGGTGTCAATGTCTCGGATAGTGATCCCCTGGATGAGATGGTCCGCCCCGGAGCAAGCTACTGCTGCGTGCATACCGAGTTCCGATAGGGCTCACTCGCAGCTCCGTAAGCATGCGATTGCTTTGCAATTCGAAGCGAACGACAGGTCCGACTAGTGCTGACATAGGTCTGATGTCAGGGATGGTTGTATGATGTTGACACGGCATGACCGCGATGGGCCGCGGAATGGCACGCCTATGGGGCAACCATGGAGTGTCGTCCAAAGGAGAGAAGGATTCTCTAGCCGGTGACGCTGTCACCCTGTACGGTGCATATGCCCAAAAGAAGTGAATCGGACATGGGCTGATGGAACATAAGAAACC…	CREEHA_10MMAA4_withCtrl_peak_152	12.9118	CTGCTTTATCTGAATCTGGCTTAGTAGTGAGTAGATTTGGTGTCAATGTCTCGGATAGTGATCCCCTGGATGAGATGGTCCGCCCCGGAGCAAGCTACTGCTGCGTGCATACCGAGTTCCGATAGGGCTCACTCGCAGCTCCGTAAGCATGCGATTGCTTTGCAATTCGAAGCGAACGACAGGTCCGACTAGTGCTGACATAGGTCTGATGTCAGGGATGGTTGTATGATGTTGACACGGCATGACCGCGATGGGCCGCGGAATGGCACGCCTATGGGGCAACCATGGAGTGTCGTCCAAAGGAGAGAAGGATTCTCTAGCCGGTGACGCTGTCACCCTGTACGGTGCATATGCCCAAAAGAAGTGAATCGGACATGGGCTGATGGAACATAAGAAACC…	#N/A	#N/A
Chr1_A_fumigatus_Af293:4402274-4402575	Afu1g16190	aspf9	Cell wall glucanase; allergen Asp f 9; predicted GPI-anchor; binds specifically to IgE antibodies in the sera of allergic bronchopulmonary aspergillosis (ABPA) patients; transcript repressed by H2O2; induced by exposure to artemisinin	-1.38	0.0611	0.0937	CREEHA_CONTROL4_withCtrl_peak_276	30.7363	GTGAAGAAGAAGCAGACGAAGAAGGAGAAGAAGATAGAGGAAGAGAAGGAGGGGCTATGGAGATGGGATAGATTCAACGTGGCGGTGATGATCAACCCAACAAACATTGCGGAGTACATGCTCCGTCTCAAAACAATCATTTCCCAACAAATCAGACTGGAATGTTTGGCCTTGTGATTCGATCAGCTGACTAAGACTGCGCCTTACTAAGGCAGAGAGGCAACTGATCGGCTGGTTTGTTCCTGATGGTTGATCCAACAAGAATGGCGGGGTGAGTGTGGCTGCAGCCAAGGCACCTGCCACAAAGCCATGTGCGAGTGAGAGGTCGTGCCTCAAGTTTACTCGAGTTTACAGATCTGTCCCTCAACCTTGAGGCTGGGGTTCGATTCCACCTCAGGA…	NA	NA	NA	#N/A	#N/A
Chr1_A_fumigatus_Af293:4403478-4404170	Afu1g16190	aspf9	Cell wall glucanase; allergen Asp f 9; predicted GPI-anchor; binds specifically to IgE antibodies in the sera of allergic bronchopulmonary aspergillosis (ABPA) patients; transcript repressed by H2O2; induced by exposure to artemisinin	-2	1.25e-08	1.19e-07	CREEHA_CONTROL4_withCtrl_peak_277	31.6911	CTCGGTCAGTCTGTCAGGCAGAGTCAGACACACCTTAGTAGAATTCTTGCGTTTCTAAAATTTCTCCCGGCCGAACTTGGGCACATTCATGCTCACTCCAGTCACAAGTGTTACCACTCATGGCAGAACAAAAGACCGTGGCTGAGGTCATCTTGCGCCTATCATCGTGGGCTGATACCGTGCAGGATGGAGCCTTCTCCAGTTTTGTGATCCACCGGACCGGGGTGTCGGCTGGCCCCTCCATCATCCGATCAATCACCGTGTCTGACCACTTTCATCCCGTTAATGCAAGCTGACCTGTGAGCACTCAGTTCCTACCTTAGACACCCCGAGTCTGAGACAGCGCGCTGGGTCATCAACCAGAGGACAGAGCTAAGATCCTACAGTCCCAATCGGAGG…	NA	NA	NA	#N/A	#N/A
Chr1_A_fumigatus_Af293:4658188-4659046	Afu1g17070	Afu1g17070	Has domain(s) with predicted metal ion binding activity	-1.1	0.000886	0.00231	CREEHA_CONTROL4_withCtrl_peak_289	53.7517	GATCGGGTAGAAAGAAATACTAAGAGAGGATAGCTTTTCTTAAAAGTGCCCAAGTCCCAAGTCCAAGGGCCAATGGAAGCGCTAACCTTTCGCGGCAAAATACGGAGCCAAGCAAGCTGCTACAATCTGTTACATAATCCCAAGTCGTTTGCCCAAGCTGATGGAAATTCCGGAGAGCGCGGTTCGGGGTCTGTCCGTGCAGTCGGGGGCACTGACCAATGGGAACGTGTAAGGGTTGCCTGGACCAATCAGCTCTCCGCGATAACAAGATCAGAGAACCTCCAATTCCAAGGCGACGCCAAAAAGCCCCACCGAGACCGCCTGCAGGATTGATTGGTTTCCACCCTTGGGTTTGGACGCCACAATGGACTGGCAAGGTAGCAGTGCCCAATCGAGAGA…	CREEHA_10MMAA4_withCtrl_peak_178	30.9306	AGCCAAAGTTGCTTTGCCAACAGTCAACTCGCTGATCGGGTAGAAAGAAATACTAAGAGAGGATAGCTTTTCTTAAAAGTGCCCAAGTCCCAAGTCCAAGGGCCAATGGAAGCGCTAACCTTTCGCGGCAAAATACGGAGCCAAGCAAGCTGCTACAATCTGTTACATAATCCCAAGTCGTTTGCCCAAGCTGATGGAAATTCCGGAGAGCGCGGTTCGGGGTCTGTCCGTGCAGTCGGGGGCACTGACCAATGGGAACGTGTAAGGGTTGCCTGGACCAATCAGCTCTCCGCGATAACAAGATCAGAGAACCTCCAATTCCAAGGCGACGCCAAAAAGCCCCACCGAGACCGCCTGCAGGATTGATTGGTTTCCACCCTTGGGTTTGGACGCCACAAT…	#N/A	#N/A
Chr1_A_fumigatus_Af293:4688224-4688861	Afu1g17200	sidC	Putative non-ribosomal peptide synthetase (NRPS) involved in ferricrocin siderophore biosynthesis; expression is up-regulated by iron starvation and downregulated under iron-replete conditions	-1.23	5.33e-06	2.49e-05	CREEHA_CONTROL4_withCtrl_peak_290	187.401	TAATACACTCAGGTCCAATTACACGCAAAAAAATAAGAGGTGTGTTTTGCAAACTGAACGGTGAGTAATGCTGTATCAATCTAATCAGATGATCTAATCAGATAAATGATCCCGAAACGGGCGCAATCGGAGGCTGGCCTGAAAAACGAGGTGCTTTTTGTTCCTGACGCGTCTTGGCGCGTGTCGTTCCTTGGTCATCACGTTTCTCATCAGCTGATCTCTGCCCAACCTGGCTAACAGCATCCATTTCTGGCTGCCCTTTTGGGGCACAGTCTCGTCGTCATTCCTGTTAGTCACCATCGGGGACTTTCTTAGCTGCTGGACACCCCCACATGCTCCCAAGAGCACCCAATAAGATTACTGTGACCCCTCGGTGGTCCACTCGAAGATTACCAGCGA…	CREEHA_10MMAA4_withCtrl_peak_180	66.4144	AAAAATAAGAGGTGTGTTTTGCAAACTGAACGGTGAGTAATGCTGTATCAATCTAATCAGATGATCTAATCAGATAAATGATCCCGAAACGGGCGCAATCGGAGGCTGGCCTGAAAAACGAGGTGCTTTTTGTTCCTGACGCGTCTTGGCGCGTGTCGTTCCTTGGTCATCACGTTTCTCATCAGCTGATCTCTGCCCAACCTGGCTAACAGCATCCATTTCTGGCTGCCCTTTTGGGGCACAGTCTCGTCGTCATTCCTGTTAGTCACCATCGGGGACTTTCTTAGCTGCTGGACACCCCCACATGCTCCCAAGAGCACCCAATAAGATTACTGTGACCCCTCGGTGGTCCACTCGAAGATTACCAGCGAGGGGCAGTTCTAGCACAGTTCCTGCTCA…	#N/A	#N/A
Chr2_A_fumigatus_Af293:172855-173343	Afu2g00770	Afu2g00770	Has domain(s) with predicted FAD binding, oxidoreductase activity and role in metabolic process	-1.18	0.000819	0.00217	CREEHA_CONTROL4_withCtrl_peak_302	46.0738	ATCACCATCACGGCCCCCTGGTTCTTGTCTGCAGCTTACCACTCTGGCTATTCTCTGCATGCATGTATGGGTTGACGAAATTTTTCTTCAGACACGTGTGTTATTGCCAGGATTCCTTGAGCATAAAATCCTTAGTTCGAAATAGTTTCCTCTGCCATTCTGCCAGACCGAGTTAGCTTCAGAACTTGGCCTCTTAGACTCGGGATCTGGACCACTGACAGCGCCCAAACGTGGCCGTTGACGGGGCAAAAGTTGGAAGCGTCTTCTCCCGGCCCTTCCGGCCCACCCCGAAAGTCCCTTGCGTAGTGCGAAACACGATTGGCGCAGCTTTCCCTGTTTCTCTTGATCTAACGGCCAGGAAACAAAACAGGATCAATAAAATCTGCGCTTGCGATCTGT…	CREEHA_10MMAA4_withCtrl_peak_185	24.4919	TGGCTATTCTCTGCATGCATGTATGGGTTGACGAAATTTTTCTTCAGACACGTGTGTTATTGCCAGGATTCCTTGAGCATAAAATCCTTAGTTCGAAATAGTTTCCTCTGCCATTCTGCCAGACCGAGTTAGCTTCAGAACTTGGCCTCTTAGACTCGGGATCTGGACCACTGACAGCGCCCAAACGTGGCCGTTGACGGGGCAAAAGTTGGAAGCGTCTTCTCCCGGCCCTTCCGGCCCACCCCGAAAGTCCCTTGCGTAGTGCGAAACACGATTGGCGCAGCTTTCCCTGTTTCTCTTGATCTAACGGCCAGGAAACAAAACAGGATCAATAAAATCTGCGCTTGCGATCTGTCCATTCATCTTCGGGGGTTGGTGCCGAGGCACCTCCGGACACAG…	#N/A	#N/A
Chr2_A_fumigatus_Af293:296032-296346	Afu2g01260	srbA	Sterol regulatory element binding protein (SREBP); basic helix-loop-helix leucine zipper DNA binding domain; role in the hypoxia response, iron homeostasis, ergosterol biosynthesis, resistance to azole drugs, maintenance of cell polarity	-4.26	0.00755	0.0153	CREEHA_CONTROL4_withCtrl_peak_307	47.8618	ATACTTCAAGGATAGTTTAATAGATCCGGCTATTTATGGCAACTGACTGCGATGACGTAAGAAGATGAAACGGCTTCGACAGCGATTGGTCAAGGTCCTTCGAGAGAAGGGCAGGTAACGTTACAGCCTTATACAGCATTTGAGGTGTCAAACAAAACAAACCCAGCTGAATATTGCTCTCACTGCTGTAATACAAAAACGTACCTGTCGGTTTGCCGGAATCGCTTCTTCCCGCGATCATACGATGTGCTCCGCCGAGCCACGGCCGAGATTCCCATGTTGCCCCAAAGGCTCAGGCACAGGCAGCAATTCGTTTCCTTAGGCACATCTGCAGCTCAAGGAGACTGTTTCGATACATCTGCTTACTACTGCTCAACAGATTCGCCTTCGTTACTGTTG…	NA	NA	NA	#N/A	#N/A
Chr2_A_fumigatus_Af293:342812-343222	Afu2g01430	Afu2g01430	Ortholog of A. nidulans FGSC A4 : AN7670, Aspergillus wentii : Aspwe1_0114055, Aspergillus versicolor : Aspve1_0030702 and Aspergillus clavatus NRRL 1 : ACLA_093480	-1.04	0.012	0.023	CREEHA_CONTROL4_withCtrl_peak_310	30.7472	CATTTGCCAGGATCATTTGACTCAGGACGGAAATCATGTCGCAGGTGAGTGAGATATGTCTTCTACTCTGCACTACTCTGCACGCGCTGTATCCTGCCTTGAAACACCCCTTACTACCTTTGTGACTCTCTATCTGCCTTGGGAGAAAGCATGCGTGTCCTTGTTCTTTTGCTTTTTTAGCTTTACCCCTTGCGTGGTGCACGCTGGACTGGGCAAAGAGTGGGCGCAAACCCGCCAATACCCGGGGCTCAAGGGTGGTACCATGGGCGGTAACCGTACCGTACCGTGACATACCTCCGCCCGTCCAACTCTTCTACTGGTTTGAGCCTTTCTACGGAGTACCCGCAGCTCCTCCAATGACGCCATGTTACGAATTGTTTTGTTGTCAGGAAACTTGGT…	CREEHA_10MMAA4_withCtrl_peak_191	12.992	GGCCCGCTTTGGTTCCCATTTGCCAGGATCATTTGACTCAGGACGGAAATCATGTCGCAGGTGAGTGAGATATGTCTTCTACTCTGCACTACTCTGCACGCGCTGTATCCTGCCTTGAAACACCCCTTACTACCTTTGTGACTCTCTATCTGCCTTGGGAGAAAGCATGCGTGTCCTTGTTCTTTTGCTTTTTTAGCTTTACCCCTTGCGTGGTGCACGCTGGACTGGGCAAAGAGTGGGCGCAAACCCGCCAATACCCGGGGCTCAAGGGTGGTACCATGGGCGGTAACCGTACCGTACCGTGACATACCTCCGCCCGTCCAACTCTTCTACTGGTTTGAGCCTTTCTACGGAGTACCCGCAGCTCCTCCAATGACGCCATGTTACGAATTGTTTTGT…	#N/A	#N/A
Chr2_A_fumigatus_Af293:601238-601578	Afu2g02380	Afu2g02380	Ortholog of A. nidulans FGSC A4 : AN4622, A. niger CBS 513.88 : An07g06420, A. oryzae RIB40 : AO090011000518, Aspergillus wentii : Aspwe1_0168908 and Aspergillus sydowii : Aspsy1_0155773	-1.85	1.96e-05	8.08e-05	CREEHA_CONTROL4_withCtrl_peak_332	61.826	CTCATGCATCATATTAATTCTTACGATCGGCGTTCGTTCAGGTTCACATGGAAATAATGAGTTCATTATTACTCCGCACTGTGACTACTGTCCAACTCAAAAAAGTCCAGACTCGATAAATCCAGCCCGTTGGAAACATCCTAACGAGAAACCAGTCTTGCTAGGGATTAGTCTGTCATTGTAGTTTGCTTGATGGTTTGACCTTGCAGGCTCCCGACCTTCCGCGCGGACCAGACATCCAGGACGAACAAATCAGAGGTGCTGAGGTGGATCAAACAAGCCCCATAGGTTGGCGAGCTGCTTGCCGGCCCCAGTGTGCTGGGTTCCGTCATCATCTTACCTAGTGCGCCGTTGTCCTTTTGTCCGTTCAGGTACCATCAACCTCGTACGTATGTACCG…	CREEHA_10MMAA4_withCtrl_peak_205	28.2371	ATGCATCATATTAATTCTTACGATCGGCGTTCGTTCAGGTTCACATGGAAATAATGAGTTCATTATTACTCCGCACTGTGACTACTGTCCAACTCAAAAAAGTCCAGACTCGATAAATCCAGCCCGTTGGAAACATCCTAACGAGAAACCAGTCTTGCTAGGGATTAGTCTGTCATTGTAGTTTGCTTGATGGTTTGACCTTGCAGGCTCCCGACCTTCCGCGCGGACCAGACATCCAGGACGAACAAATCAGAGGTGCTGAGGTGGATCAAACAAGCCCCATAGGTTGGCGAGCTGCTTGCCGGCCCCAGTGTGCTGGGTTCCGTCATCATCTTACCTAGTGCGCCGTTGTCCTTTTGTCCGTTCAGGTACCATCAACCTCGTACGTATGTACCGAGT…	#N/A	#N/A
Chr2_A_fumigatus_Af293:775649-776602	Afu2g03020	Afu2g03020	Has domain(s) with predicted DNA binding, chromatin binding activity	-3.22	0.0768	0.115	CREEHA_CONTROL4_withCtrl_peak_343	32.4902	TACCGACATGTCGTAGACTAGTCAGACTGAAATAGCCAACGCCCCTGGTTGACCGTCGAGGCAAGACAGGGTGGTACTTGTGTGGTAGAGACTCCACCCAAAGACAGGCCAATCAATGAGAAAGGCGCTGAGCACACAGGAGCAACCGGCGAAATTTCCACGAGGTAAGACGGGAGGTGACCAGAGTATCAGAACTACTACTAGCGCAAGGATGCTAGCTAGCTTATGGCTGGTGTTTGGTGGGCCTGGCCCTGCCAGGCAGTTCCAGCCTAGCGTTCTGACTCGAGCATAAGAGAACGATCCTGGTCTATAACTCCTGTAGGTCTCAAAAAATGGTGTGGGACCTCGGGGTAATGTCATGGAATCAAGCTGCGAATGCCAGGCTCCGAATCCGTGATA…	NA	NA	NA	#N/A	#N/A
Chr2_A_fumigatus_Af293:817905-818147	Afu2g03120	utr2	Putative cell wall glucanase; transcript induced by exposure to human airway epithelial cells	-1.02	0.0561	0.0869	CREEHA_CONTROL4_withCtrl_peak_347	20.6873	AAGAAGAGAGTGAATTTAATAAGTGTCGATAATAATAATACAGTTTAGAGACATCAGAAGATTATTGGTCCTAGAATCGAACTATCACTGGTCTGGATGCATAAAATCCACCAACTTGTACCTTGGAGTACTGTATAGTTGGATGCTCCAGCCGTGAGGGTGTCTTACTAGCGTTCCGTTTCCATACAGCAGCTTCAGGTCATCTGGAGGCGGCTTGACCCTGATGGCCCTGAACAGGGCCCGCATTCGGTCAAGTCAATTCCTCGACGATGGAATAATCTCGATCTCCGATCGAAAATGATAATAGTTGTGATCTCACTTCTTCAAGGAAGAGAAGAATGACCTCAACCATGCAAATCATCTGAGGGCGAAATTTCGAGAACAGTCAATCCAGTCGGT…	NA	NA	NA	#N/A	#N/A
Chr2_A_fumigatus_Af293:859632-859944	Afu2g03280	Afu2g03280	Protein of unknown function; calcium induced	-1.26	0.00777	0.0157	CREEHA_CONTROL4_withCtrl_peak_349	33.6475	CATCCCCTGTCTTCAAATATAGGCAAGTACGTAATACCCATTTATCAAACGAATCCGACCTCCATGACCATATCATCTGTTGATCAAGAGCAAAATTGACAACTGGCAAGAATTATCTCCATAGGATCGTCCAATATCCATGAACCCATCAATCCATAGTCGCACCTTCAGCAGGTCACAAGCCACCTTCATGGACGCGGATAACGCATGCGACCCTGGCGCTGATAGCCTGATGCGGGGGGTCGAGAAACATGCTCAACTGGTCCGTTGGGTTTAAACACTCGGCCGGAGGACAAGGACAGGCGCATACCAGGGCTGCTGATTCGATAGGTTAGTCACGTTACCATTTTACATTTAATATTTCCATAGTAGTACGATGTTGTTTTCCGAGCTACCTTA…	CREEHA_10MMAA4_withCtrl_peak_213	9.86483	TTGATACTATTAATGATCACCATGAAGGAACATCATCCCCTGTCTTCAAATATAGGCAAGTACGTAATACCCATTTATCAAACGAATCCGACCTCCATGACCATATCATCTGTTGATCAAGAGCAAAATTGACAACTGGCAAGAATTATCTCCATAGGATCGTCCAATATCCATGAACCCATCAATCCATAGTCGCACCTTCAGCAGGTCACAAGCCACCTTCATGGACGCGGATAACGCATGCGACCCTGGCGCTGATAGCCTGATGCGGGGGGTCGAGAAACATGCTCAACTGGTCCGTTGGGTTTAAACACTCGGCCGGAGGACAAGGACAGGCGCATACCAGGGCTGCTGATTCGATAGGTTAGTCACGTTACCATTTTACATTTAATATTTCCA…	#N/A	#N/A
Chr2_A_fumigatus_Af293:1016032-1016322	Afu2g03830	aspf4	Allergen Asp f 4; higher expression in biofilm vs planktonic cells; transcript induced by growth on hydrogen peroxide	-2.67	3.29e-09	3.5e-08	CREEHA_CONTROL4_withCtrl_peak_359	42.7856	CCTTGATTAATCTATCACTATTTGACACATTGATCAGTTGAGTGCTGGTTACATCCATCAAATATGATCATCAAGTGCACGATGCAGGTACCTGGGTAACGGTGGGACTGCGCAAGAGTCTAGATACCTTCCCTACTAGGTCAATTACAATACCGTACATAGAATGGGCCAGCAACCCGCGTCCCTGGACAGGACCCAAGGGTCTCGACTGTTGTCCTATGTGGGTACAAATCTACAAACATGGCCAATCATTATTCTTCCTGGAGTCGAGAGTTGCCAGGCTCAGGAACCGTCGCTCTTAGCCAACCAATCAGCAGTGAGGATGGCTCCTTTTTCCCCTGATCGCCCCTTTTTCATTAAACGACTTGATTTCGAGTGCGGAACGGGAAGTACGTACAG…	NA	NA	NA	#N/A	#N/A
Chr2_A_fumigatus_Af293:1029539-1030121	Afu2g03860	zrfB	Low affinity plasma membrane zinc transporter; induced by zinc depletion, ZafA-dependent; overexpression decreases zinc uptake, heme biosynthesis and triacetylfusarinine C (TAFC) siderophore production; induced in neutrophil-exposed conidia	-1.87	4.5e-06	2.13e-05	CREEHA_CONTROL4_withCtrl_peak_363	53.4028	CTTAGGTAATATACTAAGTAATATAGATATACAGAGTACTCTGCAGGTAGTCTCGATACCTTTATCATATTTGATTTCCAATGTCATCTGGCGAGGACCTCGAAGTGCCTATGCATATCCCATGTGGAACGTCATTGGGCCAAGCTGGACTCCGTGCGGCTATAAGGCCATCACGTGATACAGGGCAGGGCCTGAGGCTGCCAATCAGAAGCAGTGGAAATGAGGGGTGGCGTACTCCCAAGGTCCTCACGGGCGGGCCGAAAAGTCTTCGTCGTTGACCTCTGTTCACTGGTTCAGCTCCCTGGTTCCCTAAAATGTTTGCGGAACCGCTTTCTCCCAAGGTCCCCATCAAAAGACCATTCCCACTAATGAGACAGATGATTCAGAGTGATGTGGGAG…	CREEHA_10MMAA4_withCtrl_peak_223	10.1813	ATTCTTCTCTTAGGTAATATACTAAGTAATATAGATATACAGAGTACTCTGCAGGTAGTCTCGATACCTTTATCATATTTGATTTCCAATGTCATCTGGCGAGGACCTCGAAGTGCCTATGCATATCCCATGTGGAACGTCATTGGGCCAAGCTGGACTCCGTGCGGCTATAAGGCCATCACGTGATACAGGGCAGGGCCTGAGGCTGCCAATCAGAAGCAGTGGAAATGAGGGGTGGCGTACTCCCAAGGTCCTCACGGGCGGGCCGAAAAGTCTTCGTCGTTGACCTCTGTTCACTGGTTCAGCTCCCTGGTTCCCTAAAATGTTTGCGGAACCGCTTTCTCCCAAGGTCCCCATCAAAAGACCATTCCCACTAATGAGACAGATGATTCAGAGTGA…	#N/A	#N/A
Chr2_A_fumigatus_Af293:1029539-1030121	Afu2g03850	Afu2g03850	Ortholog of A. nidulans FGSC A4 : AN3802, A. niger CBS 513.88 : An07g08470, A. oryzae RIB40 : AO090005001512, Aspergillus wentii : Aspwe1_0051551 and Aspergillus sydowii : Aspsy1_0088749	-1.87	4.5e-06	2.13e-05	CREEHA_CONTROL4_withCtrl_peak_363	53.4028	CTTAGGTAATATACTAAGTAATATAGATATACAGAGTACTCTGCAGGTAGTCTCGATACCTTTATCATATTTGATTTCCAATGTCATCTGGCGAGGACCTCGAAGTGCCTATGCATATCCCATGTGGAACGTCATTGGGCCAAGCTGGACTCCGTGCGGCTATAAGGCCATCACGTGATACAGGGCAGGGCCTGAGGCTGCCAATCAGAAGCAGTGGAAATGAGGGGTGGCGTACTCCCAAGGTCCTCACGGGCGGGCCGAAAAGTCTTCGTCGTTGACCTCTGTTCACTGGTTCAGCTCCCTGGTTCCCTAAAATGTTTGCGGAACCGCTTTCTCCCAAGGTCCCCATCAAAAGACCATTCCCACTAATGAGACAGATGATTCAGAGTGATGTGGGAG…	CREEHA_10MMAA4_withCtrl_peak_223	10.1813	ATTCTTCTCTTAGGTAATATACTAAGTAATATAGATATACAGAGTACTCTGCAGGTAGTCTCGATACCTTTATCATATTTGATTTCCAATGTCATCTGGCGAGGACCTCGAAGTGCCTATGCATATCCCATGTGGAACGTCATTGGGCCAAGCTGGACTCCGTGCGGCTATAAGGCCATCACGTGATACAGGGCAGGGCCTGAGGCTGCCAATCAGAAGCAGTGGAAATGAGGGGTGGCGTACTCCCAAGGTCCTCACGGGCGGGCCGAAAAGTCTTCGTCGTTGACCTCTGTTCACTGGTTCAGCTCCCTGGTTCCCTAAAATGTTTGCGGAACCGCTTTCTCCCAAGGTCCCCATCAAAAGACCATTCCCACTAATGAGACAGATGATTCAGAGTGA…	#N/A	#N/A
Chr2_A_fumigatus_Af293:1390285-1390774	Afu2g05060	aox	Alternative oxidase, mediates the cyanide-insensitive respiratory pathway; transcriptionally induced in response to oxidative stress; calcium downregulated; induced by exposure to artemisinin	-1.93	2.67e-05	0.000106	CREEHA_CONTROL4_withCtrl_peak_395	32.25	GTTCAAACTCATAGACGGCATTTTGCCGTTCGGTTAGTAGACGTCCACCGCAACCTTCACCAATACATTTGCAGCAGCGTCTTAAGTGACGCAATGGGTCACCGAGTATATCGAGCAGCAACTAAACAAACTCGGAAAACCGAACACCGAACGCCGTTCAAATTTGCATCCCGATTTTTCTTCGGGCAGTAACTTACTGTAGATGCAGAAAATAGGGAAGACTGAGTCATTCGCCGTGTGGCAATCCCGGCTTCCCCCGAGGTCACATGGGCAGACTCCGGTATCTTACTAAGATACGATATCGTATCCAGATGACAGATACGAGATTATGCCAGTAACAGCTTCGCAAGTTTTTTGCCCATAGGGATAATGGGAAGGATGTACAATTTGCTTCTACTT…	NA	NA	NA	#N/A	#N/A
Chr2_A_fumigatus_Af293:1569603-1569960	Afu2g05630	Afu2g05630	Ortholog of A. nidulans FGSC A4 : AN7476, A. niger CBS 513.88 : An02g14010, A. oryzae RIB40 : AO090001000675, Aspergillus wentii : Aspwe1_0120551 and Aspergillus sydowii : Aspsy1_0058449	-2.34	1.63e-06	8.48e-06	CREEHA_CONTROL4_withCtrl_peak_403	45.7172	ATGCCATATGGCATGATTGATTGATTGGATATCACAACTGCCGATCGATCACAATGGTCTACAGTAGAAATCAGGATATGGACCATCTTTATGCACGTACGTAAAATATCCGCTTTTCGCTACCAGGGCTACGACGTGCTCTTAATCAATGGATACAATCTCTTCCGGAGGGAGTTGTCTAGACCCCTCGACCGCTTCGTGTGGGGAGTGGGATTCTGCCCTTTGCAGTCAACCGTCAACAATCGTGTCGCCGAATATGGATGCCCGATACACTACCAGAGTGTCTGTGCCAGTGAGTATGCCAGGGATGGGCTGATCTGGCGTTGACCTGGCAGTCCCATGAACTCCCACATCATCTGCGTGAGGGGCATGATTGGATTGGATTCTTATCTTGATTCC…	CREEHA_10MMAA4_withCtrl_peak_245	11.0438	CATTGATTGATGCCATATGGCATGATTGATTGATTGGATATCACAACTGCCGATCGATCACAATGGTCTACAGTAGAAATCAGGATATGGACCATCTTTATGCACGTACGTAAAATATCCGCTTTTCGCTACCAGGGCTACGACGTGCTCTTAATCAATGGATACAATCTCTTCCGGAGGGAGTTGTCTAGACCCCTCGACCGCTTCGTGTGGGGAGTGGGATTCTGCCCTTTGCAGTCAACCGTCAACAATCGTGTCGCCGAATATGGATGCCCGATACACTACCAGAGTGTCTGTGCCAGTGAGTATGCCAGGGATGGGCTGATCTGGCGTTGACCTGGCAGTCCCATGAACTCCCACATCATCTGCGTGAGGGGCATGATTGGATTGGATTCTTAT…	#N/A	#N/A
Chr2_A_fumigatus_Af293:1640355-1640691	Afu2g05830	acuK	Putative transcription factor involved in regulation of gluconeogenesis and acquisition of iron; required for virulence	-1.87	5.54e-05	0.000198	CREEHA_CONTROL4_withCtrl_peak_414	25.9555	GTACTTGATAGACATGTTATCTATCCTTCTTCTCCCTGCATAACAACGAGATAAATTACACCAACTACATCATGCACCATCAGCTAACACCAACCTCAACAACCAGAACGACAAAGCGAACAATACACCAATCCATTCATTTCTATGAGTCATTTTACGCACAGCAAAGCCCTCGAAACTCTCCAAAATTACACCAGGGTAATTCCGGAATGCCACCAAGTTCCCCGTGATCGCCCGACCCTCAACAGCCTGCCCAGTTTCGGGAAATGCCTCGGTAAAGTGGCTTTCCTGCATGGCCCTGTTGGATGGGTTTCCTTCGTCCTGCATCATACGGCAGTTATTGCTCTGGATTATGGTGGCTTAATCGAGGCTATAATTCTGTGAAAGACTGTTGTTGCA…	CREEHA_10MMAA4_withCtrl_peak_250	14.7738	TCATAATGATAAGTACTTGATAGACATGTTATCTATCCTTCTTCTCCCTGCATAACAACGAGATAAATTACACCAACTACATCATGCACCATCAGCTAACACCAACCTCAACAACCAGAACGACAAAGCGAACAATACACCAATCCATTCATTTCTATGAGTCATTTTACGCACAGCAAAGCCCTCGAAACTCTCCAAAATTACACCAGGGTAATTCCGGAATGCCACCAAGTTCCCCGTGATCGCCCGACCCTCAACAGCCTGCCCAGTTTCGGGAAATGCCTCGGTAAAGTGGCTTTCCTGCATGGCCCTGTTGGATGGGTTTCCTTCGTCCTGCATCATACGGCAGTTATTGCTCTGGATTATGGTGGCTTAATCGAGGCTATAATTCTGTGAAAG…	#N/A	#N/A
Chr2_A_fumigatus_Af293:1966613-1967077	Afu2g07680	sidA	L-ornithine N5-oxygenase; first committed step in siderophore biosynthesis; essential for virulence; induced by exposure to human airway epithelial cells; expression up-regulated by iron starvation; activated by L-arginine; SrbA-regulated	-1.23	0.000873	0.00228	CREEHA_CONTROL4_withCtrl_peak_426	32.8709	CCAATCGTTTGCGTAATTTAGCCTATTTCCACCATAGAAATTTCCATTCGAGAATAAGGATCGAATCATAGTAGCTTGAAAAAAAGCTAACTCAGTGGTGGTGGTTGACTAAGGTATTCAGGCAAGCAGATTGTTTGTTATTGTTGTTGTGCTGTTGCTGTTGTTGTTACGGTATTGTATCGTATGATCCCACGGAACCCTTGGGGCAGGGAGGGGGATACGCGTGACGGTCCCGGCGCTAAACCACAAACGGGCAGACAGTCAACAACAAAAGACGCGCTGCGCGTGCGAAACCAAAAACATCAAGTCCCGCTTGAGGATTGGCTGGAGATGGGGGGCGAATCCTCCAGTAGATACTCCATCCTCTCGAGTCCTCCTACAGACTGACGGAGCCTGACG…	CREEHA_10MMAA4_withCtrl_peak_262	7.76769	TGAGGATGATCAAACTAGAAACCAATCGTTTGCGTAATTTAGCCTATTTCCACCATAGAAATTTCCATTCGAGAATAAGGATCGAATCATAGTAGCTTGAAAAAAAGCTAACTCAGTGGTGGTGGTTGACTAAGGTATTCAGGCAAGCAGATTGTTTGTTATTGTTGTTGTGCTGTTGCTGTTGTTGTTACGGTATTGTATCGTATGATCCCACGGAACCCTTGGGGCAGGGAGGGGGATACGCGTGACGGTCCCGGCGCTAAACCACAAACGGGCAGACAGTCAACAACAAAAGACGCGCTGCGCGTGCGAAACCAAAAACATCAAGTCCCGCTTGAGGATTGGCTGGAGATGGGGGGCGAATCCTCCAGTAGATACTCCATCCTCTCGAGTCCTCCT…	#N/A	#N/A
Chr2_A_fumigatus_Af293:2019140-2019497	Afu2g07900	stuA	Putative APSES domain transcription factor; regulated by phoB; expression positively correlates with developmental competence in submerged culture; mutants are delayed in developmental competence	-2.56	0.00129	0.00323	CREEHA_CONTROL4_withCtrl_peak_433	29.4667	AGGCTTACGAGCTGTTTACAAGGAGCTCCACGAACAGACTAGAGAACGCCAACGATGAGTAGCTTCCGGCCAAGTGGATCCGTCTCGAGGCTAGAGGAACCCATTGGCCATGGCGTCATCCACAATACTGCTAGCCAGCCCACTAACGATCTAGGTATCTATTCGTTTGGGTGACAGTGTGTATCAGAGGAATAAGGCTTCGGGTCGATCTGGAGGGCGTTAGGGGTGTGGACTGCGGGCCCGCCAGATACAAACCTAAAGAAAGAATGTCAGAAGGAAGGTATTGGAAGCATGACAGCTCGATTACTAGTTGGCAAAGACAATCAGATTGTAGTTTCTGACAAAATATCCAAAAAGGAAAGAGATGTGACTATCGAGTCTTGAGAGTGTTGAGGTTGG…	CREEHA_10MMAA4_withCtrl_peak_267	9.08365	CTGTTTACAAGGAGCTCCACGAACAGACTAGAGAACGCCAACGATGAGTAGCTTCCGGCCAAGTGGATCCGTCTCGAGGCTAGAGGAACCCATTGGCCATGGCGTCATCCACAATACTGCTAGCCAGCCCACTAACGATCTAGGTATCTATTCGTTTGGGTGACAGTGTGTATCAGAGGAATAAGGCTTCGGGTCGATCTGGAGGGCGTTAGGGGTGTGGACTGCGGGCCCGCCAGATACAAACCTAAAGAAAGAATGTCAGAAGGAAGGTATTGGAAGCATGACAGCTCGATTACTAGTTGGCAAAGACAATCAGATTGTAGTTTCTGACAAAATATCCAAAAAGGAAAGAGATGTGACTATCGAGTCTTGAGAGTGTTGAGGTTGGATAAGAAGGTC…	#N/A	#N/A
Chr2_A_fumigatus_Af293:2019648-2019927	Afu2g07900	stuA	Putative APSES domain transcription factor; regulated by phoB; expression positively correlates with developmental competence in submerged culture; mutants are delayed in developmental competence	-2.44	6.29e-05	0.000222	CREEHA_CONTROL4_withCtrl_peak_434	30.5303	CCCAACATTCCAGACCCATTCTTCAGTCTCCACTGTTTTCTGACAAGAGTCACAAGAGTACTTGGTACGGAGTAGTCGATACTAGTTTGGTGAAAGTATCAAACATGAGGCAATTAAGAGGGGCCCTTTCCCAAACCAAAATAGAAAAAGAAAAGAGAAATATGTCAGCAAGTGAGAAAGAACCATGTCGCACAAGAGGCTGCAAGAGAAGAAGAAGCCAGCCAGGATGAGCGAGCTGACAGGGATCGGTACAGATGGCAGGGATAGAACTACTGGTCGAGAAAGCACCACGAAAGCTGGCGGTGGCGCGCGAGGAATAGTCGATCCAAGTCCATAATTCCATGCTATCATAGGAGTACTCCGGAGTAGGTATCTGTCAACCTCGCTGAAGAGAGGCCC…	NA	NA	NA	#N/A	#N/A
Chr2_A_fumigatus_Af293:2022043-2022544	Afu2g07900	stuA	Putative APSES domain transcription factor; regulated by phoB; expression positively correlates with developmental competence in submerged culture; mutants are delayed in developmental competence	-2.12	3.82e-08	3.11e-07	CREEHA_CONTROL4_withCtrl_peak_438	78.0554	AGCAGAGGTGCCAGTGGAGTTCCCTCATCCATCAGGTAACTAGTTACGTACGCAGCAGTTCCATTGTCTTGAGTCAGGGCTTAGGAGCTCGGGCCTGTCCAATCCTAACCCCGCTCACTAATTGCATTAGCCAAACTAGCTGAATGCTTTAGGTTCCGCAGCGCAACCATGGATAAAAGCCAGCCTCAACCGCCTGGATCTTCAGACGGCCAGGGCTCTCGTCATAAGTCTAGTAGTGGCTCTAGTCCGGCGGCCAGCTGTCAAGGATCAATGTCATCCAGTCATCCGCCACTGCGCTAGGACGGAATCCGCAAATGCAGTGACAAACAGGCAGGGCCAATGCGGATTTCGGCGCTCAGGATCCTGGTCGCTTGCTGTGATGTTTGCAACCCTGCAAAT…	CREEHA_10MMAA4_withCtrl_peak_268	22.3934	AGAGCAGAGGTGCCAGTGGAGTTCCCTCATCCATCAGGTAACTAGTTACGTACGCAGCAGTTCCATTGTCTTGAGTCAGGGCTTAGGAGCTCGGGCCTGTCCAATCCTAACCCCGCTCACTAATTGCATTAGCCAAACTAGCTGAATGCTTTAGGTTCCGCAGCGCAACCATGGATAAAAGCCAGCCTCAACCGCCTGGATCTTCAGACGGCCAGGGCTCTCGTCATAAGTCTAGTAGTGGCTCTAGTCCGGCGGCCAGCTGTCAAGGATCAATGTCATCCAGTCATCCGCCACTGCGCTAGGACGGAATCCGCAAATGCAGTGACAAACAGGCAGGGCCAATGCGGATTTCGGCGCTCAGGATCCTGGTCGCTTGCTGTGATGTTTGCAACCCTGCAA…	#N/A	#N/A
Chr2_A_fumigatus_Af293:2022725-2023903	Afu2g07900	stuA	Putative APSES domain transcription factor; regulated by phoB; expression positively correlates with developmental competence in submerged culture; mutants are delayed in developmental competence	-1.91	1.32e-07	9.28e-07	CREEHA_CONTROL4_withCtrl_peak_439	40.5409	AATGGAAAGGAGTTGAATTGCCACTCGCCTATCTGCCTCATGGCACGTTCCGAGGTGATCGCATTTGCCTCGAGTTTGCAGTCTTCACGAGAATGAGGTGTAACGTGCCCAGCAGGGATGCCCTGCAATCGCTCCGAGAATACCAATACTCCGCCGGACATTTCACTATCCTGTGATAAGTTAACGTTATGAGCAACGCTTGAGTCAGCCATGTCATATAACTAGTTGCTCCGCCCCTGGCCGAAACGACTACGAACCAATGATCTACCTGCTGATCCGAATCCTGCGGCGCGAAGATAGATATGCCCCCGACAGGATCCGCAGTCTTGATAGGTTGGTGATCCACGGAGGTATTTAGTGTATCAACGCCAACAGTTATGATCAGTTTCGACTTAGCCT…	CREEHA_10MMAA4_withCtrl_peak_269	8.30349	TGAAACTGGTCCTGTGCAACTTTACGGAGTATATGCTGTGCTACGCTGTATCTTCTAGAATCCAGCCTGGATGGAATGGAAAGGAGTTGAATTGCCACTCGCCTATCTGCCTCATGGCACGTTCCGAGGTGATCGCATTTGCCTCGAGTTTGCAGTCTTCACGAGAATGAGGTGTAACGTGCCCAGCAGGGATGCCCTGCAATCGCTCCGAGAATACCAATACTCCGCCGGACATTTCACTATCCTGTGATAAGTTAACGTTATGAGCAACGCTTGAGTCAGCCATGTCATATAACTAGTTGCTCCGCCCCTGGCCGAAACGACTACGAACCAATGATCTACCTGCTGATCCGAATCCTGCGGCGCGAAGATAGATATGCCCCCGACAGGATCCGCAGT…	#N/A	#N/A
Chr2_A_fumigatus_Af293:2024433-2025418	Afu2g07900	stuA	Putative APSES domain transcription factor; regulated by phoB; expression positively correlates with developmental competence in submerged culture; mutants are delayed in developmental competence	-2.1	1.94e-12	3.92e-11	CREEHA_CONTROL4_withCtrl_peak_440	81.5106	TGGTAGTCAAACATCACGGACCTCCTCGTCCTCTCCTTGGACTCGGAGGGATTTTCCCTTCAGAACATCATCCTCATCAACAGACACCACCAACAACAACAAATCTTGGCCAGGCTCCATGCTCTGAGGTCGGTCTCTATTCGACAAGAAATAGAGGGGCAGGGTGGTGAAAAATGGACGAATGCGATTGGTGGGAGCGAGATCTCATCCCTGGGCTGCACATGTTGAGGGGCGTCTAGAGGCGGATCGACTGGCTGCGGGAGCGACCACGTAGTCGACGAGGGGACACGGTCACCCCATGATGCAGCGAACCGTGAGCCTCCAGTGGTTACTGTTATCTAGGCCATCTATTAGACAGAAGGTCTAATAATAATAAATACGACAATGATAAAGATAATG…	CREEHA_10MMAA4_withCtrl_peak_270	15.5973	TCCTCTCCTTGGACTCGGAGGGATTTTCCCTTCAGAACATCATCCTCATCAACAGACACCACCAACAACAACAAATCTTGGCCAGGCTCCATGCTCTGAGGTCGGTCTCTATTCGACAAGAAATAGAGGGGCAGGGTGGTGAAAAATGGACGAATGCGATTGGTGGGAGCGAGATCTCATCCCTGGGCTGCACATGTTGAGGGGCGTCTAGAGGCGGATCGACTGGCTGCGGGAGCGACCACGTAGTCGACGAGGGGACACGGTCACCCCATGATGCAGCGAACCGTGAGCCTCCAGTGGTTACTGTTATCTAGGCCATCTATTAGACAGAAGGTCTAATAATAATAAATACGACAATGATAAAGATAATGACAAGACAACGAAGACTAGTTGAATCAA…	#N/A	#N/A
Chr2_A_fumigatus_Af293:2093612-2094498	Afu2g08080	Afu2g08080	Ortholog(s) have role in cellular response to biotic stimulus, filamentous growth of a population of unicellular organisms in response to biotic stimulus, vacuole inheritance	-1.79	1.6e-08	1.48e-07	CREEHA_CONTROL4_withCtrl_peak_442	49.4533	CCTCGCTCCCCTGACTGGACGATCGTGGACGGGTGCGCTACCGGCTTTTACCTTCATTTCCATTGATCGAATTTCAACGTCCGCCTTTTGCCTCTTTCCCTTTCAACCTAACCGAACTCCCTTTTCACACACCAGATTGGAGTATTGCCACTGCGAAGACGAAGATCCCTTGTGTTCCCTCTGCACTTGTTCACCTGGTACTGGCGAGCTCTGCCCTGGCGAGATCAGTCCACTCACCCTCAACAACCGACTCCCGATCCTTGGCTGAACCACGCCAAACCGTTATGCCAACTCGTGGTAGGCTTCTAATCGACACCGCCATCGCCTAAACAAGCACAGAGCTTGTTCTAGACGCTCCATCCAACCTGTCTTCTGATCAAGTTATGTGCCTACGACTTG…	CREEHA_10MMAA4_withCtrl_peak_271	7.57685	GCGTTGTTCCACTATGGGATGGATGTTGCCTGTCGTTTCTTGTACCTTTCCGTCCTTCACAGTCATCTCTGATGGAGGCTTCGTCATCGCCATCCATTGCCTCTTTCATCATATTCCGAACTTTTGAAACCGTCTAATCCCCTCCCTCTATCTCCCTTTCCAGATCCCCTCAACATTGCATACTCTGTACGCTTCCCTTGTCTCACCCCATTCCGATCGGTGACGAGAAGACGGGACCTCCGGCCTTTCCCACGCTGCCTCCCTAAGCCTGCCGACCTCCTTACCCTTCCACACTAGACTCCCTTCAGCCATTGTTCCTTGACGTGGGCGGCTACTATTGGATCTCGTTTCCTCGCTCCCCTGACTGGACGATCGTGGACGGGTGCGCTACCGGCTTTT…	#N/A	#N/A
Chr2_A_fumigatus_Af293:2094699-2095079	Afu2g08080	Afu2g08080	Ortholog(s) have role in cellular response to biotic stimulus, filamentous growth of a population of unicellular organisms in response to biotic stimulus, vacuole inheritance	-1.83	1.73e-06	8.92e-06	CREEHA_CONTROL4_withCtrl_peak_443	38.6048	GGCGATCACCATTATTCGACCCCATTCAACTGTTCCGACTGTCCGGACCCCAGCTACGTCTATCCGCTTGGTCAACATTAGTTGGATTTTGGTTCGGTCATCCCACACCTTTGTTTTTTCCCCCTTTTCTTTTTTTTTCCCTTTTTTTTTGCCTGCTCGCCCTTGGCTTAGTGGTACCCTCTCGGATCTCCTGACTTGTCCATACCGCGTCAGCAAACTTCTGACTCGACGGAGACCATGGCAGCGGAGTCCGAGAGGTCGCCCTATCCCAATGGTTCCTCCGATGGACCGGGCGTGGCCCAAGACGATGATGAGGCTACTTCGTTTACATCCCGGCGGTCTGCGAGTGAAAGCGACATGGTAGAACTGCCACGTTCCGCATTTAAATCTCGAACACAG…	NA	NA	NA	#N/A	#N/A
Chr2_A_fumigatus_Af293:2364338-2364987	Afu2g09220	Afu2g09220	Protein of unknown function; transcript repressed by exposure to human airway epithelial cells	-1.32	7.73e-05	0.000264	CREEHA_CONTROL4_withCtrl_peak_460	40.108	AGGTATATACATGTCTTAGGGCCAAAGATCCATCAGACAACATGATCATAATGCTCCCGTCAACGCGTCCCCGACCCAATCCATCTGCACCGCGCTCACTCCTCGTGCATAACTGCGATTCGTAAACACAAACTCATTATACATGATAGCCTCCACTTTCTTGCCGAATAAGACGCTGGACGGGTGGATGGCCACCGTCTGATTCCCGACAACGGTCCGATAGCTGCCATCCGGGACGAGGCGGGCCGTGTTGGTGGAAAATCCCCGGAGGAAACTCTGGAGAATGAGCACCGGTGAGGGCTCGCGAGTGGCCGAGTTGGTAGAGCCGTTGCGAGAGTCGCTGGCGCTGGGAAGAAGCTTTGCTTGTCGGCATTGAGCGGTGAGTTGCTTGCGGACATC…	CREEHA_10MMAA4_withCtrl_peak_292	26.0903	TTTGTGGTCTGTAATGCAGGTGGGGGTATATTCTACCATCAGGTATATACATGTCTTAGGGCCAAAGATCCATCAGACAACATGATCATAATGCTCCCGTCAACGCGTCCCCGACCCAATCCATCTGCACCGCGCTCACTCCTCGTGCATAACTGCGATTCGTAAACACAAACTCATTATACATGATAGCCTCCACTTTCTTGCCGAATAAGACGCTGGACGGGTGGATGGCCACCGTCTGATTCCCGACAACGGTCCGATAGCTGCCATCCGGGACGAGGCGGGCCGTGTTGGTGGAAAATCCCCGGAGGAAACTCTGGAGAATGAGCACCGGTGAGGGCTCGCGAGTGGCCGAGTTGGTAGAGCCGTTGCGAGAGTCGCTGGCGCTGGGAAGAAGCT…	#N/A	#N/A
Chr2_A_fumigatus_Af293:2390048-2390416	Afu2g09350	exg4	Ortholog(s) have glucan endo-1,6-beta-glucosidase activity and role in glucan catabolic process	-3.58	5.22e-13	1.21e-11	CREEHA_CONTROL4_withCtrl_peak_464	55.929	GAGATGATAGATCTACTATATCCGTCCTAACCGCATATAATCATACCCCGAACCGATGTATGAGTGACCATAGACAATGGGAGGTCGGCTGGAATGGGCTATTTCCTACGGAGCACTGGGGTCGCATCTCATGATGTGCATCTCGTACAGGAGCAACGTGCAAACTTCATTTTATTCCAAAGCCACTCTGCAGCAATCCAGCAAATCATCAAGCAGAACTAACCAACTACGACTTCCGAGCGGAGCTCCCGGTCCACCCGAGAATAGATCACGGGGGCCTACCCAAGATACCCGAGATAGTCTCTCTTGGGTAGTCAGGCCAGACCCAAGGATCGGACAATGGAAGTTACTAGGCCAAGACTACTTTACTTTAGCGGAGAGGTAAGTTATACTCCGAAT…	NA	NA	NA	#N/A	#N/A
Chr2_A_fumigatus_Af293:2390823-2391598	Afu2g09350	exg4	Ortholog(s) have glucan endo-1,6-beta-glucosidase activity and role in glucan catabolic process	-2.41	8.27e-15	2.37e-13	CREEHA_CONTROL4_withCtrl_peak_465	75.3984	TTCTAGCTAGTAGAAACGTTGGTGCAGCAGATATCCAAACACGATATGTGATCGAAGCTCTCGGAGCTGAGAGTCGAGATACGAATGTCGAACTGCATACGTGCCAGTACCTCCGCATACACCGCAAGTGAGAAATGGAGTAGTCACGTTAGTGTGACTCTGTGCCGTGCTGGGGATCTCCTGGGTCGGGATGGCTGATCAGGTCATCTTTGCATTCGGATGAACTCGAACCTTACATCCGAACCATCCCAGCGGGTCGTGTCGGCTTCTGATAGATGGAGGATCGTGCCATCAAGCACTCGGACGCGATCCCGAATTTGACCGTATGCAGCGATTACTCGTGGCCATTCGTTTAAATGGGATCAACTGACTCAGGTGGTCAGCGAGATAGGGGCTGCA…	CREEHA_10MMAA4_withCtrl_peak_295	16.4795	CGTTGGTGCAGCAGATATCCAAACACGATATGTGATCGAAGCTCTCGGAGCTGAGAGTCGAGATACGAATGTCGAACTGCATACGTGCCAGTACCTCCGCATACACCGCAAGTGAGAAATGGAGTAGTCACGTTAGTGTGACTCTGTGCCGTGCTGGGGATCTCCTGGGTCGGGATGGCTGATCAGGTCATCTTTGCATTCGGATGAACTCGAACCTTACATCCGAACCATCCCAGCGGGTCGTGTCGGCTTCTGATAGATGGAGGATCGTGCCATCAAGCACTCGGACGCGATCCCGAATTTGACCGTATGCAGCGATTACTCGTGGCCATTCGTTTAAATGGGATCAACTGACTCAGGTGGTCAGCGAGATAGGGGCTGCAGTCCATTGAGCAAACA…	#N/A	#N/A
Chr2_A_fumigatus_Af293:2463520-2463878	Afu2g09630	Afu2g09630	Protein of unknown function; transcript induced by voriconazole	-2.32	2.46e-13	5.89e-12	CREEHA_CONTROL4_withCtrl_peak_470	107.564	CGCCTAATTTCTTTTTTCTTTGAAAGGGAAATTGCCTTTCAAGATTCTTTAGTGCAAGCAACTACAATAACAATCATCCCATGGAGTGAGTATTAATGTACTGAACCTGCGGCCACAAGGAGGATCAGCCATCCTCTGGGCCGATTCAAGGCCTCGACTCAAAGCCAAACAGAAATCCACGCCCTCAGACTCTCAGCAGGGAACTTCCACGCCTTCTGGACCATCATCAGCCAATCAAGGGAGCTGCTGACACGGGCAATGGGTCGTGTGGATGGTCGAGGCCTCAAATAGAAGCGGGGACGGGCAGCGGATAAGATAATCCAGGCCTTCCTTAGCCTATGGGACACGCCGCTGCTAAATTTGGTCTTTCAGCGTATTGTGGTGGGTCATGGCTGGTGC…	CREEHA_10MMAA4_withCtrl_peak_303	29.3827	TTTCTTTTTTCTTTGAAAGGGAAATTGCCTTTCAAGATTCTTTAGTGCAAGCAACTACAATAACAATCATCCCATGGAGTGAGTATTAATGTACTGAACCTGCGGCCACAAGGAGGATCAGCCATCCTCTGGGCCGATTCAAGGCCTCGACTCAAAGCCAAACAGAAATCCACGCCCTCAGACTCTCAGCAGGGAACTTCCACGCCTTCTGGACCATCATCAGCCAATCAAGGGAGCTGCTGACACGGGCAATGGGTCGTGTGGATGGTCGAGGCCTCAAATAGAAGCGGGGACGGGCAGCGGATAAGATAATCCAGGCCTTCCTTAGCCTATGGGACACGCCGCTGCTAAATTTGGTCTTTCAGCGTATTGTGGTGGGTCATGGCTGGTGCTGCCTCA…	#N/A	#N/A
Chr2_A_fumigatus_Af293:2698881-2699164	Afu2g10550	Afu2g10550	Protein of unknown function; calcium induced	-2.16	0.000103	0.000344	CREEHA_CONTROL4_withCtrl_peak_479	25.6571	AGGAAGGGAGAAGGGAAAAAGAAAAAGTACAAGAGTTTGATAGAAAATGACCAAGGGCAAAGGTAGAGAAGAGGAAAAAAAAAAAAAAAAAAGAAAAAATTTGAAACCCAAAAAAAAAGATTAAAAATAAAATAAAAATGGAAGGGAGAAATAATAATAATAATAATAATAATAATTCAAAAATACAGCACCAAGGTACGTACGGTGTTGCCGTCTGGGTGGTCAGTGGTCACGGGGAATGGAGGGGGGCGACGACAACGGCGGCGTAAAGTATAAAAAAAGAAAGTTAGAAAAAGACGTGCGAGAAAAACAGAATTGAGTAGGAGGACTTACTAGGAACAAATTGGGTGGCACCTTTTCGGGGGAGAAAGGGAAAGGAATAGATGAATAGATAGTTGA…	NA	NA	NA	#N/A	#N/A
Chr2_A_fumigatus_Af293:2699985-2700317	Afu2g10550	Afu2g10550	Protein of unknown function; calcium induced	-1.27	0.00408	0.00897	CREEHA_CONTROL4_withCtrl_peak_481	28.1678	AGGTGCAGAATTGAATTTAGTTGGCAGCGGCGGCAAGCAGGGGAAAATCATGATGGAAATCGCTGTTTGGTTAGTGAGATTTGTTATCACTACCTACCTTATAATACCTACCTTCTGTACTTCGTGGTAACGATGAATTCTAAAATCTTCATATCATTTCGGCTTCCAATAATTTTCATTCCAAATGCTAAAACTACCCAAATCCGTGCAACAATTCCGTGACGAGTGTGGGTTGTTGACAGGGAGAGGTCGGGCGTGTTCCGAAGACAGTTGTCCGGAAGTACCAGGGTGGTATACTTACCGCATACAGACACGTAAAAGATACTTGGCGGTGACTTGTTCACAGGTGACGTGCCACGGTTCTTGAGAAGCCTGCCAATCTTGAACCAGAACGCAAGC…	NA	NA	NA	#N/A	#N/A
Chr2_A_fumigatus_Af293:2703005-2703339	Afu2g10550	Afu2g10550	Protein of unknown function; calcium induced	-2.6	7.44e-10	9.05e-09	CREEHA_CONTROL4_withCtrl_peak_482	50.0341	AATCATACTTCCACAAGAAGCCAAAATGGAAGTCAATCCAAAAGCTTATTAGTTAACAATGTACAGATATTGCACTGCGAGTTTGAATTTTTACCTCGCTCGAGTTGCCACTTACGGTACAACCATGGTTACAAACAGCAACGTTTCATCACTCCAGGGCCCAACTGCCTATGTGAGATGTCCGAGGATAATAGGGCGATGCGTGATGCATCCCACTGCCCAGGATTAGAATGCAGGTCGCCCAATGTGGCGGTCCAATCCCGCTAACTTGAAGGGGATCCAGCTCCACTTGAAGAAGCCCTGGTCCGCTCATCGAAACTTCCACGGAAGGACAACTCAATGGGTGGTCTAATCGTCCAATATGCAACTAGCACTTGGCGGTGTGGCCTAATCTGTACT…	CREEHA_10MMAA4_withCtrl_peak_310	9.40869	TACAACGAATCATACTTCCACAAGAAGCCAAAATGGAAGTCAATCCAAAAGCTTATTAGTTAACAATGTACAGATATTGCACTGCGAGTTTGAATTTTTACCTCGCTCGAGTTGCCACTTACGGTACAACCATGGTTACAAACAGCAACGTTTCATCACTCCAGGGCCCAACTGCCTATGTGAGATGTCCGAGGATAATAGGGCGATGCGTGATGCATCCCACTGCCCAGGATTAGAATGCAGGTCGCCCAATGTGGCGGTCCAATCCCGCTAACTTGAAGGGGATCCAGCTCCACTTGAAGAAGCCCTGGTCCGCTCATCGAAACTTCCACGGAAGGACAACTCAATGGGTGGTCTAATCGTCCAATATGCAACTAGCACTTGGCGGTGTGGCCTAAT…	#N/A	#N/A
Chr2_A_fumigatus_Af293:2729065-2729404	Afu2g10670	Afu2g10670	Has domain(s) with predicted plasma membrane localization	-1.16	0.0597	0.0919	CREEHA_CONTROL4_withCtrl_peak_486	27.7947	GGCCTCACTTCCTTTCTCCTTTCCGTCAGTCACTTCCCTACATTTCTCTTCCGTTCTCTCAGCACCGTAACCGATCGAAATCCAATGTTCCATTACCCCTGGCTTTTCCCCTTTCATCAATCCGTGTTCACTTTGGTCTTCACCGAATCCGAATCGTCCTCACGATACAGGATTGGCCCTTTGGGCTCGTCTTCGGGCTCCGCCTCGGGCTCAATTCTCGGATCAGGTCGGGAACGGTCGACGAGGACAAGTAGCAGACTCGCGATCCCGCCGACGAGCAACAGCCCGACAGCTGCCCATGTCATGCCTAGAAATTGGTTGCCATATCTGGCGGTCACGCCCGAGTGTTTGCCATGGTAGTTGACGAGGTTGACGAATTGGAATGCGATCACAGTTGCG…	NA	NA	NA	#N/A	#N/A
Chr2_A_fumigatus_Af293:2761970-2762235	Afu2g10770	Afu2g10770	Putative transcription factor	-4.88	6.12e-07	3.58e-06	CREEHA_CONTROL4_withCtrl_peak_488	28.0729	TATGTAGAACTCCCACAATAACATGAACTTCCACAATATCACCTCAAGGAGCGAAGTGCACACACTACAGAATACTGGTAATCACTCTACAGCTCATCTAATGTAACTCCAGATACGTAAAAAATCATCATGATGTGGGGTTGAACTATTCAGCAACAAGCATGGCTGGCGTCTTTTCTGATTTCTCGATTGTTTCCCTGCTGGCCGGTTCTCTTCACCGGGAGGGCATTAGTGGGCGAGGGTGTTTTGGGCTCCACCCGCGCGGGGTATGATCAAGTCAGAACACCAATCAATTGGAGCCCAAATCATGAACCCAGGCCTGCCCAGGCTAAAGCCTTTCCGAGATTGGAGCCTTGCATGATTCTTGCATTCCTTAGGTAGCTTTCTCTTCCCCTTCCA…	NA	NA	NA	#N/A	#N/A
Chr2_A_fumigatus_Af293:2948526-2948960	Afu2g11450	Afu2g11450	Has domain(s) with predicted methyltransferase activity and nucleolus localization	-5.17	6.29e-10	7.84e-09	CREEHA_CONTROL4_withCtrl_peak_507	25.8106	CATGTTTGCATGAGCCCAGTCCACGATATCTGCACGAGGTGAGATATCCGTCGATAAATCTAGAATTATCGATACTGCGCTGACGCAAAACCGTTCGCAAGAGCAAGCCGAGCAATTCCCTCTGCCAGCGTCGTTTTAAGGCTAGCGTCCAACCTCTACCTCTCTTCATAATAAGATGGAAAAAAATATCGTTGGCGGTGAGAAGCGACTGGTCTTTCTGCTGGTCGAGTCTAAAGGCGGTCGGCCATGAGTACTCCGTGCCCCAGCCCCTCCTGATCAGCAGACAGCAAGACTGTCACAATCAAGCTATTTTTAAGCTTGTCTTGGTCGAGAGCAGTCTAGATTGGCTCATTCCTCCATTTCCCTGGTGATCCATCATAACAGGGAGGATACCTGGCA…	NA	NA	NA	#N/A	#N/A
Chr2_A_fumigatus_Af293:2972452-2973256	NA	#N/A	NA	-2.61	8.32e-19	3.57e-17	CREEHA_CONTROL4_withCtrl_peak_510	91.7026	GATCAGCGTCATCATCAGCCATTGAACTTGGCTTTTTTCTCTTTCCTACCCTGGTCTAAGTAGTCTAGATACTCGACCAGGATCCATCTGACGTACCATGCCACATGCAGGCTTCGGAGCTTCACCGGACTTTCTGGGATTGGGATTTCCAGGACGTAATCTTGACAGCTCGGTGATTACCGTACAGATTACTTGACCGTTTTAGACCCCGGTGAGACTCGGCATGCCGCTTCACTCAACTCGGTAAGTGACGGGCCGACCTGTGCAGTAGTGTGGCCGTCGAGGCTGTCTTGCAGAATGGGTTGCGCATGGTGGCAATGTTTTTTGTAGTAACTGCGTGTCTCATACATGGATGTGGTTTTCTACACAGGGTACGGAGTACAGTATCTGAAAAAGCGC…	CREEHA_10MMAA4_withCtrl_peak_338	17.7082	AATACAGATGCCAGAACCAGGCGATCAGCGTCATCATCAGCCATTGAACTTGGCTTTTTTCTCTTTCCTACCCTGGTCTAAGTAGTCTAGATACTCGACCAGGATCCATCTGACGTACCATGCCACATGCAGGCTTCGGAGCTTCACCGGACTTTCTGGGATTGGGATTTCCAGGACGTAATCTTGACAGCTCGGTGATTACCGTACAGATTACTTGACCGTTTTAGACCCCGGTGAGACTCGGCATGCCGCTTCACTCAACTCGGTAAGTGACGGGCCGACCTGTGCAGTAGTGTGGCCGTCGAGGCTGTCTTGCAGAATGGGTTGCGCATGGTGGCAATGTTTTTTGTAGTAACTGCGTGTCTCATACATGGATGTGGTTTTCTACACAGGGTACGG…	#N/A	#N/A
Chr2_A_fumigatus_Af293:3033143-3033820	Afu2g11770	Afu2g11770	Ortholog of A. nidulans FGSC A4 : AN6196, A. niger CBS 513.88 : An02g03790, A. oryzae RIB40 : AO090026000469, Aspergillus wentii : Aspwe1_0031226 and Aspergillus sydowii : Aspsy1_0045308	-1.86	2.1e-08	1.82e-07	CREEHA_CONTROL4_withCtrl_peak_520	48.8488	CTCAGCCTGTAGATGTGGGCAGGACAGCCACATCTGATGATGAATCTATGAGGTATTGGATCTCGTTCATTTATCGTATGACTATGCCAGATTGTATCTGCGCTTCCCTTGACACTACGTAACCTATGATCGCTGCCCCCGTCACGCCGGGGATGATGTTGCTTTTCTATTCGACCTCTGCATTGCTTTGGCTGGCTACTTTCACTTATCTTTGGGACATCCCTGTATCCAACCATCGACCACTCATGGGCGATCAGCTGGTCTGGACTGGGCGGTCCGCCAATTCCTTCAGCTTCCCCGGTCATATCTCTGACCCCCAGACGTGAGACAAGCAAATTGGGAGGGTGAAAAGGCTCATGGTAGGTACGATAGATATGGAAATCCTTGGTGGTCGTCATC…	CREEHA_10MMAA4_withCtrl_peak_343	8.48421	TGGGCAGGACAGCCACATCTGATGATGAATCTATGAGGTATTGGATCTCGTTCATTTATCGTATGACTATGCCAGATTGTATCTGCGCTTCCCTTGACACTACGTAACCTATGATCGCTGCCCCCGTCACGCCGGGGATGATGTTGCTTTTCTATTCGACCTCTGCATTGCTTTGGCTGGCTACTTTCACTTATCTTTGGGACATCCCTGTATCCAACCATCGACCACTCATGGGCGATCAGCTGGTCTGGACTGGGCGGTCCGCCAATTCCTTCAGCTTCCCCGGTCATATCTCTGACCCCCAGACGTGAGACAAGCAAATTGGGAGGGTGAAAAGGCTCATGGTAGGTACGATAGATATGGAAATCCTTGGTGGTCGTCATCACCTCATTCCTCCAT…	#N/A	#N/A
Chr2_A_fumigatus_Af293:3048449-3049498	Afu2g11830	Afu2g11830	Ortholog of A. nidulans FGSC A4 : AN6201, A. oryzae RIB40 : AO090026000461, Neosartorya fischeri NRRL 181 : NFIA_087060, Aspergillus wentii : Aspwe1_0175601 and Aspergillus versicolor : Aspve1_0052426	-2.84	8.76e-19	3.65e-17	CREEHA_CONTROL4_withCtrl_peak_523	132.09	TCCCTGATAATTCTTTCAGTCCGATGATCTCTGTGCGAGGACCGAGATTTGGCATCTCTAAAGAGAGAGAGAGATCTGTTTCGTGTTGTGCGCACGAAACAAGAGCCGAGGGGCCCGCACGGCAGAAGCCAGAGTAACTTTTTCCCTTTTGGGCAGGGGGAGATGAGACACCGACAACCTCCGAAGGCGCTGCGGTTTGGTACGGTATCAAGCTTACGACGACCAGAGGACATGCCAAGCTGCCAAGGCACTGCGGGGGCTTTTTGTGGTACCCAAGCGGATATGGTTGGCTGAAAGGCCGTAAAAAGAGGGCCATGATCCGCGTTCGGAGGTGCCATCGCTGGCTTGGCAGCAGAATGGCTCGATCTCGTATGGTATCATGCGTACGCCGGATAGCCG…	CREEHA_10MMAA4_withCtrl_peak_344	16.6455	AGAGAGAGAGATCTGTTTCGTGTTGTGCGCACGAAACAAGAGCCGAGGGGCCCGCACGGCAGAAGCCAGAGTAACTTTTTCCCTTTTGGGCAGGGGGAGATGAGACACCGACAACCTCCGAAGGCGCTGCGGTTTGGTACGGTATCAAGCTTACGACGACCAGAGGACATGCCAAGCTGCCAAGGCACTGCGGGGGCTTTTTGTGGTACCCAAGCGGATATGGTTGGCTGAAAGGCCGTAAAAAGAGGGCCATGATCCGCGTTCGGAGGTGCCATCGCTGGCTTGGCAGCAGAATGGCTCGATCTCGTATGGTATCATGCGTACGCCGGATAGCCGGTGAGGATTTCCTGCATTTGGCAGTCCTTAGGAGAAAGTAAACCCATCCAATGACTCGACGGA…	#N/A	#N/A
Chr2_A_fumigatus_Af293:3072572-3073473	Afu2g11900	Afu2g11900	Putative pyruvate dehydrogenase kinase; transcript induced in conidia exposed to neutrophils and by exposure to human airway epithelial cells	-1.22	0.00105	0.00268	CREEHA_CONTROL4_withCtrl_peak_528	25.2687	TGTGCGCGCTTTATTAACCCAGAGAATCCAATTGATACAACTGGAAATGCGATGGGAACCTGAGTTGGCATGCACCCGATGATAATGGGAGAGAAGAGAGCAATCGATGTACCCCGGATGTCGGCTGCCGAGGTTGTTGAGTCACAAGGGAGAGCGCAGGGCGGTAAGAGCTCTGAAAGCTCCGATTCGGAGGGAATGAGGGGAAGAGGGGCTTGATGGGGATGGGCATGCGGACGAGAAAAATATGCTTCTTCGGACGTGGTATGAGAGCACGATTTCACGAGTGTATCGTATGATTTAAGGAGGTTCAATGCTTCTGCTACAAAACATTTTAACTAAGGAGAATTCCCTCCACCGACGAAGGGGGGAGACACCACACTAAATCAGTCTCGACGGAGT…	CREEHA_10MMAA4_withCtrl_peak_347	15.2161	GCGATGGGAACCTGAGTTGGCATGCACCCGATGATAATGGGAGAGAAGAGAGCAATCGATGTACCCCGGATGTCGGCTGCCGAGGTTGTTGAGTCACAAGGGAGAGCGCAGGGCGGTAAGAGCTCTGAAAGCTCCGATTCGGAGGGAATGAGGGGAAGAGGGGCTTGATGGGGATGGGCATGCGGACGAGAAAAATATGCTTCTTCGGACGTGGTATGAGAGCACGATTTCACGAGTGTATCGTATGATTTAAGGAGGTTCAATGCTTCTGCTACAAAACATTTTAACTAAGGAGAATTCCCTCCACCGACGAAGGGGGGAGACACCACACTAAATCAGTCTCGACGGAGTACTGGGTTGCTTGTTGCGGAGCCCCGGGGGTCACGTGTGGGGATGTAC…	#N/A	#N/A
Chr2_A_fumigatus_Af293:3101872-3102124	Afu2g12060	Afu2g12060	Ortholog of A. nidulans FGSC A4 : AN6217, A. niger CBS 513.88 : An02g04130, A. oryzae RIB40 : AO090026000440, Aspergillus wentii : Aspwe1_0053972 and Aspergillus sydowii : Aspsy1_0152133	-3.03	0.00301	0.00677	CREEHA_CONTROL4_withCtrl_peak_529	27.3925	ATTTTGTTCGCCTACTACTGTCACTCACTGCAGACTTAATGGGGATTCTTTCCAAAGCTGAGGGACCTAAGTTTTTCCTTCTGCAGAGGACTATCTACAAAGTATAACAGGAGTGGCCCAGATACTGCGCACCTAAGCCTCTAGGGTAATTGACTACTACGGAGTACGGATTATGCTATTCCTAAGGCCCGCACCTGACCCATCAAGACGTCCACCGCATGATCCAGACTCCAAACTTCAGACGCTACCTCACTGTCTCTCCCCCCGCCAGTCTTCGGACCGCTTTCCTTGCCGTTGTGATATACGTTCGGCCTTCTTTTTCAGGCACCTGAATGGCGTCAAAGTAGCCGCTGTTGCTGGCTGTAGTTGACCTCCCGTTTTCCTCCTGGAGTAATTTTT…	NA	NA	NA	#N/A	#N/A
Chr2_A_fumigatus_Af293:3208923-3209182	Afu2g12500	Afu2g12500	Has domain(s) with predicted role in transmembrane transport and integral component of membrane localization	-1.3	0.0115	0.0222	CREEHA_CONTROL4_withCtrl_peak_533	40.3392	AAAGAAATTCGAGTTCGTGAAGCATGTGAAGCTGTAGATCTGATATAGCATGTGATTGCGGCAATGTTCTTCATGTGATTGTGGATCTGATTCCAGCCTAATTGTACAATAGTACCAACATACAATAATAGTAGCAACAATACCCGATTTCATACAGCCAAGCATCCATGCATCGGAATCATCTGATGCTCAGCGAAGGTGGCTCCTGTATTTAGCTGGCTCTTATGCATGCTGTCCATACATCCGTCAACCCGTCAGACCATTTGCCGGGCCAATCGGGCCGACCGTTAAACGCACAAGGCAGCCATCAGCTTATTTCTAGCTCCTAACTACAGCTCTTCAATGTTCTAGTCGTCCAGCCTTAATGGGGGCTATCCATCCCTTACTGCGTAAATAAGG…	NA	NA	NA	#N/A	#N/A
Chr2_A_fumigatus_Af293:3337716-3338246	Afu2g13010	Afu2g13010	Putative cytochrome c oxidase polypeptide; protein level decreases upon heat shock; hypoxia induced protein	-1.65	1.62e-05	6.86e-05	CREEHA_CONTROL4_withCtrl_peak_539	33.4008	CCTTCTGTAGACGACCATTAGCATCTGTGGTCTGCCAAGCCTTTTTTTTTCGACCGAGTCGCAATAAACTGGAGACTTACAGGAAGAGGGAAAGCAAAAGGCCGAGAGGCCTGCATCCTCAGAGCACGAGTAGGGTACATGGCGATGGCGAGAGCGATGCCTGGTGGAAAGAGTAGTCGTAGTGGTGGTGGTGGGATGAGAAGACCGGATGTGGTGGCGGAAGCTCAGGACGGGACGTTTCGAAGGAAGCAGCACTTGGACTGGGCTGGTTCGGGTGTTTAGGAAATCTTGCCGCATGAGTGGCTCGCTAGACCGCCCGCGGTCACTTCCGGCTTCACAGCTTCACGGGATCATTCCACTCCACCGGCGCAAACCTCCCCATCTTCCTTCTCCGAACGA…	NA	NA	NA	#N/A	#N/A
Chr2_A_fumigatus_Af293:3337716-3338246	Afu2g13000	Afu2g13000	Ortholog of A. niger CBS 513.88 : An02g01710, Neosartorya fischeri NRRL 181 : NFIA_088170, Aspergillus kawachii : Aspka1_0172685 and Aspergillus fumigatus A1163 : AFUB_028620	-1.65	1.62e-05	6.86e-05	CREEHA_CONTROL4_withCtrl_peak_539	33.4008	CCTTCTGTAGACGACCATTAGCATCTGTGGTCTGCCAAGCCTTTTTTTTTCGACCGAGTCGCAATAAACTGGAGACTTACAGGAAGAGGGAAAGCAAAAGGCCGAGAGGCCTGCATCCTCAGAGCACGAGTAGGGTACATGGCGATGGCGAGAGCGATGCCTGGTGGAAAGAGTAGTCGTAGTGGTGGTGGTGGGATGAGAAGACCGGATGTGGTGGCGGAAGCTCAGGACGGGACGTTTCGAAGGAAGCAGCACTTGGACTGGGCTGGTTCGGGTGTTTAGGAAATCTTGCCGCATGAGTGGCTCGCTAGACCGCCCGCGGTCACTTCCGGCTTCACAGCTTCACGGGATCATTCCACTCCACCGGCGCAAACCTCCCCATCTTCCTTCTCCGAACGA…	NA	NA	NA	#N/A	#N/A
Chr2_A_fumigatus_Af293:3340717-3340987	Afu2g13020	Afu2g13020	Ortholog(s) have dicarboxylic acid transmembrane transporter activity, role in dicarboxylic acid transport and mitochondrial envelope, plasma membrane localization	-1.04	0.0211	0.0375	CREEHA_CONTROL4_withCtrl_peak_541	28.7578	TACAGCAGCCCTCGCGGCCTGCTGAGATTCCTCCAACTTTCCACTTCCAGCCATCTTGATCAACAAGGTGTGGACATTCCAGCCATAGATCAAAAAGAAAAAGAAGAGCGGAGAGTAGTGGTGCCCTATCACCGAGACAGCAATGTTAATTAATGGCCGCGATAAGTCGTAATTCGTAAGACTACCATCTGTCAGCCAGAGGGGGCCTTAGATAAATTCTGAGTCGGCGATAGATCAAGCCTCCGAGCCCATGCGTGCTTCGGCAATGCCAACCGATCCCGGGCCCTCTCAGCCAATCAGAGTCTCGGTTTGAGAGGGTGTCATTCATGTTCGATGTAATAACAAGTAATATTACTGTATTTCAATCGGGAAGAAGCTGTAATAATCGAAACACAAGGC…	CREEHA_10MMAA4_withCtrl_peak_354	9.47205	TTCCACTTCCAGCCATCTTGATCAACAAGGTGTGGACATTCCAGCCATAGATCAAAAAGAAAAAGAAGAGCGGAGAGTAGTGGTGCCCTATCACCGAGACAGCAATGTTAATTAATGGCCGCGATAAGTCGTAATTCGTAAGACTACCATCTGTCAGCCAGAGGGGGCCTTAGATAAATTCTGAGTCGGCGATAGATCAAGCCTCCGAGCCCATGCGTGCTTCGGCAATGCCAACCGATCCCGGGCCCTCTCAGCCAATCAGAGTCTCGGTTTGAGAGGGTGTCATTCATGTTCGATGTAATAACAAGTAATATTACTGTATTTCAATCGGGAAGAAGCTGTAATAATCGAAACACAAGGCGATAATCGGTCGATGTCGGTCATACTTTTGAATCGAGA…	#N/A	#N/A
Chr2_A_fumigatus_Af293:3378538-3378925	Afu2g13140	ime2	Protein with homology to Ime2p, a serine/threonine protein kinase involved in activation of meiosis of S. cerevisiae; stuA-dependent up-regulation in developmentally competent hyphae	-2.56	4.05e-12	7.68e-11	CREEHA_CONTROL4_withCtrl_peak_551	78.4934	AAAGTGGGTATTCACACACTGTAAGATAGCTTGAAGTACATTTTCCTAACAGGGAGGTAAAATCATCAGATCAGCGATAGTTCATGCAAGTGTGCAGACTGACTGCTTGGGAGATCTTGTGCATACTAGCCATCTATCTATCTATCTCTTATTTCCGTCACTTGATTTCCCCGCGGCTACAGTTATCGAGTACCCACGTCCTGACTTCTGCCTATCATCTCTTACCGACAGTGGCTGGACATGTCGCTAGGCGACTGCCAGTTGGTTGACCGCCACCATTCAAGACGATCAGCGGGTGGCAAGTGATCTCGAAAACGAGACTATCAGATTAGTAATGATCCCATGACTGCGCGTTGGTCTGGCGACTGCTGACACACGATACACGGAGTACAGAGGGGT…	NA	NA	NA	#N/A	#N/A
Chr2_A_fumigatus_Af293:3380481-3381068	Afu2g13150	Afu2g13150	Ortholog of Aspergillus fumigatus A1163 : AFUB_028780	-1.54	2.27e-07	1.55e-06	CREEHA_CONTROL4_withCtrl_peak_552	123.558	ATCCAGAGTACCTACTCTGTGTTGACTAGCGGGTGTTTTATTGTTTATTCCCTACCTTTACAAACAGGGAAACGCGGCAGACTTTGGCATTCGGGCACCCGGACATTGGAGAGGTGCGTGACCAGAAAAAGACGGGCTAGACCTCGGCGGGTGGCAATAGCCCATCTATTGAAAGACCAGCTCTTAGTGGCTCCTCGCTCAAAAACAAAAACTGCCCAGCCTCACTGGTATTATTGGCAGGATTAATGGTTCCGTCCAGCCGGGAAGAGGGGGAGTGGATTTTGTCTGCGGTTTTTGACTTTTCGTGGGTCTCCTGATTGCGCCGGGTCGCTCGGGGAATGCGGATTCCCACTTCGCTGTAGGCCCGTCCCAGCTATCCGAGAGACTGTCATCTGTTCT…	CREEHA_10MMAA4_withCtrl_peak_360	48.8275	GACTATCCAGAGTACCTACTCTGTGTTGACTAGCGGGTGTTTTATTGTTTATTCCCTACCTTTACAAACAGGGAAACGCGGCAGACTTTGGCATTCGGGCACCCGGACATTGGAGAGGTGCGTGACCAGAAAAAGACGGGCTAGACCTCGGCGGGTGGCAATAGCCCATCTATTGAAAGACCAGCTCTTAGTGGCTCCTCGCTCAAAAACAAAAACTGCCCAGCCTCACTGGTATTATTGGCAGGATTAATGGTTCCGTCCAGCCGGGAAGAGGGGGAGTGGATTTTGTCTGCGGTTTTTGACTTTTCGTGGGTCTCCTGATTGCGCCGGGTCGCTCGGGGAATGCGGATTCCCACTTCGCTGTAGGCCCGTCCCAGCTATCCGAGAGACTGTCATCTG…	#N/A	#N/A
Chr2_A_fumigatus_Af293:3392185-3392476	Afu2g13180	Afu2g13180	Ortholog of Aspergillus fumigatus A1163 : AFUB_028820	-1.09	0.111	0.157	CREEHA_CONTROL4_withCtrl_peak_554	30.7846	AAAGTCGTCAGAGCTAATCGCAGAATTAAGTCTCAGGACTGTGGTGAACAGTAAAAATCTTCCAAGGTCCAGATTATACTCCGTAGCTACAGACCGCCGTAACTAGCAGATAGTATGGAATTGTTGCCGAGAAACAAAGCATATAATCTGGACCCAAGGTTAAAAAAGAAGAGAGATGACAGGCCCAGAGCATAGAAGTCTGACGCGCTACCATTGCGCCACGGGAGCTAACAACAATAATGTGCCACTCCCGGCGGGGGTCGAACCCGCAACCTTCAGATAATCCTACTGACAGCAGACTGCGCCACGGGACACTGTCTGCTGGATCCGTAGATAAAAAGAGCCATATGAGGCTGGCCACTATGTATGATCCACTGAGCATCTTTTAAGGTAATTGAT…	NA	NA	NA	#N/A	#N/A
Chr2_A_fumigatus_Af293:3416419-3416739	Afu2g13260	medA	Putative regulator of adherence, host cell interactions and virulence; required for wild-type levels of conidiation	-1.39	0.000217	0.000664	CREEHA_CONTROL4_withCtrl_peak_558	56.2273	TATTTACCGCCGTTGCAGTACCTCTCTACATCATAGACAGAGCAGTCACCGCTCAGCTCAATAGTCAATGATCATACTTCTTTGCTAAGTCATCTAATGACCTCACTTGACCAGATGGAGGAAGTGTAAATACCAGATCGGGAAAAACGCGGATGTAGCGGGCGATCTAACCAGCTGCTAAACATAGCAAACCTTGCATGGGGTTTTCGCCTATGCAAGGATTACTTGTTTCCTATTGGACAGATACGGCTCACCCCACCGACCAAGCGCCTTCCAGGTCCAACCCGTCCCCTTTCAAAGATGGATGGCCTCGGCAATGATTTGCTAACAATCAGTCCGACATGGCACGATGGAGCAGCAAGAGCAACTGTTACCGTATTAACTAAGCCTCTGTATATC…	CREEHA_10MMAA4_withCtrl_peak_363	26.0888	ACTGAGGGGTTGTAATATTTACCGCCGTTGCAGTACCTCTCTACATCATAGACAGAGCAGTCACCGCTCAGCTCAATAGTCAATGATCATACTTCTTTGCTAAGTCATCTAATGACCTCACTTGACCAGATGGAGGAAGTGTAAATACCAGATCGGGAAAAACGCGGATGTAGCGGGCGATCTAACCAGCTGCTAAACATAGCAAACCTTGCATGGGGTTTTCGCCTATGCAAGGATTACTTGTTTCCTATTGGACAGATACGGCTCACCCCACCGACCAAGCGCCTTCCAGGTCCAACCCGTCCCCTTTCAAAGATGGATGGCCTCGGCAATGATTTGCTAACAATCAGTCCGACATGGCACGATGGAGCAGCAAGAGCAACTGTTACCGTATTAACT…	#N/A	#N/A
Chr2_A_fumigatus_Af293:3576891-3577155	Afu2g13770	flbC	C2H2 finger domain protein involved in asexual development; calcium induced	-3.69	2.24e-05	9.02e-05	CREEHA_CONTROL4_withCtrl_peak_567	31.8122	GTGCTGAGCAATTAGGAAACAATACATACGAGATCCATGCTGACATATTGTAAGCTAAGGTAAGGCAAGTTATTCAGGTCCTCATTCCCAATTGAGCTGGCATGCCAAAATAAGGGAAAGCACCAAGATGTGCACGCGTCAGCTCTGGTGGAGTTCCAAACATCATTGGTCTGTAATTTAAATGCCAAGCTCGGCTATCGACTATCTGCCGTCTCTGGGAGAGCTTGGCTGCAGTGGCTGCATGCCACCCCCGTCTGCCGTCAGGGAAAACCAAATCACAAAATAAAAATAACATATTCACAAATTGCAAATTTAATTTTGAGAGTGGGGTTTCTAATACCTGCTATCTTAGACCAACGCTAAACCATGTGTGGTGATCTTCATGGTTCAGGCAGGTTG…	NA	NA	NA	#N/A	#N/A
Chr2_A_fumigatus_Af293:3600222-3600548	Afu2g13830	Afu2g13830	Ortholog of A. niger CBS 513.88 : An02g05320, A. oryzae RIB40 : AO090026000191, Neosartorya fischeri NRRL 181 : NFIA_089010, Aspergillus wentii : Aspwe1_0045486 and Aspergillus versicolor : Aspve1_0481946	-1.28	0.00443	0.00964	CREEHA_CONTROL4_withCtrl_peak_568	33.656	GGACGGGGCGAACCTTGCAGTGATGCCATAGAACGCCAGAATCGGCGGGATAATAGCATAACGGGAAGTGTTTCAGCTGGAAACCATCATCCCAATCATCATGCCATGTCCTTGGCAGGTCTCCTACCATATGCAAGACTTACCAGGAGTGCGAATAGTAGTAAAGAGGCCGAGCCATGCGCGTCCAGTCGAGAGCATGCCATTCGTGTTTGCCAATGATCGACGAGGCCTTGGTAACGCCATATCGGCGTCGCCGGGGTCGCCTTGAGGCATTACTAGTTTTCTTATGGAGTAGATCGTGCAGTAGTGGGCCAGATACTGTGAGGCCGACCAACAGTGGCAGAGACGCAGACTGGTCAGTGATCACCACATGACTTGCACGCTAGTATCCACCCACAG…	CREEHA_10MMAA4_withCtrl_peak_368	16.7329	TCTCGTCCTTTGCTCTCCTATCCATGGTTGTGTAAAGGGACGGGGCGAACCTTGCAGTGATGCCATAGAACGCCAGAATCGGCGGGATAATAGCATAACGGGAAGTGTTTCAGCTGGAAACCATCATCCCAATCATCATGCCATGTCCTTGGCAGGTCTCCTACCATATGCAAGACTTACCAGGAGTGCGAATAGTAGTAAAGAGGCCGAGCCATGCGCGTCCAGTCGAGAGCATGCCATTCGTGTTTGCCAATGATCGACGAGGCCTTGGTAACGCCATATCGGCGTCGCCGGGGTCGCCTTGAGGCATTACTAGTTTTCTTATGGAGTAGATCGTGCAGTAGTGGGCCAGATACTGTGAGGCCGACCAACAGTGGCAGAGACGCAGACTGGTCAGTG…	#N/A	#N/A
Chr2_A_fumigatus_Af293:3612266-3612581	NA	#N/A	NA	-0.45	0.324	0.396	CREEHA_CONTROL4_withCtrl_peak_571	28.8148	CTTCGACTAATTAGCAAACTTATGTCATGAAACACTAATAGACATCAAATTTATCAACACATTTCGTGCTGGTATTCTGCTGGTATACTTATTACTCAGACAAGAATCTTCCAACAAGGTAAAATGCTGTAACCAAAATCGATGGATGAGGTGATGGAGTTTCCAAGCTTCGCAAGCGACAACCCAGAACCCTGTCAATGGCCTGGCCCAGTAGCCAAGGAATAGCTGCAGCCACAATGTCCGTGCAGACTGGTGTACATGCACGGGTAACGTCCAATGAAACAACGCATATCCCAGCTAGAAAAAGTTAAACTGCCAAGGATTGACTTTTTTAGGACAACTCCTGTCAATAGGTGGTGGGAACAAGGAAGTCTCGGAGGTTTGGATTAGGATCCTGAC…	CREEHA_10MMAA4_withCtrl_peak_370	16.2652	TCTTCGACTAATTAGCAAACTTATGTCATGAAACACTAATAGACATCAAATTTATCAACACATTTCGTGCTGGTATTCTGCTGGTATACTTATTACTCAGACAAGAATCTTCCAACAAGGTAAAATGCTGTAACCAAAATCGATGGATGAGGTGATGGAGTTTCCAAGCTTCGCAAGCGACAACCCAGAACCCTGTCAATGGCCTGGCCCAGTAGCCAAGGAATAGCTGCAGCCACAATGTCCGTGCAGACTGGTGTACATGCACGGGTAACGTCCAATGAAACAACGCATATCCCAGCTAGAAAAAGTTAAACTGCCAAGGATTGACTTTTTTAGGACAACTCCTGTCAATAGGTGGTGGGAACAAGGAAGTCTCGGAGGTTTGGATTAGGATCCTGA…	#N/A	#N/A
Chr2_A_fumigatus_Af293:3614254-3614643	Afu2g13850	Afu2g13850	Ortholog of A. nidulans FGSC A4 : AN2425, A. niger CBS 513.88 : An02g05260, A. oryzae RIB40 : AO090026000188, Aspergillus wentii : Aspwe1_0054675 and Aspergillus sydowii : Aspsy1_0075212	-1.83	3.12e-06	1.54e-05	CREEHA_CONTROL4_withCtrl_peak_573	74.1299	AGCAATTAACTCATCAGACTTTTATCCTTTTTTGATAAATACCCATGGTTTTGGTGTGATTGTCAAACCACTGAATGTTAGAGCGACCGGGATAGGTAGGTAGCAAAGGGAAAGTCAGAGTCATCCAGTCCTCTTGACACCCGGAGTGCAAGGCTCCCTGATAGATAGCCATGGCTCCACCCATCTAAATGGATTGCATTGACTGGGCCTTCTGGGGATCGTCCCACTGTCCCAGACCGTTCGATCGTTCTTAAAGTTCGCCTGTAATTACCAATAATACCCCATTTTCCCATCATCACCTCATCTGTCGCCCTTTTCCGGGCGCTGCGGCAACTATCAATGTGCAGTAGTGCCTCTATGTACATACTCGGCCGGCTTCTCGCCCTATTCAACGGTCAT…	CREEHA_10MMAA4_withCtrl_peak_371	17.2739	ATTAACTCATCAGACTTTTATCCTTTTTTGATAAATACCCATGGTTTTGGTGTGATTGTCAAACCACTGAATGTTAGAGCGACCGGGATAGGTAGGTAGCAAAGGGAAAGTCAGAGTCATCCAGTCCTCTTGACACCCGGAGTGCAAGGCTCCCTGATAGATAGCCATGGCTCCACCCATCTAAATGGATTGCATTGACTGGGCCTTCTGGGGATCGTCCCACTGTCCCAGACCGTTCGATCGTTCTTAAAGTTCGCCTGTAATTACCAATAATACCCCATTTTCCCATCATCACCTCATCTGTCGCCCTTTTCCGGGCGCTGCGGCAACTATCAATGTGCAGTAGTGCCTCTATGTACATACTCGGCCGGCTTCTCGCCCTATTCAACGGTCATGGCG…	#N/A	#N/A
Chr2_A_fumigatus_Af293:3614254-3614643	Afu2g13840	Afu2g13840	Ortholog of Aspergillus fumigatus A1163 : AFUB_029470	-1.83	3.12e-06	1.54e-05	CREEHA_CONTROL4_withCtrl_peak_573	74.1299	AGCAATTAACTCATCAGACTTTTATCCTTTTTTGATAAATACCCATGGTTTTGGTGTGATTGTCAAACCACTGAATGTTAGAGCGACCGGGATAGGTAGGTAGCAAAGGGAAAGTCAGAGTCATCCAGTCCTCTTGACACCCGGAGTGCAAGGCTCCCTGATAGATAGCCATGGCTCCACCCATCTAAATGGATTGCATTGACTGGGCCTTCTGGGGATCGTCCCACTGTCCCAGACCGTTCGATCGTTCTTAAAGTTCGCCTGTAATTACCAATAATACCCCATTTTCCCATCATCACCTCATCTGTCGCCCTTTTCCGGGCGCTGCGGCAACTATCAATGTGCAGTAGTGCCTCTATGTACATACTCGGCCGGCTTCTCGCCCTATTCAACGGTCAT…	CREEHA_10MMAA4_withCtrl_peak_371	17.2739	ATTAACTCATCAGACTTTTATCCTTTTTTGATAAATACCCATGGTTTTGGTGTGATTGTCAAACCACTGAATGTTAGAGCGACCGGGATAGGTAGGTAGCAAAGGGAAAGTCAGAGTCATCCAGTCCTCTTGACACCCGGAGTGCAAGGCTCCCTGATAGATAGCCATGGCTCCACCCATCTAAATGGATTGCATTGACTGGGCCTTCTGGGGATCGTCCCACTGTCCCAGACCGTTCGATCGTTCTTAAAGTTCGCCTGTAATTACCAATAATACCCCATTTTCCCATCATCACCTCATCTGTCGCCCTTTTCCGGGCGCTGCGGCAACTATCAATGTGCAGTAGTGCCTCTATGTACATACTCGGCCGGCTTCTCGCCCTATTCAACGGTCATGGCG…	#N/A	#N/A
Chr2_A_fumigatus_Af293:3869906-3870524	Afu2g14720	hapB	Sequence-specific CCAAT DNA binding transcription factor; SrbA-regulated during hypoxia; protein enriched in dormant conidia	-1.77	1.97e-06	1e-05	CREEHA_CONTROL4_withCtrl_peak_583	57.2277	ACAGTCAAGCACGAGGTGAACGGAGATAATAATGATGATGGGGTGGTCCCAAAAGAGTATCAATCAATGATGATTGGGTTGGCTGAAGTACAAGATCGGTGATCTGAAGCCAGTGACCAACAGTGAACGAGTCGCAGGCCAAGCAGGAGAACAACGAGAAGTCCGTGAGCCTTGACTGGAGGGCAAGCAAGGGACTGGAGAGGCCGGATGACCAACGAGAGGAAGCAGAGAGAGAAAGCCGTAGTGACGAGAAGGGGCGAGCGATGGGGCATTTGTACCGGACGCATCGAGAGGGGAGCTGACTGGCTCGCCGGTTCGTTTAGTGGTCGAGGCGGCGAGGATTCAGACCAGCGAGTGGTCAGAACCCTTACCGTCTTGTACTGTCAGGATTTGCCCCAC…	CREEHA_10MMAA4_withCtrl_peak_379	14.9781	GAATGGGGATGATATGATAACAGTCAAGCACGAGGTGAACGGAGATAATAATGATGATGGGGTGGTCCCAAAAGAGTATCAATCAATGATGATTGGGTTGGCTGAAGTACAAGATCGGTGATCTGAAGCCAGTGACCAACAGTGAACGAGTCGCAGGCCAAGCAGGAGAACAACGAGAAGTCCGTGAGCCTTGACTGGAGGGCAAGCAAGGGACTGGAGAGGCCGGATGACCAACGAGAGGAAGCAGAGAGAGAAAGCCGTAGTGACGAGAAGGGGCGAGCGATGGGGCATTTGTACCGGACGCATCGAGAGGGGAGCTGACTGGCTCGCCGGTTCGTTTAGTGGTCGAGGCGGCGAGGATTCAGACCAGCGAGTGGTCAGAACCCTTACCGTCTTGTA…	#N/A	#N/A
Chr2_A_fumigatus_Af293:4019131-4019985	Afu2g15180	Afu2g15180	Ortholog of A. nidulans FGSC A4 : AN7587, A. niger CBS 513.88 : An09g03440, A. oryzae RIB40 : AO090012000301, Aspergillus wentii : Aspwe1_0054076 and Aspergillus sydowii : Aspsy1_0058595	-2.83	7.42e-20	3.38e-18	CREEHA_CONTROL4_withCtrl_peak_595	65.7519	GCGTTAACAGATGAAAGTTTATTAATTCTCTTCATAATTCTCTCTGGCTATCCACTTCAGCGGATAGCTGTTATGACTGGAAGTACTTCTTCAATCATCCCCTGAGCGCGCCTACAGCGGTACCAGCGAGATCGCCTTTTCCACGGCACCCTCCCAGCCAGCGTGGCTAGGCTCAGCAGCGTCAGCAACACTTTGAGCACGTAGTACTGCCACAGGTTGCAGACCAGAAAGTGACCTGACTGTGCCCTTCGACTCGAGGTCTGCCACGTTGCTAGCCTACACCGCATTGGGATCCGTCATTACCTTGCTGCCAGTCGCCGGGCGTCTTAGGCCAACTCCACGCTCAGATGACGCTCTAGCCAATGGTCAGATATGTATTTTCGAGCGCTTGGAGTTAGG…	NA	NA	NA	#N/A	#N/A
Chr2_A_fumigatus_Af293:4020095-4020478	Afu2g15180	Afu2g15180	Ortholog of A. nidulans FGSC A4 : AN7587, A. niger CBS 513.88 : An09g03440, A. oryzae RIB40 : AO090012000301, Aspergillus wentii : Aspwe1_0054076 and Aspergillus sydowii : Aspsy1_0058595	-2.66	1.47e-09	1.69e-08	CREEHA_CONTROL4_withCtrl_peak_596	53.5565	TAATTCCTGAGGCATCAATTATTCTTGCTGCCCAAATGACCCTTATGTGCAAAGGCACAGCAGTCTGTCTTCAAAAGCGAACTCCATCAGCTTAAACGATACCTTCTGAGTTTGCGTCATTCACCTGCCATCACCCATGCCTTTACAGCGGTGAGATGCCACATCGAGCCGTCGCGAAAATAAACCCATTCCGACCACGGAACTTTCCCGTGCTACCATTCGGGAGGCTTCCAAGGGTCACATGCCCGGCCACGAGTGGCCGTCCCCAACTTGAGACCCATTTCCGAAGAATTTTCAGGACACTCCCTACTGAACTACGGGGTATGTGCTCAGTGCCGCCATGTCCCTGGAACTCCTGAAGTCGCATCTATCACTTCTTTTTCGACAGGCACATCGGAT…	CREEHA_10MMAA4_withCtrl_peak_384	12.7751	ATCAATTATTCTTGCTGCCCAAATGACCCTTATGTGCAAAGGCACAGCAGTCTGTCTTCAAAAGCGAACTCCATCAGCTTAAACGATACCTTCTGAGTTTGCGTCATTCACCTGCCATCACCCATGCCTTTACAGCGGTGAGATGCCACATCGAGCCGTCGCGAAAATAAACCCATTCCGACCACGGAACTTTCCCGTGCTACCATTCGGGAGGCTTCCAAGGGTCACATGCCCGGCCACGAGTGGCCGTCCCCAACTTGAGACCCATTTCCGAAGAATTTTCAGGACACTCCCTACTGAACTACGGGGTATGTGCTCAGTGCCGCCATGTCCCTGGAACTCCTGAAGTCGCATCTATCACTTCTTTTTCGACAGGCACATCGGATGATGATCTTGCCA…	#N/A	#N/A
Chr2_A_fumigatus_Af293:4020672-4020960	Afu2g15180	Afu2g15180	Ortholog of A. nidulans FGSC A4 : AN7587, A. niger CBS 513.88 : An09g03440, A. oryzae RIB40 : AO090012000301, Aspergillus wentii : Aspwe1_0054076 and Aspergillus sydowii : Aspsy1_0058595	-3.16	0.000212	0.000655	CREEHA_CONTROL4_withCtrl_peak_597	28.7578	GTATTCGGTCGGGTTCTAAGTACTACGTGTTCTTTAGTAGACTGTCTTTGTTTCCTCACAGTCACCGCTATCCAAGGGGCTGCATGATCTACAGGTCTTTCTCCTTTCCGATGGATACTGTTTCGGCCACCGGGCAATTTCGTTTCATCTTCCAGATCTCAAATATGGAGCACAAAGCCAAGCCGCGAGCCAGGTTGATGAGGTCACCGTGGGCCTTGATCCTGCTTAACGGCTACGTAACGATCATGACCGGGGGCGTCGTATGAATGGAGTCAGTCGTACGGAGTACAGCGCTGTAATTCGTTCGTGATAGTGGTGCTACATGGTGCATAGTCCCCTGTGTCAGATATCTGGATATCTACGGAGTTACAGAGTGCGCAGGTACCCTCTCCAGATAGC…	NA	NA	NA	#N/A	#N/A
Chr2_A_fumigatus_Af293:4189937-4190272	Afu2g15860	Afu2g15860	Ortholog of A. nidulans FGSC A4 : AN2165/llmA, A. niger CBS 513.88 : An15g06160, A. oryzae RIB40 : AO090012000226, Aspergillus wentii : Aspwe1_0050672 and Aspergillus sydowii : Aspsy1_0054382	-6.74	4.85e-09	5.04e-08	CREEHA_CONTROL4_withCtrl_peak_605	28.2327	TTGATCGAGATAACAGCAATACTAATAATTACGGAGCACAGAGTGAGGTGACATCCGCCAGACTGGATGGAGCACCTTATCGGGGGGGGTCCCCTATGAAAACACAGTAACGACAGCAAACCACAAATCATAACCAAGAAAACCAATTAATATGAATATGGTTCAAATTCAATGTGTAGATAGGTACCTTAGTCCAAGACTCTAAACGACCTCGCCAGGCGCAAAAAAGCTGCAGGGGGTTCCAGCCCCAAGGAAGAGGACGATGGGTTTCCAATTGCGATTCGGGCGGTGTGCTGTTGGGACTCTCTGGAGAGCCAGTGCTGTGGTTCTGGGAACGAGCACTGCGCTCTGTATGGACGGGATGTTTTTGACAAGATGGCTTAGTCGCCTATCAGGTCT…	NA	NA	NA	#N/A	#N/A
Chr2_A_fumigatus_Af293:4297541-4297893	Afu2g16230	Afu2g16230	Has domain(s) with predicted DNA binding, nucleic acid binding, zinc ion binding activity, role in transcription, DNA-templated and nucleus localization	-2.11	3.96e-05	0.000148	CREEHA_CONTROL4_withCtrl_peak_614	60.0644	GGCCTATCAGAAATTTTGAAAATACCATTCCGACTAACGGTATGACAAACTATACGCTTTTAGGTTAGACTTAACACGTCCATCCAGGTCCTCCAAGCCAAGTACTACTGTAATGTGTTCTTGAATAATACAAACAAAAACATACAGAAATACTTCCCCGACGCGCTATGTTGCAGGCAGGGAAGCTGTCTCTCAAGAGACACGTCTCTGGATCATCTGTCCCAAAGGGGCCAAAGCCGAGTGAGCCACAGTGGCCATCACGCGCTAAAGTGCCATCCCGTCAACCCGGTTCAACCGGGGCTTTCGCTTGACTTGGCTTACAGAGACAACATCCACGCTATCAACAGCAATTTCTGTACCCACTGTCACACATATCATCAGAGACATCATCATCATCCC…	CREEHA_10MMAA4_withCtrl_peak_393	16.7342	ATCGGTGTCGGCCTATCAGAAATTTTGAAAATACCATTCCGACTAACGGTATGACAAACTATACGCTTTTAGGTTAGACTTAACACGTCCATCCAGGTCCTCCAAGCCAAGTACTACTGTAATGTGTTCTTGAATAATACAAACAAAAACATACAGAAATACTTCCCCGACGCGCTATGTTGCAGGCAGGGAAGCTGTCTCTCAAGAGACACGTCTCTGGATCATCTGTCCCAAAGGGGCCAAAGCCGAGTGAGCCACAGTGGCCATCACGCGCTAAAGTGCCATCCCGTCAACCCGGTTCAACCGGGGCTTTCGCTTGACTTGGCTTACAGAGACAACATCCACGCTATCAACAGCAATTTCTGTACCCACTGTCACACATATCATCAGAGACATCAT…	#N/A	#N/A
Chr2_A_fumigatus_Af293:4299933-4300607	Afu2g16230	Afu2g16230	Has domain(s) with predicted DNA binding, nucleic acid binding, zinc ion binding activity, role in transcription, DNA-templated and nucleus localization	-2.05	1.65e-05	6.95e-05	CREEHA_CONTROL4_withCtrl_peak_616	28.1678	TACCAGTATGCAAGCATGCCTTACAAATCACAAAATAGGGCTTTTCTCCTTATAGTGAAGACTCGAATGGTAAAAAGCCCCATTAGGATCCAAGTCTGCATCACAGCTACATAAACTGTTTATTGTTTAATTCTGGTGCTTGCTGCGCCTAAACCCAAGAGGCGGCAGCTCCGTAATCTTGTACCTTGTCGTATCATCCTTGTCCTCTGCATAAAGTGACATGGGGCGGCATGGATCTTGGAAAACTGTGGCTGCCTGCGCTTACCAGCCTCACTCGGAGACATGCTCTCATTCCGGTTCCACATCAAAAGAATGAGGCGCCCTAGCGATACTTATGACGTACCGCGTAAGTGTAAACACATTACGCAGCTGACAGACACCTATTATTTTGTTTCCATG…	NA	NA	NA	#N/A	#N/A
Chr2_A_fumigatus_Af293:4337132-4337568	Afu2g16340	Afu2g16340	Ortholog of A. nidulans FGSC A4 : AN7357, A. niger CBS 513.88 : An15g06710, Aspergillus wentii : Aspwe1_0026925, Aspergillus sydowii : Aspsy1_0369947 and Aspergillus terreus NIH2624 : ATET_02316	-1.76	0.000321	0.000944	CREEHA_CONTROL4_withCtrl_peak_621	28.2333	AAGGAAAAAGCAAAAGGCGCATCTCCCGGCCCGGCGAGGCTGCCACACCTGGTCCTGAGAGTAAAATTCGATTTGATTGACTCAAGCGATGACGATGAGCGTGATATAGAGTTGAGTCTAAGAGGGAAATAGGCAAAAAAAACGCACGATAAAAATACAACTGCTCATGTGGGTCTCGGCTTTCCCGCGGCGCAGAGGTCCCCTTTTGCTGCTCGACCGGCGCAACATTTTGTTGGTCAAAGTCGCCGGAATTATGGGACTGTTGCAAAGCTATCATGACAGATCCGTTCTTTGACGAGGTCTAGTCCTTCTAGTCTGGTTCGTGGAGTTCCCTGTTTAGGAGCGCAGTGATCCTGACTATCAAAATTTTCTTACGCCGTCGGGGGCTGACCTCAGACC…	CREEHA_10MMAA4_withCtrl_peak_396	11.3824	TATGGAAGGAAAAAGCAAAAGGCGCATCTCCCGGCCCGGCGAGGCTGCCACACCTGGTCCTGAGAGTAAAATTCGATTTGATTGACTCAAGCGATGACGATGAGCGTGATATAGAGTTGAGTCTAAGAGGGAAATAGGCAAAAAAAACGCACGATAAAAATACAACTGCTCATGTGGGTCTCGGCTTTCCCGCGGCGCAGAGGTCCCCTTTTGCTGCTCGACCGGCGCAACATTTTGTTGGTCAAAGTCGCCGGAATTATGGGACTGTTGCAAAGCTATCATGACAGATCCGTTCTTTGACGAGGTCTAGTCCTTCTAGTCTGGTTCGTGGAGTTCCCTGTTTAGGAGCGCAGTGATCCTGACTATCAAAATTTTCTTACGCCGTCGGGGGCTGACCTC…	#N/A	#N/A
Chr2_A_fumigatus_Af293:4601860-4602286	Afu2g17210	Afu2g17210	Ortholog of Aspergillus fumigatus A1163 : AFUB_032860	-1.51	0.00024	0.000721	CREEHA_CONTROL4_withCtrl_peak_632	40.5115	TGTTACCCTTCATTGCAGAACTTGAACTTGTGACACAAAGCAACAATCGATACAGTGACTTCCGCAAGTCTATTGAACCAACATCAGAAACTCGCCTCTACATCACAGCCTGTGGCAGGACCCCAGAGCCACAGCCAAAAGCCCTCCTGCATTCTGCACACCATCATCGCTTTGGCTACACCCACACCAGGCCTATGCACCGCCCACCAAAGATTGTGACTTGGTCGATCAATACCACTAATGCACGCCAACAGCACCGATACTACTAGTACTCCGTACCGTACGCATATGTCTCCGTCGTACGGCACAGGAATAGCGATACTCCCTGTCGGCGTTTCTCCGTTTTTACTTTTCTTGCAGCTGAATACCTTACTGTAGTCTAGTCTGCCTTCTGCAGTC…	CREEHA_10MMAA4_withCtrl_peak_402	11.9384	GAGGTCAATCAATTACCTATCTTTAGCTACTGTCCATGGCAGGGCTGTTACCCTTCATTGCAGAACTTGAACTTGTGACACAAAGCAACAATCGATACAGTGACTTCCGCAAGTCTATTGAACCAACATCAGAAACTCGCCTCTACATCACAGCCTGTGGCAGGACCCCAGAGCCACAGCCAAAAGCCCTCCTGCATTCTGCACACCATCATCGCTTTGGCTACACCCACACCAGGCCTATGCACCGCCCACCAAAGATTGTGACTTGGTCGATCAATACCACTAATGCACGCCAACAGCACCGATACTACTAGTACTCCGTACCGTACGCATATGTCTCCGTCGTACGGCACAGGAATAGCGATACTCCCTGTCGGCGTTTCTCCGTTTTTACTTTTC…	#N/A	#N/A
Chr2_A_fumigatus_Af293:4602568-4603489	Afu2g17210	Afu2g17210	Ortholog of Aspergillus fumigatus A1163 : AFUB_032860	-1.63	1.28e-09	1.5e-08	CREEHA_CONTROL4_withCtrl_peak_633	69.3246	CCCTGCTGAATTTTGATATGATCCGGGTGACAGACCTGAGGCAGTTCGGCTAGATGATAGTAATGTCGAGTGAAACAGGTACAGGCTGTGACGTGGGGCCAGGCTGACGCCGCTAAGTGTCAACAAGGAGACTAATTATTAGCAGATGCATTAGATGCTTCTCGTCTCCGACCGTGATACGCCGATATGATGAGCAGTGCAAAGCTAGCAGGGACTGGTGTCCACCACCCATTTGGTCAATGCAGCGGCAGGCCGCGATAGGGTACCTGCTGTTCCGTCAGAGGGTGGTCATGCTGTGGCTGGGCCTGTTGAATCATTGCTGCGTGTCACAAGTATCATAGGAAACTGGGAGGACGGTACCCGCAATCCATCTAAGCTAACTTGCAGATAGTGTATTGC…	CREEHA_10MMAA4_withCtrl_peak_403	21.6789	CTCGTCTTTATAGGGTATAACCACCCTGCTGAATTTTGATATGATCCGGGTGACAGACCTGAGGCAGTTCGGCTAGATGATAGTAATGTCGAGTGAAACAGGTACAGGCTGTGACGTGGGGCCAGGCTGACGCCGCTAAGTGTCAACAAGGAGACTAATTATTAGCAGATGCATTAGATGCTTCTCGTCTCCGACCGTGATACGCCGATATGATGAGCAGTGCAAAGCTAGCAGGGACTGGTGTCCACCACCCATTTGGTCAATGCAGCGGCAGGCCGCGATAGGGTACCTGCTGTTCCGTCAGAGGGTGGTCATGCTGTGGCTGGGCCTGTTGAATCATTGCTGCGTGTCACAAGTATCATAGGAAACTGGGAGGACGGTACCCGCAATCCATCTAAG…	#N/A	#N/A
Chr2_A_fumigatus_Af293:4603702-4604131	Afu2g17210	Afu2g17210	Ortholog of Aspergillus fumigatus A1163 : AFUB_032860	-1.08	0.00209	0.00489	CREEHA_CONTROL4_withCtrl_peak_634	65.5781	AGAATGAAGGATCGACAATGCTCATTGTTCCTGTGGCCTGTGCAGGTCAGTTTCTGTAGATCTGTGGCGAGTGGTCAACAATCGACACAGCACAGACAGTAATGGGTAAGGGGACTCCGGGCTTCGGAGTACAGAGAGCCGATAGCTGATTCCTCAGGCGCTTATGTAGTCTGAGACCTCAGGCAACGAAAATTAAAGCCACATGACTCCCAGCGGTCGAGCTTCTGCAAGACCGCACCACTGTAAGTGGCCTGAGGTGTCCACGGCCTGTGCCTCTGGGATCAGCCGAGGCCCGTGCGAAGAGCATCCCAACTAGCTCTAGGATTAAGAGTTACTATTCCCTACATTTAGTATGCAAATGAGATCGTCTCAAAGTGATCAATTGATCGATTGATTGTA…	CREEHA_10MMAA4_withCtrl_peak_404	23.013	ATGCTCATTGTTCCTGTGGCCTGTGCAGGTCAGTTTCTGTAGATCTGTGGCGAGTGGTCAACAATCGACACAGCACAGACAGTAATGGGTAAGGGGACTCCGGGCTTCGGAGTACAGAGAGCCGATAGCTGATTCCTCAGGCGCTTATGTAGTCTGAGACCTCAGGCAACGAAAATTAAAGCCACATGACTCCCAGCGGTCGAGCTTCTGCAAGACCGCACCACTGTAAGTGGCCTGAGGTGTCCACGGCCTGTGCCTCTGGGATCAGCCGAGGCCCGTGCGAAGAGCATCCCAACTAGCTCTAGGATTAAGAGTTACTATTCCCTACATTTAGTATGCAAATGAGATCGTCTCAAAGTGATCAATTGATCGATTGATTGTATGGCATACTCTTCCATT…	#N/A	#N/A
Chr2_A_fumigatus_Af293:4604442-4605808	Afu2g17210	Afu2g17210	Ortholog of Aspergillus fumigatus A1163 : AFUB_032860	-1.25	4.36e-06	2.07e-05	CREEHA_CONTROL4_withCtrl_peak_635	141.014	CTGTCCATTCCTGCGTGGAACAGTGCGGATTTACCGCCGCTCTTAACTAGTCCATGTTCTGTTTGGGGCATGTATGCGGAACCTTCCGCCACCCACATGAGCCACGGATTGATGGACCCAGCCTGAGGTCTAAGCGTACCGACCGAGATCCCATCCAATCCTCTAACCGCTCGCCTCCTGAGCAATTTGAGGTGCCCAATGGGCTCTATGGACAATTACCCATATTTCTAATCCCCCTGGTCCACCGCCCTTCTCGTCCGAGGATCATTGACTGAATCGGTTGGGTGCGTTGGTAGTGCGAGTCACGAGGTCCGGGGTACTCGCCGATGAGATTATTGTTATCCTGCATTTGTCTCATTATTATTAATGCAGTTACATCCGTCCATGTTTCGGTATGTT…	CREEHA_10MMAA4_withCtrl_peak_406	33.9369	TCCTTTGTCAATCGCAATTCTCTGCGTTGGCCTGGTTCCGGTTCCAGTCTAAATTCGAATCCTTCATTGTCCTGTCCATTCCTGCGTGGAACAGTGCGGATTTACCGCCGCTCTTAACTAGTCCATGTTCTGTTTGGGGCATGTATGCGGAACCTTCCGCCACCCACATGAGCCACGGATTGATGGACCCAGCCTGAGGTCTAAGCGTACCGACCGAGATCCCATCCAATCCTCTAACCGCTCGCCTCCTGAGCAATTTGAGGTGCCCAATGGGCTCTATGGACAATTACCCATATTTCTAATCCCCCTGGTCCACCGCCCTTCTCGTCCGAGGATCATTGACTGAATCGGTTGGGTGCGTTGGTAGTGCGAGTCACGAGGTCCGGGGTACTCGCCGAT…	#N/A	#N/A
Chr3_A_fumigatus_Af293:181001-181271	Afu3g00810	hyd1	Putative cholestenol delta-isomerase; transcript up-regulated in conidia exposed to neutrophils; SrbA-regulated during hypoxia	-1.41	0.00567	0.0119	CREEHA_CONTROL4_withCtrl_peak_650	29.0164	ATCAATGACAAGACCGAAGTCTCGTTGGCTGAATAATGGGGCAGACGGATAGTTGGCGGATAATAATAATGGGGAATCATGTTTATGTTCGACCGGTTATGTGGCGTCTCAACCATAGTGAATGTTGGACCGAGACTGGGGGCCTATTGCAAGTACTCCAATGAATCGTACGACTATTTTCAAAACAAAACCTGCGATTTGTTTAAATAACTGAATCGATTTATCGAACTTGGACCTCATCTTCAACCGCAGTCCGCGGAGCCCGATTCTTCGGCTCGGATGCCGAACTGCCAGATCAGACCACTGACTAAAGCAGGGGCAAGAAAAAAGCTTGGCCCGGCAGGGAGTGGTTTATCTGGGGAATACGAGTGTGCCCCTTTTACCACCAATCCTTAAATG…	NA	NA	NA	#N/A	#N/A
Chr3_A_fumigatus_Af293:206980-208290	Afu3g00900	amyA	Putative alpha-amylase; transcript up-regulated in conidia exposed to neutrophils; transcript induced by exposure to human airway epithelial cells; preferentially expressed at neutral pH	-1.18	5.47e-06	2.55e-05	CREEHA_CONTROL4_withCtrl_peak_655	85.3734	GATCTCGTGTTTCTACCTATGATATCCATGGTAGGTCCTCTGTAAGTTTGTAAGATTGTACCTGCCGAGAATGATGGGAAATTAAGGTACTGTAAAGATTGCTTTCAGCTGGAAATCCTTCTGGCAGTATTGGTGAGGATTGAGTCTGTGGCACCTCTCCTCGAAGTCAAGATACGAACAGGCTGAGAGCGGCAAGTGGAAAGACCAGGGTCTGGAGTTGACACTTTGACCGACTCGGACGCCACCGTCACGCCACGACACACTAGTGAATTAGTCACTGGGCCCCTGATAACAATTTAATTGTACCTGTGGATTGACAGTCTGGGAGATCCGGTTGTTAATCAATTTTTCTCCAGATGGTTCATGAAACCATGCCTCGACAATGGAGGTCTTTCGCAT…	CREEHA_10MMAA4_withCtrl_peak_422	36.7346	GCTTCTTCGGTTCTTAGCAAAGATCTCGTGTTTCTACCTATGATATCCATGGTAGGTCCTCTGTAAGTTTGTAAGATTGTACCTGCCGAGAATGATGGGAAATTAAGGTACTGTAAAGATTGCTTTCAGCTGGAAATCCTTCTGGCAGTATTGGTGAGGATTGAGTCTGTGGCACCTCTCCTCGAAGTCAAGATACGAACAGGCTGAGAGCGGCAAGTGGAAAGACCAGGGTCTGGAGTTGACACTTTGACCGACTCGGACGCCACCGTCACGCCACGACACACTAGTGAATTAGTCACTGGGCCCCTGATAACAATTTAATTGTACCTGTGGATTGACAGTCTGGGAGATCCGGTTGTTAATCAATTTTTCTCCAGATGGTTCATGAAACCATGCCTC…	#N/A	#N/A
Chr3_A_fumigatus_Af293:347451-347913	Afu3g01400	Afu3g01400	Ortholog(s) have role in drug transmembrane transport	-1.47	0.000352	0.00103	CREEHA_CONTROL4_withCtrl_peak_659	40.8533	AATCAAGAACTTAATCTCGGCAGGATTAGACAATCCTCTGTCAGCATTGCACATGCACGATCAGCGTACTACGGAGTACGGTCTAGAACAAAGGAATCCTAGATAGAAACCATGAGTCAAGTGAAAGAAAGAAATCCATGGAGCGCAGACTGGTCCGCAGCCGCTGAATCAGCGGAAGGAAGAACAGCGCTCAGCGATTCCACCAAGCCCTTGGCGAGAATGCTAAACCAGCTGATTGGCTTCAAATGCCTGACTCAGCGGAAGTTTTAGAGTAAGCCGGGCGAAGGGGCGCGCCGACGCCGACCATGACCCACTCAAAGCCGCTCGGTGTTGTGGGAACAAATCAATCTGGTGCCCCGAGGCGACATCGACACCTTTGTCTTGCGTATGGTCCGGCCT…	CREEHA_10MMAA4_withCtrl_peak_426	11.6693	CTGGAATCAAGAACTTAATCTCGGCAGGATTAGACAATCCTCTGTCAGCATTGCACATGCACGATCAGCGTACTACGGAGTACGGTCTAGAACAAAGGAATCCTAGATAGAAACCATGAGTCAAGTGAAAGAAAGAAATCCATGGAGCGCAGACTGGTCCGCAGCCGCTGAATCAGCGGAAGGAAGAACAGCGCTCAGCGATTCCACCAAGCCCTTGGCGAGAATGCTAAACCAGCTGATTGGCTTCAAATGCCTGACTCAGCGGAAGTTTTAGAGTAAGCCGGGCGAAGGGGCGCGCCGACGCCGACCATGACCCACTCAAAGCCGCTCGGTGTTGTGGGAACAAATCAATCTGGTGCCCCGAGGCGACATCGACACCTTTGTCTTGCGTATGGTCCG…	#N/A	#N/A
Chr3_A_fumigatus_Af293:363530-363879	Afu3g01440	Afu3g01440	Ortholog of A. nidulans FGSC A4 : AN3479, AN8495, AN3143, A. fumigatus Af293 : Afu3g13940, Afu4g03340, Afu5g07620 and A. niger CBS 513.88 : An13g02880, An09g04780	-2.34	9.4e-06	4.16e-05	CREEHA_CONTROL4_withCtrl_peak_661	37.1727	ACATGCATTTGTGGTATTCCAGCAGTTGAGCTGCGTGCTGGACGAAAATAGAACAAATACGACGTATTGATGCGACTTTAATTCGTGTCGTTGGTCCCGCAAGATTGCACGGATCACGAGTCTGGACTGCGCTGTGGGCGAGATGATCTGTCTGAGGTGGGTAATTTGACGGCTAAATTGGCTAGACCTTTGACAGGGACAAGATCAACAGCCCATTAGAATGCTCCGATAGACCACACTGCTGGTTGAGTCCGCTGCAGCCACAGCGCAAGCCTAGAAGTCAGAGATTTTCTCTGTAGCTTCCACCGGAGCTTCGGTGATTCGTCGTGATTCTCTTCTCATCTTCGCCACTTCCGAGTCCCGACCCACAGTCAGGCATCTTATTCATCTTTATGTATC…	NA	NA	NA	#N/A	#N/A
Chr3_A_fumigatus_Af293:399695-400474	Afu3g01590	Afu3g01590	Protein of unknown function	-3.29	0.0271	0.0469	CREEHA_CONTROL4_withCtrl_peak_665	27.7097	AGCGCTCCCATGATTCAATCCATGAGAACCAGGGAACGAGAGCTCAATAGCTTTTGGTTTGGAAATCTATCAAACTTAAGTGAGATTCCCCGAACCCAAAATCCAGTCGCTCGGTTTCCCCTGACAGGGACCTCGACGCACAGGTAAAGGCCAAGCTTGAAGGTATTTTACCTGACACCGATCCACTAACATCGATGGGAGTGCGCCAGTCACACTTCCAGGTGCATGAGTTGCGACCGCCATCCGGGGCACGCCACGCCGGCTAATTTACGATATCGATCGCATCGGACATCGTACGATTCCTTGCGTCCCACATCCTGTTCGTGCTGTTCATTCTCCAGTCGCCCAAGATGGCACAGGCAACGCCGTTTCAGAAGGAGGCGTGGACGGAATACGGAA…	NA	NA	NA	#N/A	#N/A
Chr3_A_fumigatus_Af293:629461-630220	Afu3g02520	Afu3g02520	Has domain(s) with predicted role in transmembrane transport and integral component of membrane localization	-2.97	8.07e-21	4.06e-19	CREEHA_CONTROL4_withCtrl_peak_673	64.3049	TTGATGAGGGCCTTCACCCTGTCTGCACGGCCATTTCGGACTGCCAGGCAGAGAGGATGGGGAGGCTGAAAGTGGCACGAGATTTTGTGCCCGTCTTGCCGCAGTCCCAGTTCTAAGGGTGGGGCCGGAGCAAGGAAATCGATCCTTCATGAGTCATGGCACATATTAAGCGTTGGCCCAAGAGCGCCAAAAGCTCCGACGCCGCCACGCTAGAGGATTACGGAGTACATTGGCCAAAGTAGCGGCTTATAGACTAGCTTGTACCAAACCTTACTGGATAAACGGGTTGGGGTGCATGTAACATGAGTCAGAAGATCATGAGCGACACACTGGAACTAGGCCCGCGCTAGATGGAACTCGTCGGGAAGTCATGCCACTCTCGCATAGTAACACAAGCCG…	NA	NA	NA	-1.15569	#N/A
Chr3_A_fumigatus_Af293:747938-748446	Afu3g02830	Afu3g02830	Putative ankyrin repeat protein	-5.56	1.76e-15	5.35e-14	CREEHA_CONTROL4_withCtrl_peak_674	30.0073	ATCGTATCGTAGCCTTTGCTTGCGGCGAGGAAGAGCGCGACTTCCAGCTTCCCTGGTACGGCCTTTTCTTCCGTCATCTCGACAAACGAAGTGTTATCGTCTGTTCATAAGTGAGTATTCACTTTGTTGTCGGCTGAATTAATAGATAGGGGAGAAAACCACGCAGAGTGGCAAGCAGTAACAACATAAATCGTTGTCCTGAGCAGACCCGCATCTCTCCGTCGCCACGTGGGGGGCTTTCACTGGTCGCAGAGATGAGAAGCCGGCAGGATTCCAGGTAAGGCGACAACGGTTCCTGAATTGGCAAGTTGTCATACGTTGGTTGTCGGCTGCTTTTTTGGGCCTTCAGGTTCTCTGGACTGCATGGTTTGAGGACAGTTCCGGCATTCATTCGTCGAG…	NA	NA	NA	#N/A	#N/A
Chr3_A_fumigatus_Af293:1142112-1142500	Afu3g04020	Afu3g04020	Ortholog of A. nidulans FGSC A4 : AN12386, A. oryzae RIB40 : AO090124000070, Aspergillus wentii : Aspwe1_0041008 and Aspergillus sydowii : Aspsy1_0150607	-2.35	3.65e-08	3.01e-07	CREEHA_CONTROL4_withCtrl_peak_693	50.2891	ACTTCTGCAACCGATGAGAAAATACCGGATAGTACAAAGTGATTTGTTTAATGTCTGTTTGTATCCCCGCATTTTCTTCCCCAGCCCAAGACAATCCCGTGTTGCTTGGATCGGGCTTTAAAAGCTTGGCGTTGGGGCCCTGGGGATACTGATTCGCTCTGTTATGGTCACGTGGACATCATCTGGTAAATTACCGCATGTAATTACTCCGTACGTATTCTTTCCGCTGGCATTTGCCGGACTCAACCGACACCGCCCGGAGTCCAGTTTTGGCGCCGAGGCATCGATCATCAACAGCTTGGCCCGGTAGATGGCCAATTCAAGATCATGGCATGTCTTGCTCATAAGACCAAGATCTCTAAGTCTCTTCAATCGTGCATGCTACGCTACTCAATCGGC…	NA	NA	NA	#N/A	#N/A
Chr3_A_fumigatus_Af293:1142112-1142500	Afu3g04010	Afu3g04010	Has domain(s) with predicted role in transmembrane transport and integral component of membrane localization	-2.35	3.65e-08	3.01e-07	CREEHA_CONTROL4_withCtrl_peak_693	50.2891	ACTTCTGCAACCGATGAGAAAATACCGGATAGTACAAAGTGATTTGTTTAATGTCTGTTTGTATCCCCGCATTTTCTTCCCCAGCCCAAGACAATCCCGTGTTGCTTGGATCGGGCTTTAAAAGCTTGGCGTTGGGGCCCTGGGGATACTGATTCGCTCTGTTATGGTCACGTGGACATCATCTGGTAAATTACCGCATGTAATTACTCCGTACGTATTCTTTCCGCTGGCATTTGCCGGACTCAACCGACACCGCCCGGAGTCCAGTTTTGGCGCCGAGGCATCGATCATCAACAGCTTGGCCCGGTAGATGGCCAATTCAAGATCATGGCATGTCTTGCTCATAAGACCAAGATCTCTAAGTCTCTTCAATCGTGCATGCTACGCTACTCAATCGGC…	NA	NA	NA	#N/A	#N/A
Chr3_A_fumigatus_Af293:1401115-1402755	Afu3g05740	Afu3g05740	Aldose 1-epimerase	-1.27	9.93e-08	7.22e-07	CREEHA_CONTROL4_withCtrl_peak_703	95.2807	CAGTAAAGACCATTGTCCCATATATTCCCGCTGACATGTATTGTGATCTATCCTTTATATGGGTATAATGCGTCTGTTCGCCGAGAATTGGTGGTCATATGGTCTTTATACACTGTTAAGTAGGATAGCACAGACGACAGAGGAGCACAGCCAGTCGATATGTGCAGACCGCACGATCATATGGACGATCATTGCGCGCTAGAAGACCCATAGTCGGCTTCGAGAAGCTCTTGGCAGCTCAGAGACGGCAACGATGAGCCATTTTACGGAGTACGCCAGACTAATACTACTTTGCCCAGCTGCCAACTCAGCGCGAAGTATGGGATGGGACAGGCCCTCGAACTATGCCCATGACCGTTTCTCCGCGGTATAGGTCCTCAACCCTAAGCAGGCTCAACT…	CREEHA_10MMAA4_withCtrl_peak_450	24.5801	TCATATGGACGATCATTGCGCGCTAGAAGACCCATAGTCGGCTTCGAGAAGCTCTTGGCAGCTCAGAGACGGCAACGATGAGCCATTTTACGGAGTACGCCAGACTAATACTACTTTGCCCAGCTGCCAACTCAGCGCGAAGTATGGGATGGGACAGGCCCTCGAACTATGCCCATGACCGTTTCTCCGCGGTATAGGTCCTCAACCCTAAGCAGGCTCAACTCGTCAGATGGCCTGACAGACGCCGTTGCCAGACGCCGTTCGATTTCATGTGGGTGGACCCCCGAGCATCGAACTTTTTTCATTTCTAGAATGGGCTTGGTCTCTGAAATGGCACAAGTGGGAAAACCAGTGAACCACAACTTCATTCAACTCTCTACCTCTCGAGATTATTTTCTA…	#N/A	#N/A
Chr3_A_fumigatus_Af293:1659052-1659553	Afu3g06710	Afu3g06710	Ortholog of A. nidulans FGSC A4 : AN4784, A. oryzae RIB40 : AO090020000326, Aspergillus wentii : Aspwe1_0173594, Aspergillus sydowii : Aspsy1_0056625 and Aspergillus terreus NIH2624 : ATET_08749	-1.74	0.000433	0.00124	CREEHA_CONTROL4_withCtrl_peak_723	31.8933	ACTACGTACACATGCGCCACGGAGTGTACTTGCTACCTGCATCGCCCAGCCGTCTTTGTTCCCACCTTGACAACAGTGCTCCGTACCTCTGTACACGTCCCTCTATTGAGTCTCTCATGGCGCCATGCCATCCATACTCGGTAGGTACCTTAGTACTCCGTACTCCTACTTCATTCCCGTACTCCGTACCTGAAGAGAGTTTCCCGTTGGGGACTCCGCCAGAAATAGCGCACTTTTGCCAATTGGCGGTCTGCCAGACGCCACGGTCCAGAAACTCACCTCACCGTTGCCCTGAATTTTTGGTGCGGCCCCGCTCTTACCGAAACCTTCAAATCCCGCGTCAGTAGATTAATATCATTGTTAAGGATCCACCACCTACCCACTGATCTATTTTCCCCT…	CREEHA_10MMAA4_withCtrl_peak_458	5.57749	TAATCAAGTACGTCTACCGTAGCTTCCTGGGTACGGAGTACTCCGTAGTCTACTCCATATGTAGTATCAAATAATGTCTGCCACTCACCGGACGGGACCTCCCATGTCAATCATTCAAACGGTGCACGAAGTACAGGGGACTTTACTACGTACACATGCGCCACGGAGTGTACTTGCTACCTGCATCGCCCAGCCGTCTTTGTTCCCACCTTGACAACAGTGCTCCGTACCTCTGTACACGTCCCTCTATTGAGTCTCTCATGGCGCCATGCCATCCATACTCGGTAGGTACCTTAGTACTCCGTACTCCTACTTCATTCCCGTACTCCGTACCTGAAGAGAGTTTCCCGTTGGGGACTCCGCCAGAAATAGCGCACTTTTGCCAATTGGCGGTCTGCC…	#N/A	#N/A
Chr3_A_fumigatus_Af293:1924219-1925030	Afu3g07640	pma1	Putative plasma membrane H+ ATPase; transcript upregulated during conidial germination and in response to amphotericin B; protein and transcript levels downregulated by caspofungin treatment	-1.22	0.000136	0.000439	CREEHA_CONTROL4_withCtrl_peak_736	67.7013	AGATTCGGCTCATTGCTGCAACTGCACCTCTATTTGCAGGGGAGACTGGAATTCTTCGCTACTGTCGGGTAGTTAGAATCGCTCGATGCGATGATGCAGCTAGGTAACAAAGGATGGGTCAAGGACCCAATAACGACCTGTTACTGGTGGGTGTGCAATTCTGAACCATGGCACCACCCACCCACAGAAGGTTTCTAGAAAACGTCGAGAAAATGCCGGTTGCAGGCGAGCGGATTTCGTTCGCTGCCGCTGCATCCACATCCCAATGCAGGCAGGGCAGATTCGGTCCTGTCCGTCTTGGGTAGGTCGGCTGACTCTGGGCTGCAGGTTGTAATCCTATCAGATACAACCAGCACTCTAAGAAGTGGCAAGATGCTATCCCGGTAGCCAGTTGGTGAT…	CREEHA_10MMAA4_withCtrl_peak_464	45.7315	GCACCTCTATTTGCAGGGGAGACTGGAATTCTTCGCTACTGTCGGGTAGTTAGAATCGCTCGATGCGATGATGCAGCTAGGTAACAAAGGATGGGTCAAGGACCCAATAACGACCTGTTACTGGTGGGTGTGCAATTCTGAACCATGGCACCACCCACCCACAGAAGGTTTCTAGAAAACGTCGAGAAAATGCCGGTTGCAGGCGAGCGGATTTCGTTCGCTGCCGCTGCATCCACATCCCAATGCAGGCAGGGCAGATTCGGTCCTGTCCGTCTTGGGTAGGTCGGCTGACTCTGGGCTGCAGGTTGTAATCCTATCAGATACAACCAGCACTCTAAGAAGTGGCAAGATGCTATCCCGGTAGCCAGTTGGTGATTGCCCTGTAGGGTGGCATGTGCC…	#N/A	#N/A
Chr3_A_fumigatus_Af293:1925594-1926054	Afu3g07640	pma1	Putative plasma membrane H+ ATPase; transcript upregulated during conidial germination and in response to amphotericin B; protein and transcript levels downregulated by caspofungin treatment	-2.06	6.51e-07	3.77e-06	CREEHA_CONTROL4_withCtrl_peak_737	39.1219	ATATTGCAATGTAGCGTCCTATCAGAGAGAACGAGAATCAGCCTTGTACCATTGGTTTCGTAAGCCTAGCTACACACTACTCTAGTCTACTATGATAATCTGATAGACACCATATTCAATATTCTATATACTAATATGAAGCAACATCGCTATGACCATGACGACGGTCTCACCTGACGTGGAAAATTAAGATGGCTGGGATGGTCGGCAACCATCCGCTGATGATGGCATCCTGAGTGATCGCCCGACCATACCCTCCTGTTCTCTTGGCTGACGTTGGTGTATTACTCTGCCGTGCGCGCTCTTACTGTCCTAGGTAAGGAAAAAGCCGATACTGATGAGAATCCCCCGGAAAGTTGATCGAAAAAGGTGCAGTACCAGGATTAGGTTTGCAGGTCA…	NA	NA	NA	#N/A	#N/A
Chr3_A_fumigatus_Af293:1928142-1928561	Afu3g07640	pma1	Putative plasma membrane H+ ATPase; transcript upregulated during conidial germination and in response to amphotericin B; protein and transcript levels downregulated by caspofungin treatment	-1.7	1.32e-09	1.54e-08	CREEHA_CONTROL4_withCtrl_peak_739	75.8531	AATTTAACAGCGCTGATTTGCTGGCATTCAGCCTTTTAGTCGTGTAGCTACTTTTCCGGAGTAGTGGCCGATTGAGTCCGTCAGTGCTTGCTCCAAGCAAATCAAGTGCGGATCATATTTGAATAGTAATATCAATAGTACCTAGCATGACTACAGGGAAATAATCGGACACGACTCAAGAGGAGCCTCCCACTCAAGGCCTTGTGGGCTGGGCCCGACTTGTCCACCACTCAGATAAATGACGCTCGTGGGCGTGGGAAATACACTCCACGAGACAAGGCGGCACGAAACTCAATCAGGATTAGACATATTGGTGATTGGTGCAAGGAAAAATAAGGAGGGGTCTGGGTGGCCAGTCGTTGCATGCACACAGCGATCGACCCTGGGTTGAGTTTTAGT…	CREEHA_10MMAA4_withCtrl_peak_466	34.6075	GTCGTGTAGCTACTTTTCCGGAGTAGTGGCCGATTGAGTCCGTCAGTGCTTGCTCCAAGCAAATCAAGTGCGGATCATATTTGAATAGTAATATCAATAGTACCTAGCATGACTACAGGGAAATAATCGGACACGACTCAAGAGGAGCCTCCCACTCAAGGCCTTGTGGGCTGGGCCCGACTTGTCCACCACTCAGATAAATGACGCTCGTGGGCGTGGGAAATACACTCCACGAGACAAGGCGGCACGAAACTCAATCAGGATTAGACATATTGGTGATTGGTGCAAGGAAAAATAAGGAGGGGTCTGGGTGGCCAGTCGTTGCATGCACACAGCGATCGACCCTGGGTTGAGTTTTAGTCTGATGTCGAGAAAAAGTTGGTAAAGCCATTAAATTCA…	#N/A	#N/A
Chr3_A_fumigatus_Af293:1928737-1929106	Afu3g07640	pma1	Putative plasma membrane H+ ATPase; transcript upregulated during conidial germination and in response to amphotericin B; protein and transcript levels downregulated by caspofungin treatment	-1.82	6.38e-06	2.93e-05	CREEHA_CONTROL4_withCtrl_peak_740	35.8971	AGCTGAAACAGTTGCTCTACCTTGAGAAACTAGTCATGTCTGAGTGAATCAGATCAAGCCATGTCGATTGATTCGGTATTGACATCGCTGATTTATCCAAAGACAAAATGCATTTACGGCATCTCCGTGTAAGCTGGTCGACGTAATCGACATCATCGGCCTCGGACAAGTGTTTATTTTGACCATACCTGGCGGAACTTGGTAGAGGGAAAGGCCCTGCCCCTTGCGTTCCTATCTTACTGAACTCGTGGTTCGAAGATCGGGTAGGACGGCCCTGTGTCCTGTGGTACTGGTAACCGCAGGTATTTCGGTACGGTGCCCTGGCATCGGACCATAACACTGGAAGGAGAAATATGTTGGTATGGGTTTGCTCTGTTTGTTTTCTTGCTCCAACACTAC…	CREEHA_10MMAA4_withCtrl_peak_467	11.6695	AGTTGCTCTACCTTGAGAAACTAGTCATGTCTGAGTGAATCAGATCAAGCCATGTCGATTGATTCGGTATTGACATCGCTGATTTATCCAAAGACAAAATGCATTTACGGCATCTCCGTGTAAGCTGGTCGACGTAATCGACATCATCGGCCTCGGACAAGTGTTTATTTTGACCATACCTGGCGGAACTTGGTAGAGGGAAAGGCCCTGCCCCTTGCGTTCCTATCTTACTGAACTCGTGGTTCGAAGATCGGGTAGGACGGCCCTGTGTCCTGTGGTACTGGTAACCGCAGGTATTTCGGTACGGTGCCCTGGCATCGGACCATAACACTGGAAGGAGAAATATGTTGGTATGGGTTTGCTCTGTTTGTTTTCTTGCTCCAACACTACCAGGCAGGT…	#N/A	#N/A
Chr3_A_fumigatus_Af293:1929399-1929793	Afu3g07640	pma1	Putative plasma membrane H+ ATPase; transcript upregulated during conidial germination and in response to amphotericin B; protein and transcript levels downregulated by caspofungin treatment	-1.09	0.00135	0.00335	CREEHA_CONTROL4_withCtrl_peak_741	61.5129	GGCAAAATTAACGAGACGCCAGCCGCAGACGGTAACCACTCATCCCGTATGGAATTTCGTTTCGCCTATTCCGAGATAGGCTTGATCGAGCTGGCAGGCCGATATCCCGGCAGTATCTTACACTCATGTATCACAGACGTAATGCTACCAGAGTCCTTGTTCTCACTGTGCCCCCAGATGTTCTTCTGCTTCGTACTATCTGTATGGAGTCGGACTTATGGTCTGGAGGGGTGGAGGATTTGGGGGGGCGAACTCGGTAGTCGGCACCGATTCGCCGCTCTACGAAGAAACAGATGATGCGAGTGCATCGTGCATAGAAGGGTCAGCAACGATGCTACTCCGTACAAAGCGCAATACCGCTGGCAAGATACCATATCATCATGATCTTTTAAGGGAAAA…	CREEHA_10MMAA4_withCtrl_peak_468	22.8244	CAGCGTCAAGAAAATCGCGCATAGTTAAGATGAGAGAAAGATGATGTTGGACGGGGCAAAATTAACGAGACGCCAGCCGCAGACGGTAACCACTCATCCCGTATGGAATTTCGTTTCGCCTATTCCGAGATAGGCTTGATCGAGCTGGCAGGCCGATATCCCGGCAGTATCTTACACTCATGTATCACAGACGTAATGCTACCAGAGTCCTTGTTCTCACTGTGCCCCCAGATGTTCTTCTGCTTCGTACTATCTGTATGGAGTCGGACTTATGGTCTGGAGGGGTGGAGGATTTGGGGGGGCGAACTCGGTAGTCGGCACCGATTCGCCGCTCTACGAAGAAACAGATGATGCGAGTGCATCGTGCATAGAAGGGTCAGCAACGATGCTACTCCGTAC…	#N/A	#N/A
Chr3_A_fumigatus_Af293:1993584-1994026	Afu3g07870	Afu3g07870	Extracellular serine rich protein; predicted secretory signal sequence; ortholog of A. nidulans AN2954	-5.27	4.17e-05	0.000154	CREEHA_CONTROL4_withCtrl_peak_747	52.0971	TCGTCTCTTCCTCCCCCTGGGCCTGTCCTGTCTGGCGTCTTGTAGCGTGTCACACCATGCCAAGAATCAAGTAAGACATTCCCAAGCATCCGGCGGACCAAGACCAAGGGAATCATTTGTTTGTAACATCCGCTGTCAGGATTCGCCCGCCATGGCTCATAGGCTCTGAATCAACCTGGCTACGGAGTACGATGGAGTTGGAGGAAATATCCCCAACGCACCAGGCGGGATCAGCCCATGCATCCATGCAACGATCACACCACGCGAAATCCACGACTTGCCCTGGTCCCTGGTCCTGAACATAGAACCAGAGAATATAGAATTAGAGAATCTTAGAATCCACACTGGATCTTAGCGACTTAGTCCGGAGTATACTCCGAACCGGTGGCAGCCATCCCG…	NA	NA	NA	#N/A	#N/A
Chr3_A_fumigatus_Af293:2035636-2035921	Afu3g07990	Afu3g07990	Ortholog(s) have role in cellular response to pH, gamma-aminobutyric acid transport	-0.94	0.0612	0.0938	CREEHA_CONTROL4_withCtrl_peak_755	27.6346	CCCACCAGCTGATCGCGGGGGAAATTCAACTGTTACATAATGGATATGGGGTAATCGCAACAGCATTACAGCAGTTCACAACGTCTAAGGGACTGCGACCCAGATGATAAACTGATAGGACCCGGGTCGACTCCAAAAGGTACCTAACTGTGTACTCCGTAGAGATGCACCTTTCTGGTCAAGCAAGCCAGGACAAAAGCCATCCGTGCATGCATTGGTAGACCAGGCAGGATAGGTACTATAGCAGACGGCAATTCGTCCAAATCGCCGACAACACGGCGCCGATGGCCAGTCAGATGAAAGGAGGCAAAAACCAAGAGCACGATCTGCGGGAAGTTGGTTCTTAGCGTTTTGAGCCGGAGATTTGGCTGGTTCTAGAAAGCTTATGCAGAATCAGCA…	CREEHA_10MMAA4_withCtrl_peak_476	10.9775	TATGGGGTAATCGCAACAGCATTACAGCAGTTCACAACGTCTAAGGGACTGCGACCCAGATGATAAACTGATAGGACCCGGGTCGACTCCAAAAGGTACCTAACTGTGTACTCCGTAGAGATGCACCTTTCTGGTCAAGCAAGCCAGGACAAAAGCCATCCGTGCATGCATTGGTAGACCAGGCAGGATAGGTACTATAGCAGACGGCAATTCGTCCAAATCGCCGACAACACGGCGCCGATGGCCAGTCAGATGAAAGGAGGCAAAAACCAAGAGCACGATCTGCGGGAAGTTGGTTCTTAGCGTTTTGAGCCGGAGATTTGGCTGGTTCTAGAAAGCTTATGCAGAATCAGCATCACTTGGCGACGGAGGTCTTCCGAGATAGCATTCAACATTCAA…	#N/A	#N/A
Chr3_A_fumigatus_Af293:2059598-2060049	Afu3g08050	Afu3g08050	Ortholog(s) have DNA-binding transcription factor activity, RNA polymerase II-specific and RNA polymerase II transcription coactivator activity involved in preinitiation complex assembly, more	-2.5	0.000155	0.000493	CREEHA_CONTROL4_withCtrl_peak_760	26.5867	CGAGAGCAAATCCATTTGATTTATCTGTCAGGTTGTGTGGGTGCATTATCCCTGCACAAGTATCTCTTATCTATCTACCTAGATATCTGCTATCTCTATTTTCTATCTACGTCTTCCCTATCGGGATCGTCTCTTCTCCTTCTGGTTTCCCCCCCTCCTGTGCCTGAGGAATCTCTCCACAGTGAATGGCTGCCGTTATCACTCTCCAGTCGTCCACGACGGCTGGCCCTGCGGCTACATCTGCAGCTCCCTTTCAACAGCCTCACCCCTCAGACCACCACCACCTTCGAGCCCGTTCGCAACAGCAGCAGGCTAGCTCGACTCCTGCGCCTATCTCGCCCTCCTCTACCTCCATTGGATCATTGCCCCGTCTGCCGGCACCTGGTCGGGATGGGTCAA…	NA	NA	NA	#N/A	#N/A
Chr3_A_fumigatus_Af293:2075106-2075580	Afu3g08100	Afu3g08100	Ortholog(s) have mitotic spindle pole body localization	-1.83	2.28e-07	1.55e-06	CREEHA_CONTROL4_withCtrl_peak_763	36.7058	GTGGCTAGTGGATGCATCTCGATTCTTTGTCCCTGACTAACTGAATACTACATCGTTACCCGCCATCGCCAGGGGTTGCCAAGTTCGTGGACAGTTTCCATATTTCAAGTTCATTCTTGTCGCTTTGTGATACCTTCACCTGCATCCAGCCTGGCAGACTGCGCTGACCTGCATCATGCACTAGGCATCCTTCATTTCTCCGAGTTTCCGGGGGTCTAGATTCCCCCTAGTCTAGATTCCCCCTTGGCTGGGTTGTCGAACTCATCAGGCCATCAGCCACAGGTCCGGAGCCTGCTGCGACCACAGGAGACGTCACCATCTAAGCAACCACATCCATAACACAGAGTTGATAGTTCGAACAATTCCAGTTTGTGTGGTACTACGGTGCTACATAGTGCC…	CREEHA_10MMAA4_withCtrl_peak_482	11.2063	CATCTCGATTCTTTGTCCCTGACTAACTGAATACTACATCGTTACCCGCCATCGCCAGGGGTTGCCAAGTTCGTGGACAGTTTCCATATTTCAAGTTCATTCTTGTCGCTTTGTGATACCTTCACCTGCATCCAGCCTGGCAGACTGCGCTGACCTGCATCATGCACTAGGCATCCTTCATTTCTCCGAGTTTCCGGGGGTCTAGATTCCCCCTAGTCTAGATTCCCCCTTGGCTGGGTTGTCGAACTCATCAGGCCATCAGCCACAGGTCCGGAGCCTGCTGCGACCACAGGAGACGTCACCATCTAAGCAACCACATCCATAACACAGAGTTGATAGTTCGAACAATTCCAGTTTGTGTGGTACTACGGTGCTACATAGTGCCTGCCTTCAATGCTT…	#N/A	#N/A
Chr3_A_fumigatus_Af293:2214250-2214638	Afu3g08650	Afu3g08650	Putative C1-tetrahydrofolate synthase; transcript up-regulated in conidia exposed to neutrophils	-2.37	1.39e-07	9.65e-07	CREEHA_CONTROL4_withCtrl_peak_773	36.9131	TTTTCTTGTTTCCCTCAGGGAATGGGAGAAATATGATAAGTCTGTTGGCTCAACTCAGTGCTCAATGTATAGATGAGCTCTCTTCGATGAATTTTAATGTGTAATTATCTATATTGGTTACTCCTTTAATCCATTTCAAGGTGGAGCTTAAGTTGTCGACTGCTTTCCCGACGGAAAACTCCTATCACCACTCGTCCGAGGGCTGCACCAAAAGCCCCCAGCAAGCAGCAGTCGATGCCCTTTTCCCCCGCTCGTTCGGCGACATTACCCCGCTGTGCTGTGAGTTCAAAGAACTTCCTCTGTCGCCTTCGCAGTCAGCGTTACTTTTCTTACATCTTCCCATCTTTGACTTCTCTTCTCCTTGGAACTTCTCGACATTACTTCGCTGGACGTGTGGTC…	NA	NA	NA	#N/A	#N/A
Chr3_A_fumigatus_Af293:2227207-2227558	Afu3g08710	Afu3g08710	Has domain(s) with predicted ATP binding, protein kinase activity and role in protein phosphorylation	-1.33	0.00203	0.00476	CREEHA_CONTROL4_withCtrl_peak_774	28.4259	GACGATAGATCGGAGTTAGGAATAGGCAAGGGCCTCTTGCATACGAAAACAAAGATTGAACTAAGATCGGGGTACGACTATCGGTTTTCGAGGAGGACTATTATGTTATCGTCAGGTCGAATGCTCTATCAGACCTATCCCCTGCCCGAGGCCGTTTTTCTCTGTCTGATTACCTAACTACTGCTTTTCCGTGACACGGATATGGCAGCCGTTTGGGCGCTTCTGGGTAATTTCGTGGCGTCCCGAGCGGAGACGAACCAAAATCCACCGGATTGCCATATTGGGTCAACCGGGTCAATTTAGGACCCAACTAGACCTATTTGCGTTTAGTGGCCGTGTCAGGGAACTGCACAAGCCGAAGGCTAAGGCAGGCAAGACCCTGTTCGCAGTAAATTATTA…	NA	NA	NA	#N/A	#N/A
Chr3_A_fumigatus_Af293:2451598-2451938	Afu3g09640	Afu3g09640	Putative cAMP independent regulatory protein; calcium induced	-2.12	9.19e-06	4.09e-05	CREEHA_CONTROL4_withCtrl_peak_779	49.7998	GGTGTGTGTCCCCCATGTTATTGTAGGTTCATCATTATTAATCATCATAGAATGCTAAGAACAACACATCGACATCTAGGTACTCAGAACTTACGGAGTATAGAAAGTGAAATGCTGGAAACCAAGGTACTGGTGAGATATAATACAGTAATTAACACCTGGCTGGTTGACACACACTACAGCGTCACTAACAGGCGCGGAGAAATGCCAAGTTGCCAACCTTACTGGTGTTAAGCATATGGAGCTCGGCCTGGAGGCGCCTCGCATGGTGATTCGTCATTGCCCGAATCCCGGCAGACTAGGTAATGTATTGCCCTCGTATCATGGTATTCCCAGTTGCGAATACGACGGTCCGGCTCACCCGGGCTTTTCCTTTTTCCTATTTTCTCTTTTTCGCTT…	CREEHA_10MMAA4_withCtrl_peak_493	9.79181	GAATGCTAAGAACAACACATCGACATCTAGGTACTCAGAACTTACGGAGTATAGAAAGTGAAATGCTGGAAACCAAGGTACTGGTGAGATATAATACAGTAATTAACACCTGGCTGGTTGACACACACTACAGCGTCACTAACAGGCGCGGAGAAATGCCAAGTTGCCAACCTTACTGGTGTTAAGCATATGGAGCTCGGCCTGGAGGCGCCTCGCATGGTGATTCGTCATTGCCCGAATCCCGGCAGACTAGGTAATGTATTGCCCTCGTATCATGGTATTCCCAGTTGCGAATACGACGGTCCGGCTCACCCGGGCTTTTCCTTTTTCCTATTTTCTCTTTTTCGCTTCTCTTGCTAAGGGGCCAAAGAAGGATAAAATCTATTTTAGGCCGGAGAC…	#N/A	#N/A
Chr3_A_fumigatus_Af293:2462564-2463764	Afu3g09660	Afu3g09660	Ortholog of Aspergillus fumigatus A1163 : AFUB_039510	-2.32	2.05e-18	8.32e-17	CREEHA_CONTROL4_withCtrl_peak_780	99.8137	CTACTCTTAGAAGCAGACGGGAAAAGCTGACACTCTGGATGTCACCGTACTTATGTGATTGGTTCTCAACCAAGAAGCGAAAGGGATGAAGATGAAACTACTCCGTAACGGGATTGGGATGTTTGTGGTCTTAACTGACTCCACAGTCCATAGGTGGTGTTCTGCATCAGACCATCCGTCCGATCGGCCCCATTCTCGGTTGACTTTCCCTGAAGGGGAAGAGCAACACGAGGTCAGGTGGTTCTCGGAGGCGTCGTGGGTCCGTTGGGCAGAGCAATTTCTTTGGCCCCTGTCAATAGGTGGCACCGACTATCTCCTAGGAGTAAAGAAGTGCTCCGTACAGAGGAGCGAGACATAACAAGGTTTGTGCCCCAGCTTACGACGTTTCTCGGCATGGCG…	CREEHA_10MMAA4_withCtrl_peak_495	24.4816	TGACACACAACAATTGTAGCAGCAAATTGTCTACTTTCCCCTAATGAGAATGGGCAATGACTGATGAACACTATCTTAGCTATCTATGTACCGTACATACAGGCCCAGTCAAACGCATAAAACAACAAAGAAGATCCGGGATCACTTTAGTCTCCGCTTCCTGACGGTGGAGCCTGGGTCACCACCACATTCTTGACTGTTGGTGCTGATTCCCATTGTCAAGGTCATCTGTCCATCCCCATCCTGTTGCCCTCAGCATGGACGATGACAATGACGATGGCTTTGCGCAAGGTCGACGCCTCCTCGGCACTTGTAAATTAACTGGGCAATTTTGATTGTGGACTTGCGAGCCATTTTGGAACGAGCAAAGTGTACTTTGTAGCACAAGTTTGCAATAGG…	#N/A	#N/A
Chr3_A_fumigatus_Af293:2723283-2723909	Afu3g10520	Afu3g10520	Ortholog(s) have nucleus localization	-1.95	2.63e-07	1.75e-06	CREEHA_CONTROL4_withCtrl_peak_800	33.0817	GCTGTATGTCCCCTGGTTCCATTGAGGGGAAGGGGGGGGCCATTGTGCACCAGCTGGTTTGGTTTAATCCTACGTAGCCTACACTCAGTCTCCGTACAGTAACGTGATCCTTCCCATATTCCATGCAGACTGTCAGACACGGAATGGACGCCTTGCTTTGACAAGTTATGCGACCAGGTGGACCTAGATTCGGACAGTAGCATAGCACAGCCAATGTGCTCCACACCCCCGATCTAGGCGTCTCCACCAGCAAACTCTCAGACAGCAAACGTGGAAACAAAAGGGCCAATCATCAACTCTGCTGGCTGTCATTCGCTGGGGTTGGGCGTTCTCCTCATGGACGAACTGGGCTAATCATTGGTCAAGGCGGCCCTCCATGATTGCCTCACTTTGCCATCA…	CREEHA_10MMAA4_withCtrl_peak_507	6.49175	GCTGAGTCGCGGAAGTGGCAAGCCGTTGCGCCAGATGCTGCTAGACCTGTCACACACAAGCCTACGGAGTACTTCGACCGCCAGGTAAGCTCCTGGCAACCAACACAGCCGCACAAAGGATGTGCTCCTATGGCCCTTCCTTTATGCGGCGCTGTATGTCCCCTGGTTCCATTGAGGGGAAGGGGGGGGCCATTGTGCACCAGCTGGTTTGGTTTAATCCTACGTAGCCTACACTCAGTCTCCGTACAGTAACGTGATCCTTCCCATATTCCATGCAGACTGTCAGACACGGAATGGACGCCTTGCTTTGACAAGTTATGCGACCAGGTGGACCTAGATTCGGACAGTAGCATAGCACAGCCAATGTGCTCCACACCCCCGATCTAGGCGTCTCCACCA…	#N/A	#N/A
Chr3_A_fumigatus_Af293:2724737-2725240	Afu3g10530	Afu3g10530	Putative protein serine/threonine kinase; transcript up-regulated in conidia exposed to neutrophils	-2.48	3.79e-10	4.85e-09	CREEHA_CONTROL4_withCtrl_peak_801	27.6588	CAGGGCAAGGAGATTACCATAATCCCTGAGGCTTAATCCTTGAGACAATCGCCAAGGCTCTGTTCTCAGCGCCTAAGGAATACTCCTGCGTATGACTTGCAAAAAAGAGACAAGGCAACAGGGCGGTCCATTAGTAGTACTATCGCCCTCCTGGTGGAGGATACCCCAATCATAACACCCAGTGCGGAATGCATCATCCATGGGGTTCCGCATTCAGCCAATGATGAGACTGCGCCACTGCAGGTATGGGGTGGGGCATCTGCATACCTTGGTTAAGGTAGATGTACCTGTCACACCGTTCACCGCCTCTTATCAGGATTTCCCAGACCAAACAGCAAATAATCAAAGGATCTGCGGATCGAGTCCTTCCTGTGGTTCTGGAGTTTGTACAGCCACGGC…	NA	NA	NA	#N/A	#N/A
Chr3_A_fumigatus_Af293:2741118-2741427	Afu3g10610	Afu3g10610	Ortholog of A. nidulans FGSC A4 : AN4929, A. niger CBS 513.88 : An02g06220, A. oryzae RIB40 : AO090003000605, Aspergillus wentii : Aspwe1_0104935 and Aspergillus sydowii : Aspsy1_0147876	-2.04	3.42e-05	0.00013	CREEHA_CONTROL4_withCtrl_peak_803	55.3278	AGTCCAATTCTCGGGTGGCAGACAGGAAACTTGCAAGGTGCCCAACAATGTCCATTAATTGAGAATCATTTTTATTAAACAAGCCAAAGGAAGGAAGAATAAGAGTGGGTACGTCTACTAATCCTGGAATGGAAAGAAGATGAGCCTGATGTACCCCCCGCCCGCAATTGCAACGAACGGCTTTGAGTGGTTTATATTTTACCGGACGGTTTTGAAATTGTCTTGTACCACAGGAGCTAGACACAGCGGGGCCCTGGCGTTTTGATGCCGTCAGAGAGCGTCACGCGACGGGGCGGTGGACCGTGGCAGGAAGAAGGCAGTTAGACTCGTTGTATGGTCACTCTGCCATGCGAAAAGTCATACATCATCTGCCTGCTGCTAATGTGTCTTTGCTGCCGC…	CREEHA_10MMAA4_withCtrl_peak_508	17.3702	GGGTGGCAGACAGGAAACTTGCAAGGTGCCCAACAATGTCCATTAATTGAGAATCATTTTTATTAAACAAGCCAAAGGAAGGAAGAATAAGAGTGGGTACGTCTACTAATCCTGGAATGGAAAGAAGATGAGCCTGATGTACCCCCCGCCCGCAATTGCAACGAACGGCTTTGAGTGGTTTATATTTTACCGGACGGTTTTGAAATTGTCTTGTACCACAGGAGCTAGACACAGCGGGGCCCTGGCGTTTTGATGCCGTCAGAGAGCGTCACGCGACGGGGCGGTGGACCGTGGCAGGAAGAAGGCAGTTAGACTCGTTGTATGGTCACTCTGCCATGCGAAAAGTCATACATCATCTGCCTGCTGCTAATGTGTCTTTGCTGCCGCTACAACTACGAC…	#N/A	#N/A
Chr3_A_fumigatus_Af293:2848239-2848884	Afu3g10940	pex19	Ortholog of A. nidulans FGSC A4 : AN4899, A. oryzae RIB40 : AO090003000644, Aspergillus wentii : Aspwe1_0362912, Aspergillus sydowii : Aspsy1_0793863 and Aspergillus terreus NIH2624 : ATET_04619	-3.74	5.9e-20	2.87e-18	CREEHA_CONTROL4_withCtrl_peak_807	34.2507	ATCAGGACGCTCGACTAAATTACCCTATGAGGCTATGAGTACTTAATCCTAGTGGAAGCATTGTTGCCTCTATTGATTCTGGGGGATGGCACATGACTTTCCGCGGCGGGCCAAGTTACCTCAAAAACTGTTACTGTCACATAGGAGACCTCCGGAATGCCTGGCACCCTGGCACTTCCCGCAAGAAGAAAGGAGACACGTCCCTTGTATCCCTGTCGCCTATCATCATCTATCTAGTCTTGAAGAGGCTTAGCCGAAAACCAACGACACAGGCAAGGAGCGACATCACGAGGATCAGCCACGGGGCACATCATCTGATGATCTGAGCTTTTCCCTGCACTCTTGGCAAACAGTCAGGGGATGAGGGGTGTCTATTACGTGGGGTAATCTCGCAGCTAG…	NA	NA	NA	#N/A	#N/A
Chr3_A_fumigatus_Af293:3053301-3053657	Afu3g11620	Afu3g11620	Ortholog of A. nidulans FGSC A4 : AN2884, A. niger CBS 513.88 : An02g07410, Aspergillus wentii : Aspwe1_0736090, Aspergillus sydowii : Aspsy1_0776302 and Aspergillus terreus NIH2624 : ATET_04698	-1.55	0.00724	0.0147	CREEHA_CONTROL4_withCtrl_peak_821	30.2917	TTTGACTTGAATAAGGGCGGATTGCAGCCCTATTTGAGTTCCAGCTGGTGGGACGATTTATGACCGGAAGCTGAAGCTGAAGCTGCAGAAAGTGATGTGCGAGGCAAGCAAAAAAACTGCTGTATACTAGTAGCTAATCAACCGCATCCTTTCCCTCTTCTATTGTGTCGCATCTCAAGTAGGTTGCACGGGGGAGGGGGGTTGCCGCCAATTGACAGTTGCGACTGGAAAAATGGGAGAGATCTTGCAGCTCGGGTACCTGGCCCAAGCTCCCGGGATGACGCGGGGACCGTTTGTTTACGTGTTGCACCGAGACGCGTCCCAGCTCCGATATCTCCGAGTTGATGCCTTGATGCCTGAGCTGTGACCTTCCAGTTGGTCTAGGGTATGGGACTATAG…	CREEHA_10MMAA4_withCtrl_peak_516	7.25368	GCGGATTGCAGCCCTATTTGAGTTCCAGCTGGTGGGACGATTTATGACCGGAAGCTGAAGCTGAAGCTGCAGAAAGTGATGTGCGAGGCAAGCAAAAAAACTGCTGTATACTAGTAGCTAATCAACCGCATCCTTTCCCTCTTCTATTGTGTCGCATCTCAAGTAGGTTGCACGGGGGAGGGGGGTTGCCGCCAATTGACAGTTGCGACTGGAAAAATGGGAGAGATCTTGCAGCTCGGGTACCTGGCCCAAGCTCCCGGGATGACGCGGGGACCGTTTGTTTACGTGTTGCACCGAGACGCGTCCCAGCTCCGATATCTCCGAGTTGATGCCTTGATGCCTGAGCTGTGACCTTCCAGTTGGTCTAGGGTATGGGACTATAGAAGTTGGAGATCTGTT…	#N/A	#N/A
Chr3_A_fumigatus_Af293:3101313-3101677	Afu3g11790	Afu3g11790	Has domain(s) with predicted transmembrane transporter activity, role in transmembrane transport and integral component of membrane, membrane localization	-2.61	2.22e-05	8.97e-05	CREEHA_CONTROL4_withCtrl_peak_825	29.8122	AATGCACGAGCCAATCTCGAGAAAGCAAAAACGCCACTCTTGCGACTCGAGGGATTATCCTTGCCCAGAATTGCTAGGGCTGGACAAGATCCTGGACGTTTGACCAAGCGTTATTCGCTACTCTTGGCCAATTCCCAGTCCCGTCCATGGCTAGTAGGTTAAGCTAAGCCAAGAACAGTCAAGTGCGTTGGTCTAATGGGTTTATCTTGGCGGCCGATGTGACTTTGGGGAAGTCACGGAGTCACCGCCCAAACGCCCCCAATGCCCAGCCCGAGAGCTTAAGCAAATAAGAAAATTGTGGTGGGCGCTGGTGGGGTCAGCCTGAGGCTTTGTTCAGACACAAATTGCAACCCTCCTCTTGCGGACACTGTGAAGATTATGATCCCTGGATCTCTGTCC…	NA	NA	NA	#N/A	#N/A
Chr3_A_fumigatus_Af293:3152372-3152725	Afu3g11970	pacC	C2H2 finger domain transcription factor	-2.6	6.96e-07	4.01e-06	CREEHA_CONTROL4_withCtrl_peak_828	28.4614	CAAAGCTAGGTAATAATAATGCAAGCGAGTCGATGGTAATTTATTACCTATTCATGACAAACCGACAAACCGACAGGAAAGACCAAGACTCCAAGAGTTCCTCTCCCAGTTGCACCACAGAACCACGGCCACTCTCTTGGCAACTTGTCTCCCGCCCCGTGGATGAGGAGTCTTGGGACTTGGGAAGTCGAGGTGCCCAGTTTTACGGAGTATTCATCATCAAACCACTCTGAGACCTTATTCATCCTCGGCCACATGTAAAACTGCAGAGACGCCGAAAATGGTTATCTCCATATTTAGTTTGGATTAATCCACCATTCAAGTCACCGGGTCTTCGTCGTGAGCACCAAATTGGGGAACGTCCGAGACAGCCCCCCCCCCGGTCTTATCCGGGGTAAC…	NA	NA	NA	#N/A	#N/A
Chr3_A_fumigatus_Af293:3251167-3251595	Afu3g12330	Afu3g12330	Putative phosphatidyl synthase; transcript induced by exposure to human airway epithelial cells	-1.45	0.00197	0.00466	CREEHA_CONTROL4_withCtrl_peak_836	30.7358	AGAAGAGACCTGAGAGATCAAGACAAAGGCGACTCCCTCCTGGTCAGCCAAGCGCGATTACCGAAGTGGCTCAGAGACTTCAAACAGAGAAGCTTCTGATTGGCATCAGCCTCCATGACAAACACATCCCTGCCCATATTGATCCTACCTTACTCCATAATAATAATCCCTCCCTAGACATAAGCTAATGACATTGGTCCTTTACCTCAGTCCTACCTCCCGCTGTGACACAGCATTCCGTTCCGTTCAGCTATCGATTGCGCCGAGTCCGCGGCGAGGTACCCCGCCATTGGCGGCGTTCCCACTGGATAAAAAGGATCATGCTATTTTAAGTTAGCGGCGAAATTGACTTGAGTGAGAGATTTAATTATTCCTCATCTGTACTCTGTAGTCAGCACA…	CREEHA_10MMAA4_withCtrl_peak_524	5.20144	TCCTACCTTACTCCATAATAATAATCCCTCCCTAGACATAAGCTAATGACATTGGTCCTTTACCTCAGTCCTACCTCCCGCTGTGACACAGCATTCCGTTCCGTTCAGCTATCGATTGCGCCGAGTCCGCGGCGAGGTACCCCGCCATTGGCGGCGTTCCCACTGGATAAAAAGGATCATGCTATTTTAAGTTAGCGGCGAAATTGACTTGAGTGAGAGATTTAATTATTCCTCATCTGTACTCTGTAGTCAGCACAGCTAATCATCGTCGTCGTCGTCGGCCGAGCACATTTTGTAGTAGGTACTTTTGAGATCGACCCATGGGATGACGTCATGACAGCGGGGGCGCTCGCCTCCGAACTATCATACATATTTATGTATCCTGAGGTATCTACTCTA…	#N/A	#N/A
Chr3_A_fumigatus_Af293:3374312-3374847	Afu3g12710	Afu3g12710	Ortholog of A. nidulans FGSC A4 : AN3114, A. niger CBS 513.88 : An02g08680, A. oryzae RIB40 : AO090012000852, Aspergillus wentii : Aspwe1_0105294 and Aspergillus sydowii : Aspsy1_0056161	-1.52	3.1e-05	0.000119	CREEHA_CONTROL4_withCtrl_peak_842	96.5691	TTTGGTTGCGTGTTGTCAAGCGGGCGTCAGTGACGGGCCAATCATGACCCAGCTGAAACCTCAGGCCAGCAACAGCCGGATTGGCCAATGATTGTGCAGGGTGGCGCATAGAAGGGGCCGACGCGCGGACAGGGCGTCCATATTCTGACCACTCAAATTGGGTCTCGGAGAACACTGACCCACATTACATTGACTAGCGTTGTGATTCATCAACCAATAATGCGGCAATCCTTATAGGCCGATCTGGATCTTGTGGGGGCTGCACATCATTACGGTATTGTAAGGTATGCGGCTGCCGGGCACCGCCGTGCTTTGCATAGCAACACTGCAAGTGCTGCAGGGCTTGGCACTGTATCTTACAGTATCAGTGTGAATTCTCTCCGCATCCTCCAAAGAAGC…	CREEHA_10MMAA4_withCtrl_peak_530	62.3221	AAGGCTCCCAATCACTTTTGGTTGCGTGTTGTCAAGCGGGCGTCAGTGACGGGCCAATCATGACCCAGCTGAAACCTCAGGCCAGCAACAGCCGGATTGGCCAATGATTGTGCAGGGTGGCGCATAGAAGGGGCCGACGCGCGGACAGGGCGTCCATATTCTGACCACTCAAATTGGGTCTCGGAGAACACTGACCCACATTACATTGACTAGCGTTGTGATTCATCAACCAATAATGCGGCAATCCTTATAGGCCGATCTGGATCTTGTGGGGGCTGCACATCATTACGGTATTGTAAGGTATGCGGCTGCCGGGCACCGCCGTGCTTTGCATAGCAACACTGCAAGTGCTGCAGGGCTTGGCACTGTATCTTACAGTATCAGTGTGAATTCTCTCCG…	#N/A	#N/A
Chr3_A_fumigatus_Af293:3425757-3426183	Afu3g12900	hasB	Putative transporter; absolutely required for hexadehydroastechrome biosynthesis; orthologous member of the "has" secondary metabolite biosynthetic gene cluster of strain A1163	-2.93	4e-07	2.48e-06	CREEHA_CONTROL4_withCtrl_peak_845	32.505	CTAATTTCTGACCAAGATAGAATGTTTCGGTAAGTGAGACGAGGGAAGGGAAGGGAAGGGAAAGGACGGAAAACCGGCCGATGGTCAGCTCACCTCGTAAAAAGGTCTGGAATCACAATGGGTTGAAGATTATGGAAGGCGTGCTCGGAGGGAGTCTGGGTTTAGAAGCATTAGAGGCTTGGAGTTACGGGGCTTGGCGAGGTGGCCGCCGAGACACAATTAGGGCCGCAGTAGGCTCAGTAGGCCCAGGCGGCCTACGCTAAGGTGCGGGAGTACGGGAGTACAGTACTGAGTATGTACGGTAACTCTCAAGAAGGCTCGGCCGAGCTCAGGCTTGTAGATCCTCGGCCGAGCTAACCGGGCTGCTTTAGCTCGGCCGAACAAGCGAACGAACTAATC…	NA	NA	NA	-1.00324	#N/A
Chr3_A_fumigatus_Af293:3425757-3426183	Afu3g12890	hasA	C6 transcription factor; hexadehydroastechrome biosynthesis; orthologous member of the "has" secondary metabolite biosynthetic gene cluster of strain A1163; induced in conidia exposed to neutrophils; overexpression produces pink strains	-2.93	4e-07	2.48e-06	CREEHA_CONTROL4_withCtrl_peak_845	32.505	CTAATTTCTGACCAAGATAGAATGTTTCGGTAAGTGAGACGAGGGAAGGGAAGGGAAGGGAAAGGACGGAAAACCGGCCGATGGTCAGCTCACCTCGTAAAAAGGTCTGGAATCACAATGGGTTGAAGATTATGGAAGGCGTGCTCGGAGGGAGTCTGGGTTTAGAAGCATTAGAGGCTTGGAGTTACGGGGCTTGGCGAGGTGGCCGCCGAGACACAATTAGGGCCGCAGTAGGCTCAGTAGGCCCAGGCGGCCTACGCTAAGGTGCGGGAGTACGGGAGTACAGTACTGAGTATGTACGGTAACTCTCAAGAAGGCTCGGCCGAGCTCAGGCTTGTAGATCCTCGGCCGAGCTAACCGGGCTGCTTTAGCTCGGCCGAACAAGCGAACGAACTAATC…	NA	NA	NA	#N/A	#N/A
Chr3_A_fumigatus_Af293:3495950-3496593	Afu3g13160	Afu3g13160	Ortholog of A. nidulans FGSC A4 : AN3179, A. niger CBS 513.88 : An02g09030, A. oryzae RIB40 : AO090012000817, Aspergillus wentii : Aspwe1_0038173 and Aspergillus sydowii : Aspsy1_0056130	-1.77	3.41e-07	2.17e-06	CREEHA_CONTROL4_withCtrl_peak_852	37.1112	GTACCTTACAAAGCCTAATCACCGGACTCGATTGACATTTACCACTTTTCACACAATCTGGCATAATAATATGTTAGGAAATTAATCGCCCCTCTTCATGCCCGTTATTGGGCTTGACGCCTCAGAACCATGGTTGTATCAACCAGTTGATCGATGGTTACGTTACCAGTTGCCAGCAGCGATACCATTCAGTTCCAGTGCCGCTTCCGGGCGGCTGACGCCTAGACCCTTTTCCGTGCTGCCGAAGTGATCCGCTGTAAGTATCTTCTCAGTCGGCTTCTTTTGCCTTTATGTATGTAGCCGCTGCGTATATTTTCTTGAGGGAAATATACAACTCTTGCTGGGAATGCCGTCAAAAATGGATGTCAAGTGACTCCTGCAGATCCGGAGTTTTCCTCC…	NA	NA	NA	#N/A	#N/A
Chr3_A_fumigatus_Af293:3661004-3661320	Afu3g13850	Afu3g13850	Ortholog(s) have role in protein de-ADP-ribosylation	-1.54	0.00219	0.0051	CREEHA_CONTROL4_withCtrl_peak_856	26.235	CTGAAAGCATGCCATTCTCAGTTGTGCAGATTGAGAGGACGGAATAGGTACGGTATGAATTTAAGATTGCAACATCCCTGCTGGCGAAAGTGGAGATGGGAAATCTTCACCCGTGCAGTAAAAAAAAAGAAAAAAAAAAAGGAAAAAGAAAGCCGTTGAGTGGCTGGGATATTATCACTCGGCGCACCTCCATCGACCCAGGCAGTCTGTGCAACGATGATGGCACAGGAAGGCTGGTATCCTGCAGGTACTGGGGAGGCTGGCTAGTTCGTCTAGGCGTGGAGCACAGCAGCGCTCCGTAAGACCAGCAACTAAGGACATGATAATATTGATTTCTCTCGGATCCGAAGAATAAAACTCGGTTATCCGTTGCTGATACTAATTGGGACATGTGCAGCT…	CREEHA_10MMAA4_withCtrl_peak_540	12.2158	AAGGAAGGGAGCAGGCCTGAAAGCATGCCATTCTCAGTTGTGCAGATTGAGAGGACGGAATAGGTACGGTATGAATTTAAGATTGCAACATCCCTGCTGGCGAAAGTGGAGATGGGAAATCTTCACCCGTGCAGTAAAAAAAAAGAAAAAAAAAAAGGAAAAAGAAAGCCGTTGAGTGGCTGGGATATTATCACTCGGCGCACCTCCATCGACCCAGGCAGTCTGTGCAACGATGATGGCACAGGAAGGCTGGTATCCTGCAGGTACTGGGGAGGCTGGCTAGTTCGTCTAGGCGTGGAGCACAGCAGCGCTCCGTAAGACCAGCAACTAAGGACATGATAATATTGATTTCTCTCGGATCCGAAGAATAAAACTCGGTTATCCGTTGCTGATACTAAT…	#N/A	#N/A
Chr3_A_fumigatus_Af293:3663423-3664063	Afu3g13850	Afu3g13850	Ortholog(s) have role in protein de-ADP-ribosylation	-1.12	0.000149	0.000477	CREEHA_CONTROL4_withCtrl_peak_858	210.331	ATGTCCGTGAAGGCTGAAGTAAAACATGGATGATGAGAGTCGGATACAGGGGGTTAGTAATGAGCACTAGTCGAACAATATCGTTAGAGTCCGAAAAGGTGGCTGGTAAATTGATTAAAAGCCGTTACAGACACGAGAAACCAAGGCTCAAGGCCGGTCACTCAAATGGGCGCTATCTGCCACAGCCAGGCGATTCCGGATCGGTCGAGCTGCAGCAGTCCCAAATCTAGTTTGTCCAGTAACCACGGCCGAGGCGTCGGCTCAATCTTGCTTACTGTGACAAAACCCCAGCTGTCATCCTGCTTTTCTGGGACAAGACATCGGAGAGTTTCCCGGTATGGTCCCACCTGTGGCTTGTGTAAGCCTTGTTTGTGTACGTAGCATGACAAAACTGTAAGC…	CREEHA_10MMAA4_withCtrl_peak_543	137.662	TGAAGGCTGAAGTAAAACATGGATGATGAGAGTCGGATACAGGGGGTTAGTAATGAGCACTAGTCGAACAATATCGTTAGAGTCCGAAAAGGTGGCTGGTAAATTGATTAAAAGCCGTTACAGACACGAGAAACCAAGGCTCAAGGCCGGTCACTCAAATGGGCGCTATCTGCCACAGCCAGGCGATTCCGGATCGGTCGAGCTGCAGCAGTCCCAAATCTAGTTTGTCCAGTAACCACGGCCGAGGCGTCGGCTCAATCTTGCTTACTGTGACAAAACCCCAGCTGTCATCCTGCTTTTCTGGGACAAGACATCGGAGAGTTTCCCGGTATGGTCCCACCTGTGGCTTGTGTAAGCCTTGTTTGTGTACGTAGCATGACAAAACTGTAAGCATTGTAA…	#N/A	#N/A
Chr3_A_fumigatus_Af293:3743940-3744199	Afu3g14090	Afu3g14090	Ortholog of A. nidulans FGSC A4 : AN2498, A. oryzae RIB40 : AO090012000646, Aspergillus wentii : Aspwe1_0407854, Aspergillus sydowii : Aspsy1_0148141 and Aspergillus terreus NIH2624 : ATET_04020	-2.24	0.000637	0.00174	CREEHA_CONTROL4_withCtrl_peak_865	37.1597	CTCTGAGGCTCATGGCCAGTCGTTGTCGGTCCCAGAAGGATGGTTAGGCTACTACATGCATGAAAGACTCCATCGACTGTACAAAGTTGAGCTGGAGGTGAAGGTTGGTACCTGACACCGTCTATTGGGTATGTATATCTATCTGTAAACAAAAATTCTTATCTCTGCCATTAAGCTTTCTGTAGGGCTTCCCAAGGTTGGTTCCGTAAGTTTCCGTCGTCGCTGGTCTCGCGCAAAAGAAAATCACTCCAAGGGAGCGGGCCGTCCCGGAAGACGGCCTTTAACAGTACGAGGACCAAGGTCGTACTGGCACAAAGCCACTGAGTTCTACATTTTTCAAGCAGATCCAGATTAGATAATAGAGGCCAAAGCAAACAATACAAATTATCACGTGATTGC…	NA	NA	NA	#N/A	#N/A
Chr3_A_fumigatus_Af293:3743940-3744199	Afu3g14070	Afu3g14070	Ortholog of Aspergillus glaucus : Aspgl1_0029312, Aspergillus wentii : Aspwe1_0181493 and Aspergillus fumigatus A1163 : AFUB_035149	-2.24	0.000637	0.00174	CREEHA_CONTROL4_withCtrl_peak_865	37.1597	CTCTGAGGCTCATGGCCAGTCGTTGTCGGTCCCAGAAGGATGGTTAGGCTACTACATGCATGAAAGACTCCATCGACTGTACAAAGTTGAGCTGGAGGTGAAGGTTGGTACCTGACACCGTCTATTGGGTATGTATATCTATCTGTAAACAAAAATTCTTATCTCTGCCATTAAGCTTTCTGTAGGGCTTCCCAAGGTTGGTTCCGTAAGTTTCCGTCGTCGCTGGTCTCGCGCAAAAGAAAATCACTCCAAGGGAGCGGGCCGTCCCGGAAGACGGCCTTTAACAGTACGAGGACCAAGGTCGTACTGGCACAAAGCCACTGAGTTCTACATTTTTCAAGCAGATCCAGATTAGATAATAGAGGCCAAAGCAAACAATACAAATTATCACGTGATTGC…	NA	NA	NA	#N/A	#N/A
Chr3_A_fumigatus_Af293:3751372-3751800	Afu3g14100	Afu3g14100	Ortholog of A. nidulans FGSC A4 : AN2499, A. niger CBS 513.88 : An09g04530, A. oryzae RIB40 : AO090012000647, Aspergillus wentii : Aspwe1_0025956 and Aspergillus sydowii : Aspsy1_0029059	-1.04	0.0072	0.0146	CREEHA_CONTROL4_withCtrl_peak_868	31.237	CGCGCGCCTCTTTTTCCGTCCTCGCATTGTCATAAACGGTTCGTGGGTGCGAGGGATCATGCGTTGGGACGATGTGTATCTTGTATCGGGGTCTCGAGGCGGGGATAGCGCCGGATTTGAAGAGTTCATCTTGCGTCACCTCGAGGAGCGAGGCGAGTTGTTGGGCGCGGTACGAGAGACCGGAGCAGGGATAACCTGAGAGGACGATGAGCTGTCATTCCTTTGGAATTAGCTCCATTTCATAACGATATTGGAACACTAGAGCAGTACTTACCGGCATTATAACAACAGTGGATGTGGATGTGACTGTTCTGGCGGAGACTTTTTCTTCGCGGGGCTATTCTGGGTGGCATGTGACTTGAGAAGCTGATGTCTCTTGGCTGCTTCCCATTGATGGGC…	CREEHA_10MMAA4_withCtrl_peak_553	6.91093	CTATACCCCTTGATGTAATTCATCCCATCAAGAATCACGAAACTATCTCGGCCCAAGGCGCGCTTGGCCCGCGTATATGCGACTCCGCGCGCCTCTTTTTCCGTCCTCGCATTGTCATAAACGGTTCGTGGGTGCGAGGGATCATGCGTTGGGACGATGTGTATCTTGTATCGGGGTCTCGAGGCGGGGATAGCGCCGGATTTGAAGAGTTCATCTTGCGTCACCTCGAGGAGCGAGGCGAGTTGTTGGGCGCGGTACGAGAGACCGGAGCAGGGATAACCTGAGAGGACGATGAGCTGTCATTCCTTTGGAATTAGCTCCATTTCATAACGATATTGGAACACTAGAGCAGTACTTACCGGCATTATAACAACAGTGGATGTGGATGTGACTGTTCTG…	#N/A	#N/A
Chr4_A_fumigatus_Af293:163771-164116	Afu4g00590	Afu4g00590	Ortholog(s) have role in asperthecin biosynthetic process	-3.91	0.0205	0.0365	CREEHA_CONTROL4_withCtrl_peak_885	29.1735	ATGTGCTAAGGAGGAGAGAAAGAATGCCTTCCCGTCGTTCACGAGAGAGCAGGCGCTGTTCATCCACGGCAAGTCCCACCCGATTGTGCAGCTGGCTCCCCATCCGCACCAGAAGACCAGTATCTTCTCCAACGGTACGCCGTAATTCCCTTCCTGGTCAAGAGAACAACGCAACTAACCAGCTAGTGGCCAACGTGGTCGACCCCGTCCGGCCGGAGACCTGGGTGTTCCACTATTGCCTGTCAATCTGGACAGCCGACGACGCCCCTGAAACCGCCGAGGAGCGCCGCGCCCTTTTCAAGCATTACATGAGCCAATACTGCGAGCCGTACAGATCGGCCGGGGAATGGTTGAGTCAGGCAACACCAATACGAGCCGAAAAGGTACGTCTGGACGATT…	NA	NA	NA	#N/A	#N/A
Chr4_A_fumigatus_Af293:414258-414870	Afu4g01560	Afu4g01560	Putative major facilitator superfamily (MFS) myo-inositol transporter; higher expression in 48 h biofilm vs planktonic cells	-2.16	3.51e-07	2.21e-06	CREEHA_CONTROL4_withCtrl_peak_890	38.6191	TGCGTTGTTGGACCTAGACCTGCGAGTATAGTACTTCAATGCACGGAATGATCGGGTGTATCACTCGAACTTATTAAATCACCCGATTCAACTGCTTGATACATCCGCTCAGACAGCCCACGCCAAGATTCTTGGTTCCCCGCAACAAGATCATTATGGACGATCTTGGGCACCGCCCCTCTTGGCCTCCGCCGGCCCTTCCACCCTCACTGGCTATTCTGGTCTCGGCGCCAAGTACGTAGTGGTCCGCTTATGCTGATTCTCCCACTTCCGGATTATGTCTCTGTGATGGCACGGACATTGAGATAACGGGCATCCCGCATGGCCAGAAGCCCATTCAGGGACATTAAAAACTAATTCCCTTGGCATCACGCCACCCTACCGCCATGGTTCAACCGA…	CREEHA_10MMAA4_withCtrl_peak_564	4.92112	ATCGGGTGTATCACTCGAACTTATTAAATCACCCGATTCAACTGCTTGATACATCCGCTCAGACAGCCCACGCCAAGATTCTTGGTTCCCCGCAACAAGATCATTATGGACGATCTTGGGCACCGCCCCTCTTGGCCTCCGCCGGCCCTTCCACCCTCACTGGCTATTCTGGTCTCGGCGCCAAGTACGTAGTGGTCCGCTTATGCTGATTCTCCCACTTCCGGATTATGTCTCTGTGATGGCACGGACATTGAGATAACGGGCATCCCGCATGGCCAGAAGCCCATTCAGGGACATTAAAAACTAATTCCCTTGGCATCACGCCACCCTACCGCCATGGTTCAACCGACCAAAACAGCTTCGGCGTTACATCCATGAGGGCCGTGGAATTGATCGTCG…	#N/A	#N/A
Chr4_A_fumigatus_Af293:868180-868902	Afu4g03090	Afu4g03090	Ortholog of A. nidulans FGSC A4 : AN2473, A. niger CBS 513.88 : An16g01740, An14g02280, A. oryzae RIB40 : AO090102000258, AO090003001331 and Aspergillus wentii : Aspwe1_0030474, Aspwe1_0115648	-2.4	5.6e-08	4.39e-07	CREEHA_CONTROL4_withCtrl_peak_907	57.2941	ATTGCTGTTTCTTCGGGGACTGTTTCTCACGTTGTGGAAGATGCTTCCGACTCGTCTACACAAATGTTGTTTGTGATGAAGGTGCTGAAACGATTCCGATTATGTAATTTCCTTACTGTACCTAATCTCGGGGGTAAATGCCGATCCTTCAACAGACTTGGTATGGTCTAATTCGTTCCACTTCTCGCTATCGCCTGGGTCCAACCTTGATGGTCACCGCGTCCGCCAGCATCCGGCCCTCCGCCAGGGCCTTCGGGTCCACGATCCAGGGTCCAGGGTGCAGGTTCGTTGCTCTGATTCTCGGAGACATTGGACTGAACATTGACATTTTGACATTGCTGATGTCACCCGTCAAGGAGCATAGACCAAGAGAGGATAATGCCATGTCACACTGTCTGG…	CREEHA_10MMAA4_withCtrl_peak_577	13.4049	CGGGGACTGTTTCTCACGTTGTGGAAGATGCTTCCGACTCGTCTACACAAATGTTGTTTGTGATGAAGGTGCTGAAACGATTCCGATTATGTAATTTCCTTACTGTACCTAATCTCGGGGGTAAATGCCGATCCTTCAACAGACTTGGTATGGTCTAATTCGTTCCACTTCTCGCTATCGCCTGGGTCCAACCTTGATGGTCACCGCGTCCGCCAGCATCCGGCCCTCCGCCAGGGCCTTCGGGTCCACGATCCAGGGTCCAGGGTGCAGGTTCGTTGCTCTGATTCTCGGAGACATTGGACTGAACATTGACATTTTGACATTGCTGATGTCACCCGTCAAGGAGCATAGACCAAGAGAGGATAATGCCATGTCACACTGTCTGGCCTTGAAGAAACC…	#N/A	#N/A
Chr4_A_fumigatus_Af293:877439-877737	Afu4g03120	Afu4g03120	Ortholog(s) have L-lactate dehydrogenase (cytochrome) activity, role in lactate metabolic process and glyoxysome, mitochondrial intermembrane space localization	-6.5	5.24e-08	4.18e-07	CREEHA_CONTROL4_withCtrl_peak_910	34.1602	TTCAGTCCTGTATATCACGTGACCCTTACGTCGATGCCAAGTTAACCAGGAGCGACGACCAGAATGTTAGGACTTGTGAAGTGATTCAATCCTATACTCCGTATATTATTGCGTAACCTTTTAAGGGGAAACTTTGGATCTTTGCTCTGAATCGTCCCAAACCCCAGACTCTTCTCGGGCGAATCGCTTCCATTACATGCTGTTATCCGACCCAGTCTCATGTAGATAAGAGTCGGCCGAGAAAAGCAACATCGCCCGAATGTCTCTCCCCGCAATTGCAAACCGCAGCTGGGCTTCCCCAGGGCCAAAAATCAGCTGTCCCACCACCATTCATCGGCCAACGAGTGACCTCGGATTTTTGCTGAATCTGTCCTAATTCGCTGTCGATTATACCGAGGC…	NA	NA	NA	-1.19918	#N/A
Chr4_A_fumigatus_Af293:966382-967159	Afu4g03370	Afu4g03370	Ortholog(s) have gamma-aminobutyric acid:proton symporter activity, putrescine transmembrane transporter activity and role in gamma-aminobutyric acid transport, putrescine transport, transmembrane transport	-1.77	3.47e-07	2.19e-06	CREEHA_CONTROL4_withCtrl_peak_915	28.6935	GACTGCAAAATCGATAATCATCAATAATGGGGAGGACGAAGACTGAAGACTGAAGAAAATCGGGAAGAGGTTCAGCCCAGCCCAGCGGGGACAAATGGAGTTATCTGCATCGGGTCGGACCAGGGAACAGGTACCACGGGCCAGATACGACTAGAGGGACACGAGGGACATGGTGTGAGCACTTGCAAAGTCAAAAACGACTATCTGCAAGAATATTGGATGTGGCATTCGAATGGGTGGGAAGACCAAGACGAAAGGGGGTGATCCTGGCACCTCGGATGGGGAATGGATCGGCCGACTGGGACGCGGGAGATGATCGTCGCGGACCATTCAGACGGCATTTTGGGTGTGGATATGGCCTCCACAGCTTCTGACTGGCCTTGGATGATCCAACCCTGC…	NA	NA	NA	#N/A	#N/A
Chr4_A_fumigatus_Af293:971335-972318	Afu4g03410	fhpA	Putative flavohemoprotein; protein induced by heat shock and hypoxia	-2.34	3.26e-14	8.5e-13	CREEHA_CONTROL4_withCtrl_peak_916	101.425	TTAGAACTCTGTATGCACTGGTACCTATAAGATGTTTGATTGACAGCCACGACCTTGCTTCCTAGCTACCTAGATTGAAGACGCTAAGCTCAGTTTGGAAATAAGGAGCGAAATACTCTCCAAGAGGACGACGGCCACTGTGGCACAGCGCGATTTTCGGCTTCTGAAGCCAATTCAGAATCTTTCTGTGCACTGGGGCTCGGGCCCGAGAAATAACCGGGCCTCCCATCCGAAAAATCCTCGCGCCGGGATTTGGTAGGCAAAGTGGCCTGACGCCAGGCTGTTAGGTAACGGCAGCTAATTGTGCGAGACCAATTAGAAACGAGGTAAATAGGCGAAGCATGCAGTAAAGTATGGGGTGATGGATACGGAGTGGCATGGAAGTAGACCATCTGGACT…	CREEHA_10MMAA4_withCtrl_peak_580	29.4143	AGGTGACTACTAACTAGACACCGGGTTAGAACTCTGTATGCACTGGTACCTATAAGATGTTTGATTGACAGCCACGACCTTGCTTCCTAGCTACCTAGATTGAAGACGCTAAGCTCAGTTTGGAAATAAGGAGCGAAATACTCTCCAAGAGGACGACGGCCACTGTGGCACAGCGCGATTTTCGGCTTCTGAAGCCAATTCAGAATCTTTCTGTGCACTGGGGCTCGGGCCCGAGAAATAACCGGGCCTCCCATCCGAAAAATCCTCGCGCCGGGATTTGGTAGGCAAAGTGGCCTGACGCCAGGCTGTTAGGTAACGGCAGCTAATTGTGCGAGACCAATTAGAAACGAGGTAAATAGGCGAAGCATGCAGTAAAGTATGGGGTGATGGATACGGAGT…	#N/A	#N/A
Chr4_A_fumigatus_Af293:983618-984154	Afu4g03460	srbB	Putative helix-loop-helix (HLH) DNA binding domain protein; calcium-downregulated; highly induced in response to hypoxia	-3.3	1.01e-25	7.73e-24	CREEHA_CONTROL4_withCtrl_peak_918	114.534	AACTCACAAATCCTCTCGGACGAGATACTCGGAATCAAGAGCAAAAAGATCACCTTACTGTAGTGCATACTGTTCCGACAGCATCACTTCTCGGGAGAATGAATCATGCAGGTGTATCACACGCCCCACGGAATCCGAAATCCACGACTCTGATCGATCCCGCGGGCTCAACCTTAACAGCCACGGCGGAGGTAAATCTCACGCCGCTGACGCGCCAGGGACGGGATGGGTCCTCGCAATCAGAGATCCGGGATCACACCACTGAGTGGCATGCAGAGAGACCCTTAAGGCCCGGCATCCGTGCCGGCTCGGTGACTGGACCGTGGATCATTTGGCTAGTTGGACTACTGTCACACTATGGTAGTGTACCAAGTTGTGTCGGCGGATACACCCGAGAAT…	CREEHA_10MMAA4_withCtrl_peak_581	10.8468	ACTCGGAATCAAGAGCAAAAAGATCACCTTACTGTAGTGCATACTGTTCCGACAGCATCACTTCTCGGGAGAATGAATCATGCAGGTGTATCACACGCCCCACGGAATCCGAAATCCACGACTCTGATCGATCCCGCGGGCTCAACCTTAACAGCCACGGCGGAGGTAAATCTCACGCCGCTGACGCGCCAGGGACGGGATGGGTCCTCGCAATCAGAGATCCGGGATCACACCACTGAGTGGCATGCAGAGAGACCCTTAAGGCCCGGCATCCGTGCCGGCTCGGTGACTGGACCGTGGATCATTTGGCTAGTTGGACTACTGTCACACTATGGTAGTGTACCAAGTTGTGTCGGCGGATACACCCGAGAATATTTCGAGATGTAGGGGGCCGTTGAG…	#N/A	#N/A
Chr4_A_fumigatus_Af293:984596-985305	Afu4g03460	srbB	Putative helix-loop-helix (HLH) DNA binding domain protein; calcium-downregulated; highly induced in response to hypoxia	-1.93	4.16e-12	7.77e-11	CREEHA_CONTROL4_withCtrl_peak_919	82.963	ACACGGAACCCTGCACGTATTGCAAGAACTGTATTGTAACTTGCTGCGTTGAAGGACAAACGGAATTATACCTACCTAGGTACCTACCTACCTACCTATCTACCTACCTTACCTTACCTTACCTACCTGTGTAATCTGTCAATCTGTCAAAACAAACCGGCCGGGCAGTCGGAGCCGAGAGAACCACTCACTGGTAACGAGTTTCGGCCGAAGCGCCTTGGCATTAGCCCTATTCGGGTTAGGCCGGTAACGCGCTGGCACCAAGGCACTAGATCCTCCGTTTTCTTCCTTGGTCCAACGGTCGTGGTGCAGCGTCTCGTCCACTCAGTGTCGCCCGTTGAATATTTTTGCATCCACCTATGCGGGTATCGTCGTTCAGCGACTGTGGTACTTTCGATC…	CREEHA_10MMAA4_withCtrl_peak_582	24.0636	GGAGGCAGTTGTTTCACACGGAACCCTGCACGTATTGCAAGAACTGTATTGTAACTTGCTGCGTTGAAGGACAAACGGAATTATACCTACCTAGGTACCTACCTACCTACCTATCTACCTACCTTACCTTACCTTACCTACCTGTGTAATCTGTCAATCTGTCAAAACAAACCGGCCGGGCAGTCGGAGCCGAGAGAACCACTCACTGGTAACGAGTTTCGGCCGAAGCGCCTTGGCATTAGCCCTATTCGGGTTAGGCCGGTAACGCGCTGGCACCAAGGCACTAGATCCTCCGTTTTCTTCCTTGGTCCAACGGTCGTGGTGCAGCGTCTCGTCCACTCAGTGTCGCCCGTTGAATATTTTTGCATCCACCTATGCGGGTATCGTCGTTCAGCGACT…	#N/A	#N/A
Chr4_A_fumigatus_Af293:1189075-1189736	Afu4g04230	Afu4g04230	Ortholog of A. nidulans FGSC A4 : AN7026, A. niger CBS 513.88 : An14g00600, A. oryzae RIB40 : AO090206000070, Aspergillus wentii : Aspwe1_0030288 and Aspergillus sydowii : Aspsy1_0092867	-2.5	2.19e-15	6.51e-14	CREEHA_CONTROL4_withCtrl_peak_934	57.3608	GTAACGATTGTATATTTTGGTCCACCAGGAAGGCTTTACCAGAAACAGACAAAGTTGCAAGGTTTTGTTGATCGAGGCTCCAATTTGACCCTTCGTGAATTACGGAGTACTTACTCAGTTTGAAATCTAGCCGCCGAACGAAATGGCACGACATGATGTAGATCGATAAGACGTATGAACCTTAGAGGTTGGCCATATTCCTACCGTAGTTCGGCGCACCGGCACTCTGTACCGTGCCATAAGCCACAGAGACTGCCAGGTGGCAGTGGGACGGTGATGGGCCGATCTAAGGATGCATAGGTGCCTTGGGAAATATCAGTGCATCGTACGCATACAGTCATTGGACCATGAATGGCCCAACTTTTTGTATCTTAGGATGGTTTCATCGTGCTGGTCGCT…	CREEHA_10MMAA4_withCtrl_peak_587	13.6553	GTATATTTTGGTCCACCAGGAAGGCTTTACCAGAAACAGACAAAGTTGCAAGGTTTTGTTGATCGAGGCTCCAATTTGACCCTTCGTGAATTACGGAGTACTTACTCAGTTTGAAATCTAGCCGCCGAACGAAATGGCACGACATGATGTAGATCGATAAGACGTATGAACCTTAGAGGTTGGCCATATTCCTACCGTAGTTCGGCGCACCGGCACTCTGTACCGTGCCATAAGCCACAGAGACTGCCAGGTGGCAGTGGGACGGTGATGGGCCGATCTAAGGATGCATAGGTGCCTTGGGAAATATCAGTGCATCGTACGCATACAGTCATTGGACCATGAATGGCCCAACTTTTTGTATCTTAGGATGGTTTCATCGTGCTGGTCGCTCCCACGGAG…	#N/A	#N/A
Chr4_A_fumigatus_Af293:1598694-1598998	Afu4g06190	Afu4g06190	Putative fungal specific transcription factor; ortholog of A. nidulans AN8079 and AN10541; transcript up-regulated in conidia exposed to neutrophils	-1.24	0.00229	0.00531	CREEHA_CONTROL4_withCtrl_peak_947	41.8764	ATCAGAACCATGACGGTAATCATAATGAATTTACAGCTATCCACAAAGACAAACATGGGGTAAATTCGGAATTTCCTCAGCGGGGATCATACCAGGCGATCGAGATGTAGCGATTCCGCTTTGTGCGCGTGTGAGTTCCGTTGCTCTGTTCCGCTTTCCTCTTTGCGCTGTCCTCAGCCGGGCTGGCATTTTGGTCTGCTTTTCCCGCCTGAGGGGGAGCAATATCGACTTGGGATGACTCGGAAGCCATGTCAGATGCGGTCAGTATGGCCTGATCGCGTTGTTCTGCGCAGGATAAGGCAGGGAAGTGTGCGGAGAGATTCCTTTCATGCTGCCGCGGTGTCATTTTGGCCGCGCGGGGTTTCCGTTTCCCCAGAATCAATTGAGCCAATCAGCACA…	CREEHA_10MMAA4_withCtrl_peak_606	12.0611	CGACGTTAGTCAAATCGTACTCCGCTCCATGGCCGTATCAGAACCATGACGGTAATCATAATGAATTTACAGCTATCCACAAAGACAAACATGGGGTAAATTCGGAATTTCCTCAGCGGGGATCATACCAGGCGATCGAGATGTAGCGATTCCGCTTTGTGCGCGTGTGAGTTCCGTTGCTCTGTTCCGCTTTCCTCTTTGCGCTGTCCTCAGCCGGGCTGGCATTTTGGTCTGCTTTTCCCGCCTGAGGGGGAGCAATATCGACTTGGGATGACTCGGAAGCCATGTCAGATGCGGTCAGTATGGCCTGATCGCGTTGTTCTGCGCAGGATAAGGCAGGGAAGTGTGCGGAGAGATTCCTTTCATGCTGCCGCGGTGTCATTTTGGCCGCGCGGGGTT…	#N/A	#N/A
Chr4_A_fumigatus_Af293:1817550-1817870	Afu4g07020	Afu4g07020	Has domain(s) with predicted catalytic activity, heme binding, oxidoreductase activity	-2.18	3.45e-06	1.68e-05	CREEHA_CONTROL4_withCtrl_peak_967	41.6304	GAGTCACTTCGCTGAAGATGTACGAAGTCACTCCGAGCACTGTCCGCGGGCAGTATTAGATTCCTGGCAAGCAAGTACTCCTTAGATATCTTGTGCCGGAATTACTATGATTAGATTTCTCCGAATTGTGTCCAGTGGCTCCGTAGTTCGTAGTGCTTAGCCACAGCTCCCCTGTGCCCCTGTGGCTGGAGAAAAGCACGTGTTAAATTACATAAGCCCTTCTCGGAGCGAAACCCGGTGTCGACTGGTTTTGTCGGCGATGCCCCCGATGCTTTCGACCGAGAAACCGGCATTTCGGTGCATGAGAGAAGAGCAAGAACTGATGTCTTACAACAATTGAAGTGCACATATGTTCGGCTTCATGAAGAAAGGCAGCTAGAGTAGAGACAGGTAAAGTGG…	NA	NA	NA	#N/A	#N/A
Chr4_A_fumigatus_Af293:1817550-1817870	Afu4g07010	Afu4g07010	Has domain(s) with predicted endodeoxyribonuclease activity, producing 5'-phosphomonoesters activity	-2.18	3.45e-06	1.68e-05	CREEHA_CONTROL4_withCtrl_peak_967	41.6304	GAGTCACTTCGCTGAAGATGTACGAAGTCACTCCGAGCACTGTCCGCGGGCAGTATTAGATTCCTGGCAAGCAAGTACTCCTTAGATATCTTGTGCCGGAATTACTATGATTAGATTTCTCCGAATTGTGTCCAGTGGCTCCGTAGTTCGTAGTGCTTAGCCACAGCTCCCCTGTGCCCCTGTGGCTGGAGAAAAGCACGTGTTAAATTACATAAGCCCTTCTCGGAGCGAAACCCGGTGTCGACTGGTTTTGTCGGCGATGCCCCCGATGCTTTCGACCGAGAAACCGGCATTTCGGTGCATGAGAGAAGAGCAAGAACTGATGTCTTACAACAATTGAAGTGCACATATGTTCGGCTTCATGAAGAAAGGCAGCTAGAGTAGAGACAGGTAAAGTGG…	NA	NA	NA	#N/A	#N/A
Chr4_A_fumigatus_Af293:1833717-1834439	NA	#N/A	NA	-1.09	0.000101	0.000337	CREEHA_CONTROL4_withCtrl_peak_968	123.462	AGGAGCTGCGTGTAGATCTCTCTCCCTAGAACGCAGTATAATGATCAATCATGATGACATTGAACCTCCCTGAGTGCTGCTTATGGCATGGTCTACCAGTTTGATACCAACATACGAAGGAAATATCCAAGGTAGGAAATGAAAAATACATAGACACCGATACTAGAGCCCCACAGCCCCTGACACGCGGAACCCGGCGGAAATGGAAAGATCGAAAATTGCAAACAATCAAGTCCATGCATGGGTCCTTGGTGCGTCCAGCTGCGTAAGAACAGCTTTGCACAGCCCCCGTCCCGAAGCTAGTTTTGCAGCCCACATTAGTCCAGGCCCTGCTAGCCTACCACAGCCAGGGGTTGACTTTGTGCTTACCAGTAGCCTAACCACTAGAGAACCAGCAAC…	CREEHA_10MMAA4_withCtrl_peak_617	55.7003	AATGATCAATCATGATGACATTGAACCTCCCTGAGTGCTGCTTATGGCATGGTCTACCAGTTTGATACCAACATACGAAGGAAATATCCAAGGTAGGAAATGAAAAATACATAGACACCGATACTAGAGCCCCACAGCCCCTGACACGCGGAACCCGGCGGAAATGGAAAGATCGAAAATTGCAAACAATCAAGTCCATGCATGGGTCCTTGGTGCGTCCAGCTGCGTAAGAACAGCTTTGCACAGCCCCCGTCCCGAAGCTAGTTTTGCAGCCCACATTAGTCCAGGCCCTGCTAGCCTACCACAGCCAGGGGTTGACTTTGTGCTTACCAGTAGCCTAACCACTAGAGAACCAGCAACGGAATCATCTATTTCTTACGTCCGTAAAGTACTGTGTAG…	#N/A	#N/A
Chr4_A_fumigatus_Af293:1889549-1889864	Afu4g07270	cp9	Putative serine carboxypeptidase; predicted signal sequence for secretion	-3.93	6.12e-09	6.24e-08	CREEHA_CONTROL4_withCtrl_peak_974	33.3254	GAACTAAGGTACCTTACTCGTTGAAATGTCGGTGTCTACAGTCATTGGCTTGTACTACGCCAAAATTCCCAACTCGGAAGACCAAGTACAGTAGCTCATCCTCATACGACCACATCTGCTTCAACTTGCTGTCACCGTAGCGGAATCCTTCCGTTATCTTCGGCCAGCCCTCATTTGACAGTCGATGTTGAAGTGTCAACAACCTGACTTTCCCCAATTGACCCTCCTCCGCTGAGCTCCGAAATGAGGCGACCACGCGCGAAGTGATCAGTGCACTCGCACTGCATTGCAAAAGTGAGGCGTCAAGCGTGTGTGCTGGAGAGGTCTATTGCAGTCAGCGTTCACCTTTGGCACGGCATCTATTTATGAAGTACTCGAAGGATGCTCCAGATCATGTAA…	NA	NA	NA	#N/A	#N/A
Chr4_A_fumigatus_Af293:1914513-1914816	Afu4g07370	Afu4g07370	Ortholog of A. niger CBS 513.88 : An04g01760, Neosartorya fischeri NRRL 181 : NFIA_108850, Aspergillus versicolor : Aspve1_0054023 and Aspergillus sydowii : Aspsy1_0062348	-1.34	0.00438	0.00955	CREEHA_CONTROL4_withCtrl_peak_976	52.6256	TTATTAGGTGTTTTTATTATGACAGGTAATACTAAGGTGTATCGATGTTTCAATGACCGTCGATGCACGGAGTGCAGAGTGTGATAAACTCTTCCTGACCATACCCAATCAGTCATGAGTCAAAATGGCGTGATGGGTTATCCTCCAGAATTTTGTTAGCCTCCAGCTACGCATCCAGTCTTTTTGGGCCCCATAATTGGTGTGCAGTGTACTCCGTACCTTAGTGGGATGTCGGAGAACGCTGGCCAGTCCGGCTCGGGGTCCGTGATCGGCCACTAATTTGCAACCTAGAAACGGTTTCAGTACCTGGGTACCAGATTACTGGTTCTTACCATACTTACTCATCTCACCATCTACGTTCTCAACAGCTGTCCTCTGCATCTTGTAGAGTGAGAATGC…	CREEHA_10MMAA4_withCtrl_peak_624	25.2725	AGTTATTAGGTGTTTTTATTATGACAGGTAATACTAAGGTGTATCGATGTTTCAATGACCGTCGATGCACGGAGTGCAGAGTGTGATAAACTCTTCCTGACCATACCCAATCAGTCATGAGTCAAAATGGCGTGATGGGTTATCCTCCAGAATTTTGTTAGCCTCCAGCTACGCATCCAGTCTTTTTGGGCCCCATAATTGGTGTGCAGTGTACTCCGTACCTTAGTGGGATGTCGGAGAACGCTGGCCAGTCCGGCTCGGGGTCCGTGATCGGCCACTAATTTGCAACCTAGAAACGGTTTCAGTACCTGGGTACCAGATTACTGGTTCTTACCATACTTACTCATCTCACCATCTACGTTCTCAACAGCTGTCCTCTGCATCTTGTAGAGTGAGAAT…	#N/A	-4.63878
Chr4_A_fumigatus_Af293:1914513-1914816	Afu4g07360	metH	Putative cobalamin-independent methionine synthase; protein induced by heat shock; Yap1-dependent induction in response to hydrogen peroxide; reacts with rabbit immunosera exposed to A. fumigatus conidia; no human homolog	-1.34	0.00438	0.00955	CREEHA_CONTROL4_withCtrl_peak_976	52.6256	TTATTAGGTGTTTTTATTATGACAGGTAATACTAAGGTGTATCGATGTTTCAATGACCGTCGATGCACGGAGTGCAGAGTGTGATAAACTCTTCCTGACCATACCCAATCAGTCATGAGTCAAAATGGCGTGATGGGTTATCCTCCAGAATTTTGTTAGCCTCCAGCTACGCATCCAGTCTTTTTGGGCCCCATAATTGGTGTGCAGTGTACTCCGTACCTTAGTGGGATGTCGGAGAACGCTGGCCAGTCCGGCTCGGGGTCCGTGATCGGCCACTAATTTGCAACCTAGAAACGGTTTCAGTACCTGGGTACCAGATTACTGGTTCTTACCATACTTACTCATCTCACCATCTACGTTCTCAACAGCTGTCCTCTGCATCTTGTAGAGTGAGAATGC…	CREEHA_10MMAA4_withCtrl_peak_624	25.2725	AGTTATTAGGTGTTTTTATTATGACAGGTAATACTAAGGTGTATCGATGTTTCAATGACCGTCGATGCACGGAGTGCAGAGTGTGATAAACTCTTCCTGACCATACCCAATCAGTCATGAGTCAAAATGGCGTGATGGGTTATCCTCCAGAATTTTGTTAGCCTCCAGCTACGCATCCAGTCTTTTTGGGCCCCATAATTGGTGTGCAGTGTACTCCGTACCTTAGTGGGATGTCGGAGAACGCTGGCCAGTCCGGCTCGGGGTCCGTGATCGGCCACTAATTTGCAACCTAGAAACGGTTTCAGTACCTGGGTACCAGATTACTGGTTCTTACCATACTTACTCATCTCACCATCTACGTTCTCAACAGCTGTCCTCTGCATCTTGTAGAGTGAGAAT…	#N/A	#N/A
Chr4_A_fumigatus_Af293:2012654-2013081	Afu4g07710	Afu4g07710	Putative pyruvate carboxylase; protein induced by heat shock	-1.43	0.000356	0.00104	CREEHA_CONTROL4_withCtrl_peak_978	46.8458	AAGTCTAGACCGTTTGTAAACAGAGTTTTATAGTGAATTGCTGACTTGCAAGACCGTGCCTGTGCCAGTAGATGGAATTGGAGCAATCTTACTCTGGTCCGTTGATCGGTCGGGGCATTCCAGTCCGAGGGTGTTTGAACAGGTAAGGACCAGTCGGGTTGCAGACGATGGACGTTTCTTGCCCTCTGTCTATCTAACCAGAATCGGTCATTCTAGTTGATAGACTAGACGGGCGTGACGTGATTGCACGGAGTTTGTTGTCCGGCAATGCTGCCGATCAGACCCAGAGCCAGCGCGTAGCGCCGTTTACCTACGGAGATTACGAGAAAGGATGTGGGATTGTGGGTATGGGTAGGGCCATTATCCTGGAAACTTGCGATCCCTATCCCAGGATAGGAA…	CREEHA_10MMAA4_withCtrl_peak_626	10.0236	CAGAGTTTTATAGTGAATTGCTGACTTGCAAGACCGTGCCTGTGCCAGTAGATGGAATTGGAGCAATCTTACTCTGGTCCGTTGATCGGTCGGGGCATTCCAGTCCGAGGGTGTTTGAACAGGTAAGGACCAGTCGGGTTGCAGACGATGGACGTTTCTTGCCCTCTGTCTATCTAACCAGAATCGGTCATTCTAGTTGATAGACTAGACGGGCGTGACGTGATTGCACGGAGTTTGTTGTCCGGCAATGCTGCCGATCAGACCCAGAGCCAGCGCGTAGCGCCGTTTACCTACGGAGATTACGAGAAAGGATGTGGGATTGTGGGTATGGGTAGGGCCATTATCCTGGAAACTTGCGATCCCTATCCCAGGATAGGAACGATCTAACTGTTCTAGAAA…	#N/A	#N/A
Chr4_A_fumigatus_Af293:2227733-2228042	Afu4g08610	Afu4g08610	Putative calcium homeostasis protein regucalcin	-2.56	2.77e-06	1.38e-05	CREEHA_CONTROL4_withCtrl_peak_992	29.5222	CAACAAATCTCCACCCAGCGTAGGCAAGGTAGCGCACATGCACGAAATTCAAATAAGATAACCCAATTGCAGCCAACCTCAAAAACTCCGCATTACGTCCAGTCTAAATCTCCAGTCAGAGCCAGTAAGCAAATGAGGCGGGTGGAATTATAATTGTTCAATCGATCGCGGTTGGAGGATTGTGTAACGTGTACCCACGGTCCTCGAAAGTGTCGTGGCAAGCCGTTACTCGCCATTGGCGTCCTTGCCTTGGATGCGGTGCGATGCAACATGATGCAGGGTGTGAAATGCAAGGCTGCGTTGCGCTGCGTGAGCGCAGTGCACCCGCTGCTTGTGCTAGCTTGGGTAGTACCGAAGTGGGTTGTTGGCTAGGTCCTCGTCTTGATACTGTTATTGCTG…	NA	NA	NA	#N/A	#N/A
Chr4_A_fumigatus_Af293:2229777-2230099	Afu4g08610	Afu4g08610	Putative calcium homeostasis protein regucalcin	-4.57	2.38e-09	2.61e-08	CREEHA_CONTROL4_withCtrl_peak_995	31.8933	GGCCAGAAACTGGAACGAGAGGCTAGAAATGTCCCGGGATTTGTTAGCTGTTATCGCAAACTTCAAAGATGTCTATCACTTCCCGCTACTCCGTAAACTATCAGCTGTCACGCTGGACAAGCGATAGTTTGACATTGGACAGGATGGGTGGCCCCATAGAGTCGACGATCGGATCGCTTCCTATTTGCTTGGATGGCTCCAATTCCTTGGATGGGATACTTTTCTCTGTTTCTCCACTGCGATGGGCTAACTCTTGGTCTGGATTCGGATCTAGGGCAAAAGGAGGCGCAAGGCAGGAAGTCTGCCGGACTCCGGCAACCGGCCACCTCCTTGGGAAAGGTAATACGCCATACGCCATGCCATATGGTGCACTCTAGGTATCCATTGATACGGGCGCTG…	NA	NA	NA	#N/A	#N/A
Chr4_A_fumigatus_Af293:2235246-2236293	Afu4g08620	Afu4g08620	Ortholog of A. nidulans FGSC A4 : AN1686, A. niger CBS 513.88 : An04g03440, Neosartorya fischeri NRRL 181 : NFIA_107560, Aspergillus wentii : Aspwe1_0079295 and Aspergillus versicolor : Aspve1_0124141	-3.11	2.09e-27	1.91e-25	CREEHA_CONTROL4_withCtrl_peak_997	149.662	CCGTTTCCGCATCCTGACAGATGCAGTTGCCAGAGTGTTTTGAAACGAAAGGACCAATTCGCCTCCTCCATATGGCGCAGCCAAGAGGAAGAGAGTACCCAGGAGACGCGTGAAAGGATCCAGCAACGACTGCATGCATGCACAACATCCGAATCCATCCCAGCTCGTCAGCTGGCTGGGCCCACTGGGGCCAAGCACTAGGTAAACTTTCAGTCTCTGGCCCCAATCCCATATGCCGGCCGGAGACTAATGGGGCCCTTGTTTTAGTGCCTTCGCTGGCGGCGTGGCATTATGGCATGGCCTTTGTGGTCTTGGCTGGCGTTCAAGCTGCATTAGGGAGTACGGCACAGAGTCGGATCAAGGCTATCGATCCAGTCTGGTATATGTGAGGTCTCATGA…	CREEHA_10MMAA4_withCtrl_peak_633	11.7231	GAACTGTTTTGAGGCCACTAGCACAGAGAAATTATCAGAAAGACCGTTTCCGCATCCTGACAGATGCAGTTGCCAGAGTGTTTTGAAACGAAAGGACCAATTCGCCTCCTCCATATGGCGCAGCCAAGAGGAAGAGAGTACCCAGGAGACGCGTGAAAGGATCCAGCAACGACTGCATGCATGCACAACATCCGAATCCATCCCAGCTCGTCAGCTGGCTGGGCCCACTGGGGCCAAGCACTAGGTAAACTTTCAGTCTCTGGCCCCAATCCCATATGCCGGCCGGAGACTAATGGGGCCCTTGTTTTAGTGCCTTCGCTGGCGGCGTGGCATTATGGCATGGCCTTTGTGGTCTTGGCTGGCGTTCAAGCTGCATTAGGGAGTACGGCACAGAGTCGG…	#N/A	#N/A
Chr4_A_fumigatus_Af293:2257093-2257391	Afu4g08710	Afu4g08710	Putative short chain dehydrogenase; transcriptionally up-regulated in conidia exposed to neutrophils; induced by gliotoxin exposure	-1.38	0.00304	0.00682	CREEHA_CONTROL4_withCtrl_peak_998	31.0021	CCAGACGAAGTCAAACTGATGATATAGTCATGATGGAGCGATACAACACTCATGTTCCGCAGACGTGACAAACTGGCTTCGCTTCTACAGGCTAAATGACCACACCAGAGTGACTGGAAGACTCTTGGTCGTGGCACCATTTGGACACTCGGATTGCCTAATGGAGTAATCCGGACGGGAGACAGGCCGACAAGTTCAGATGACTTAAGATGCCATCATGTTTTTTTAGAGAACATTTGGGTCGAGAACGCTGGGGATGGGACAGCTTTTGCGGTCGGGTCACGGGGCCATGGACTGGTGGTTCTAGAAAGGAGATCTAATGCAGCAGAAGATTCTATGGGCGAGATTACACAGTGTCGAATTACTTATGGTCACGGGCCCTAGGTGATCATTACTGGG…	CREEHA_10MMAA4_withCtrl_peak_634	7.24267	TAGTCATGATGGAGCGATACAACACTCATGTTCCGCAGACGTGACAAACTGGCTTCGCTTCTACAGGCTAAATGACCACACCAGAGTGACTGGAAGACTCTTGGTCGTGGCACCATTTGGACACTCGGATTGCCTAATGGAGTAATCCGGACGGGAGACAGGCCGACAAGTTCAGATGACTTAAGATGCCATCATGTTTTTTTAGAGAACATTTGGGTCGAGAACGCTGGGGATGGGACAGCTTTTGCGGTCGGGTCACGGGGCCATGGACTGGTGGTTCTAGAAAGGAGATCTAATGCAGCAGAAGATTCTATGGGCGAGATTACACAGTGTCGAATTACTTATGGTCACGGGCCCTAGGTGATCATTACTGGGATAGTTATTAGCGATTACGCGATT…	#N/A	#N/A
Chr4_A_fumigatus_Af293:2357563-2357870	Afu4g09060	Afu4g09060	Putative phosphatidate cytidylyltransferase	-3.33	1.36e-06	7.23e-06	CREEHA_CONTROL4_withCtrl_peak_1002	52.2089	GCTACTATTTATTCGCCTATCACATGCTTTTTTAACTTCGACGATGTTCTTATGGTACTAGTCTCAGGAGTAGCACCACCCGAAAGTACCTAGCACCAGCATACACGAGGGTAAATTGTACCACGAGATCGGTGGCTAACTCATACTAAAAATCATGTCATCATATTTTCTACCTTGTTGAGTCCGTACCCCTGTCAGCGGTTACATCCAGTAACTGCCAGAGTAGGTCCAGGCCTGCTGTTGGTGCGCCACGCGTTGGTCCCAACCGTTCTTGGCCGCACAGAACGAATGGAAGCAGAGCAGGGAGGCGAATATAGTTTCGAGATTGCAGCGCAGCCGCAGATTACTGGTTCTTACTACTGACGTCTGGTCACGCTTATCTCGGATTATTATGCCCTA…	NA	NA	NA	#N/A	#N/A
Chr4_A_fumigatus_Af293:2366137-2366703	Afu4g09080	sebA	Putative transcription factor; required for virulence; localizes to the nucleus in response to oxidative stress and heat shock	-1.44	0.00383	0.0085	CREEHA_CONTROL4_withCtrl_peak_1004	26.6563	CTGAAAGGTGATGTGGCAGATTAGCAGAGTGGCAGTGGTTAGCTAACATGCTAGATAAAAAGATAGGAAGTAGTGATAACCAAAGCTTTACCTAAATTGTTCAGGGTGGTCCATCCTACAGATTTGAGCCGGCCAACCTATCAAGAGATAGTATGGTTTCTTTTCCACTTCGATTCAACCAAAAGTTGGCGAAACTAAGTGCGCTCGAGCTGCATTGGACTCGCCCGGCTAAGCTAGACAGCCCCGCTGGCATGTCCCGTCCGCCATTTGGGGAACCCCGTCATTCCAATCAAAGAGACAAAACAATCCACAAGTAGATCAAATGGTAGAAAATGGTAACTTGTTAGTGTTCAGAGAATAGGAGATCAGCGTTGCAAACTTCCAACGGGATTAGCAAGC…	NA	NA	NA	#N/A	#N/A
Chr4_A_fumigatus_Af293:2368417-2368832	Afu4g09080	sebA	Putative transcription factor; required for virulence; localizes to the nucleus in response to oxidative stress and heat shock	-1.43	0.000766	0.00206	CREEHA_CONTROL4_withCtrl_peak_1005	36.4534	AACTGCTGGGCCGATATTCCGGTTGATTTCTCAAGTTTACCTTATGAATTTGGGATTTCCCACGTCCAGACCGCACAGTCGGGTGCCCTACTGACTGAACTGATTGAGAAATGAGACACCAGGCTCCCAGTACCCAAGATAAATGCTGGACATCCGTTAATGTCCATTGGTTAGTCTAAAGATAGAATCTGACTTTATTGGTCGACCCCTGACGTTTAATGGCGGAAAGGAAAGCTTCCGGGGGCCGGAACGGTCCCCCCGGCTGTTACCCAATCTCTAGCGATGACCTGACATTCAAACATGGGTCAGAGAGAATAATACAAAACCACTATGAAGTCGATAATTTCGGTAGCATCTCGCATCGTCATCGAAGCAAATAATACCAATTAGGCCGCAATA…	CREEHA_10MMAA4_withCtrl_peak_639	10.4406	AACTGCTGGGCCGATATTCCGGTTGATTTCTCAAGTTTACCTTATGAATTTGGGATTTCCCACGTCCAGACCGCACAGTCGGGTGCCCTACTGACTGAACTGATTGAGAAATGAGACACCAGGCTCCCAGTACCCAAGATAAATGCTGGACATCCGTTAATGTCCATTGGTTAGTCTAAAGATAGAATCTGACTTTATTGGTCGACCCCTGACGTTTAATGGCGGAAAGGAAAGCTTCCGGGGGCCGGAACGGTCCCCCCGGCTGTTACCCAATCTCTAGCGATGACCTGACATTCAAACATGGGTCAGAGAGAATAATACAAAACCACTATGAAGTCGATAATTTCGGTAGCATCTCGCATCGTCATCGAAGCAAATAATACCAATTAGGCCGCAATA…	#N/A	#N/A
Chr4_A_fumigatus_Af293:2469730-2470142	Afu4g09440	Afu4g09440	Putative P-type ATPase sodium transporter; predicted gene pair with AFUA_6G03690 (ena1)	-1.93	8.48e-08	6.35e-07	CREEHA_CONTROL4_withCtrl_peak_1015	70.3397	GGAAACAAATCAAACAACCTAACCGGCCGACAGGGGAACAGCCAGTTTATAAACCTCCAGGGAGAACAGGAACCCCACCACGGTGCGAAAACTCGATCCGTCCAGCTCCCCTTGGCGCCGAGAATCGCGCGCATTGGCACTGGCATGGGCCGACCGCTTGGCACCGTCATTAATGGTCTGCCTCATCGTATCTGACATACCCCCCACAAGGCGATTTCCCACTTACTGTGCGCAGGGGACACACGTGCGCCAGGAAGCCAATCAGGGGGGGGATGCCAAGAGGATCCCTCTGCGTGCCAAGAAGGCGGAACTGGCGGGGCGAACGGAGTCCGTTACCATTCGCTGAGAACAGGAGCCTCGGGCGAATAAAATCTGTTATCCAGCTGCAGTGTGTTGGCC…	CREEHA_10MMAA4_withCtrl_peak_647	21.6202	AATTGAGGAAACAAATCAAACAACCTAACCGGCCGACAGGGGAACAGCCAGTTTATAAACCTCCAGGGAGAACAGGAACCCCACCACGGTGCGAAAACTCGATCCGTCCAGCTCCCCTTGGCGCCGAGAATCGCGCGCATTGGCACTGGCATGGGCCGACCGCTTGGCACCGTCATTAATGGTCTGCCTCATCGTATCTGACATACCCCCCACAAGGCGATTTCCCACTTACTGTGCGCAGGGGACACACGTGCGCCAGGAAGCCAATCAGGGGGGGGATGCCAAGAGGATCCCTCTGCGTGCCAAGAAGGCGGAACTGGCGGGGCGAACGGAGTCCGTTACCATTCGCTGAGAACAGGAGCCTCGGGCGAATAAAATCTGTTATCCAGCTGCAGTGTG…	#N/A	#N/A
Chr4_A_fumigatus_Af293:2470461-2471099	Afu4g09450	Afu4g09450	Ortholog of Neosartorya fischeri NRRL 181 : NFIA_106570 and Aspergillus fumigatus A1163 : AFUB_066570	-1.17	0.00273	0.00621	CREEHA_CONTROL4_withCtrl_peak_1016	57.4184	GATAGTAATCAAACTTGGCGATCGAGTACAGACCCAGATCGAGTAGTTCGGTTTGATATTGGTCTCGTGGGACGTAGTCTACATGATCATGACCCAGACGACAGGAAGAGGGAAACGTCTTTCTATTTCTTTCCAAAGCACATCCTTGTCTTCGGAAGTGCTAGGAAGAGCTGGATACTATTTATGGCGTCGTGTGTCGAGGGCCCATTGACTCTGCCGAATTCCCGCCCACTCGGATGGATTGGGACGCAGCGAAAAGCATTGCTATTGGCTGGCTGGGTGTGAGTGGGTCAAACCTTGTGATGATCCGCCAATGGAAGCTTCTGGAGAGACGGTCTGATTGGTCAATATTCATTGTTCATTTGTGTGTACATGTACAGAACACATGGTACAGCGAGA…	NA	NA	NA	1.91346	#N/A
Chr4_A_fumigatus_Af293:2496277-2497697	Afu4g09560	zrfC	Zinc transporter that functions in neutral or alkaline environments; required for virulence; shares a divergent promoter with aspf2	-3.68	1.84e-32	2.07e-30	CREEHA_CONTROL4_withCtrl_peak_1020	196.602	GCTTTGGCCATGATTGCTTGGTTTGAGTTTCGTTTTGCTCAGTCGGGCAGCGACAGTTTTACGTGCTATGGTATTTATATCTCTCTACGCACCAAATGTGTGGCGATCGTAAATCACTCGATGGATCAGTCGCCGAGAGCTAGCCATTGGCAACGGAGAGTTTTTGGCTTTCGCCGTGAACACACCACACTAACTCCCAAGGTATCTGCGGCCAAGAGCACAATCTGACGGCCAAGCAGCAAAACTCCGTCCATTCGGCGAGAAAGCGGCTATATTCCCGGAGCAAAATGATCGGGAGTGGTGCTTGTTGCTCTCAAGGTCCTCGATCCAAGACTCTTGGCTCCTCCGCCAGGATCTTGGCGCGGGCTGCCTCCATGCATTGATATCCCGTTGTGACCG…	CREEHA_10MMAA4_withCtrl_peak_650	13.3223	CAGTCGGGCAGCGACAGTTTTACGTGCTATGGTATTTATATCTCTCTACGCACCAAATGTGTGGCGATCGTAAATCACTCGATGGATCAGTCGCCGAGAGCTAGCCATTGGCAACGGAGAGTTTTTGGCTTTCGCCGTGAACACACCACACTAACTCCCAAGGTATCTGCGGCCAAGAGCACAATCTGACGGCCAAGCAGCAAAACTCCGTCCATTCGGCGAGAAAGCGGCTATATTCCCGGAGCAAAATGATCGGGAGTGGTGCTTGTTGCTCTCAAGGTCCTCGATCCAAGACTCTTGGCTCCTCCGCCAGGATCTTGGCGCGGGCTGCCTCCATGCATTGATATCCCGTTGTGACCGCGTGGTGCATCGTCGAGGGATTTAGCTTGGTGCTTCTCT…	#N/A	#N/A
Chr4_A_fumigatus_Af293:2615159-2615661	Afu4g10100	Afu4g10100	Has domain(s) with predicted oxidoreductase activity and role in oxidation-reduction process	-2.13	6.23e-07	3.63e-06	CREEHA_CONTROL4_withCtrl_peak_1024	37.3314	AGTGGCAAAGGCTCACAACAGGATCGGTAATCTGATTTTCTCGATTTCCCGGTCCTCACATTCTGCTCTTTACTGCATAATTATATTCCATCACTCTCTTTGTGATCCTCCTCCTCACATCTATATCCTTGAGCGTTGAGACATCGATTCTAGATGCTGACATTAGAGGCAGCTGATTGATATCCCTATCTGATCCTCCGCTGTTACGAATCATTACCTAGCGACAGCGGAACCGCCATCCCGGCACCGGGTTTTTGCCCCAGGCAGGCCATTTTCGTTTCCGCCATCATCCCACCCATTATTCATTCCCTTTTTTCTCCGCGGATCAGATCCTTCCAGTATCTCCCCATCTCGCTCGCCATTCTTTTCTACCCCCCTGTCGAATCTGCATGTCCGCGG…	NA	NA	NA	#N/A	#N/A
Chr4_A_fumigatus_Af293:2635423-2636496	Afu4g10120	prtT	Transcriptional regulator of extracellular proteolytic activities; nonessential for virulence in a mouse model; transcript up-regulated in conidia exposed to neutrophils	-1.93	9.5e-08	7e-07	CREEHA_CONTROL4_withCtrl_peak_1028	30.7846	GTACTCAATAGGGATTGCGTTATCTCTACGGTCGGAGCTCTCCGAAAGCTCTCGGTCATTCAGATTTGCGATATTATTTTGTCTTGGTCTGGGTGGTGTGATAGCTGATCGTTCGTTTTCAAAGGTCAATTGGACGCATTATTGCGCGATAGCATGTGAGACATGTCTTTTCGATGCAACCATTTTATCAAAACCGAGGGGTGGCACGCAGTATGTGAGCTGCCAATGTCCATGCCAGCGTCCCACTGGCCCACTTGGATAACACGATGGAGAGAGAAACGAGGGCTGGCTTAGCGTCCATCGCAAAAATGGATAACTATTGGCTGGCATCCATCCTTGCAGGGGCCCTGTCGCCTGTTCTGTCACTTAAAAGCACACTAAGCATGATCCTGGTTCTTC…	CREEHA_10MMAA4_withCtrl_peak_657	5.44404	ACTTTCGGATGCAGGTACAGTACTCAATAGGGATTGCGTTATCTCTACGGTCGGAGCTCTCCGAAAGCTCTCGGTCATTCAGATTTGCGATATTATTTTGTCTTGGTCTGGGTGGTGTGATAGCTGATCGTTCGTTTTCAAAGGTCAATTGGACGCATTATTGCGCGATAGCATGTGAGACATGTCTTTTCGATGCAACCATTTTATCAAAACCGAGGGGTGGCACGCAGTATGTGAGCTGCCAATGTCCATGCCAGCGTCCCACTGGCCCACTTGGATAACACGATGGAGAGAGAAACGAGGGCTGGCTTAGCGTCCATCGCAAAAATGGATAACTATTGGCTGGCATCCATCCTTGCAGGGGCCCTGTCGCCTGTTCTGTCACTTAAAAGCACACTA…	#N/A	#N/A
Chr4_A_fumigatus_Af293:2721447-2721759	Afu4g10390	Afu4g10390	Ortholog of S. cerevisiae : RMD8, A. nidulans FGSC A4 : AN1996, A. niger CBS 513.88 : An04g06420, A. oryzae RIB40 : AO090003001178 and Aspergillus wentii : Aspwe1_0034138	-1.25	0.00259	0.00594	CREEHA_CONTROL4_withCtrl_peak_1044	51.6568	AGATTAAAGGCACGAACCGAAACAATCACTCAATGTAGTTGATCCTCAAACTCCAACCCCAAAGCTTCTCTTAACCTCGCTCACCGCCTATTGAACCGAAACGACCTAAGCCTCTTTCAGACTGCCCTGAACGAAGAATGACGTCGTCCAGTCCGTATCTTGGTGTACCTTACCAGGATTGCTGTAATAAAACGCCGTAAATAATACATAGCAATACAGCCAAGTACCTATCCCGGACTTTCGGCCAGCCACGTGCGCTACGGTGGAGCTAGGCCCAGTGCAGCTTAGTGGACTGGCTCTAGGTTGATCTGGGGTAATAGTAAGTTCTCCGTTTCTCGTATTGCAACGGGAGTTGGAGGCCGGGCTGGGCTCAAAAGGGCTGTGAAAGAGGTCATGTGA…	CREEHA_10MMAA4_withCtrl_peak_672	13.1393	CCAATGTCCGATCATACTCTTCACTCATATAGCGACAAGATTAAAGGCACGAACCGAAACAATCACTCAATGTAGTTGATCCTCAAACTCCAACCCCAAAGCTTCTCTTAACCTCGCTCACCGCCTATTGAACCGAAACGACCTAAGCCTCTTTCAGACTGCCCTGAACGAAGAATGACGTCGTCCAGTCCGTATCTTGGTGTACCTTACCAGGATTGCTGTAATAAAACGCCGTAAATAATACATAGCAATACAGCCAAGTACCTATCCCGGACTTTCGGCCAGCCACGTGCGCTACGGTGGAGCTAGGCCCAGTGCAGCTTAGTGGACTGGCTCTAGGTTGATCTGGGGTAATAGTAAGTTCTCCGTTTCTCGTATTGCAACGGGAGTTGGAGGCCG…	#N/A	#N/A
Chr4_A_fumigatus_Af293:2732642-2733228	Afu4g10410	Afu4g10410	Putative aspartate aminotransferase; reacts with rabbit immunosera exposed to A. fumigatus conidia; hypoxia induced protein; transcript induced in conidia exposed to neutrophils or to human airway epithelial cells	-4.36	0.00422	0.00923	CREEHA_CONTROL4_withCtrl_peak_1046	36.0558	ACTCGCTGGAGCTTAAGGCACTGCTTGACTGGCTAGATGTGCCTATGTTTCCCCTCACGAAAATTGGGGTAGATGTAGTTTTCCTCACCAGTTGTCTAGACCTTAGAGCAGCTGCAAGTTACAAGTTACTACTGGTGTCTACTGATACTTGGTTTTGCGAAATGCTCCGCGGCGGGTGGAATTATTTCCTTTTTTGGAGCACACTTCATATTGCTCTTCTACAGCGTGCGCAGGTCGACCCAGTCAATAGCTAGAAGAGCTGAGGACCGCCGGGCTGCCGTTGATGGTCGGTTAATTTCCGCCGCCAAACGCCAGACTGTCACTCGGGATGTTGCAATACCCCCGAGGAGATCCAGATCTATCCAGATAGGGTTGCCATCTGTGAGTTGAGCTATTCGA…	NA	NA	NA	#N/A	#N/A
Chr4_A_fumigatus_Af293:2952520-2952891	Afu4g11280	Afu4g11280	Ortholog(s) have dolichyl-phosphate-mannose-glycolipid alpha-mannosyltransferase activity, role in GPI anchor biosynthetic process and integral component of endoplasmic reticulum membrane, mannosyltransferase complex localization	-2.3	8.72e-06	3.89e-05	CREEHA_CONTROL4_withCtrl_peak_1068	38.7148	TCGGCGCCGCTGAATCAGCGCTTTGATTTTACTAACTAACTATCTAGGGACATCATTAGCATTATCAGTATTATTCTTATGCATGCCGAAGCCGAGCAATACGACAGTTGGTCCACCTGACTTTGACGAATCTTGGCATTGATTGTAGTGCGGATCTTTGATGGCTGCACAGCACCTCGGCATGTCAGGGAAGCCGAGTGCTCGATTTCGTACGAAATACTTCGTACAGGCGGCACCATTCTCCTTCGCTGATTTGACGACCTTGCCACGGTTATCGGTATCCCTCTTAGTCTACATGGGCCCACAGCAAAAAGACAGACCCTGTCTCTGTTGAACAGTGATGAGTCGGATGACTGTTCTGTCGCCGAGCGCCGGTTCTCAATCAGCGTGCTCGCTCGG…	CREEHA_10MMAA4_withCtrl_peak_681	11.9922	AGTTATTCGGCGCCGCTGAATCAGCGCTTTGATTTTACTAACTAACTATCTAGGGACATCATTAGCATTATCAGTATTATTCTTATGCATGCCGAAGCCGAGCAATACGACAGTTGGTCCACCTGACTTTGACGAATCTTGGCATTGATTGTAGTGCGGATCTTTGATGGCTGCACAGCACCTCGGCATGTCAGGGAAGCCGAGTGCTCGATTTCGTACGAAATACTTCGTACAGGCGGCACCATTCTCCTTCGCTGATTTGACGACCTTGCCACGGTTATCGGTATCCCTCTTAGTCTACATGGGCCCACAGCAAAAAGACAGACCCTGTCTCTGTTGAACAGTGATGAGTCGGATGACTGTTCTGTCGCCGAGCGCCGGTTCTCAATCAGCGTGCTC…	#N/A	#N/A
Chr4_A_fumigatus_Af293:3033517-3033808	Afu4g11510	srb1	GDP-mannose pyrophosphorylase, which catalyses the synthesis of GDP-mannose from GTP and mannose-1-phosphate in cell wall biosynthesis	-2.51	7.36e-07	4.23e-06	CREEHA_CONTROL4_withCtrl_peak_1076	35.7379	TAAAGCAGAATTGCGTACGACGACAGGTTCCAATGGGCGGCCAGGTCTAGGGACGGAGTACCTATGGGACCACCCTAGGAAATGGATGGATTATGGAACAGTATCCGTAAGGTACACTTGCTCCATACGTACTTTGACCCGCTAATTGGCGATTCCACCTGAATCAGTCGATGGCTCGATGCCACTTACCTTGAACAGCCTGAACGAACGAACATGGCGGTCAGTTGCACGTTTTCAGTCAGAACGCCGCTGGCAGCCTGTCGCAGATCATGTACGGAGTACTCCGTACTTCTATCCAGACTCTGTAGGTATATCCCGTCTTCATACTCGGCAAGTTTAAAAGGGGGGACATAATCTTAGGAAAGGCCCAGAACCACTGGATCAGGCGCTAGGTGGAGC…	NA	NA	NA	#N/A	#N/A
Chr4_A_fumigatus_Af293:3119181-3119685	Afu4g11800	alp1	Putative secreted alkaline serine protease; cleaves human complement components C3, C4, and C5; predicted signal sequence for secretion; fibrinogen-binding	-3.22	2.79e-11	4.52e-10	CREEHA_CONTROL4_withCtrl_peak_1085	65.3731	CCAGACCGTGTGATAAATTAAGAGCGATGCGACGAAAAAGATCCCCGATTGTAGATTCAGGGCCCCGAACCCTAGAAATAGAGGGTAAGCACCCTGTGAGACGTCGTGCGCCCAGGGAGTTCCTGTCTGGGCGAGCAGGATTCGCAGGCGCCTTCTCCGGCTTGGCCGATAGCTTAGCATGTCTGATGATTTAGTCAAGTTGCATTTGACCTCGTGATCGCGATAAGAGCGCTGTCCAGTCGGCCACGTCCGATTGCAGAGTGGGATCATGGGGTGATTGTGACTCGTGGGCGAAAGGCCAAGACTCCCCAGTGAGGCATGCCGACTTGGCACGTTCTTGTTCCACCGGGAATCCGTTGGGGCTGCTTATTATTATCCCATTCATATGTTGCAATATGC…	CREEHA_10MMAA4_withCtrl_peak_689	3.37735	ACCAGACCGTGTGATAAATTAAGAGCGATGCGACGAAAAAGATCCCCGATTGTAGATTCAGGGCCCCGAACCCTAGAAATAGAGGGTAAGCACCCTGTGAGACGTCGTGCGCCCAGGGAGTTCCTGTCTGGGCGAGCAGGATTCGCAGGCGCCTTCTCCGGCTTGGCCGATAGCTTAGCATGTCTGATGATTTAGTCAAGTTGCATTTGACCTCGTGATCGCGATAAGAGCGCTGTCCAGTCGGCCACGTCCGATTGCAGAGTGGGATCATGGGGTGATTGTGACTCGTGGGCGAAAGGCCAAGACTCCCCAGTGAGGCATGCCGACTTGGCACGTTCTTGTTCCACCGGGAATCCGTTGGGGCTGCTTATTATTATCCCATTCATATGTTGCAATATG…	#N/A	#N/A
Chr4_A_fumigatus_Af293:3230179-3230579	Afu4g12330	ydc1	Putative alkaline dihydroceramidase	-1.93	1.81e-08	1.61e-07	CREEHA_CONTROL4_withCtrl_peak_1091	41.7306	TAGGACAGCCTCTTTGAATTGCGCCGAGTAAACCGGTCAGCATATGGATGGCATTGCAGCGAAGAGGGGAAAGAGAAAGATGTAAGAAGAAGACAAGAGGCACCTTAGTCATGTACCTGGCTAGGTAGACAGATGCTATTCCCTGGCAAAGGGCGCACTTGCTACCTAGGTATGCAAGGAACCTACCGGTTACCTACGCTCCCACGCAAGCTCGTGACGTCGATAATTACAGAAAACCAGCGTGCCCATTGGCCAGACAGATCCTCCGTTGGCTGCCGAAGCCCCGGCGGAGCCCGTATTGTCATGAAATTACCAGTGATCAGTCAATTTCATCCAACTGACAGAGGTACCTGCCTCACTGGACCTAGTAATCAACATCTATAGGATATTTTAACCTAT…	CREEHA_10MMAA4_withCtrl_peak_691	15.3156	AATTGCGCCGAGTAAACCGGTCAGCATATGGATGGCATTGCAGCGAAGAGGGGAAAGAGAAAGATGTAAGAAGAAGACAAGAGGCACCTTAGTCATGTACCTGGCTAGGTAGACAGATGCTATTCCCTGGCAAAGGGCGCACTTGCTACCTAGGTATGCAAGGAACCTACCGGTTACCTACGCTCCCACGCAAGCTCGTGACGTCGATAATTACAGAAAACCAGCGTGCCCATTGGCCAGACAGATCCTCCGTTGGCTGCCGAAGCCCCGGCGGAGCCCGTATTGTCATGAAATTACCAGTGATCAGTCAATTTCATCCAACTGACAGAGGTACCTGCCTCACTGGACCTAGTAATCAACATCTATAGGATATTTTAACCTATGGTTGCTGTTTTCAGA…	#N/A	#N/A
Chr4_A_fumigatus_Af293:3267796-3268191	Afu4g12450	Afu4g12450	Putative PH domain protein; conserved lysine-rich protein; Yap1-dependent induction in response to hydrogen peroxide; hypoxia repressed protein	-1.5	0.00271	0.00619	CREEHA_CONTROL4_withCtrl_peak_1094	25.5118	TCTGTGTATGTAGGCCGTCCTCTCCTACGCATTTTGATTGCCGCATCTAGCACTGGCGTCTACTCAGAGTACATATACTTAGACCAACGGAGTACAGAGCTCCTACTCCTCTAGTCCCTAAATCTGCAATTCAGGATAGACCGACAGCCTGCACCCATAGATCCGGAAGTCGGCTAAAGTGCTAACAGGACAAGCCGCGATCGTCAGATGTGCAGGATCGACACTTGGACAGTAGTGGCATGATTGGCCCGCCGCCTGGTGGGAGATTGTGACTGGTAACATATTCCCGTAGTTAGCTGGTAGCTGGTGACTATCCAGCGACAAGAGTAAACGGTTCGAAACGGCCAAGGGCGCGTAGATCTTGATTGTCTTGCCAGCTCTAGTCTCAGTCTCAGCCTG…	CREEHA_10MMAA4_withCtrl_peak_695	16.5612	AGGTTCTGTGTATGTAGGCCGTCCTCTCCTACGCATTTTGATTGCCGCATCTAGCACTGGCGTCTACTCAGAGTACATATACTTAGACCAACGGAGTACAGAGCTCCTACTCCTCTAGTCCCTAAATCTGCAATTCAGGATAGACCGACAGCCTGCACCCATAGATCCGGAAGTCGGCTAAAGTGCTAACAGGACAAGCCGCGATCGTCAGATGTGCAGGATCGACACTTGGACAGTAGTGGCATGATTGGCCCGCCGCCTGGTGGGAGATTGTGACTGGTAACATATTCCCGTAGTTAGCTGGTAGCTGGTGACTATCCAGCGACAAGAGTAAACGGTTCGAAACGGCCAAGGGCGCGTAGATCTTGATTGTCTTGCCAGCTCTAGTCTCAGTCTCAG…	#N/A	#N/A
Chr4_A_fumigatus_Af293:3268529-3269705	Afu4g12450	Afu4g12450	Putative PH domain protein; conserved lysine-rich protein; Yap1-dependent induction in response to hydrogen peroxide; hypoxia repressed protein	-1.24	0.000743	0.00201	CREEHA_CONTROL4_withCtrl_peak_1095	33.2171	AGCGACGGAGGTTATGTCCTTCAGCACGTTGGACTCTCATTGGTATTTATGACAGGCACGTTTTCAATTGCTGAAGGTAGGTACCTAGACAATAAATGGAAAAGCATGTGCATCCATACGCGACATGGGACAGATCATGGAGGGTGTCAACGCGTTGTGGTTGGTCGCAGCCGGAGTCACGGGGCTGCAGTCGCGTGGACTCTCCCTCAACTCAACTCAACAACCTACAGAGTATTTTCACCTCTCGCACCTCTCCAGGTAGGCTAGATAGATAATGATTGGAAAGTTGAAGCGGCGCAGATAACTAGAATGTTCCAAAATGCGCGGTGCGACGGCACACCAAGGACGCTACTTCTGATTTGTAGAGTCAGAATCCAAGGTGGCGACGGGTTTCAATTC…	CREEHA_10MMAA4_withCtrl_peak_697	22.8773	AATGAAGTGTTCCATATAGAGCACGGAGTACGAAGTAGGAGACTGTTATTCATGTCTGTTTACCTCTCTATCTATACCTTTGTGACGATGTCTTCATGGTCATAGATGTTGCCAGAGCCATCACTTCGTGCTACCAGACCATATGATCATGTAGTTAGCGTCTCTCAATACTAAGGACGATCTGAAGACCCATGGATCAAAAGGATCCAGCGGTGGCTGGCGTCCCACAAACAGATGAGCGACGGATGACGGGCCAGGTGACATGATTGTTGATCACATCAATCTGCCACTCAAAAGACTTGTTCTCGATGTCATCGACATTGCTTCTTGGGGCTCCAACACCATTGGTACGGTACCTATGAGCCATGTACTCACACCCCCCCCCCCGGTCGCAGGCCG…	#N/A	#N/A
Chr4_A_fumigatus_Af293:3333935-3335157	Afu4g12710	Afu4g12710	Ortholog of A. nidulans FGSC A4 : AN3605, A. niger CBS 513.88 : An03g02780, A. oryzae RIB40 : AO090009000299, Aspergillus wentii : Aspwe1_0033871 and Aspergillus sydowii : Aspsy1_0154274	-1.68	7.7e-10	9.28e-09	CREEHA_CONTROL4_withCtrl_peak_1101	116.067	AAAGTAAACGGATCTGAGACTGTCACTTGAACCATATGAGGGATAAGGAGGAATAGTGATGGAGGATGATTCTTGTGTGACCCGCATAGCACACGTCATACCACTCATCCATCATCAGAGGTATACTCGACATCGTACATTGTTGTTCTGACAAAGTCTCCGAGGTCAAAGCCTGAGATAGTCTCCGCGGATAATCTAAAAGAGAATAGATACTTGCCGTCAAACCCAGTAGGTCAAACATCCGAATGCAAACCCCCCGACTATTGTGGTGCCACCGACTCCACCGTTCACCAAACGCATCAAGCATCCTCGTCGCTCAGTCTCAGCGCGTGCCTTTTATTGCGCGGCTTCAACCGCTGTCACCTCACTGGTCTGTTCCGGGTGCGATCCGACGCCAGA…	CREEHA_10MMAA4_withCtrl_peak_703	35.0694	GACTGTCACTTGAACCATATGAGGGATAAGGAGGAATAGTGATGGAGGATGATTCTTGTGTGACCCGCATAGCACACGTCATACCACTCATCCATCATCAGAGGTATACTCGACATCGTACATTGTTGTTCTGACAAAGTCTCCGAGGTCAAAGCCTGAGATAGTCTCCGCGGATAATCTAAAAGAGAATAGATACTTGCCGTCAAACCCAGTAGGTCAAACATCCGAATGCAAACCCCCCGACTATTGTGGTGCCACCGACTCCACCGTTCACCAAACGCATCAAGCATCCTCGTCGCTCAGTCTCAGCGCGTGCCTTTTATTGCGCGGCTTCAACCGCTGTCACCTCACTGGTCTGTTCCGGGTGCGATCCGACGCCAGATGGATTACGCATCAACT…	#N/A	-2.05089
Chr4_A_fumigatus_Af293:3383166-3383472	Afu4g12920	Afu4g12920	Putative mitochondrial histidyl-tRNA synthetase; protein induced by heat shock	-1.98	0.0111	0.0214	CREEHA_CONTROL4_withCtrl_peak_1103	27.8395	CGCTGCGAAGTCGTCAGGTAGTTTTAACGGTAACTAGTTCAGGAAAACATCCTGGCATAATAACCAGAGATCATTAACCTGGGCATTCTTCAAAGAATAAGAGCTACCGACCACAGTTCAGTGGGTGCAGGCCAGCCATAACCCGCTTCTTGAGTGACAGATCGGCAGCGGCTGGTTAAAATCTAGAAATAGTTAAGAATTCCAACCAGGGACCGAGTCCTACGCACTGGACCCAACAACCAACACCCGCAGTGACATCCAATGGGACCTGGGGAAGGGTCATCGTAGACGACGAATGAAAGTGCCAGCTTTTATTTGGTTTTCTGGGCCATGTGCCACCCCCTCGCGTGGGGTTAAACTTGGAGCCAATCATAGTACAATAATGTGGGGCATAAATAC…	CREEHA_10MMAA4_withCtrl_peak_706	9.16549	AAAGGTACCTGAATAGGCTGAATCTAGTCTAGGTACCTACAGAGTATATTAGGTACGCTGCGAAGTCGTCAGGTAGTTTTAACGGTAACTAGTTCAGGAAAACATCCTGGCATAATAACCAGAGATCATTAACCTGGGCATTCTTCAAAGAATAAGAGCTACCGACCACAGTTCAGTGGGTGCAGGCCAGCCATAACCCGCTTCTTGAGTGACAGATCGGCAGCGGCTGGTTAAAATCTAGAAATAGTTAAGAATTCCAACCAGGGACCGAGTCCTACGCACTGGACCCAACAACCAACACCCGCAGTGACATCCAATGGGACCTGGGGAAGGGTCATCGTAGACGACGAATGAAAGTGCCAGCTTTTATTTGGTTTTCTGGGCCATGTGCCACCCCCT…	#N/A	#N/A
Chr4_A_fumigatus_Af293:3570919-3571575	Afu4g13630	Afu4g13630	PE repeat family protein	-1.83	1.11e-05	4.81e-05	CREEHA_CONTROL4_withCtrl_peak_1119	32.67	GGCGAGGCGACGTATCGCCGTCTGCTTGTACCCATTGCGATGGAATACTGTCAAACTACAGTTTGAGTCTTGAGGCCGGATGGACGTCACTGGCGAACTACCCAACGACATGATTTTTGATTGGGCCACGTCTCACAGATCCAATAGCCCTTGACGAATTTAGGAAAAGAGTTTGGGAGGCCCCTCCCGAAAGCATCGTTAGGGCCGGGAAAAAGCAGGACGATCATGCAGTAGCCAGCTAGAGGCAGCGGGGCGAGAAAGGAAGCCGTCCAGTTATGGAGTTGCGTGGGTGGTAGATAACTGGGTACCGCAGTGTTGGTGGGGGTGGTGCCACTGATAGATAAGTCATGATTGTCTGTGTTGCTTTCTCTGTTTTCGGGCATAACCCGCAATAGCCTC…	CREEHA_10MMAA4_withCtrl_peak_726	4.48196	CGACGTATCGCCGTCTGCTTGTACCCATTGCGATGGAATACTGTCAAACTACAGTTTGAGTCTTGAGGCCGGATGGACGTCACTGGCGAACTACCCAACGACATGATTTTTGATTGGGCCACGTCTCACAGATCCAATAGCCCTTGACGAATTTAGGAAAAGAGTTTGGGAGGCCCCTCCCGAAAGCATCGTTAGGGCCGGGAAAAAGCAGGACGATCATGCAGTAGCCAGCTAGAGGCAGCGGGGCGAGAAAGGAAGCCGTCCAGTTATGGAGTTGCGTGGGTGGTAGATAACTGGGTACCGCAGTGTTGGTGGGGGTGGTGCCACTGATAGATAAGTCATGATTGTCTGTGTTGCTTTCTCTGTTTTCGGGCATAACCCGCAATAGCCTCGCGCGGT…	#N/A	#N/A
Chr4_A_fumigatus_Af293:3684547-3685101	Afu4g14085	Afu4g14085	Ortholog of A. nidulans FGSC A4 : AN8367, A. niger CBS 513.88 : An12g10420, Neosartorya fischeri NRRL 181 : NFIA_102230 and Aspergillus zonatus : Aspzo1_0100142	-3.39	5.72e-17	1.94e-15	CREEHA_CONTROL4_withCtrl_peak_1127	39.4137	TCTTACGACTTCATCCCCATCGGCACGATGGCCCCAAAATCAGGAGTTCTCGTCCCGTTGTACATCTACCCTCTGTCCACGACGACATGGGCTCCACTCTACGACGCGTGAGTCCACCAATCTTGATTTCTCTGTAATCGATCTTACCAAAGTTCCACTTGCATTGGTATTGACTTTTGGTTAGGATCACTGCCCACCCCGATCTAGACTTCCTGGTGGTCGTCAATCCCAACAGCGGGCCGGGCGACCTCCCTTCCCCGAACAAGGATTACGCCCGCGAGGTCCCTAAGCTCAATGCGTTCCCCAATGTCTACACCGTCGGCTACATTCGTATCCACTACTGCGATAAGCCTTTGGAGAAGGTCTACCAGGAGATCGACCGGTATGCGAGTTGGTCCG…	NA	NA	NA	#N/A	#N/A
Chr4_A_fumigatus_Af293:3719878-3720949	Afu4g14240	Afu4g14240	Has domain(s) with predicted O-methyltransferase activity	-2.43	4.9e-11	7.76e-10	CREEHA_CONTROL4_withCtrl_peak_1129	36.7118	CTCAACTGTACTCTAGAATCAGAACAAGGATAGGATATAAGTCTGACAAGGACTTACATGACGAGAAGGCGAGAAAATTCCGAAGAGGCAGTTAACAAGAGACACCACGCGGCCGGAGGAATGTGCTGTTCGAATTGCCCAATAACATCCACCGTGAGGATAAAAGCCTCGGGCAAGCAACCACCTACACGACTCAAACATATAAATCGTCTTGGCAAGGAATAGTCCCGGCCGGATTGCCTTCCGTGGGATCTAGAACTGACCGCAGACGTAATTATCACCAGAGGGGCAATCATGGCAAATGGTCATGGCGAGGAGGGGCAGGCAATCTACGGCACAGCCCACTAAATCGATAGTGAATGCTAGTGCTAGATAGCGTGAAAGTGACAGCAGGGATCG…	NA	NA	NA	#N/A	#N/A
Chr4_A_fumigatus_Af293:3719878-3720949	Afu4g14230	Afu4g14230	Has domain(s) with predicted role in transmembrane transport and integral component of membrane localization	-2.43	4.9e-11	7.76e-10	CREEHA_CONTROL4_withCtrl_peak_1129	36.7118	CTCAACTGTACTCTAGAATCAGAACAAGGATAGGATATAAGTCTGACAAGGACTTACATGACGAGAAGGCGAGAAAATTCCGAAGAGGCAGTTAACAAGAGACACCACGCGGCCGGAGGAATGTGCTGTTCGAATTGCCCAATAACATCCACCGTGAGGATAAAAGCCTCGGGCAAGCAACCACCTACACGACTCAAACATATAAATCGTCTTGGCAAGGAATAGTCCCGGCCGGATTGCCTTCCGTGGGATCTAGAACTGACCGCAGACGTAATTATCACCAGAGGGGCAATCATGGCAAATGGTCATGGCGAGGAGGGGCAGGCAATCTACGGCACAGCCCACTAAATCGATAGTGAATGCTAGTGCTAGATAGCGTGAAAGTGACAGCAGGGATCG…	NA	NA	NA	#N/A	#N/A
Chr4_A_fumigatus_Af293:3722440-3722848	Afu4g14250	Afu4g14250	Ortholog of Aspergillus glaucus : Aspgl1_0079685, Aspergillus flavus NRRL 3357 : AFL2T_04060, Aspergillus versicolor : Aspve1_0080228 and Aspergillus fumigatus A1163 : AFUB_071410	-4.8	1.05e-11	1.8e-10	CREEHA_CONTROL4_withCtrl_peak_1131	26.4105	GATAGGTCGGAACACCGCTAGGACCACTAAGAATACCGTGCTACTACTTAGTGGGTCATCATCCCTGTAGTTTAATTCCACCGCTTGCATAGGTTCGTTGACCCAGGCACACAGTGGATGCCATGCGCCAATGAGGGTGTCGGGTGTACGGAGTATACTGATTCGACAAGTGCTCCCTGCTAAGGAGGCTTTCACATATCTTCCTAGAAGCTTACTCTATTGAAATTTTCCATCCGAGGCACTAGCTAGCTTCCGGGCATCAGTCGATTCTATCGGACCATCCCGAGTCGCCTCGACGGGCTACTCCACCGAACCATTTTCTCGTCCATGATCTGCCTACTTTACCCGGTTCTTGCTATTTTTGCTTCAATGATACCTGCTTTATAGTCACGATGTTGT…	NA	NA	NA	#N/A	#N/A
Chr4_A_fumigatus_Af293:3822018-3822431	Afu4g14440	Afu4g14440	Has domain(s) with predicted catalytic activity and role in metabolic process	-2.51	2.63e-09	2.84e-08	CREEHA_CONTROL4_withCtrl_peak_1134	33.1994	ATATCCGGCAGTTCAGTCAGCCCCATGCAGCGTTCTGGATCCAGAGCCGCAGCTCCACCAGCTCTGGCTCATTTCTAATCTTCACGTCTCTGTCAATTTTCTGTCCGTTTCCCCTGACTTTACGAAGTACGCCGTAGACAATCCAGCTTGGATCCAGTTCGAAAGTATCACGGGACCTCAATCCCTTGCTGACTCCGTCGACATTCCATCCTCCGCATCGGCATGAGGCCTCGGTCCTTCCAGCCCCATTCTGCCCGATCCCAGCCTCTCAGGCACCGTGGCCCAGAGCAGTCTCGATTACTCCGTACGGCGTACCCCTTGTAGTGTTTGTTCCACTTCCTTCAGGATTCCACCCCAGGCGGGTCACGAGTTCCCGACCGTAGATTGAAGCTATTTCAA…	NA	NA	NA	#N/A	#N/A
Chr4_A_fumigatus_Af293:3822602-3823346	Afu4g14450	Afu4g14450	Mannitol 2-dehydrogenase with a predicted role in mannitol metabolism	-1.27	0.000197	0.000613	CREEHA_CONTROL4_withCtrl_peak_1135	43.2715	GAAAGTCTGACACTACTAGGTCGCCAAGTAGGACTCAGACTCACTCAGACTCCGACTCAGGAGAAAAGCCGAGTACTTGTCATCTGTCATCCACAGAACCCGGCGATCCAGGAATAGTGCATGGCTGAGACCGGGTCGAAAAAACCAAAGGGTCATGTGAGGTCCCTTGGGGTCCTAGTCACCCCGGCACAGTCGGGAGGATGCCGCGTAGATTAAGGGGCCGTGGAGTGCTCACATGATATAATTGGTTTTGCTAGCTCCAATTAGTTGCAGGATTAGCTACCCCAAGCTCTGCCATGGACCAATCTCAACGTCGGGATGGGGGGGATGGACATGGCCGCGTGGGGTGGGCCTGCGGCGAGGTCTGGAAGCGGACATGTTTTCTTTTTCTGGACCCGT…	CREEHA_10MMAA4_withCtrl_peak_731	15.3661	AGCTCCAATTAGTTGCAGGATTAGCTACCCCAAGCTCTGCCATGGACCAATCTCAACGTCGGGATGGGGGGGATGGACATGGCCGCGTGGGGTGGGCCTGCGGCGAGGTCTGGAAGCGGACATGTTTTCTTTTTCTGGACCCGTCGAGTTGCGAGAGACTGGTCAAACTACTTCGTACTTCGTAGATGGGTTCATCCATACAGAGGACACAGTCTGGAGCATGCTCGCAGGGGCGATACCAGTCCTCTCGGACACTGGACTGCCCGTGGAGGGGGACTGAGTGGTGGTCATCCTGGCCCAAACACTCCAGAGCAACTCCAGACGCGTTAAAGACCCGGGGGGATGGTTCATTCCGTGGAAAATAGCTGGGAGTTAGTGCTGACCCGGACTCCGTACGTC…	#N/A	#N/A
Chr5_A_fumigatus_Af293:199566-200674	Afu5g00700	Afu5g00700	Ortholog of Aspergillus fumigatus A1163 : AFUB_049170 and Aspergillus niger ATCC 1015 : 127191-mRNA	-3.71	2.96e-19	1.31e-17	CREEHA_CONTROL4_withCtrl_peak_1139	27.3761	ATGAACACGAACCTAGGACATGACGGAGAGCGGATATGCCCAAAAGACGCAGAAAAGAGACAGACTTGACCATTAAACTGAAGTCAAGGAGTGCAGGGCGCGTATAAGACCGAGACCATGGCCAGGGAACCTCGCGAACCCCCACACAGAAGGATTTCTCGGCCGCATTTTCCGAACAGGGGCAATTCAGTCATTTTTGATTACACTCGCCACGGCGCAAAGAGTATCCATTATTCTGTGCGGTGGAATTTAAATCGATTTACGGGCTAGACTTCGGCTGGCATGTGGTGACTGGTGGTCCTTCGTGCATATGGAACTGTGATCGGATCTCTGGCCTAGGGTCATTTGTCCTATGAAAGTCGCCGATGCGTCTCGATCAAACGAGCAATGCCACAGATC…	NA	NA	NA	#N/A	#N/A
Chr5_A_fumigatus_Af293:199566-200674	Afu5g00710	Afu5g00710	Putative gamma-aminobutyric acid (GABA) permease	-3.71	2.96e-19	1.31e-17	CREEHA_CONTROL4_withCtrl_peak_1139	27.3761	ATGAACACGAACCTAGGACATGACGGAGAGCGGATATGCCCAAAAGACGCAGAAAAGAGACAGACTTGACCATTAAACTGAAGTCAAGGAGTGCAGGGCGCGTATAAGACCGAGACCATGGCCAGGGAACCTCGCGAACCCCCACACAGAAGGATTTCTCGGCCGCATTTTCCGAACAGGGGCAATTCAGTCATTTTTGATTACACTCGCCACGGCGCAAAGAGTATCCATTATTCTGTGCGGTGGAATTTAAATCGATTTACGGGCTAGACTTCGGCTGGCATGTGGTGACTGGTGGTCCTTCGTGCATATGGAACTGTGATCGGATCTCTGGCCTAGGGTCATTTGTCCTATGAAAGTCGCCGATGCGTCTCGATCAAACGAGCAATGCCACAGATC…	NA	NA	NA	#N/A	#N/A
Chr5_A_fumigatus_Af293:503032-503659	Afu5g01970	gpdA	Glyceraldehyde-3-phosphate dehydrogenase; predicted gene pair with AFUA_5G01030; protein induced by hydrogen peroxide; reacts with rabbit immunosera exposed to A. fumigatus conidia: induced by L-tyrosine	-1.01	0.00585	0.0122	CREEHA_CONTROL4_withCtrl_peak_1157	38.4202	GGTATCTACGCAAGCCGCCCACTTACCATATGAATAAGAGGCACTCAGGTTTTCCCTCACCCCCCCGAAGCGATGGTAAGCGGGTGCCAAATGCATCGGGAGTTTCTCTATCATAATAACCTAGGTATTCCGTAATCTATTACCAGTCTTTCCGAAGAGCTGGTAGCAACTGCACGAGATTTGTAGGAGCGAGTACCCGGCTGGACGAGCACGCAGCACGGCTATTGGTCAGCATGGTAGCTACCGAGGGGAGGCAGGCCGCCCAAATATCGTGAGTCTCCTGCTTTGCCCGGTGTATGAAACCGGAAAAGCTGCTATAGAGCTTCTGGGCGGCGCATGTCGGGAAACCAGCAGCAAGCTGACCCAGAAAGACCCGTCCTCAAGCCATTACCGTACTAA…	CREEHA_10MMAA4_withCtrl_peak_750	17.3277	CCGAAGAGCTGGTAGCAACTGCACGAGATTTGTAGGAGCGAGTACCCGGCTGGACGAGCACGCAGCACGGCTATTGGTCAGCATGGTAGCTACCGAGGGGAGGCAGGCCGCCCAAATATCGTGAGTCTCCTGCTTTGCCCGGTGTATGAAACCGGAAAAGCTGCTATAGAGCTTCTGGGCGGCGCATGTCGGGAAACCAGCAGCAAGCTGACCCAGAAAGACCCGTCCTCAAGCCATTACCGTACTAATCAATTATTTGTGTAGCAACACTGGGAAGCTGTAGTGCATAGGCTGGAGCAGCTATTTGGCCTTTAGCCCCGTCTGTCCGCCCGGTGTGCGGTTTCGACTGGCGCGCAAGCTCAAGGTGATCAGGTCGTTGCGTCAGTCGGAGACAACAAG…	#N/A	#N/A
Chr5_A_fumigatus_Af293:592869-593202	Afu5g02290	Afu5g02290	Ortholog(s) have chloride transmembrane transporter activity, high-affinity potassium ion transmembrane transporter activity	-1.06	0.00494	0.0106	CREEHA_CONTROL4_withCtrl_peak_1162	40.1932	GACGGAACCGAATAATTAATTAATCGCTCACTGGGGGGGTGGTTCATTTTGCGGATCTGCGGAAGCAAGTCCAGATTCCAGGCTTGAACCAATCCAGTCCAGAGTACGCTTGGTGTATAATTCTGTTCCATTTTCCATTTTCCCTAAAAGAAGCACCTCCGTAGGTGACTCCTAAACTGGCAAACTATTCAAATGTAGACAGCTCCCAGTAGCGGTAACGGCCGAGGGATGACCAGTCCCGACCATCGGGTCAGCACTGTGATGGCTGCGACCGGCCGGACTGGACCATCTGGAATGTCTGAGAAATGTATCGTTACGGTCTTGGCTGAATGGCTTGGTAGCGGCTGTGCTCTCGGCGTGGCCATACAAGGATTTGTGCATATATCACCACGCTAGCTA…	CREEHA_10MMAA4_withCtrl_peak_753	18.4084	AACCGAATAATTAATTAATCGCTCACTGGGGGGGTGGTTCATTTTGCGGATCTGCGGAAGCAAGTCCAGATTCCAGGCTTGAACCAATCCAGTCCAGAGTACGCTTGGTGTATAATTCTGTTCCATTTTCCATTTTCCCTAAAAGAAGCACCTCCGTAGGTGACTCCTAAACTGGCAAACTATTCAAATGTAGACAGCTCCCAGTAGCGGTAACGGCCGAGGGATGACCAGTCCCGACCATCGGGTCAGCACTGTGATGGCTGCGACCGGCCGGACTGGACCATCTGGAATGTCTGAGAAATGTATCGTTACGGTCTTGGCTGAATGGCTTGGTAGCGGCTGTGCTCTCGGCGTGGCCATACAAGGATTTGTGCATATATCACCACGCTAGCTACTAGC…	#N/A	#N/A
Chr5_A_fumigatus_Af293:830689-831079	NA	#N/A	NA	-1.63	0.000115	0.000379	CREEHA_CONTROL4_withCtrl_peak_1181	41.3787	AAGTGAAATGGAAGTTAATGCCGTCCAGTAGGCGACCAGAATGTCAGATATCGTACGATCCATTTCAACTTGAAACATATGATATGGTGCCAGATGGCTTCAGCAAACAACCGCCACGAGGTGCAGCAGTATCAGTGACGTCTCAGCATCTCTGGAACCAAGTCCAGTTTGGAATGGCGCAATCGCGCAGTAGCTATCTCGTACAAGCTGAAAGTCCGCCCACTGGAAACTTGACCGGTGGCGGGATCTGACACGTCATCATGCACCCTCATTATTGGCCCATTTGCCATGTATGCAACACGGCGCATGGTCGAGGCCTACCGGACCACACTCGTGGGATGAATAGCCGTGAAGAGACTTTCCCCTTGCGAAGGCTAACGAGAAGCATGCCGATGCCGA…	CREEHA_10MMAA4_withCtrl_peak_760	8.18553	ACCAGAATGTCAGATATCGTACGATCCATTTCAACTTGAAACATATGATATGGTGCCAGATGGCTTCAGCAAACAACCGCCACGAGGTGCAGCAGTATCAGTGACGTCTCAGCATCTCTGGAACCAAGTCCAGTTTGGAATGGCGCAATCGCGCAGTAGCTATCTCGTACAAGCTGAAAGTCCGCCCACTGGAAACTTGACCGGTGGCGGGATCTGACACGTCATCATGCACCCTCATTATTGGCCCATTTGCCATGTATGCAACACGGCGCATGGTCGAGGCCTACCGGACCACACTCGTGGGATGAATAGCCGTGAAGAGACTTTCCCCTTGCGAAGGCTAACGAGAAGCATGCCGATGCCGATATGCAGCATGCACCATGCGCTATGCACCATGCA…	#N/A	#N/A
Chr5_A_fumigatus_Af293:1129321-1129622	Afu5g04230	cit1	Putative citrate synthase; reacts with rabbit immunosera exposed to A. fumigatus conidia; transcript induced by exposure to human airway epithelial cells	-1.98	3.01e-05	0.000117	CREEHA_CONTROL4_withCtrl_peak_1198	53.3399	GGGTATAATAGGGAGCTTGGTGTAGAAAAGAAGAGGTCAAAAGAAGGGAGGTGTTCAAAAGTTGAGTTGAGGGAGCTGCTCTTTTGCGGCCCTTTTTTCCATCTGACCGTATTGATACAGCCGGTACATGATTGTGACCGTAACTCCCGGCAGGGAAGCCAGGCAATGATGGGCAATGGTGTGCATTCCGTACATTACGGTAACCCCCAACCCAAGGGAACATGGAGCATGGAGCCGGACTCCCGAGTGCCAATCCACCCTTTTTTTTTTCGGCGAGCTTCCTTACAATGACGGGGATTACCGTATTTGCGCCAACCAAACGTTGCGGTTGGTCTCTCTGAAACTCCACCCGCCAAATTCCGTCGCTCGGGAAAAGAGAGACGGGAGTACGGAGTACCT…	CREEHA_10MMAA4_withCtrl_peak_770	12.5045	AATAGGGAGCTTGGTGTAGAAAAGAAGAGGTCAAAAGAAGGGAGGTGTTCAAAAGTTGAGTTGAGGGAGCTGCTCTTTTGCGGCCCTTTTTTCCATCTGACCGTATTGATACAGCCGGTACATGATTGTGACCGTAACTCCCGGCAGGGAAGCCAGGCAATGATGGGCAATGGTGTGCATTCCGTACATTACGGTAACCCCCAACCCAAGGGAACATGGAGCATGGAGCCGGACTCCCGAGTGCCAATCCACCCTTTTTTTTTTCGGCGAGCTTCCTTACAATGACGGGGATTACCGTATTTGCGCCAACCAAACGTTGCGGTTGGTCTCTCTGAAACTCCACCCGCCAAATTCCGTCGCTCGGGAAAAGAGAGACGGGAGTACGGAGTACCTACTTTA…	#N/A	#N/A
Chr5_A_fumigatus_Af293:1504257-1504729	Afu5g06270	hemA	5-aminolevulinic acid synthase	-1.53	2.71e-06	1.36e-05	CREEHA_CONTROL4_withCtrl_peak_1208	74.3774	TGCGTGAGGAGACTTCCTCGGCCCACCATGGAGGATTCCGAGCATATGCCGTCGGGCGTTCCGCATACCGTACGATACTTTATTTTACCACCTTACCCACCCTTTCCCCAGTATCGGATCATACGGCTACGGTAATTCCGGCGAGTCTTCAAATCTTCATTACCAGCCAATCACATGCTGTGTATTAGCAGCCACCTGTAGATGTATATTGCCCCAACAGGCTTAGCGCAAAAGTCTCCCCCTCCCGCGGTGCCGCACAGTTCTCCCCATCGGTGACTGAGGCACTGAGGCAATGAGGCGATGAGGCAACGGCCGAGTCACACTTTGGCTTTTAGTCATCCTCCGGGTTCTTTTTCTCGGTTTCTGCGTCTGTTCTGCAGCCATGCCTTATACCTCTTG…	CREEHA_10MMAA4_withCtrl_peak_777	23.3109	ATTGCGTGAGGAGACTTCCTCGGCCCACCATGGAGGATTCCGAGCATATGCCGTCGGGCGTTCCGCATACCGTACGATACTTTATTTTACCACCTTACCCACCCTTTCCCCAGTATCGGATCATACGGCTACGGTAATTCCGGCGAGTCTTCAAATCTTCATTACCAGCCAATCACATGCTGTGTATTAGCAGCCACCTGTAGATGTATATTGCCCCAACAGGCTTAGCGCAAAAGTCTCCCCCTCCCGCGGTGCCGCACAGTTCTCCCCATCGGTGACTGAGGCACTGAGGCAATGAGGCGATGAGGCAACGGCCGAGTCACACTTTGGCTTTTAGTCATCCTCCGGGTTCTTTTTCTCGGTTTCTGCGTCTGTTCTGCAGCCATGCCTTATACCTCT…	#N/A	#N/A
Chr5_A_fumigatus_Af293:1575918-1576281	Afu5g06470	Afu5g06470	Has domain(s) with predicted ATP binding, protein kinase activity, protein tyrosine kinase activity and role in protein phosphorylation	-1.09	0.00314	0.00703	CREEHA_CONTROL4_withCtrl_peak_1209	53.8411	ACATGAAGCTAAATGCTGACATCTGTCCCTGTAATGACGTTTTCCATGCTCTGAAAATGCTGGGGCCAGTTACCTTAGTCTTGACTGCCCCAGGCTTTCTCAGGTCTCAGACACTCGAGCCAAGTGATTATTGGTCACTGCGCTGTCCGATTTGGTGTGGCGCCATGTAGCCTGAATTTAGTAACGATTCGGCGGCTCCCTATAGGTTCAGCTTGCAGTAGCGGCAGTGCATGTAGCCGAAAATGGAGTAGTTTTACCGCCACCGTTGCTCCGCCATCGGCGAGGGTATTTGCTGGGGTTGGCCCAGTATGCATCATTGTCTTCCAATCTAGTTGAGTGGTTCACCACCGAAGGTCTCGCCCAGTATGGACTCCTACATCATGTTTATCCATACTCAGC…	CREEHA_10MMAA4_withCtrl_peak_780	24.9352	TGAAGCTAAATGCTGACATCTGTCCCTGTAATGACGTTTTCCATGCTCTGAAAATGCTGGGGCCAGTTACCTTAGTCTTGACTGCCCCAGGCTTTCTCAGGTCTCAGACACTCGAGCCAAGTGATTATTGGTCACTGCGCTGTCCGATTTGGTGTGGCGCCATGTAGCCTGAATTTAGTAACGATTCGGCGGCTCCCTATAGGTTCAGCTTGCAGTAGCGGCAGTGCATGTAGCCGAAAATGGAGTAGTTTTACCGCCACCGTTGCTCCGCCATCGGCGAGGGTATTTGCTGGGGTTGGCCCAGTATGCATCATTGTCTTCCAATCTAGTTGAGTGGTTCACCACCGAAGGTCTCGCCCAGTATGGACTCCTACATCATGTTTATCCATACTCAGCAGC…	#N/A	#N/A
Chr5_A_fumigatus_Af293:2051230-2051569	Afu5g08100	Afu5g08100	Ortholog of Aspergillus fumigatus A1163 : AFUB_055630	-1.29	0.000924	0.00239	CREEHA_CONTROL4_withCtrl_peak_1235	52.7175	AAGAAGACCGAAGACGGGCCCTGTAAGTGTGAGTCAAGATAACTACTAACCTCGACCGTTGCGCCCTTTGTCGCCTCCGAAGAACCAAAAATTCCGTATCGATCACCCACATTTTCATGTCCCCGCCGAATTATGTCTTCGTTCCATCCGGCCGCGGCTTTGAAAACCAATCACAGCGCTTGTGCCCCTCCATCTCCCCAGTAAGTTTCCAGCATAAATCTGCCAATCTGCAAAAACGCCGCTTTGTGGGCGGTTTCCCGCGGACTTGGGCCTACAACCGTCAGGAACAGCTGGAAACGCCAAGGATTGGCTTTTACGAAAAACTCTCTCGCCATTGTATTTGTGGTAATATCAGATGGTCTCGAACTGACCTTACATTACCTTAGTAATCCAGCATCT…	CREEHA_10MMAA4_withCtrl_peak_809	19.008	CCCAGTTCTTAAGAAGACCGAAGACGGGCCCTGTAAGTGTGAGTCAAGATAACTACTAACCTCGACCGTTGCGCCCTTTGTCGCCTCCGAAGAACCAAAAATTCCGTATCGATCACCCACATTTTCATGTCCCCGCCGAATTATGTCTTCGTTCCATCCGGCCGCGGCTTTGAAAACCAATCACAGCGCTTGTGCCCCTCCATCTCCCCAGTAAGTTTCCAGCATAAATCTGCCAATCTGCAAAAACGCCGCTTTGTGGGCGGTTTCCCGCGGACTTGGGCCTACAACCGTCAGGAACAGCTGGAAACGCCAAGGATTGGCTTTTACGAAAAACTCTCTCGCCATTGTATTTGTGGTAATATCAGATGGTCTCGAACTGACCTTACATTACCTTAGTAA…	#N/A	#N/A
Chr5_A_fumigatus_Af293:2051230-2051569	Afu5g08090	pyroA	Putative pyridoxine biosynthesis protein	-1.29	0.000924	0.00239	CREEHA_CONTROL4_withCtrl_peak_1235	52.7175	AAGAAGACCGAAGACGGGCCCTGTAAGTGTGAGTCAAGATAACTACTAACCTCGACCGTTGCGCCCTTTGTCGCCTCCGAAGAACCAAAAATTCCGTATCGATCACCCACATTTTCATGTCCCCGCCGAATTATGTCTTCGTTCCATCCGGCCGCGGCTTTGAAAACCAATCACAGCGCTTGTGCCCCTCCATCTCCCCAGTAAGTTTCCAGCATAAATCTGCCAATCTGCAAAAACGCCGCTTTGTGGGCGGTTTCCCGCGGACTTGGGCCTACAACCGTCAGGAACAGCTGGAAACGCCAAGGATTGGCTTTTACGAAAAACTCTCTCGCCATTGTATTTGTGGTAATATCAGATGGTCTCGAACTGACCTTACATTACCTTAGTAATCCAGCATCT…	CREEHA_10MMAA4_withCtrl_peak_809	19.008	CCCAGTTCTTAAGAAGACCGAAGACGGGCCCTGTAAGTGTGAGTCAAGATAACTACTAACCTCGACCGTTGCGCCCTTTGTCGCCTCCGAAGAACCAAAAATTCCGTATCGATCACCCACATTTTCATGTCCCCGCCGAATTATGTCTTCGTTCCATCCGGCCGCGGCTTTGAAAACCAATCACAGCGCTTGTGCCCCTCCATCTCCCCAGTAAGTTTCCAGCATAAATCTGCCAATCTGCAAAAACGCCGCTTTGTGGGCGGTTTCCCGCGGACTTGGGCCTACAACCGTCAGGAACAGCTGGAAACGCCAAGGATTGGCTTTTACGAAAAACTCTCTCGCCATTGTATTTGTGGTAATATCAGATGGTCTCGAACTGACCTTACATTACCTTAGTAA…	#N/A	#N/A
Chr5_A_fumigatus_Af293:2310004-2310401	Afu5g09000	Afu5g09000	Ortholog(s) have peptidyl-lysine acetyltransferase activity	-6.73	1.92e-12	3.92e-11	CREEHA_CONTROL4_withCtrl_peak_1255	32.8015	ACAACTACTAAAATTACTAGCACCAGTCAGCAACAGAGGGAGAATTGAGCACTCCGTGTACGAAAACAGTGATAGACTGTAGCATGAAGAAATGGTAGAGCAGTCGAAGGAGAGGAGTTGGTGATTGGCCGTTGTCGTAGCGGGCAGGTAATCGGCAGAGTGCAGAGAGTTGGGCAGAAATGCGTGGCGGGCTAGAGGGCTCTTTGGGCATCCCAACCCGCTCATTTGTCGATCCAGTGTCTGGACCCAAGGCTTCAAGTGCGCCAATCTAAGGTAACAATTGTACCCGCACCGGGCCGCTAATCTACCTCTGGTTGTGCTGGGCGCTTTTCTGCCGTTCTTCCATGGATGAATTTCGTCATGTGAGGGAGCGGTACTTATGAGATACTGGGGGCCCCA…	NA	NA	NA	#N/A	#N/A
Chr5_A_fumigatus_Af293:2804307-2804890	Afu5g10940	Afu5g10940	Ortholog of A. nidulans FGSC A4 : AN8455, A. fumigatus Af293 : Afu5g10960, Neosartorya fischeri NRRL 181 : NFIA_076300, Aspergillus wentii : Aspwe1_0041244 and Aspergillus versicolor : Aspve1_0042580	-3.38	0.056	0.0868	CREEHA_CONTROL4_withCtrl_peak_1281	26.849	CTACCTTACTTTACACCGTGGTGCACCAAACCCCATCAGACGACACGATTTGTTTTTTTGCTTGAACAGCAGAAAAGACCACTTGATCTGCACTCTCGCCTTGGGCTTGAGACAAGAAAAAAAAATCAATATGGGGTGTCAGCAACAGTGATAGCCTGACATTTTCAAGTTCAAGACTAGTCTACGGTACCATTTACCCAAAACGGACCTCTTACACGACGCCGCGTCGTCGGGAGGGACTCCCCCCAGCCCTTAGGATCTGGTAATCCTTTAGGTATTTCTGGTAATTATGATAGATTACCTTTCGCTCCTTACTTTGTATTAGCGTCGGTAGTGGCCGGTTCGTTACTCCAATCAGGATACGGAGATGGCAAATGACATGGATGAGGTGGGGTGCTC…	NA	NA	NA	#N/A	#N/A
Chr5_A_fumigatus_Af293:2804307-2804890	Afu5g10950	Afu5g10950	Ortholog of A. nidulans FGSC A4 : AN0213, A. niger CBS 513.88 : An14g02320, A. oryzae RIB40 : AO090010000435, Aspergillus wentii : Aspwe1_0440942 and Aspergillus sydowii : Aspsy1_0085799	-3.38	0.056	0.0868	CREEHA_CONTROL4_withCtrl_peak_1281	26.849	CTACCTTACTTTACACCGTGGTGCACCAAACCCCATCAGACGACACGATTTGTTTTTTTGCTTGAACAGCAGAAAAGACCACTTGATCTGCACTCTCGCCTTGGGCTTGAGACAAGAAAAAAAAATCAATATGGGGTGTCAGCAACAGTGATAGCCTGACATTTTCAAGTTCAAGACTAGTCTACGGTACCATTTACCCAAAACGGACCTCTTACACGACGCCGCGTCGTCGGGAGGGACTCCCCCCAGCCCTTAGGATCTGGTAATCCTTTAGGTATTTCTGGTAATTATGATAGATTACCTTTCGCTCCTTACTTTGTATTAGCGTCGGTAGTGGCCGGTTCGTTACTCCAATCAGGATACGGAGATGGCAAATGACATGGATGAGGTGGGGTGCTC…	NA	NA	NA	#N/A	#N/A
Chr5_A_fumigatus_Af293:2807005-2807347	Afu5g10950	Afu5g10950	Ortholog of A. nidulans FGSC A4 : AN0213, A. niger CBS 513.88 : An14g02320, A. oryzae RIB40 : AO090010000435, Aspergillus wentii : Aspwe1_0440942 and Aspergillus sydowii : Aspsy1_0085799	-2.22	9.7e-08	7.11e-07	CREEHA_CONTROL4_withCtrl_peak_1282	71.6519	GATGAGAAAGAAACAGGGAGAATGAGACGGGTCGGGCCAGAATTATGGAGTTGAGTGAGCGGGAGGAGACTGAGTCGAGGTAACGTTACAGGTGTATTACAGACGGGTTACCAAAAGGTAGGTACCTTAGGTAGAGGCAGAGGCTGAACAAACGACCGTCAAGGACTCCAGGTACAAAACACAGTTTGATAGATGCCAATAGGTACCCCGGGCAGGTGACCAGTACTTTGTCATTCCCCGAGAGTGAAGCCCGACACTTGGCGTGGGTCGATGCCTGCAGGAAGCCGCATTTGTTGTTATCTTACAAGTTACGCTACAGCAGGATTACAGGGATATACATTACGTTACCGCCGCATGAGCGACTGCCATTCTCCGAGGACTGTCCTACAGAATCGACAG…	CREEHA_10MMAA4_withCtrl_peak_852	12.9491	AAGAAACAGGGAGAATGAGACGGGTCGGGCCAGAATTATGGAGTTGAGTGAGCGGGAGGAGACTGAGTCGAGGTAACGTTACAGGTGTATTACAGACGGGTTACCAAAAGGTAGGTACCTTAGGTAGAGGCAGAGGCTGAACAAACGACCGTCAAGGACTCCAGGTACAAAACACAGTTTGATAGATGCCAATAGGTACCCCGGGCAGGTGACCAGTACTTTGTCATTCCCCGAGAGTGAAGCCCGACACTTGGCGTGGGTCGATGCCTGCAGGAAGCCGCATTTGTTGTTATCTTACAAGTTACGCTACAGCAGGATTACAGGGATATACATTACGTTACCGCCGCATGAGCGACTGCCATTCTCCGAGGACTGTCCTACAGAATCGACAGCACAATA…	#N/A	#N/A
Chr5_A_fumigatus_Af293:2856558-2857886	Afu5g11180	Afu5g11180	Ortholog of Aspergillus fumigatus A1163 : AFUB_058750	-2.09	1.12e-10	1.64e-09	CREEHA_CONTROL4_withCtrl_peak_1290	53.3643	TGTCAACCATTACATCTTCTAAACTATAGCTGGACTAGTTCCAACGGCTTTGGAGCTTATCCCAGAACACAGGATGCGACGAGCCAGGCTAGCCGACTTGCGAGGATCATACCATCTTTCATCTCAGACCCAGCAGATCCGGCGAGCTCGCATAGCCACATGGGCAAACGCAAATGCCGGCGTTGTGATAGATAACAAAAGGGAATCTGACAGATAGAACTACTCCGTACCTCTACCACAGTCGATCCATATTCAGCATATCATTCAAAAGGGGTCCAATTGTGCTTCCTTACCTCGCGATCGCCGCCTCGGTTCCGACGTCCCCTACGGAGTACTTCAGAGCTCGAAAGTTCAAATACCCAAAAATGAGGACCAGACTGGCTGACCGGAAACTCCGGC…	CREEHA_10MMAA4_withCtrl_peak_864	20.8548	ACTAAACGGCTGGTTCTGTAGGCTTGCTGTTGCTTGCTTTAATCCCGGGATGTAATGATTTTCAATCAGTCCAATGTCAACCATTACATCTTCTAAACTATAGCTGGACTAGTTCCAACGGCTTTGGAGCTTATCCCAGAACACAGGATGCGACGAGCCAGGCTAGCCGACTTGCGAGGATCATACCATCTTTCATCTCAGACCCAGCAGATCCGGCGAGCTCGCATAGCCACATGGGCAAACGCAAATGCCGGCGTTGTGATAGATAACAAAAGGGAATCTGACAGATAGAACTACTCCGTACCTCTACCACAGTCGATCCATATTCAGCATATCATTCAAAAGGGGTCCAATTGTGCTTCCTTACCTCGCGATCGCCGCCTCGGTTCCGACGTCCCC…	#N/A	#N/A
Chr5_A_fumigatus_Af293:2861603-2862373	Afu5g11190	Afu5g11190	Ortholog(s) have role in positive regulation of asexual sporulation resulting in formation of a cellular spore, positive regulation of secondary metabolite biosynthetic process and plasma membrane localization	-1.45	1.67e-07	1.15e-06	CREEHA_CONTROL4_withCtrl_peak_1292	78.629	ACGCTAAATATGAATTGGTTATGTTTGTCCTGGGCTGTTGGCTCTCGACAATCCTGAGTAAATCGAATAATACGCGCAATTGACCATACGAAATACGCCCCAATTGATGACGACTTAAAGCACCAGGTTGGGGCCTCGTCCGAGGTGGAGCTTGGATGGATTAGGCACTCTTCCCGTTCTGGAATTTTGCTGGAACCCACAGGCGTCTCGCCTGGTGTGTCTTGATGTCATTATACTTTGTAGGGAGTGTTTCAGGCTGCAGTGCAATTCCGTCACTTGTGGCTGTCAAATGGCCGTGTGGTATGACAGTTCTGGACATCATTCCACCGATTCCTCTAACAATCCATTCCAGTGCAATGTAGTCCGCGTCGTGGCGAGATATGGGAAATTTTAGCTGCC…	CREEHA_10MMAA4_withCtrl_peak_865	23.1988	TCCATGGAACGAAATGGGGAGTTACCATGTTTGCTGCCGACTAGCCGAGACGCTAAATATGAATTGGTTATGTTTGTCCTGGGCTGTTGGCTCTCGACAATCCTGAGTAAATCGAATAATACGCGCAATTGACCATACGAAATACGCCCCAATTGATGACGACTTAAAGCACCAGGTTGGGGCCTCGTCCGAGGTGGAGCTTGGATGGATTAGGCACTCTTCCCGTTCTGGAATTTTGCTGGAACCCACAGGCGTCTCGCCTGGTGTGTCTTGATGTCATTATACTTTGTAGGGAGTGTTTCAGGCTGCAGTGCAATTCCGTCACTTGTGGCTGTCAAATGGCCGTGTGGTATGACAGTTCTGGACATCATTCCACCGATTCCTCTAACAATCCATTCC…	#N/A	#N/A
Chr5_A_fumigatus_Af293:2862592-2863726	Afu5g11190	Afu5g11190	Ortholog(s) have role in positive regulation of asexual sporulation resulting in formation of a cellular spore, positive regulation of secondary metabolite biosynthetic process and plasma membrane localization	-1.55	7.19e-08	5.5e-07	CREEHA_CONTROL4_withCtrl_peak_1293	50.1251	ATACAACTTTAATAATGAACAGCATAGAACCATCCCGCGTATGCCAGCAGCACTGCCTAGACGCTCTACTGCAGCAATATCATAAGGGCTGGACTAACCCCTCAAAAGCACGCCGCTGTAATTGGCGACGCAGTAGTCCGAGGGATTGCCAGAAACGCGGCCAGCTGGTTTTGGATCGCCACTTTGATGCAATGACCGAGAGGGTAAATGGACATGCATGAAATCTCCAACGGCTTCCAGCATGCGCCGACCTGCAGATTCGCGCTTTAGGAATCCTGGTGGTGGTCCCTAGACCACATGTTGGGTGTTTGGGATGCTTCTAATGCTCCTTATGGCAGGGATGGCGCGACTATCAATCTGCAGATTGGTGGGTTGTCTCAGGGAGACTTCTACGTATGG…	CREEHA_10MMAA4_withCtrl_peak_866	18.8807	ACAACAAATTGTATAATTCACTAATTTTGCATATATCATTGCGGTCATTACTATTGTTCTGGTATGAGCAAAGATACAACTTTAATAATGAACAGCATAGAACCATCCCGCGTATGCCAGCAGCACTGCCTAGACGCTCTACTGCAGCAATATCATAAGGGCTGGACTAACCCCTCAAAAGCACGCCGCTGTAATTGGCGACGCAGTAGTCCGAGGGATTGCCAGAAACGCGGCCAGCTGGTTTTGGATCGCCACTTTGATGCAATGACCGAGAGGGTAAATGGACATGCATGAAATCTCCAACGGCTTCCAGCATGCGCCGACCTGCAGATTCGCGCTTTAGGAATCCTGGTGGTGGTCCCTAGACCACATGTTGGGTGTTTGGGATGCTTCTAATGC…	#N/A	#N/A
Chr5_A_fumigatus_Af293:2892802-2893258	Afu5g11300	Afu5g11300	Ortholog of Aspergillus fumigatus A1163 : AFUB_058870	-1.24	0.0121	0.0231	CREEHA_CONTROL4_withCtrl_peak_1294	28.677	CATTGACTGCTCTGATTATACAACATCTGAGGAAATAGATTAATTCATGGATCTGTTAGCTGCCTAGACTTAAGTCCATAGGTTGAATAAGCACTTCGCTGGAATCGCCGAATCAAACAATCAAAGTCTTGACTTTTTCATTGTATTCGCGAATACAGCGCATTTCGTCATTGAGAAGATTTTACGTGTCAGCCACCAATCATCGGGCGTTGCAGAGACTCACCGCCTCGACCTCGGCCAGGGAGTCTGTTCCACTTCTGCCACTTTCGTTACGTTTTCCTCCGCAAGTCCGGCCAAAAAGTCTCGCCGCGCGTGTGTTGTATACCAGGGCTACCTTCGCCCTGTGACTATTGCTTCACTATTTTCCTTTGTTTTCTTAACCCACAAATGGGTCATTGT…	CREEHA_10MMAA4_withCtrl_peak_873	20.1414	CCATTCCTCATTGACTGCTCTGATTATACAACATCTGAGGAAATAGATTAATTCATGGATCTGTTAGCTGCCTAGACTTAAGTCCATAGGTTGAATAAGCACTTCGCTGGAATCGCCGAATCAAACAATCAAAGTCTTGACTTTTTCATTGTATTCGCGAATACAGCGCATTTCGTCATTGAGAAGATTTTACGTGTCAGCCACCAATCATCGGGCGTTGCAGAGACTCACCGCCTCGACCTCGGCCAGGGAGTCTGTTCCACTTCTGCCACTTTCGTTACGTTTTCCTCCGCAAGTCCGGCCAAAAAGTCTCGCCGCGCGTGTGTTGTATACCAGGGCTACCTTCGCCCTGTGACTATTGCTTCACTATTTTCCTTTGTTTTCTTAACCCACAAATGG…	#N/A	#N/A
[truncated: 77 more rows]

## Sheet: AA targets
DiffBind region	Gene ID	Gene name	Gene description	DiffBind foldChange	DiffBind pvalue	DiffBind FDR	Peak ID (control)	Control -log10(p-value)	500 bp sequence surrounding peak (control condition)	Peak ID (allyl alcohol)	AA -log10(p-value)	500 bp sequence surrounding peak (AA condition)	Log2FC WT vs RglT-del CTRL	Log2FC WT vs RglT-del AA
[truncated: 118 more rows]

## Sheet: GO enrichment
GO.ID	Term	weightedFisher	Annotated	Significant	Expected	richness	gene IDs	#genes	group			Key
GO:0042891	antibiotic transport	0.0022	5	2	0.08	0.4	Afu1g14330,Afu5g04220	145	Common			GO.ID	GO term ID
[truncated: 61 more rows]
