# Supplementary material for: The Aspergillus fumigatus transcription factor RglT is important for gliotoxin biosynthesis and self-protection, and virulence
Source: PLoS Pathog. 2020 Jul 15;16(7):e1008645. doi: 10.1371/journal.ppat.1008645 (PMC7384679; doi:10.1371/journal.ppat.1008645)
Supplement: S4 File — (XLSX) [file ppat.1008645.s009.xlsx]

## Sheet: motif_scanning
Supplementary File 4. MEME-ChIP analysis of the 500 bp region surrounding the identified peaks.
Chromosome	Gene ID	Motif start coordinate	Motif end coordinate	Motif ID (identification, internal reference)	Fimo Score	DNA strand	Alternate motif ID	Enrichment of ChIP-seq binding group	P-value	Q-value	Matched sequence	Peak ID	ChIP-seq -LOG10(p-value)
Chr1_A_fumigatus_Af293	Afu1g00510	158027	158047	2_CONTROL_enriched_CGVCVMVKSSCCGGNSSVVSM-MEME-1	11.8462	+	NHP10	RglTHA_CONTROL:enriched	2.49e-05	0.237	GGCGCAAGGGCAGGTCGCCCT	RglTHA_CONTROL4_withCtrl_peak_3	26.6794
Chr1_A_fumigatus_Af293	Afu1g00510	158042	158060	2_RglT_common_CSVCCRRKCHRGGMNKBSG-MEME-1	10.7534	-	ASH1	common	5.9e-05	0.337	CGGCCTGCCTTAGAGGGCG	RglTHA_CONTROL4_withCtrl_peak_3	26.6794
Chr1_A_fumigatus_Af293	Afu1g00510	157936	157943	4_RglT_common_MA0375.1-RSC30	11.8444	+	RSC30	common	5.98e-05	1	AGCGCGCG	RglTHA_CONTROL4_withCtrl_peak_3	26.6794
Chr1_A_fumigatus_Af293	Afu1g00510	157936	157943	6_CONTROL_enriched_MA0375.1-RSC30	11.8444	+	RSC30	RglTHA_CONTROL:enriched	5.98e-05	1	AGCGCGCG	RglTHA_CONTROL4_withCtrl_peak_3	26.6794
Chr1_A_fumigatus_Af293	Afu1g00510	157834	157840	8_RglT_common_MA0361.1-RDS1	11.9333	-	RDS1	common	0.000129	0.495	CGGCCGA	RglTHA_CONTROL4_withCtrl_peak_3	26.6794
Chr1_A_fumigatus_Af293	Afu1g00510	157834	157840	5_CONTROL_enriched_MA0361.1-RDS1	11.9333	-	RDS1	RglTHA_CONTROL:enriched	0.000129	0.494	CGGCCGA	RglTHA_CONTROL4_withCtrl_peak_3	26.6794
Chr1_A_fumigatus_Af293	Afu1g00510	157835	157841	8_RglT_common_MA0361.1-RDS1	11.9333	+	RDS1	common	0.000129	0.495	CGGCCGA	RglTHA_CONTROL4_withCtrl_peak_3	26.6794
Chr1_A_fumigatus_Af293	Afu1g00510	157835	157841	5_CONTROL_enriched_MA0361.1-RDS1	11.9333	+	RDS1	RglTHA_CONTROL:enriched	0.000129	0.494	CGGCCGA	RglTHA_CONTROL4_withCtrl_peak_3	26.6794
Chr1_A_fumigatus_Af293	Afu1g00510	158054	158060	3_10MMAA_enriched_CVSVMCG-MEME-1	9.54878	+	RDS1	RglTHA_10MMAA:enriched	0.000304	0.602	CAGGCCG	RglTHA_CONTROL4_withCtrl_peak_3	26.6794
Chr1_A_fumigatus_Af293	Afu1g00510	158136	158142	3_10MMAA_enriched_CVSVMCG-MEME-1	9	-	RDS1	RglTHA_10MMAA:enriched	0.000447	0.64	CCCACCG	RglTHA_CONTROL4_withCtrl_peak_3	26.6794
Chr1_A_fumigatus_Af293	Afu1g00510	158026	158046	2_CONTROL_enriched_CGVCVMVKSSCCGGNSSVVSM-MEME-1	8.08974	+	NHP10	RglTHA_CONTROL:enriched	0.000549	0.364	TGGCGCAAGGGCAGGTCGCCC	RglTHA_CONTROL4_withCtrl_peak_3	26.6794
Chr1_A_fumigatus_Af293	Afu1g00510	157835	157839	1_RglT_common_CSGSS-DREME-1	7.75758	+	IME1	common	0.00074	0.673	CGGCC	RglTHA_CONTROL4_withCtrl_peak_3	26.6794
Chr1_A_fumigatus_Af293	Afu1g00510	157836	157840	1_RglT_common_CSGSS-DREME-1	7.75758	-	IME1	common	0.00074	0.673	CGGCC	RglTHA_CONTROL4_withCtrl_peak_3	26.6794
Chr1_A_fumigatus_Af293	Afu1g00510	158056	158060	1_RglT_common_CSGSS-DREME-1	7.75758	-	IME1	common	0.00074	0.673	CGGCC	RglTHA_CONTROL4_withCtrl_peak_3	26.6794
Chr1_A_fumigatus_Af293	Afu1g00510	158058	158062	1_CONTROL_enriched_GGSSS-DREME-1	7.98485	-	IME1	RglTHA_CONTROL:enriched	0.00074	0.677	GGCGG	RglTHA_CONTROL4_withCtrl_peak_3	26.6794
Chr1_A_fumigatus_Af293	Afu1g00510	158150	158154	1_CONTROL_enriched_GGSSS-DREME-1	7.98485	+	IME1	RglTHA_CONTROL:enriched	0.00074	0.677	GGCGG	RglTHA_CONTROL4_withCtrl_peak_3	26.6794
Chr1_A_fumigatus_Af293	Afu1g00510	158149	158156	26_RglT_common_MA0410.1-UGA3	6.36667	+	UGA3	common	0.000845	0.877	AGGCGGGC	RglTHA_CONTROL4_withCtrl_peak_3	26.6794
Chr1_A_fumigatus_Af293	Afu1g00510	158149	158156	7_CONTROL_enriched_MA0410.1-UGA3	6.36667	+	UGA3	RglTHA_CONTROL:enriched	0.000845	0.883	AGGCGGGC	RglTHA_CONTROL4_withCtrl_peak_3	26.6794
Chr1_A_fumigatus_Af293	Afu1g00510	158105	158112	4_RglT_common_MA0375.1-RSC30	7.17778	+	RSC30	common	0.000899	1	AGCGGGCC	RglTHA_CONTROL4_withCtrl_peak_3	26.6794
Chr1_A_fumigatus_Af293	Afu1g00510	158105	158112	6_CONTROL_enriched_MA0375.1-RSC30	7.17778	+	RSC30	RglTHA_CONTROL:enriched	0.000899	1	AGCGGGCC	RglTHA_CONTROL4_withCtrl_peak_3	26.6794
Chr1_A_fumigatus_Af293	Afu1g00510	158027	158047	2_CONTROL_enriched_CGVCVMVKSSCCGGNSSVVSM-MEME-1	11.8462	+	NHP10	RglTHA_CONTROL:enriched	2.49e-05	0.237	GGCGCAAGGGCAGGTCGCCCT	RglTHA_10MMAA4_withCtrl_peak_1	12.2158
Chr1_A_fumigatus_Af293	Afu1g00510	158042	158060	2_RglT_common_CSVCCRRKCHRGGMNKBSG-MEME-1	10.7534	-	ASH1	common	5.9e-05	0.337	CGGCCTGCCTTAGAGGGCG	RglTHA_10MMAA4_withCtrl_peak_1	12.2158
Chr1_A_fumigatus_Af293	Afu1g00510	157936	157943	4_RglT_common_MA0375.1-RSC30	11.8444	+	RSC30	common	5.98e-05	1	AGCGCGCG	RglTHA_10MMAA4_withCtrl_peak_1	12.2158
Chr1_A_fumigatus_Af293	Afu1g00510	157936	157943	6_CONTROL_enriched_MA0375.1-RSC30	11.8444	+	RSC30	RglTHA_CONTROL:enriched	5.98e-05	1	AGCGCGCG	RglTHA_10MMAA4_withCtrl_peak_1	12.2158
Chr1_A_fumigatus_Af293	Afu1g00510	157834	157840	8_RglT_common_MA0361.1-RDS1	11.9333	-	RDS1	common	0.000129	0.495	CGGCCGA	RglTHA_10MMAA4_withCtrl_peak_1	12.2158
Chr1_A_fumigatus_Af293	Afu1g00510	157834	157840	5_CONTROL_enriched_MA0361.1-RDS1	11.9333	-	RDS1	RglTHA_CONTROL:enriched	0.000129	0.494	CGGCCGA	RglTHA_10MMAA4_withCtrl_peak_1	12.2158
Chr1_A_fumigatus_Af293	Afu1g00510	157835	157841	8_RglT_common_MA0361.1-RDS1	11.9333	+	RDS1	common	0.000129	0.495	CGGCCGA	RglTHA_10MMAA4_withCtrl_peak_1	12.2158
Chr1_A_fumigatus_Af293	Afu1g00510	157835	157841	5_CONTROL_enriched_MA0361.1-RDS1	11.9333	+	RDS1	RglTHA_CONTROL:enriched	0.000129	0.494	CGGCCGA	RglTHA_10MMAA4_withCtrl_peak_1	12.2158
Chr1_A_fumigatus_Af293	Afu1g00510	158054	158060	3_10MMAA_enriched_CVSVMCG-MEME-1	9.54878	+	RDS1	RglTHA_10MMAA:enriched	0.000304	0.602	CAGGCCG	RglTHA_10MMAA4_withCtrl_peak_1	12.2158
Chr1_A_fumigatus_Af293	Afu1g00510	158136	158142	3_10MMAA_enriched_CVSVMCG-MEME-1	9	-	RDS1	RglTHA_10MMAA:enriched	0.000447	0.64	CCCACCG	RglTHA_10MMAA4_withCtrl_peak_1	12.2158
Chr1_A_fumigatus_Af293	Afu1g00510	158026	158046	2_CONTROL_enriched_CGVCVMVKSSCCGGNSSVVSM-MEME-1	8.08974	+	NHP10	RglTHA_CONTROL:enriched	0.000549	0.364	TGGCGCAAGGGCAGGTCGCCC	RglTHA_10MMAA4_withCtrl_peak_1	12.2158
Chr1_A_fumigatus_Af293	Afu1g00510	157835	157839	1_RglT_common_CSGSS-DREME-1	7.75758	+	IME1	common	0.00074	0.673	CGGCC	RglTHA_10MMAA4_withCtrl_peak_1	12.2158
Chr1_A_fumigatus_Af293	Afu1g00510	157836	157840	1_RglT_common_CSGSS-DREME-1	7.75758	-	IME1	common	0.00074	0.673	CGGCC	RglTHA_10MMAA4_withCtrl_peak_1	12.2158
Chr1_A_fumigatus_Af293	Afu1g00510	158056	158060	1_RglT_common_CSGSS-DREME-1	7.75758	-	IME1	common	0.00074	0.673	CGGCC	RglTHA_10MMAA4_withCtrl_peak_1	12.2158
Chr1_A_fumigatus_Af293	Afu1g00510	158058	158062	1_CONTROL_enriched_GGSSS-DREME-1	7.98485	-	IME1	RglTHA_CONTROL:enriched	0.00074	0.677	GGCGG	RglTHA_10MMAA4_withCtrl_peak_1	12.2158
Chr1_A_fumigatus_Af293	Afu1g00510	158150	158154	1_CONTROL_enriched_GGSSS-DREME-1	7.98485	+	IME1	RglTHA_CONTROL:enriched	0.00074	0.677	GGCGG	RglTHA_10MMAA4_withCtrl_peak_1	12.2158
Chr1_A_fumigatus_Af293	Afu1g00510	158149	158156	26_RglT_common_MA0410.1-UGA3	6.36667	+	UGA3	common	0.000845	0.877	AGGCGGGC	RglTHA_10MMAA4_withCtrl_peak_1	12.2158
Chr1_A_fumigatus_Af293	Afu1g00510	158149	158156	7_CONTROL_enriched_MA0410.1-UGA3	6.36667	+	UGA3	RglTHA_CONTROL:enriched	0.000845	0.883	AGGCGGGC	RglTHA_10MMAA4_withCtrl_peak_1	12.2158
Chr1_A_fumigatus_Af293	Afu1g00510	158105	158112	4_RglT_common_MA0375.1-RSC30	7.17778	+	RSC30	common	0.000899	1	AGCGGGCC	RglTHA_10MMAA4_withCtrl_peak_1	12.2158
Chr1_A_fumigatus_Af293	Afu1g00510	158105	158112	6_CONTROL_enriched_MA0375.1-RSC30	7.17778	+	RSC30	RglTHA_CONTROL:enriched	0.000899	1	AGCGGGCC	RglTHA_10MMAA4_withCtrl_peak_1	12.2158
Chr1_A_fumigatus_Af293	Afu1g01100	397919	397939	2_CONTROL_enriched_CGVCVMVKSSCCGGNSSVVSM-MEME-1	15.641	-	NHP10	RglTHA_CONTROL:enriched	2.03e-07	0.0275	GGGCCCCGGGCCGGTCCCGCC	RglTHA_10MMAA4_withCtrl_peak_2	157.222
Chr1_A_fumigatus_Af293	Afu1g01100	397911	397931	2_CONTROL_enriched_CGVCVMVKSSCCGGNSSVVSM-MEME-1	15.5769	+	NHP10	RglTHA_CONTROL:enriched	2.24e-07	0.0275	CGGGGCATGGCGGGACCGGCC	RglTHA_10MMAA4_withCtrl_peak_2	157.222
Chr1_A_fumigatus_Af293	Afu1g01100	397904	397924	2_CONTROL_enriched_CGVCVMVKSSCCGGNSSVVSM-MEME-1	11.2051	-	NHP10	RglTHA_CONTROL:enriched	4.63e-05	0.281	CCCGCCATGCCCCGCCTTGCC	RglTHA_10MMAA4_withCtrl_peak_2	157.222
Chr1_A_fumigatus_Af293	Afu1g01100	398042	398060	2_RglT_common_CSVCCRRKCHRGGMNKBSG-MEME-1	10.9041	+	ASH1	common	5.06e-05	0.337	CCACCCAGCAGGAACGCTG	RglTHA_10MMAA4_withCtrl_peak_2	157.222
Chr1_A_fumigatus_Af293	Afu1g01100	397918	397925	26_RglT_common_MA0410.1-UGA3	12.5111	+	UGA3	common	5.58e-05	0.744	TGGCGGGA	RglTHA_10MMAA4_withCtrl_peak_2	157.222
Chr1_A_fumigatus_Af293	Afu1g01100	397918	397925	7_CONTROL_enriched_MA0410.1-UGA3	12.5111	+	UGA3	RglTHA_CONTROL:enriched	5.58e-05	0.749	TGGCGGGA	RglTHA_10MMAA4_withCtrl_peak_2	157.222
Chr1_A_fumigatus_Af293	Afu1g01100	397921	397941	2_CONTROL_enriched_CGVCVMVKSSCCGGNSSVVSM-MEME-1	10.8718	+	NHP10	RglTHA_CONTROL:enriched	6.28e-05	0.293	CGGGACCGGCCCGGGGCCCGT	RglTHA_10MMAA4_withCtrl_peak_2	157.222
Chr1_A_fumigatus_Af293	Afu1g01100	397909	397915	6_RglT_common_MA0399.1-SUT1	9.71053	+	SUT1	common	0.00017	0.773	GGCGGGG	RglTHA_10MMAA4_withCtrl_peak_2	157.222
Chr1_A_fumigatus_Af293	Afu1g01100	397909	397915	3_CONTROL_enriched_MA0399.1-SUT1	9.71053	+	SUT1	RglTHA_CONTROL:enriched	0.00017	0.777	GGCGGGG	RglTHA_10MMAA4_withCtrl_peak_2	157.222
Chr1_A_fumigatus_Af293	Afu1g01100	397909	397915	4_10MMAA_enriched_MA0399.1-SUT1	9.71053	+	SUT1	RglTHA_10MMAA:enriched	0.00017	0.783	GGCGGGG	RglTHA_10MMAA4_withCtrl_peak_2	157.222
Chr1_A_fumigatus_Af293	Afu1g01100	397924	397944	2_CONTROL_enriched_CGVCVMVKSSCCGGNSSVVSM-MEME-1	9.52564	-	NHP10	RglTHA_CONTROL:enriched	0.000194	0.323	CTCACGGGCCCCGGGCCGGTC	RglTHA_10MMAA4_withCtrl_peak_2	157.222
Chr1_A_fumigatus_Af293	Afu1g01100	397927	397947	2_CONTROL_enriched_CGVCVMVKSSCCGGNSSVVSM-MEME-1	9.32051	+	NHP10	RglTHA_CONTROL:enriched	0.000227	0.327	CGGCCCGGGGCCCGTGAGCTT	RglTHA_10MMAA4_withCtrl_peak_2	157.222
Chr1_A_fumigatus_Af293	Afu1g01100	397927	397933	3_10MMAA_enriched_CVSVMCG-MEME-1	9.70732	-	RDS1	RglTHA_10MMAA:enriched	0.000258	0.602	CGGGCCG	RglTHA_10MMAA4_withCtrl_peak_2	157.222
Chr1_A_fumigatus_Af293	Afu1g01100	397922	397942	2_CONTROL_enriched_CGVCVMVKSSCCGGNSSVVSM-MEME-1	8.66667	+	NHP10	RglTHA_CONTROL:enriched	0.000368	0.346	GGGACCGGCCCGGGGCCCGTG	RglTHA_10MMAA4_withCtrl_peak_2	157.222
Chr1_A_fumigatus_Af293	Afu1g01100	397903	397923	2_CONTROL_enriched_CGVCVMVKSSCCGGNSSVVSM-MEME-1	8.46154	-	NHP10	RglTHA_CONTROL:enriched	0.000425	0.346	CCGCCATGCCCCGCCTTGCCC	RglTHA_10MMAA4_withCtrl_peak_2	157.222
Chr1_A_fumigatus_Af293	Afu1g01100	397927	397933	8_RglT_common_MA0361.1-RDS1	9.07778	+	RDS1	common	0.000469	0.591	CGGCCCG	RglTHA_10MMAA4_withCtrl_peak_2	157.222
Chr1_A_fumigatus_Af293	Afu1g01100	397927	397933	5_CONTROL_enriched_MA0361.1-RDS1	9.07778	+	RDS1	RglTHA_CONTROL:enriched	0.000469	0.589	CGGCCCG	RglTHA_10MMAA4_withCtrl_peak_2	157.222
Chr1_A_fumigatus_Af293	Afu1g01100	397928	397935	4_RglT_common_MA0375.1-RSC30	8.44444	-	RSC30	common	0.000495	1	CCCGGGCC	RglTHA_10MMAA4_withCtrl_peak_2	157.222
Chr1_A_fumigatus_Af293	Afu1g01100	397928	397935	6_CONTROL_enriched_MA0375.1-RSC30	8.44444	-	RSC30	RglTHA_CONTROL:enriched	0.000495	1	CCCGGGCC	RglTHA_10MMAA4_withCtrl_peak_2	157.222
Chr1_A_fumigatus_Af293	Afu1g01100	397923	397941	2_RglT_common_CSVCCRRKCHRGGMNKBSG-MEME-1	8.09589	+	ASH1	common	0.000588	0.477	GGACCGGCCCGGGGCCCGT	RglTHA_10MMAA4_withCtrl_peak_2	157.222
Chr1_A_fumigatus_Af293	Afu1g01100	397776	397783	26_RglT_common_MA0410.1-UGA3	7.27778	+	UGA3	common	0.000684	0.848	TGGCGGAA	RglTHA_10MMAA4_withCtrl_peak_2	157.222
Chr1_A_fumigatus_Af293	Afu1g01100	397776	397783	7_CONTROL_enriched_MA0410.1-UGA3	7.27778	+	UGA3	RglTHA_CONTROL:enriched	0.000684	0.854	TGGCGGAA	RglTHA_10MMAA4_withCtrl_peak_2	157.222
Chr1_A_fumigatus_Af293	Afu1g01100	397800	397807	26_RglT_common_MA0410.1-UGA3	7.04444	+	UGA3	common	0.000723	0.861	TTGCGGCA	RglTHA_10MMAA4_withCtrl_peak_2	157.222
Chr1_A_fumigatus_Af293	Afu1g01100	397800	397807	7_CONTROL_enriched_MA0410.1-UGA3	7.04444	+	UGA3	RglTHA_CONTROL:enriched	0.000723	0.867	TTGCGGCA	RglTHA_10MMAA4_withCtrl_peak_2	157.222
Chr1_A_fumigatus_Af293	Afu1g01100	397927	397931	1_RglT_common_CSGSS-DREME-1	7.75758	+	IME1	common	0.00074	0.673	CGGCC	RglTHA_10MMAA4_withCtrl_peak_2	157.222
Chr1_A_fumigatus_Af293	Afu1g01100	397777	397781	1_CONTROL_enriched_GGSSS-DREME-1	7.98485	+	IME1	RglTHA_CONTROL:enriched	0.00074	0.677	GGCGG	RglTHA_10MMAA4_withCtrl_peak_2	157.222
Chr1_A_fumigatus_Af293	Afu1g01100	397909	397913	1_CONTROL_enriched_GGSSS-DREME-1	7.98485	+	IME1	RglTHA_CONTROL:enriched	0.00074	0.677	GGCGG	RglTHA_10MMAA4_withCtrl_peak_2	157.222
Chr1_A_fumigatus_Af293	Afu1g01100	397919	397923	1_CONTROL_enriched_GGSSS-DREME-1	7.98485	+	IME1	RglTHA_CONTROL:enriched	0.00074	0.677	GGCGG	RglTHA_10MMAA4_withCtrl_peak_2	157.222
Chr1_A_fumigatus_Af293	Afu1g01100	397927	397933	3_10MMAA_enriched_CVSVMCG-MEME-1	8.7561	+	RDS1	RglTHA_10MMAA:enriched	0.000807	0.74	CGGCCCG	RglTHA_10MMAA4_withCtrl_peak_2	157.222
Chr1_A_fumigatus_Af293	Afu1g01100	397908	397915	26_RglT_common_MA0410.1-UGA3	6.36667	+	UGA3	common	0.000845	0.877	AGGCGGGG	RglTHA_10MMAA4_withCtrl_peak_2	157.222
Chr1_A_fumigatus_Af293	Afu1g01100	397908	397915	7_CONTROL_enriched_MA0410.1-UGA3	6.36667	+	UGA3	RglTHA_CONTROL:enriched	0.000845	0.883	AGGCGGGG	RglTHA_10MMAA4_withCtrl_peak_2	157.222
Chr1_A_fumigatus_Af293	Afu1g01100	397902	397920	2_RglT_common_CSVCCRRKCHRGGMNKBSG-MEME-1	7.42466	+	ASH1	common	0.000948	0.491	CGGGCAAGGCGGGGCATGG	RglTHA_10MMAA4_withCtrl_peak_2	157.222
Chr1_A_fumigatus_Af293	Afu1g01100	397909	397916	4_RglT_common_MA0375.1-RSC30	7.05556	-	RSC30	common	0.000958	1	GCCCCGCC	RglTHA_10MMAA4_withCtrl_peak_2	157.222
Chr1_A_fumigatus_Af293	Afu1g01100	397909	397916	6_CONTROL_enriched_MA0375.1-RSC30	7.05556	-	RSC30	RglTHA_CONTROL:enriched	0.000958	1	GCCCCGCC	RglTHA_10MMAA4_withCtrl_peak_2	157.222
Chr1_A_fumigatus_Af293	Afu1g01100	397918	397936	2_RglT_common_CSVCCRRKCHRGGMNKBSG-MEME-1	7.38356	-	ASH1	common	0.000975	0.494	CCCCGGGCCGGTCCCGCCA	RglTHA_10MMAA4_withCtrl_peak_2	157.222
Chr1_A_fumigatus_Af293	Afu1g01100	397935	397942	4_RglT_common_MA0375.1-RSC30	6.94444	-	RSC30	common	0.000991	1	CACGGGCC	RglTHA_10MMAA4_withCtrl_peak_2	157.222
Chr1_A_fumigatus_Af293	Afu1g01100	397935	397942	6_CONTROL_enriched_MA0375.1-RSC30	6.94444	-	RSC30	RglTHA_CONTROL:enriched	0.000991	1	CACGGGCC	RglTHA_10MMAA4_withCtrl_peak_2	157.222
Chr1_A_fumigatus_Af293	Afu1g01100	397919	397939	2_CONTROL_enriched_CGVCVMVKSSCCGGNSSVVSM-MEME-1	15.641	-	NHP10	RglTHA_CONTROL:enriched	2.03e-07	0.0275	GGGCCCCGGGCCGGTCCCGCC	RglTHA_CONTROL4_withCtrl_peak_8	9.20808
Chr1_A_fumigatus_Af293	Afu1g01100	397911	397931	2_CONTROL_enriched_CGVCVMVKSSCCGGNSSVVSM-MEME-1	15.5769	+	NHP10	RglTHA_CONTROL:enriched	2.24e-07	0.0275	CGGGGCATGGCGGGACCGGCC	RglTHA_CONTROL4_withCtrl_peak_8	9.20808
Chr1_A_fumigatus_Af293	Afu1g01100	397904	397924	2_CONTROL_enriched_CGVCVMVKSSCCGGNSSVVSM-MEME-1	11.2051	-	NHP10	RglTHA_CONTROL:enriched	4.63e-05	0.281	CCCGCCATGCCCCGCCTTGCC	RglTHA_CONTROL4_withCtrl_peak_8	9.20808
Chr1_A_fumigatus_Af293	Afu1g01100	398042	398060	2_RglT_common_CSVCCRRKCHRGGMNKBSG-MEME-1	10.9041	+	ASH1	common	5.06e-05	0.337	CCACCCAGCAGGAACGCTG	RglTHA_CONTROL4_withCtrl_peak_8	9.20808
Chr1_A_fumigatus_Af293	Afu1g01100	397918	397925	26_RglT_common_MA0410.1-UGA3	12.5111	+	UGA3	common	5.58e-05	0.744	TGGCGGGA	RglTHA_CONTROL4_withCtrl_peak_8	9.20808
Chr1_A_fumigatus_Af293	Afu1g01100	397918	397925	7_CONTROL_enriched_MA0410.1-UGA3	12.5111	+	UGA3	RglTHA_CONTROL:enriched	5.58e-05	0.749	TGGCGGGA	RglTHA_CONTROL4_withCtrl_peak_8	9.20808
Chr1_A_fumigatus_Af293	Afu1g01100	397921	397941	2_CONTROL_enriched_CGVCVMVKSSCCGGNSSVVSM-MEME-1	10.8718	+	NHP10	RglTHA_CONTROL:enriched	6.28e-05	0.293	CGGGACCGGCCCGGGGCCCGT	RglTHA_CONTROL4_withCtrl_peak_8	9.20808
Chr1_A_fumigatus_Af293	Afu1g01100	397909	397915	6_RglT_common_MA0399.1-SUT1	9.71053	+	SUT1	common	0.00017	0.773	GGCGGGG	RglTHA_CONTROL4_withCtrl_peak_8	9.20808
Chr1_A_fumigatus_Af293	Afu1g01100	397909	397915	3_CONTROL_enriched_MA0399.1-SUT1	9.71053	+	SUT1	RglTHA_CONTROL:enriched	0.00017	0.777	GGCGGGG	RglTHA_CONTROL4_withCtrl_peak_8	9.20808
Chr1_A_fumigatus_Af293	Afu1g01100	397909	397915	4_10MMAA_enriched_MA0399.1-SUT1	9.71053	+	SUT1	RglTHA_10MMAA:enriched	0.00017	0.783	GGCGGGG	RglTHA_CONTROL4_withCtrl_peak_8	9.20808
Chr1_A_fumigatus_Af293	Afu1g01100	397924	397944	2_CONTROL_enriched_CGVCVMVKSSCCGGNSSVVSM-MEME-1	9.52564	-	NHP10	RglTHA_CONTROL:enriched	0.000194	0.323	CTCACGGGCCCCGGGCCGGTC	RglTHA_CONTROL4_withCtrl_peak_8	9.20808
Chr1_A_fumigatus_Af293	Afu1g01100	397927	397947	2_CONTROL_enriched_CGVCVMVKSSCCGGNSSVVSM-MEME-1	9.32051	+	NHP10	RglTHA_CONTROL:enriched	0.000227	0.327	CGGCCCGGGGCCCGTGAGCTT	RglTHA_CONTROL4_withCtrl_peak_8	9.20808
Chr1_A_fumigatus_Af293	Afu1g01100	397927	397933	3_10MMAA_enriched_CVSVMCG-MEME-1	9.70732	-	RDS1	RglTHA_10MMAA:enriched	0.000258	0.602	CGGGCCG	RglTHA_CONTROL4_withCtrl_peak_8	9.20808
Chr1_A_fumigatus_Af293	Afu1g01100	397922	397942	2_CONTROL_enriched_CGVCVMVKSSCCGGNSSVVSM-MEME-1	8.66667	+	NHP10	RglTHA_CONTROL:enriched	0.000368	0.346	GGGACCGGCCCGGGGCCCGTG	RglTHA_CONTROL4_withCtrl_peak_8	9.20808
Chr1_A_fumigatus_Af293	Afu1g01100	397903	397923	2_CONTROL_enriched_CGVCVMVKSSCCGGNSSVVSM-MEME-1	8.46154	-	NHP10	RglTHA_CONTROL:enriched	0.000425	0.346	CCGCCATGCCCCGCCTTGCCC	RglTHA_CONTROL4_withCtrl_peak_8	9.20808
Chr1_A_fumigatus_Af293	Afu1g01100	397927	397933	8_RglT_common_MA0361.1-RDS1	9.07778	+	RDS1	common	0.000469	0.591	CGGCCCG	RglTHA_CONTROL4_withCtrl_peak_8	9.20808
Chr1_A_fumigatus_Af293	Afu1g01100	397927	397933	5_CONTROL_enriched_MA0361.1-RDS1	9.07778	+	RDS1	RglTHA_CONTROL:enriched	0.000469	0.589	CGGCCCG	RglTHA_CONTROL4_withCtrl_peak_8	9.20808
Chr1_A_fumigatus_Af293	Afu1g01100	397928	397935	4_RglT_common_MA0375.1-RSC30	8.44444	-	RSC30	common	0.000495	1	CCCGGGCC	RglTHA_CONTROL4_withCtrl_peak_8	9.20808
Chr1_A_fumigatus_Af293	Afu1g01100	397928	397935	6_CONTROL_enriched_MA0375.1-RSC30	8.44444	-	RSC30	RglTHA_CONTROL:enriched	0.000495	1	CCCGGGCC	RglTHA_CONTROL4_withCtrl_peak_8	9.20808
Chr1_A_fumigatus_Af293	Afu1g01100	398198	398204	8_RglT_common_MA0361.1-RDS1	8.92222	-	RDS1	common	0.000562	0.591	CGGCCCA	RglTHA_CONTROL4_withCtrl_peak_8	9.20808
Chr1_A_fumigatus_Af293	Afu1g01100	398198	398204	5_CONTROL_enriched_MA0361.1-RDS1	8.92222	-	RDS1	RglTHA_CONTROL:enriched	0.000562	0.589	CGGCCCA	RglTHA_CONTROL4_withCtrl_peak_8	9.20808
Chr1_A_fumigatus_Af293	Afu1g01100	397923	397941	2_RglT_common_CSVCCRRKCHRGGMNKBSG-MEME-1	8.09589	+	ASH1	common	0.000588	0.477	GGACCGGCCCGGGGCCCGT	RglTHA_CONTROL4_withCtrl_peak_8	9.20808
Chr1_A_fumigatus_Af293	Afu1g01100	397776	397783	26_RglT_common_MA0410.1-UGA3	7.27778	+	UGA3	common	0.000684	0.848	TGGCGGAA	RglTHA_CONTROL4_withCtrl_peak_8	9.20808
Chr1_A_fumigatus_Af293	Afu1g01100	397776	397783	7_CONTROL_enriched_MA0410.1-UGA3	7.27778	+	UGA3	RglTHA_CONTROL:enriched	0.000684	0.854	TGGCGGAA	RglTHA_CONTROL4_withCtrl_peak_8	9.20808
Chr1_A_fumigatus_Af293	Afu1g01100	397800	397807	26_RglT_common_MA0410.1-UGA3	7.04444	+	UGA3	common	0.000723	0.861	TTGCGGCA	RglTHA_CONTROL4_withCtrl_peak_8	9.20808
Chr1_A_fumigatus_Af293	Afu1g01100	397800	397807	7_CONTROL_enriched_MA0410.1-UGA3	7.04444	+	UGA3	RglTHA_CONTROL:enriched	0.000723	0.867	TTGCGGCA	RglTHA_CONTROL4_withCtrl_peak_8	9.20808
Chr1_A_fumigatus_Af293	Afu1g01100	397927	397931	1_RglT_common_CSGSS-DREME-1	7.75758	+	IME1	common	0.00074	0.673	CGGCC	RglTHA_CONTROL4_withCtrl_peak_8	9.20808
Chr1_A_fumigatus_Af293	Afu1g01100	398200	398204	1_RglT_common_CSGSS-DREME-1	7.75758	-	IME1	common	0.00074	0.673	CGGCC	RglTHA_CONTROL4_withCtrl_peak_8	9.20808
Chr1_A_fumigatus_Af293	Afu1g01100	397777	397781	1_CONTROL_enriched_GGSSS-DREME-1	7.98485	+	IME1	RglTHA_CONTROL:enriched	0.00074	0.677	GGCGG	RglTHA_CONTROL4_withCtrl_peak_8	9.20808
Chr1_A_fumigatus_Af293	Afu1g01100	397909	397913	1_CONTROL_enriched_GGSSS-DREME-1	7.98485	+	IME1	RglTHA_CONTROL:enriched	0.00074	0.677	GGCGG	RglTHA_CONTROL4_withCtrl_peak_8	9.20808
Chr1_A_fumigatus_Af293	Afu1g01100	397919	397923	1_CONTROL_enriched_GGSSS-DREME-1	7.98485	+	IME1	RglTHA_CONTROL:enriched	0.00074	0.677	GGCGG	RglTHA_CONTROL4_withCtrl_peak_8	9.20808
Chr1_A_fumigatus_Af293	Afu1g01100	397927	397933	3_10MMAA_enriched_CVSVMCG-MEME-1	8.7561	+	RDS1	RglTHA_10MMAA:enriched	0.000807	0.74	CGGCCCG	RglTHA_CONTROL4_withCtrl_peak_8	9.20808
Chr1_A_fumigatus_Af293	Afu1g01100	397908	397915	26_RglT_common_MA0410.1-UGA3	6.36667	+	UGA3	common	0.000845	0.877	AGGCGGGG	RglTHA_CONTROL4_withCtrl_peak_8	9.20808
Chr1_A_fumigatus_Af293	Afu1g01100	397908	397915	7_CONTROL_enriched_MA0410.1-UGA3	6.36667	+	UGA3	RglTHA_CONTROL:enriched	0.000845	0.883	AGGCGGGG	RglTHA_CONTROL4_withCtrl_peak_8	9.20808
Chr1_A_fumigatus_Af293	Afu1g01100	397902	397920	2_RglT_common_CSVCCRRKCHRGGMNKBSG-MEME-1	7.42466	+	ASH1	common	0.000948	0.491	CGGGCAAGGCGGGGCATGG	RglTHA_CONTROL4_withCtrl_peak_8	9.20808
Chr1_A_fumigatus_Af293	Afu1g01100	397909	397916	4_RglT_common_MA0375.1-RSC30	7.05556	-	RSC30	common	0.000958	1	GCCCCGCC	RglTHA_CONTROL4_withCtrl_peak_8	9.20808
Chr1_A_fumigatus_Af293	Afu1g01100	397909	397916	6_CONTROL_enriched_MA0375.1-RSC30	7.05556	-	RSC30	RglTHA_CONTROL:enriched	0.000958	1	GCCCCGCC	RglTHA_CONTROL4_withCtrl_peak_8	9.20808
Chr1_A_fumigatus_Af293	Afu1g01100	397918	397936	2_RglT_common_CSVCCRRKCHRGGMNKBSG-MEME-1	7.38356	-	ASH1	common	0.000975	0.494	CCCCGGGCCGGTCCCGCCA	RglTHA_CONTROL4_withCtrl_peak_8	9.20808
Chr1_A_fumigatus_Af293	Afu1g01100	397935	397942	4_RglT_common_MA0375.1-RSC30	6.94444	-	RSC30	common	0.000991	1	CACGGGCC	RglTHA_CONTROL4_withCtrl_peak_8	9.20808
Chr1_A_fumigatus_Af293	Afu1g01100	397935	397942	6_CONTROL_enriched_MA0375.1-RSC30	6.94444	-	RSC30	RglTHA_CONTROL:enriched	0.000991	1	CACGGGCC	RglTHA_CONTROL4_withCtrl_peak_8	9.20808
Chr1_A_fumigatus_Af293	Afu1g01690	523256	523274	2_RglT_common_CSVCCRRKCHRGGMNKBSG-MEME-1	9.93151	+	ASH1	common	0.000129	0.395	CCCACAATCCGTGACTCAC	RglTHA_10MMAA4_withCtrl_peak_3	76.2499
Chr1_A_fumigatus_Af293	Afu1g01690	523253	523259	8_RglT_common_MA0361.1-RDS1	8.92222	+	RDS1	common	0.000562	0.591	CGGCCCA	RglTHA_10MMAA4_withCtrl_peak_3	76.2499
Chr1_A_fumigatus_Af293	Afu1g01690	523394	523400	8_RglT_common_MA0361.1-RDS1	8.92222	+	RDS1	common	0.000562	0.591	CGGCCCA	RglTHA_10MMAA4_withCtrl_peak_3	76.2499
Chr1_A_fumigatus_Af293	Afu1g01690	523253	523259	5_CONTROL_enriched_MA0361.1-RDS1	8.92222	+	RDS1	RglTHA_CONTROL:enriched	0.000562	0.589	CGGCCCA	RglTHA_10MMAA4_withCtrl_peak_3	76.2499
Chr1_A_fumigatus_Af293	Afu1g01690	523394	523400	5_CONTROL_enriched_MA0361.1-RDS1	8.92222	+	RDS1	RglTHA_CONTROL:enriched	0.000562	0.589	CGGCCCA	RglTHA_10MMAA4_withCtrl_peak_3	76.2499
Chr1_A_fumigatus_Af293	Afu1g01690	523250	523268	2_RglT_common_CSVCCRRKCHRGGMNKBSG-MEME-1	7.86301	-	ASH1	common	0.000697	0.477	CACGGATTGTGGGCCGCGT	RglTHA_10MMAA4_withCtrl_peak_3	76.2499
Chr1_A_fumigatus_Af293	Afu1g01690	523428	523434	3_10MMAA_enriched_CVSVMCG-MEME-1	8.82927	-	RDS1	RglTHA_10MMAA:enriched	0.000715	0.74	CCGTCCG	RglTHA_10MMAA4_withCtrl_peak_3	76.2499
Chr1_A_fumigatus_Af293	Afu1g01690	523253	523257	1_RglT_common_CSGSS-DREME-1	7.75758	+	IME1	common	0.00074	0.673	CGGCC	RglTHA_10MMAA4_withCtrl_peak_3	76.2499
Chr1_A_fumigatus_Af293	Afu1g01690	523394	523398	1_RglT_common_CSGSS-DREME-1	7.75758	+	IME1	common	0.00074	0.673	CGGCC	RglTHA_10MMAA4_withCtrl_peak_3	76.2499
Chr1_A_fumigatus_Af293	Afu1g01690	523407	523411	1_RglT_common_CSGSS-DREME-1	7.75758	-	IME1	common	0.00074	0.673	CGGCC	RglTHA_10MMAA4_withCtrl_peak_3	76.2499
Chr1_A_fumigatus_Af293	Afu1g01690	523359	523363	1_CONTROL_enriched_GGSSS-DREME-1	7.98485	-	IME1	RglTHA_CONTROL:enriched	0.00074	0.677	GGCGG	RglTHA_10MMAA4_withCtrl_peak_3	76.2499
Chr1_A_fumigatus_Af293	Afu1g01690	523427	523431	1_10MMAA_enriched_BCCGA-DREME-1	8.75	-	DREME-2	RglTHA_10MMAA:enriched	0.000918	0.729	TCCGA	RglTHA_10MMAA4_withCtrl_peak_3	76.2499
Chr1_A_fumigatus_Af293	Afu1g01720	532521	532528	26_RglT_common_MA0410.1-UGA3	8.4	+	UGA3	common	0.000418	0.834	TAGCGGGA	RglTHA_CONTROL4_withCtrl_peak_13	46.1895
Chr1_A_fumigatus_Af293	Afu1g01720	532521	532528	7_CONTROL_enriched_MA0410.1-UGA3	8.4	+	UGA3	RglTHA_CONTROL:enriched	0.000418	0.839	TAGCGGGA	RglTHA_CONTROL4_withCtrl_peak_13	46.1895
Chr1_A_fumigatus_Af293	Afu1g01720	532215	532221	6_RglT_common_MA0399.1-SUT1	7.80263	-	SUT1	common	0.000797	0.773	CACGGAG	RglTHA_CONTROL4_withCtrl_peak_13	46.1895
Chr1_A_fumigatus_Af293	Afu1g01720	532215	532221	3_CONTROL_enriched_MA0399.1-SUT1	7.80263	-	SUT1	RglTHA_CONTROL:enriched	0.000797	0.777	CACGGAG	RglTHA_CONTROL4_withCtrl_peak_13	46.1895
Chr1_A_fumigatus_Af293	Afu1g01720	532215	532221	4_10MMAA_enriched_MA0399.1-SUT1	7.80263	-	SUT1	RglTHA_10MMAA:enriched	0.000797	0.783	CACGGAG	RglTHA_CONTROL4_withCtrl_peak_13	46.1895
Chr1_A_fumigatus_Af293	Afu1g01720	532232	532250	2_RglT_common_CSVCCRRKCHRGGMNKBSG-MEME-1	7.63014	+	ASH1	common	0.000822	0.477	CAGCCATGGAAGGCGACCG	RglTHA_CONTROL4_withCtrl_peak_13	46.1895
Chr1_A_fumigatus_Af293	Afu1g01720	532521	532528	26_RglT_common_MA0410.1-UGA3	8.4	+	UGA3	common	0.000418	0.834	TAGCGGGA	RglTHA_10MMAA4_withCtrl_peak_4	14.9167
Chr1_A_fumigatus_Af293	Afu1g01720	532521	532528	7_CONTROL_enriched_MA0410.1-UGA3	8.4	+	UGA3	RglTHA_CONTROL:enriched	0.000418	0.839	TAGCGGGA	RglTHA_10MMAA4_withCtrl_peak_4	14.9167
Chr1_A_fumigatus_Af293	Afu1g01720	532215	532221	6_RglT_common_MA0399.1-SUT1	7.80263	-	SUT1	common	0.000797	0.773	CACGGAG	RglTHA_10MMAA4_withCtrl_peak_4	14.9167
Chr1_A_fumigatus_Af293	Afu1g01720	532215	532221	3_CONTROL_enriched_MA0399.1-SUT1	7.80263	-	SUT1	RglTHA_CONTROL:enriched	0.000797	0.777	CACGGAG	RglTHA_10MMAA4_withCtrl_peak_4	14.9167
Chr1_A_fumigatus_Af293	Afu1g01720	532215	532221	4_10MMAA_enriched_MA0399.1-SUT1	7.80263	-	SUT1	RglTHA_10MMAA:enriched	0.000797	0.783	CACGGAG	RglTHA_10MMAA4_withCtrl_peak_4	14.9167
Chr1_A_fumigatus_Af293	Afu1g01720	532232	532250	2_RglT_common_CSVCCRRKCHRGGMNKBSG-MEME-1	7.63014	+	ASH1	common	0.000822	0.477	CAGCCATGGAAGGCGACCG	RglTHA_10MMAA4_withCtrl_peak_4	14.9167
Chr1_A_fumigatus_Af293	Afu1g02080	614282	614302	2_CONTROL_enriched_CGVCVMVKSSCCGGNSSVVSM-MEME-1	9.83333	+	NHP10	RglTHA_CONTROL:enriched	0.000152	0.307	CACGGAGTGGCCAACTCTCCA	RglTHA_10MMAA4_withCtrl_peak_8	127.581
Chr1_A_fumigatus_Af293	Afu1g02080	614080	614098	2_RglT_common_CSVCCRRKCHRGGMNKBSG-MEME-1	8.27397	-	ASH1	common	0.000514	0.463	CACAGAAGCGAGGCTGTCC	RglTHA_10MMAA4_withCtrl_peak_8	127.581
Chr1_A_fumigatus_Af293	Afu1g02080	614028	614034	3_10MMAA_enriched_CVSVMCG-MEME-1	8.82927	+	RDS1	RglTHA_10MMAA:enriched	0.000715	0.74	CCGTCCG	RglTHA_10MMAA4_withCtrl_peak_8	127.581
Chr1_A_fumigatus_Af293	Afu1g02080	614282	614288	6_RglT_common_MA0399.1-SUT1	7.80263	+	SUT1	common	0.000797	0.773	CACGGAG	RglTHA_10MMAA4_withCtrl_peak_8	127.581
Chr1_A_fumigatus_Af293	Afu1g02080	614282	614288	3_CONTROL_enriched_MA0399.1-SUT1	7.80263	+	SUT1	RglTHA_CONTROL:enriched	0.000797	0.777	CACGGAG	RglTHA_10MMAA4_withCtrl_peak_8	127.581
Chr1_A_fumigatus_Af293	Afu1g02080	614282	614288	4_10MMAA_enriched_MA0399.1-SUT1	7.80263	+	SUT1	RglTHA_10MMAA:enriched	0.000797	0.783	CACGGAG	RglTHA_10MMAA4_withCtrl_peak_8	127.581
Chr1_A_fumigatus_Af293	Afu1g02080	614031	614035	1_10MMAA_enriched_BCCGA-DREME-1	8.75	+	DREME-2	RglTHA_10MMAA:enriched	0.000918	0.729	TCCGA	RglTHA_10MMAA4_withCtrl_peak_8	127.581
Chr1_A_fumigatus_Af293	Afu1g02080	614303	614307	1_10MMAA_enriched_BCCGA-DREME-1	8.75	-	DREME-2	RglTHA_10MMAA:enriched	0.000918	0.729	TCCGA	RglTHA_10MMAA4_withCtrl_peak_8	127.581
Chr1_A_fumigatus_Af293	Afu1g02080	614490	614494	1_10MMAA_enriched_BCCGA-DREME-1	8.75	-	DREME-2	RglTHA_10MMAA:enriched	0.000918	0.729	TCCGA	RglTHA_10MMAA4_withCtrl_peak_8	127.581
Chr1_A_fumigatus_Af293	Afu1g02080	614026	614032	6_RglT_common_MA0399.1-SUT1	7.61842	-	SUT1	common	0.000982	0.773	GACGGGG	RglTHA_10MMAA4_withCtrl_peak_8	127.581
Chr1_A_fumigatus_Af293	Afu1g02080	614026	614032	3_CONTROL_enriched_MA0399.1-SUT1	7.61842	-	SUT1	RglTHA_CONTROL:enriched	0.000982	0.777	GACGGGG	RglTHA_10MMAA4_withCtrl_peak_8	127.581
Chr1_A_fumigatus_Af293	Afu1g02080	614026	614032	4_10MMAA_enriched_MA0399.1-SUT1	7.61842	-	SUT1	RglTHA_10MMAA:enriched	0.000982	0.783	GACGGGG	RglTHA_10MMAA4_withCtrl_peak_8	127.581
Chr1_A_fumigatus_Af293	Afu1g02190	650624	650631	26_RglT_common_MA0410.1-UGA3	12.5111	+	UGA3	common	5.58e-05	0.744	CGGCGGCA	RglTHA_CONTROL4_withCtrl_peak_18	64.7583
Chr1_A_fumigatus_Af293	Afu1g02200	650624	650631	26_RglT_common_MA0410.1-UGA3	12.5111	+	UGA3	common	5.58e-05	0.744	CGGCGGCA	RglTHA_CONTROL4_withCtrl_peak_18	64.7583
Chr1_A_fumigatus_Af293	Afu1g02190	650624	650631	7_CONTROL_enriched_MA0410.1-UGA3	12.5111	+	UGA3	RglTHA_CONTROL:enriched	5.58e-05	0.749	CGGCGGCA	RglTHA_CONTROL4_withCtrl_peak_18	64.7583
Chr1_A_fumigatus_Af293	Afu1g02200	650624	650631	7_CONTROL_enriched_MA0410.1-UGA3	12.5111	+	UGA3	RglTHA_CONTROL:enriched	5.58e-05	0.749	CGGCGGCA	RglTHA_CONTROL4_withCtrl_peak_18	64.7583
Chr1_A_fumigatus_Af293	Afu1g02190	650448	650466	2_RglT_common_CSVCCRRKCHRGGMNKBSG-MEME-1	8.53425	-	ASH1	common	0.000421	0.449	GCACGAATCAGCAATGCGC	RglTHA_CONTROL4_withCtrl_peak_18	64.7583
Chr1_A_fumigatus_Af293	Afu1g02200	650448	650466	2_RglT_common_CSVCCRRKCHRGGMNKBSG-MEME-1	8.53425	-	ASH1	common	0.000421	0.449	GCACGAATCAGCAATGCGC	RglTHA_CONTROL4_withCtrl_peak_18	64.7583
Chr1_A_fumigatus_Af293	Afu1g02190	650622	650628	6_RglT_common_MA0399.1-SUT1	8.27632	-	SUT1	common	0.000484	0.773	CGCCGAG	RglTHA_CONTROL4_withCtrl_peak_18	64.7583
Chr1_A_fumigatus_Af293	Afu1g02200	650622	650628	6_RglT_common_MA0399.1-SUT1	8.27632	-	SUT1	common	0.000484	0.773	CGCCGAG	RglTHA_CONTROL4_withCtrl_peak_18	64.7583
Chr1_A_fumigatus_Af293	Afu1g02190	650622	650628	3_CONTROL_enriched_MA0399.1-SUT1	8.27632	-	SUT1	RglTHA_CONTROL:enriched	0.000484	0.777	CGCCGAG	RglTHA_CONTROL4_withCtrl_peak_18	64.7583
Chr1_A_fumigatus_Af293	Afu1g02200	650622	650628	3_CONTROL_enriched_MA0399.1-SUT1	8.27632	-	SUT1	RglTHA_CONTROL:enriched	0.000484	0.777	CGCCGAG	RglTHA_CONTROL4_withCtrl_peak_18	64.7583
Chr1_A_fumigatus_Af293	Afu1g02190	650622	650628	4_10MMAA_enriched_MA0399.1-SUT1	8.27632	-	SUT1	RglTHA_10MMAA:enriched	0.000484	0.783	CGCCGAG	RglTHA_CONTROL4_withCtrl_peak_18	64.7583
Chr1_A_fumigatus_Af293	Afu1g02200	650622	650628	4_10MMAA_enriched_MA0399.1-SUT1	8.27632	-	SUT1	RglTHA_10MMAA:enriched	0.000484	0.783	CGCCGAG	RglTHA_CONTROL4_withCtrl_peak_18	64.7583
Chr1_A_fumigatus_Af293	Afu1g02190	650623	650629	8_RglT_common_MA0361.1-RDS1	8.92222	-	RDS1	common	0.000562	0.591	CCGCCGA	RglTHA_CONTROL4_withCtrl_peak_18	64.7583
Chr1_A_fumigatus_Af293	Afu1g02200	650623	650629	8_RglT_common_MA0361.1-RDS1	8.92222	-	RDS1	common	0.000562	0.591	CCGCCGA	RglTHA_CONTROL4_withCtrl_peak_18	64.7583
Chr1_A_fumigatus_Af293	Afu1g02190	650623	650629	5_CONTROL_enriched_MA0361.1-RDS1	8.92222	-	RDS1	RglTHA_CONTROL:enriched	0.000562	0.589	CCGCCGA	RglTHA_CONTROL4_withCtrl_peak_18	64.7583
Chr1_A_fumigatus_Af293	Afu1g02200	650623	650629	5_CONTROL_enriched_MA0361.1-RDS1	8.92222	-	RDS1	RglTHA_CONTROL:enriched	0.000562	0.589	CCGCCGA	RglTHA_CONTROL4_withCtrl_peak_18	64.7583
Chr1_A_fumigatus_Af293	Afu1g02190	650625	650629	1_CONTROL_enriched_GGSSS-DREME-1	7.98485	+	IME1	RglTHA_CONTROL:enriched	0.00074	0.677	GGCGG	RglTHA_CONTROL4_withCtrl_peak_18	64.7583
Chr1_A_fumigatus_Af293	Afu1g02200	650625	650629	1_CONTROL_enriched_GGSSS-DREME-1	7.98485	+	IME1	RglTHA_CONTROL:enriched	0.00074	0.677	GGCGG	RglTHA_CONTROL4_withCtrl_peak_18	64.7583
Chr1_A_fumigatus_Af293	Afu1g02190	650624	650630	8_RglT_common_MA0361.1-RDS1	7.85556	+	RDS1	common	0.000788	0.591	CGGCGGC	RglTHA_CONTROL4_withCtrl_peak_18	64.7583
Chr1_A_fumigatus_Af293	Afu1g02200	650624	650630	8_RglT_common_MA0361.1-RDS1	7.85556	+	RDS1	common	0.000788	0.591	CGGCGGC	RglTHA_CONTROL4_withCtrl_peak_18	64.7583
Chr1_A_fumigatus_Af293	Afu1g02190	650624	650630	5_CONTROL_enriched_MA0361.1-RDS1	7.85556	+	RDS1	RglTHA_CONTROL:enriched	0.000788	0.589	CGGCGGC	RglTHA_CONTROL4_withCtrl_peak_18	64.7583
Chr1_A_fumigatus_Af293	Afu1g02200	650624	650630	5_CONTROL_enriched_MA0361.1-RDS1	7.85556	+	RDS1	RglTHA_CONTROL:enriched	0.000788	0.589	CGGCGGC	RglTHA_CONTROL4_withCtrl_peak_18	64.7583
Chr1_A_fumigatus_Af293	Afu1g02190	650432	650452	2_CONTROL_enriched_CGVCVMVKSSCCGGNSSVVSM-MEME-1	7.32051	+	NHP10	RglTHA_CONTROL:enriched	0.000906	0.39	AGCGGACTCCCCACCTGCGCA	RglTHA_CONTROL4_withCtrl_peak_18	64.7583
Chr1_A_fumigatus_Af293	Afu1g02200	650432	650452	2_CONTROL_enriched_CGVCVMVKSSCCGGNSSVVSM-MEME-1	7.32051	+	NHP10	RglTHA_CONTROL:enriched	0.000906	0.39	AGCGGACTCCCCACCTGCGCA	RglTHA_CONTROL4_withCtrl_peak_18	64.7583
Chr1_A_fumigatus_Af293	Afu1g02190	650790	650794	1_10MMAA_enriched_BCCGA-DREME-1	8.75	+	DREME-2	RglTHA_10MMAA:enriched	0.000918	0.729	TCCGA	RglTHA_CONTROL4_withCtrl_peak_18	64.7583
Chr1_A_fumigatus_Af293	Afu1g02200	650790	650794	1_10MMAA_enriched_BCCGA-DREME-1	8.75	+	DREME-2	RglTHA_10MMAA:enriched	0.000918	0.729	TCCGA	RglTHA_CONTROL4_withCtrl_peak_18	64.7583
Chr1_A_fumigatus_Af293	Afu1g02870	825964	825970	3_10MMAA_enriched_CVSVMCG-MEME-1	9.04878	-	RDS1	RglTHA_10MMAA:enriched	0.000401	0.64	CCGAACG	RglTHA_CONTROL4_withCtrl_peak_25	121.682
Chr1_A_fumigatus_Af293	Afu1g02870	825929	825935	8_RglT_common_MA0361.1-RDS1	8.92222	+	RDS1	common	0.000562	0.591	CGGCCCA	RglTHA_CONTROL4_withCtrl_peak_25	121.682
Chr1_A_fumigatus_Af293	Afu1g02870	825929	825935	5_CONTROL_enriched_MA0361.1-RDS1	8.92222	+	RDS1	RglTHA_CONTROL:enriched	0.000562	0.589	CGGCCCA	RglTHA_CONTROL4_withCtrl_peak_25	121.682
Chr1_A_fumigatus_Af293	Afu1g02870	825899	825905	6_RglT_common_MA0399.1-SUT1	7.97368	+	SUT1	common	0.000612	0.773	CACCGGG	RglTHA_CONTROL4_withCtrl_peak_25	121.682
Chr1_A_fumigatus_Af293	Afu1g02870	825899	825905	3_CONTROL_enriched_MA0399.1-SUT1	7.97368	+	SUT1	RglTHA_CONTROL:enriched	0.000612	0.777	CACCGGG	RglTHA_CONTROL4_withCtrl_peak_25	121.682
Chr1_A_fumigatus_Af293	Afu1g02870	825899	825905	4_10MMAA_enriched_MA0399.1-SUT1	7.97368	+	SUT1	RglTHA_10MMAA:enriched	0.000612	0.783	CACCGGG	RglTHA_CONTROL4_withCtrl_peak_25	121.682
Chr1_A_fumigatus_Af293	Afu1g02870	825929	825933	1_RglT_common_CSGSS-DREME-1	7.75758	+	IME1	common	0.00074	0.673	CGGCC	RglTHA_CONTROL4_withCtrl_peak_25	121.682
Chr1_A_fumigatus_Af293	Afu1g02870	825828	825832	1_CONTROL_enriched_GGSSS-DREME-1	7.98485	+	IME1	RglTHA_CONTROL:enriched	0.00074	0.677	GGCGG	RglTHA_CONTROL4_withCtrl_peak_25	121.682
Chr1_A_fumigatus_Af293	Afu1g02870	825955	825973	2_RglT_common_CSVCCRRKCHRGGMNKBSG-MEME-1	7.57534	-	ASH1	common	0.000854	0.481	GGCCCGAACGTGGAGGTTG	RglTHA_CONTROL4_withCtrl_peak_25	121.682
Chr1_A_fumigatus_Af293	Afu1g02870	825964	825970	3_10MMAA_enriched_CVSVMCG-MEME-1	9.04878	-	RDS1	RglTHA_10MMAA:enriched	0.000401	0.64	CCGAACG	RglTHA_10MMAA4_withCtrl_peak_12	73.4378
Chr1_A_fumigatus_Af293	Afu1g02870	825929	825935	8_RglT_common_MA0361.1-RDS1	8.92222	+	RDS1	common	0.000562	0.591	CGGCCCA	RglTHA_10MMAA4_withCtrl_peak_12	73.4378
Chr1_A_fumigatus_Af293	Afu1g02870	825929	825935	5_CONTROL_enriched_MA0361.1-RDS1	8.92222	+	RDS1	RglTHA_CONTROL:enriched	0.000562	0.589	CGGCCCA	RglTHA_10MMAA4_withCtrl_peak_12	73.4378
Chr1_A_fumigatus_Af293	Afu1g02870	825899	825905	6_RglT_common_MA0399.1-SUT1	7.97368	+	SUT1	common	0.000612	0.773	CACCGGG	RglTHA_10MMAA4_withCtrl_peak_12	73.4378
Chr1_A_fumigatus_Af293	Afu1g02870	825899	825905	3_CONTROL_enriched_MA0399.1-SUT1	7.97368	+	SUT1	RglTHA_CONTROL:enriched	0.000612	0.777	CACCGGG	RglTHA_10MMAA4_withCtrl_peak_12	73.4378
Chr1_A_fumigatus_Af293	Afu1g02870	825899	825905	4_10MMAA_enriched_MA0399.1-SUT1	7.97368	+	SUT1	RglTHA_10MMAA:enriched	0.000612	0.783	CACCGGG	RglTHA_10MMAA4_withCtrl_peak_12	73.4378
Chr1_A_fumigatus_Af293	Afu1g02870	825929	825933	1_RglT_common_CSGSS-DREME-1	7.75758	+	IME1	common	0.00074	0.673	CGGCC	RglTHA_10MMAA4_withCtrl_peak_12	73.4378
Chr1_A_fumigatus_Af293	Afu1g02870	825828	825832	1_CONTROL_enriched_GGSSS-DREME-1	7.98485	+	IME1	RglTHA_CONTROL:enriched	0.00074	0.677	GGCGG	RglTHA_10MMAA4_withCtrl_peak_12	73.4378
Chr1_A_fumigatus_Af293	Afu1g02870	825955	825973	2_RglT_common_CSVCCRRKCHRGGMNKBSG-MEME-1	7.57534	-	ASH1	common	0.000854	0.481	GGCCCGAACGTGGAGGTTG	RglTHA_10MMAA4_withCtrl_peak_12	73.4378
Chr1_A_fumigatus_Af293	Afu1g02870	826888	826908	2_CONTROL_enriched_CGVCVMVKSSCCGGNSSVVSM-MEME-1	8.84615	-	NHP10	RglTHA_CONTROL:enriched	0.000323	0.346	GCCAGCCTGCCAGGTCAGCAC	RglTHA_10MMAA4_withCtrl_peak_13	174.77
Chr1_A_fumigatus_Af293	Afu1g02870	826668	826688	2_CONTROL_enriched_CGVCVMVKSSCCGGNSSVVSM-MEME-1	8.69231	+	NHP10	RglTHA_CONTROL:enriched	0.000361	0.346	GTCGCCGACACCAATCCGCCC	RglTHA_10MMAA4_withCtrl_peak_13	174.77
Chr1_A_fumigatus_Af293	Afu1g02870	826621	826641	2_CONTROL_enriched_CGVCVMVKSSCCGGNSSVVSM-MEME-1	8.60256	-	NHP10	RglTHA_CONTROL:enriched	0.000385	0.346	GGGCAAGTCACCAAGTCCCCG	RglTHA_10MMAA4_withCtrl_peak_13	174.77
Chr1_A_fumigatus_Af293	Afu1g02870	826698	826704	6_RglT_common_MA0399.1-SUT1	7.96053	+	SUT1	common	0.000659	0.773	CGCCGGA	RglTHA_10MMAA4_withCtrl_peak_13	174.77
Chr1_A_fumigatus_Af293	Afu1g02870	826731	826737	6_RglT_common_MA0399.1-SUT1	7.96053	+	SUT1	common	0.000659	0.773	CGCCGGA	RglTHA_10MMAA4_withCtrl_peak_13	174.77
Chr1_A_fumigatus_Af293	Afu1g02870	826698	826704	3_CONTROL_enriched_MA0399.1-SUT1	7.96053	+	SUT1	RglTHA_CONTROL:enriched	0.000659	0.777	CGCCGGA	RglTHA_10MMAA4_withCtrl_peak_13	174.77
Chr1_A_fumigatus_Af293	Afu1g02870	826731	826737	3_CONTROL_enriched_MA0399.1-SUT1	7.96053	+	SUT1	RglTHA_CONTROL:enriched	0.000659	0.777	CGCCGGA	RglTHA_10MMAA4_withCtrl_peak_13	174.77
Chr1_A_fumigatus_Af293	Afu1g02870	826698	826704	4_10MMAA_enriched_MA0399.1-SUT1	7.96053	+	SUT1	RglTHA_10MMAA:enriched	0.000659	0.783	CGCCGGA	RglTHA_10MMAA4_withCtrl_peak_13	174.77
Chr1_A_fumigatus_Af293	Afu1g02870	826731	826737	4_10MMAA_enriched_MA0399.1-SUT1	7.96053	+	SUT1	RglTHA_10MMAA:enriched	0.000659	0.783	CGCCGGA	RglTHA_10MMAA4_withCtrl_peak_13	174.77
Chr1_A_fumigatus_Af293	Afu1g02870	826711	826718	26_RglT_common_MA0410.1-UGA3	7.27778	-	UGA3	common	0.000684	0.848	TGGCGGAA	RglTHA_10MMAA4_withCtrl_peak_13	174.77
Chr1_A_fumigatus_Af293	Afu1g02870	826711	826718	7_CONTROL_enriched_MA0410.1-UGA3	7.27778	-	UGA3	RglTHA_CONTROL:enriched	0.000684	0.854	TGGCGGAA	RglTHA_10MMAA4_withCtrl_peak_13	174.77
Chr1_A_fumigatus_Af293	Afu1g02870	826683	826687	1_CONTROL_enriched_GGSSS-DREME-1	7.98485	-	IME1	RglTHA_CONTROL:enriched	0.00074	0.677	GGCGG	RglTHA_10MMAA4_withCtrl_peak_13	174.77
Chr1_A_fumigatus_Af293	Afu1g02870	826713	826717	1_CONTROL_enriched_GGSSS-DREME-1	7.98485	-	IME1	RglTHA_CONTROL:enriched	0.00074	0.677	GGCGG	RglTHA_10MMAA4_withCtrl_peak_13	174.77
Chr1_A_fumigatus_Af293	Afu1g02870	826723	826743	2_CONTROL_enriched_CGVCVMVKSSCCGGNSSVVSM-MEME-1	7.61538	+	NHP10	RglTHA_CONTROL:enriched	0.000751	0.377	CGCCTCGACGCCGGATACGAC	RglTHA_10MMAA4_withCtrl_peak_13	174.77
Chr1_A_fumigatus_Af293	Afu1g02870	826757	826761	1_10MMAA_enriched_BCCGA-DREME-1	8.75	+	DREME-2	RglTHA_10MMAA:enriched	0.000918	0.729	TCCGA	RglTHA_10MMAA4_withCtrl_peak_13	174.77
Chr1_A_fumigatus_Af293	Afu1g02870	826781	826785	1_10MMAA_enriched_BCCGA-DREME-1	8.75	-	DREME-2	RglTHA_10MMAA:enriched	0.000918	0.729	TCCGA	RglTHA_10MMAA4_withCtrl_peak_13	174.77
Chr1_A_fumigatus_Af293	Afu1g02870	826888	826908	2_CONTROL_enriched_CGVCVMVKSSCCGGNSSVVSM-MEME-1	8.84615	-	NHP10	RglTHA_CONTROL:enriched	0.000323	0.346	GCCAGCCTGCCAGGTCAGCAC	RglTHA_CONTROL4_withCtrl_peak_26	133.637
Chr1_A_fumigatus_Af293	Afu1g02870	826668	826688	2_CONTROL_enriched_CGVCVMVKSSCCGGNSSVVSM-MEME-1	8.69231	+	NHP10	RglTHA_CONTROL:enriched	0.000361	0.346	GTCGCCGACACCAATCCGCCC	RglTHA_CONTROL4_withCtrl_peak_26	133.637
Chr1_A_fumigatus_Af293	Afu1g02870	826621	826641	2_CONTROL_enriched_CGVCVMVKSSCCGGNSSVVSM-MEME-1	8.60256	-	NHP10	RglTHA_CONTROL:enriched	0.000385	0.346	GGGCAAGTCACCAAGTCCCCG	RglTHA_CONTROL4_withCtrl_peak_26	133.637
Chr1_A_fumigatus_Af293	Afu1g02870	826698	826704	6_RglT_common_MA0399.1-SUT1	7.96053	+	SUT1	common	0.000659	0.773	CGCCGGA	RglTHA_CONTROL4_withCtrl_peak_26	133.637
Chr1_A_fumigatus_Af293	Afu1g02870	826731	826737	6_RglT_common_MA0399.1-SUT1	7.96053	+	SUT1	common	0.000659	0.773	CGCCGGA	RglTHA_CONTROL4_withCtrl_peak_26	133.637
Chr1_A_fumigatus_Af293	Afu1g02870	826698	826704	3_CONTROL_enriched_MA0399.1-SUT1	7.96053	+	SUT1	RglTHA_CONTROL:enriched	0.000659	0.777	CGCCGGA	RglTHA_CONTROL4_withCtrl_peak_26	133.637
Chr1_A_fumigatus_Af293	Afu1g02870	826731	826737	3_CONTROL_enriched_MA0399.1-SUT1	7.96053	+	SUT1	RglTHA_CONTROL:enriched	0.000659	0.777	CGCCGGA	RglTHA_CONTROL4_withCtrl_peak_26	133.637
Chr1_A_fumigatus_Af293	Afu1g02870	826698	826704	4_10MMAA_enriched_MA0399.1-SUT1	7.96053	+	SUT1	RglTHA_10MMAA:enriched	0.000659	0.783	CGCCGGA	RglTHA_CONTROL4_withCtrl_peak_26	133.637
Chr1_A_fumigatus_Af293	Afu1g02870	826731	826737	4_10MMAA_enriched_MA0399.1-SUT1	7.96053	+	SUT1	RglTHA_10MMAA:enriched	0.000659	0.783	CGCCGGA	RglTHA_CONTROL4_withCtrl_peak_26	133.637
Chr1_A_fumigatus_Af293	Afu1g02870	826711	826718	26_RglT_common_MA0410.1-UGA3	7.27778	-	UGA3	common	0.000684	0.848	TGGCGGAA	RglTHA_CONTROL4_withCtrl_peak_26	133.637
Chr1_A_fumigatus_Af293	Afu1g02870	826711	826718	7_CONTROL_enriched_MA0410.1-UGA3	7.27778	-	UGA3	RglTHA_CONTROL:enriched	0.000684	0.854	TGGCGGAA	RglTHA_CONTROL4_withCtrl_peak_26	133.637
Chr1_A_fumigatus_Af293	Afu1g02870	826683	826687	1_CONTROL_enriched_GGSSS-DREME-1	7.98485	-	IME1	RglTHA_CONTROL:enriched	0.00074	0.677	GGCGG	RglTHA_CONTROL4_withCtrl_peak_26	133.637
Chr1_A_fumigatus_Af293	Afu1g02870	826713	826717	1_CONTROL_enriched_GGSSS-DREME-1	7.98485	-	IME1	RglTHA_CONTROL:enriched	0.00074	0.677	GGCGG	RglTHA_CONTROL4_withCtrl_peak_26	133.637
Chr1_A_fumigatus_Af293	Afu1g02870	826723	826743	2_CONTROL_enriched_CGVCVMVKSSCCGGNSSVVSM-MEME-1	7.61538	+	NHP10	RglTHA_CONTROL:enriched	0.000751	0.377	CGCCTCGACGCCGGATACGAC	RglTHA_CONTROL4_withCtrl_peak_26	133.637
Chr1_A_fumigatus_Af293	Afu1g02870	826757	826761	1_10MMAA_enriched_BCCGA-DREME-1	8.75	+	DREME-2	RglTHA_10MMAA:enriched	0.000918	0.729	TCCGA	RglTHA_CONTROL4_withCtrl_peak_26	133.637
Chr1_A_fumigatus_Af293	Afu1g02870	826781	826785	1_10MMAA_enriched_BCCGA-DREME-1	8.75	-	DREME-2	RglTHA_10MMAA:enriched	0.000918	0.729	TCCGA	RglTHA_CONTROL4_withCtrl_peak_26	133.637
Chr1_A_fumigatus_Af293	Afu1g03610	1041840	1041846	8_RglT_common_MA0361.1-RDS1	8.92222	+	RDS1	common	0.000562	0.591	CGGCCCA	RglTHA_CONTROL4_withCtrl_peak_41	29.4667
Chr1_A_fumigatus_Af293	Afu1g03610	1041840	1041846	5_CONTROL_enriched_MA0361.1-RDS1	8.92222	+	RDS1	RglTHA_CONTROL:enriched	0.000562	0.589	CGGCCCA	RglTHA_CONTROL4_withCtrl_peak_41	29.4667
Chr1_A_fumigatus_Af293	Afu1g03610	1041772	1041778	8_RglT_common_MA0361.1-RDS1	8.24444	+	RDS1	common	0.000654	0.591	TGGCCGC	RglTHA_CONTROL4_withCtrl_peak_41	29.4667
Chr1_A_fumigatus_Af293	Afu1g03610	1041772	1041778	5_CONTROL_enriched_MA0361.1-RDS1	8.24444	+	RDS1	RglTHA_CONTROL:enriched	0.000654	0.589	TGGCCGC	RglTHA_CONTROL4_withCtrl_peak_41	29.4667
Chr1_A_fumigatus_Af293	Afu1g03610	1041773	1041777	1_RglT_common_CSGSS-DREME-1	7.75758	-	IME1	common	0.00074	0.673	CGGCC	RglTHA_CONTROL4_withCtrl_peak_41	29.4667
Chr1_A_fumigatus_Af293	Afu1g03610	1041840	1041844	1_RglT_common_CSGSS-DREME-1	7.75758	+	IME1	common	0.00074	0.673	CGGCC	RglTHA_CONTROL4_withCtrl_peak_41	29.4667
Chr1_A_fumigatus_Af293	Afu1g03610	1041775	1041779	1_CONTROL_enriched_GGSSS-DREME-1	7.98485	-	IME1	RglTHA_CONTROL:enriched	0.00074	0.677	GGCGG	RglTHA_CONTROL4_withCtrl_peak_41	29.4667
Chr1_A_fumigatus_Af293	Afu1g03610	1041868	1041872	1_10MMAA_enriched_BCCGA-DREME-1	8.75	+	DREME-2	RglTHA_10MMAA:enriched	0.000918	0.729	TCCGA	RglTHA_CONTROL4_withCtrl_peak_41	29.4667
Chr1_A_fumigatus_Af293	Afu1g03610	1042409	1042429	2_CONTROL_enriched_CGVCVMVKSSCCGGNSSVVSM-MEME-1	9.98718	-	NHP10	RglTHA_CONTROL:enriched	0.000134	0.303	GAAAGAATGGCCGAGCGTACA	RglTHA_CONTROL4_withCtrl_peak_42	47.4612
Chr1_A_fumigatus_Af293	Afu1g03610	1042510	1042516	3_10MMAA_enriched_CVSVMCG-MEME-1	9.54878	-	RDS1	RglTHA_10MMAA:enriched	0.000304	0.602	CAGGCCG	RglTHA_CONTROL4_withCtrl_peak_42	47.4612
Chr1_A_fumigatus_Af293	Afu1g03610	1042416	1042422	8_RglT_common_MA0361.1-RDS1	8.08889	-	RDS1	common	0.000705	0.591	TGGCCGA	RglTHA_CONTROL4_withCtrl_peak_42	47.4612
Chr1_A_fumigatus_Af293	Afu1g03610	1042416	1042422	5_CONTROL_enriched_MA0361.1-RDS1	8.08889	-	RDS1	RglTHA_CONTROL:enriched	0.000705	0.589	TGGCCGA	RglTHA_CONTROL4_withCtrl_peak_42	47.4612
Chr1_A_fumigatus_Af293	Afu1g03610	1042417	1042421	1_RglT_common_CSGSS-DREME-1	7.75758	+	IME1	common	0.00074	0.673	CGGCC	RglTHA_CONTROL4_withCtrl_peak_42	47.4612
Chr1_A_fumigatus_Af293	Afu1g03610	1042510	1042514	1_RglT_common_CSGSS-DREME-1	7.75758	+	IME1	common	0.00074	0.673	CGGCC	RglTHA_CONTROL4_withCtrl_peak_42	47.4612
Chr1_A_fumigatus_Af293	Afu1g03610	1042508	1042512	1_CONTROL_enriched_GGSSS-DREME-1	7.98485	+	IME1	RglTHA_CONTROL:enriched	0.00074	0.677	GGCGG	RglTHA_CONTROL4_withCtrl_peak_42	47.4612
Chr1_A_fumigatus_Af293	Afu1g03610	1042433	1042437	1_10MMAA_enriched_BCCGA-DREME-1	8.75	+	DREME-2	RglTHA_10MMAA:enriched	0.000918	0.729	TCCGA	RglTHA_CONTROL4_withCtrl_peak_42	47.4612
Chr1_A_fumigatus_Af293	Afu1g03610	1042463	1042467	1_10MMAA_enriched_BCCGA-DREME-1	8.75	-	DREME-2	RglTHA_10MMAA:enriched	0.000918	0.729	TCCGA	RglTHA_CONTROL4_withCtrl_peak_42	47.4612
Chr1_A_fumigatus_Af293	Afu1g03610	1042703	1042707	1_10MMAA_enriched_BCCGA-DREME-1	8.75	-	DREME-2	RglTHA_10MMAA:enriched	0.000918	0.729	TCCGA	RglTHA_CONTROL4_withCtrl_peak_42	47.4612
Chr1_A_fumigatus_Af293	Afu1g04870	1381420	1381427	26_RglT_common_MA0410.1-UGA3	10.4222	-	UGA3	common	0.000159	0.764	ACGCGGGA	RglTHA_10MMAA4_withCtrl_peak_31	42.8359
Chr1_A_fumigatus_Af293	Afu1g04870	1381420	1381427	7_CONTROL_enriched_MA0410.1-UGA3	10.4222	-	UGA3	RglTHA_CONTROL:enriched	0.000159	0.769	ACGCGGGA	RglTHA_10MMAA4_withCtrl_peak_31	42.8359
Chr1_A_fumigatus_Af293	Afu1g04870	1381530	1381550	2_CONTROL_enriched_CGVCVMVKSSCCGGNSSVVSM-MEME-1	9.42308	+	NHP10	RglTHA_CONTROL:enriched	0.00021	0.325	GCACAAGACGCAGGGCGAGGA	RglTHA_10MMAA4_withCtrl_peak_31	42.8359
Chr1_A_fumigatus_Af293	Afu1g04870	1381420	1381426	6_RglT_common_MA0399.1-SUT1	9.57895	-	SUT1	common	0.000262	0.773	CGCGGGA	RglTHA_10MMAA4_withCtrl_peak_31	42.8359
Chr1_A_fumigatus_Af293	Afu1g04870	1381420	1381426	3_CONTROL_enriched_MA0399.1-SUT1	9.57895	-	SUT1	RglTHA_CONTROL:enriched	0.000262	0.777	CGCGGGA	RglTHA_10MMAA4_withCtrl_peak_31	42.8359
Chr1_A_fumigatus_Af293	Afu1g04870	1381420	1381426	4_10MMAA_enriched_MA0399.1-SUT1	9.57895	-	SUT1	RglTHA_10MMAA:enriched	0.000262	0.783	CGCGGGA	RglTHA_10MMAA4_withCtrl_peak_31	42.8359
Chr1_A_fumigatus_Af293	Afu1g04870	1381421	1381428	4_RglT_common_MA0375.1-RSC30	7.72222	-	RSC30	common	0.000708	1	GACGCGGG	RglTHA_10MMAA4_withCtrl_peak_31	42.8359
Chr1_A_fumigatus_Af293	Afu1g04870	1381421	1381428	6_CONTROL_enriched_MA0375.1-RSC30	7.72222	-	RSC30	RglTHA_CONTROL:enriched	0.000708	1	GACGCGGG	RglTHA_10MMAA4_withCtrl_peak_31	42.8359
Chr1_A_fumigatus_Af293	Afu1g04870	1381769	1381773	1_10MMAA_enriched_BCCGA-DREME-1	8.75	-	DREME-2	RglTHA_10MMAA:enriched	0.000918	0.729	TCCGA	RglTHA_10MMAA4_withCtrl_peak_31	42.8359
Chr1_A_fumigatus_Af293	Afu1g04880	1382042	1382048	6_RglT_common_MA0399.1-SUT1	8.27632	+	SUT1	common	0.000484	0.773	CGCCGAG	RglTHA_10MMAA4_withCtrl_peak_32	40.087
Chr1_A_fumigatus_Af293	Afu1g04880	1382042	1382048	3_CONTROL_enriched_MA0399.1-SUT1	8.27632	+	SUT1	RglTHA_CONTROL:enriched	0.000484	0.777	CGCCGAG	RglTHA_10MMAA4_withCtrl_peak_32	40.087
Chr1_A_fumigatus_Af293	Afu1g04880	1382042	1382048	4_10MMAA_enriched_MA0399.1-SUT1	8.27632	+	SUT1	RglTHA_10MMAA:enriched	0.000484	0.783	CGCCGAG	RglTHA_10MMAA4_withCtrl_peak_32	40.087
Chr1_A_fumigatus_Af293	Afu1g04880	1382058	1382065	26_RglT_common_MA0410.1-UGA3	7.28889	-	UGA3	common	0.000657	0.848	TGGCGGGC	RglTHA_10MMAA4_withCtrl_peak_32	40.087
Chr1_A_fumigatus_Af293	Afu1g04880	1382058	1382065	7_CONTROL_enriched_MA0410.1-UGA3	7.28889	-	UGA3	RglTHA_CONTROL:enriched	0.000657	0.854	TGGCGGGC	RglTHA_10MMAA4_withCtrl_peak_32	40.087
Chr1_A_fumigatus_Af293	Afu1g04880	1381995	1382001	3_10MMAA_enriched_CVSVMCG-MEME-1	8.82927	-	RDS1	RglTHA_10MMAA:enriched	0.000715	0.74	CCGTCCG	RglTHA_10MMAA4_withCtrl_peak_32	40.087
Chr1_A_fumigatus_Af293	Afu1g04880	1382060	1382064	1_CONTROL_enriched_GGSSS-DREME-1	7.98485	-	IME1	RglTHA_CONTROL:enriched	0.00074	0.677	GGCGG	RglTHA_10MMAA4_withCtrl_peak_32	40.087
Chr1_A_fumigatus_Af293	Afu1g04880	1382057	1382064	4_RglT_common_MA0375.1-RSC30	7.17778	+	RSC30	common	0.000899	1	AGCCCGCC	RglTHA_10MMAA4_withCtrl_peak_32	40.087
Chr1_A_fumigatus_Af293	Afu1g04880	1382057	1382064	6_CONTROL_enriched_MA0375.1-RSC30	7.17778	+	RSC30	RglTHA_CONTROL:enriched	0.000899	1	AGCCCGCC	RglTHA_10MMAA4_withCtrl_peak_32	40.087
Chr1_A_fumigatus_Af293	Afu1g04880	1381769	1381773	1_10MMAA_enriched_BCCGA-DREME-1	8.75	-	DREME-2	RglTHA_10MMAA:enriched	0.000918	0.729	TCCGA	RglTHA_10MMAA4_withCtrl_peak_32	40.087
Chr1_A_fumigatus_Af293	Afu1g04920	1400166	1400172	8_RglT_common_MA0361.1-RDS1	9.54444	-	RDS1	common	0.000258	0.591	CGGGCGA	RglTHA_CONTROL4_withCtrl_peak_64	110.772
Chr1_A_fumigatus_Af293	Afu1g04920	1400166	1400172	5_CONTROL_enriched_MA0361.1-RDS1	9.54444	-	RDS1	RglTHA_CONTROL:enriched	0.000258	0.589	CGGGCGA	RglTHA_CONTROL4_withCtrl_peak_64	110.772
Chr1_A_fumigatus_Af293	Afu1g04920	1400099	1400106	26_RglT_common_MA0410.1-UGA3	8.07778	+	UGA3	common	0.000453	0.843	TGGCGGCT	RglTHA_CONTROL4_withCtrl_peak_64	110.772
Chr1_A_fumigatus_Af293	Afu1g04920	1400099	1400106	7_CONTROL_enriched_MA0410.1-UGA3	8.07778	+	UGA3	RglTHA_CONTROL:enriched	0.000453	0.849	TGGCGGCT	RglTHA_CONTROL4_withCtrl_peak_64	110.772
Chr1_A_fumigatus_Af293	Afu1g04920	1400169	1400175	6_RglT_common_MA0399.1-SUT1	7.97368	-	SUT1	common	0.000612	0.773	CACCGGG	RglTHA_CONTROL4_withCtrl_peak_64	110.772
Chr1_A_fumigatus_Af293	Afu1g04920	1400169	1400175	3_CONTROL_enriched_MA0399.1-SUT1	7.97368	-	SUT1	RglTHA_CONTROL:enriched	0.000612	0.777	CACCGGG	RglTHA_CONTROL4_withCtrl_peak_64	110.772
Chr1_A_fumigatus_Af293	Afu1g04920	1400169	1400175	4_10MMAA_enriched_MA0399.1-SUT1	7.97368	-	SUT1	RglTHA_10MMAA:enriched	0.000612	0.783	CACCGGG	RglTHA_CONTROL4_withCtrl_peak_64	110.772
Chr1_A_fumigatus_Af293	Afu1g04920	1400167	1400174	4_RglT_common_MA0375.1-RSC30	8.05556	-	RSC30	common	0.000676	1	ACCGGGCG	RglTHA_CONTROL4_withCtrl_peak_64	110.772
Chr1_A_fumigatus_Af293	Afu1g04920	1400167	1400174	6_CONTROL_enriched_MA0375.1-RSC30	8.05556	-	RSC30	RglTHA_CONTROL:enriched	0.000676	1	ACCGGGCG	RglTHA_CONTROL4_withCtrl_peak_64	110.772
Chr1_A_fumigatus_Af293	Afu1g04920	1400100	1400104	1_CONTROL_enriched_GGSSS-DREME-1	7.98485	+	IME1	RglTHA_CONTROL:enriched	0.00074	0.677	GGCGG	RglTHA_CONTROL4_withCtrl_peak_64	110.772
Chr1_A_fumigatus_Af293	Afu1g04920	1400110	1400114	1_CONTROL_enriched_GGSSS-DREME-1	7.98485	+	IME1	RglTHA_CONTROL:enriched	0.00074	0.677	GGCGG	RglTHA_CONTROL4_withCtrl_peak_64	110.772
Chr1_A_fumigatus_Af293	Afu1g04920	1400110	1400116	6_RglT_common_MA0399.1-SUT1	7.92105	+	SUT1	common	0.000746	0.773	GGCGGAG	RglTHA_CONTROL4_withCtrl_peak_64	110.772
Chr1_A_fumigatus_Af293	Afu1g04920	1400110	1400116	3_CONTROL_enriched_MA0399.1-SUT1	7.92105	+	SUT1	RglTHA_CONTROL:enriched	0.000746	0.777	GGCGGAG	RglTHA_CONTROL4_withCtrl_peak_64	110.772
Chr1_A_fumigatus_Af293	Afu1g04920	1400110	1400116	4_10MMAA_enriched_MA0399.1-SUT1	7.92105	+	SUT1	RglTHA_10MMAA:enriched	0.000746	0.783	GGCGGAG	RglTHA_CONTROL4_withCtrl_peak_64	110.772
Chr1_A_fumigatus_Af293	Afu1g04920	1400151	1400171	2_CONTROL_enriched_CGVCVMVKSSCCGGNSSVVSM-MEME-1	7.60256	-	NHP10	RglTHA_CONTROL:enriched	0.000757	0.377	GGGCGAATTCCAAATTCAAGG	RglTHA_CONTROL4_withCtrl_peak_64	110.772
Chr1_A_fumigatus_Af293	Afu1g04920	1400390	1400410	2_CONTROL_enriched_CGVCVMVKSSCCGGNSSVVSM-MEME-1	7.39744	+	NHP10	RglTHA_CONTROL:enriched	0.000863	0.388	CTGAGCCTGGCCAAAGCAAGG	RglTHA_CONTROL4_withCtrl_peak_64	110.772
Chr1_A_fumigatus_Af293	Afu1g04920	1400167	1400173	6_RglT_common_MA0399.1-SUT1	7.76316	+	SUT1	common	0.00089	0.773	CGCCCGG	RglTHA_CONTROL4_withCtrl_peak_64	110.772
Chr1_A_fumigatus_Af293	Afu1g04920	1400167	1400173	3_CONTROL_enriched_MA0399.1-SUT1	7.76316	+	SUT1	RglTHA_CONTROL:enriched	0.00089	0.777	CGCCCGG	RglTHA_CONTROL4_withCtrl_peak_64	110.772
Chr1_A_fumigatus_Af293	Afu1g04920	1400167	1400173	4_10MMAA_enriched_MA0399.1-SUT1	7.76316	+	SUT1	RglTHA_10MMAA:enriched	0.00089	0.783	CGCCCGG	RglTHA_CONTROL4_withCtrl_peak_64	110.772
Chr1_A_fumigatus_Af293	Afu1g04920	1400037	1400041	1_10MMAA_enriched_BCCGA-DREME-1	8.75	+	DREME-2	RglTHA_10MMAA:enriched	0.000918	0.729	TCCGA	RglTHA_CONTROL4_withCtrl_peak_64	110.772
Chr1_A_fumigatus_Af293	Afu1g04920	1400292	1400296	1_10MMAA_enriched_BCCGA-DREME-1	8.75	-	DREME-2	RglTHA_10MMAA:enriched	0.000918	0.729	TCCGA	RglTHA_CONTROL4_withCtrl_peak_64	110.772
Chr1_A_fumigatus_Af293	Afu1g04920	1400386	1400392	3_10MMAA_enriched_CVSVMCG-MEME-1	8.59756	-	RDS1	RglTHA_10MMAA:enriched	0.000951	0.751	CAGCCCG	RglTHA_CONTROL4_withCtrl_peak_64	110.772
Chr1_A_fumigatus_Af293	Afu1g04920	1400166	1400172	8_RglT_common_MA0361.1-RDS1	9.54444	-	RDS1	common	0.000258	0.591	CGGGCGA	RglTHA_10MMAA4_withCtrl_peak_37	31.7168
Chr1_A_fumigatus_Af293	Afu1g04920	1400166	1400172	5_CONTROL_enriched_MA0361.1-RDS1	9.54444	-	RDS1	RglTHA_CONTROL:enriched	0.000258	0.589	CGGGCGA	RglTHA_10MMAA4_withCtrl_peak_37	31.7168
Chr1_A_fumigatus_Af293	Afu1g04920	1400099	1400106	26_RglT_common_MA0410.1-UGA3	8.07778	+	UGA3	common	0.000453	0.843	TGGCGGCT	RglTHA_10MMAA4_withCtrl_peak_37	31.7168
Chr1_A_fumigatus_Af293	Afu1g04920	1400099	1400106	7_CONTROL_enriched_MA0410.1-UGA3	8.07778	+	UGA3	RglTHA_CONTROL:enriched	0.000453	0.849	TGGCGGCT	RglTHA_10MMAA4_withCtrl_peak_37	31.7168
Chr1_A_fumigatus_Af293	Afu1g04920	1400169	1400175	6_RglT_common_MA0399.1-SUT1	7.97368	-	SUT1	common	0.000612	0.773	CACCGGG	RglTHA_10MMAA4_withCtrl_peak_37	31.7168
Chr1_A_fumigatus_Af293	Afu1g04920	1400169	1400175	3_CONTROL_enriched_MA0399.1-SUT1	7.97368	-	SUT1	RglTHA_CONTROL:enriched	0.000612	0.777	CACCGGG	RglTHA_10MMAA4_withCtrl_peak_37	31.7168
Chr1_A_fumigatus_Af293	Afu1g04920	1400169	1400175	4_10MMAA_enriched_MA0399.1-SUT1	7.97368	-	SUT1	RglTHA_10MMAA:enriched	0.000612	0.783	CACCGGG	RglTHA_10MMAA4_withCtrl_peak_37	31.7168
Chr1_A_fumigatus_Af293	Afu1g04920	1400167	1400174	4_RglT_common_MA0375.1-RSC30	8.05556	-	RSC30	common	0.000676	1	ACCGGGCG	RglTHA_10MMAA4_withCtrl_peak_37	31.7168
Chr1_A_fumigatus_Af293	Afu1g04920	1400167	1400174	6_CONTROL_enriched_MA0375.1-RSC30	8.05556	-	RSC30	RglTHA_CONTROL:enriched	0.000676	1	ACCGGGCG	RglTHA_10MMAA4_withCtrl_peak_37	31.7168
Chr1_A_fumigatus_Af293	Afu1g04920	1400100	1400104	1_CONTROL_enriched_GGSSS-DREME-1	7.98485	+	IME1	RglTHA_CONTROL:enriched	0.00074	0.677	GGCGG	RglTHA_10MMAA4_withCtrl_peak_37	31.7168
Chr1_A_fumigatus_Af293	Afu1g04920	1400110	1400114	1_CONTROL_enriched_GGSSS-DREME-1	7.98485	+	IME1	RglTHA_CONTROL:enriched	0.00074	0.677	GGCGG	RglTHA_10MMAA4_withCtrl_peak_37	31.7168
Chr1_A_fumigatus_Af293	Afu1g04920	1400110	1400116	6_RglT_common_MA0399.1-SUT1	7.92105	+	SUT1	common	0.000746	0.773	GGCGGAG	RglTHA_10MMAA4_withCtrl_peak_37	31.7168
Chr1_A_fumigatus_Af293	Afu1g04920	1400110	1400116	3_CONTROL_enriched_MA0399.1-SUT1	7.92105	+	SUT1	RglTHA_CONTROL:enriched	0.000746	0.777	GGCGGAG	RglTHA_10MMAA4_withCtrl_peak_37	31.7168
Chr1_A_fumigatus_Af293	Afu1g04920	1400110	1400116	4_10MMAA_enriched_MA0399.1-SUT1	7.92105	+	SUT1	RglTHA_10MMAA:enriched	0.000746	0.783	GGCGGAG	RglTHA_10MMAA4_withCtrl_peak_37	31.7168
Chr1_A_fumigatus_Af293	Afu1g04920	1400151	1400171	2_CONTROL_enriched_CGVCVMVKSSCCGGNSSVVSM-MEME-1	7.60256	-	NHP10	RglTHA_CONTROL:enriched	0.000757	0.377	GGGCGAATTCCAAATTCAAGG	RglTHA_10MMAA4_withCtrl_peak_37	31.7168
Chr1_A_fumigatus_Af293	Afu1g04920	1400390	1400410	2_CONTROL_enriched_CGVCVMVKSSCCGGNSSVVSM-MEME-1	7.39744	+	NHP10	RglTHA_CONTROL:enriched	0.000863	0.388	CTGAGCCTGGCCAAAGCAAGG	RglTHA_10MMAA4_withCtrl_peak_37	31.7168
Chr1_A_fumigatus_Af293	Afu1g04920	1400167	1400173	6_RglT_common_MA0399.1-SUT1	7.76316	+	SUT1	common	0.00089	0.773	CGCCCGG	RglTHA_10MMAA4_withCtrl_peak_37	31.7168
Chr1_A_fumigatus_Af293	Afu1g04920	1400167	1400173	3_CONTROL_enriched_MA0399.1-SUT1	7.76316	+	SUT1	RglTHA_CONTROL:enriched	0.00089	0.777	CGCCCGG	RglTHA_10MMAA4_withCtrl_peak_37	31.7168
Chr1_A_fumigatus_Af293	Afu1g04920	1400167	1400173	4_10MMAA_enriched_MA0399.1-SUT1	7.76316	+	SUT1	RglTHA_10MMAA:enriched	0.00089	0.783	CGCCCGG	RglTHA_10MMAA4_withCtrl_peak_37	31.7168
Chr1_A_fumigatus_Af293	Afu1g04920	1400037	1400041	1_10MMAA_enriched_BCCGA-DREME-1	8.75	+	DREME-2	RglTHA_10MMAA:enriched	0.000918	0.729	TCCGA	RglTHA_10MMAA4_withCtrl_peak_37	31.7168
Chr1_A_fumigatus_Af293	Afu1g04920	1400292	1400296	1_10MMAA_enriched_BCCGA-DREME-1	8.75	-	DREME-2	RglTHA_10MMAA:enriched	0.000918	0.729	TCCGA	RglTHA_10MMAA4_withCtrl_peak_37	31.7168
Chr1_A_fumigatus_Af293	Afu1g04920	1400386	1400392	3_10MMAA_enriched_CVSVMCG-MEME-1	8.59756	-	RDS1	RglTHA_10MMAA:enriched	0.000951	0.751	CAGCCCG	RglTHA_10MMAA4_withCtrl_peak_37	31.7168
Chr1_A_fumigatus_Af293	Afu1g04920	1400819	1400839	2_CONTROL_enriched_CGVCVMVKSSCCGGNSSVVSM-MEME-1	10.2051	+	NHP10	RglTHA_CONTROL:enriched	0.000112	0.293	CACCGAATCCCCCGACGATGA	RglTHA_10MMAA4_withCtrl_peak_38	14.3155
Chr1_A_fumigatus_Af293	Afu1g04920	1400829	1400835	3_10MMAA_enriched_CVSVMCG-MEME-1	9.08537	+	RDS1	RglTHA_10MMAA:enriched	0.00035	0.628	CCCGACG	RglTHA_10MMAA4_withCtrl_peak_38	14.3155
Chr1_A_fumigatus_Af293	Afu1g04920	1401134	1401140	3_10MMAA_enriched_CVSVMCG-MEME-1	9.04878	-	RDS1	RglTHA_10MMAA:enriched	0.000401	0.64	CCGAACG	RglTHA_10MMAA4_withCtrl_peak_38	14.3155
Chr1_A_fumigatus_Af293	Afu1g04920	1401066	1401073	26_RglT_common_MA0410.1-UGA3	8.26667	-	UGA3	common	0.000441	0.843	TCGCGGGT	RglTHA_10MMAA4_withCtrl_peak_38	14.3155
Chr1_A_fumigatus_Af293	Afu1g04920	1401066	1401073	7_CONTROL_enriched_MA0410.1-UGA3	8.26667	-	UGA3	RglTHA_CONTROL:enriched	0.000441	0.849	TCGCGGGT	RglTHA_10MMAA4_withCtrl_peak_38	14.3155
Chr1_A_fumigatus_Af293	Afu1g04920	1401153	1401159	8_RglT_common_MA0361.1-RDS1	8.92222	-	RDS1	common	0.000562	0.591	CGGCCCA	RglTHA_10MMAA4_withCtrl_peak_38	14.3155
Chr1_A_fumigatus_Af293	Afu1g04920	1401153	1401159	5_CONTROL_enriched_MA0361.1-RDS1	8.92222	-	RDS1	RglTHA_CONTROL:enriched	0.000562	0.589	CGGCCCA	RglTHA_10MMAA4_withCtrl_peak_38	14.3155
Chr1_A_fumigatus_Af293	Afu1g04920	1400827	1400845	2_RglT_common_CSVCCRRKCHRGGMNKBSG-MEME-1	7.9589	+	ASH1	common	0.00065	0.477	CCCCCGACGATGAAGGCTT	RglTHA_10MMAA4_withCtrl_peak_38	14.3155
Chr1_A_fumigatus_Af293	Afu1g04920	1401163	1401169	8_RglT_common_MA0361.1-RDS1	8.08889	-	RDS1	common	0.000705	0.591	TGGCCGA	RglTHA_10MMAA4_withCtrl_peak_38	14.3155
Chr1_A_fumigatus_Af293	Afu1g04920	1401163	1401169	5_CONTROL_enriched_MA0361.1-RDS1	8.08889	-	RDS1	RglTHA_CONTROL:enriched	0.000705	0.589	TGGCCGA	RglTHA_10MMAA4_withCtrl_peak_38	14.3155
Chr1_A_fumigatus_Af293	Afu1g04920	1401155	1401159	1_RglT_common_CSGSS-DREME-1	7.75758	-	IME1	common	0.00074	0.673	CGGCC	RglTHA_10MMAA4_withCtrl_peak_38	14.3155
Chr1_A_fumigatus_Af293	Afu1g04920	1401164	1401168	1_RglT_common_CSGSS-DREME-1	7.75758	+	IME1	common	0.00074	0.673	CGGCC	RglTHA_10MMAA4_withCtrl_peak_38	14.3155
Chr1_A_fumigatus_Af293	Afu1g04920	1401219	1401223	1_CONTROL_enriched_GGSSS-DREME-1	7.98485	+	IME1	RglTHA_CONTROL:enriched	0.00074	0.677	GGCGG	RglTHA_10MMAA4_withCtrl_peak_38	14.3155
Chr1_A_fumigatus_Af293	Afu1g04920	1401150	1401170	2_CONTROL_enriched_CGVCVMVKSSCCGGNSSVVSM-MEME-1	7.24359	-	NHP10	RglTHA_CONTROL:enriched	0.00095	0.394	GTGGCCGACGTCGGCCCAGCA	RglTHA_10MMAA4_withCtrl_peak_38	14.3155
Chr1_A_fumigatus_Af293	Afu1g04920	1401128	1401134	6_RglT_common_MA0399.1-SUT1	7.61842	-	SUT1	common	0.000982	0.773	GACGGGG	RglTHA_10MMAA4_withCtrl_peak_38	14.3155
Chr1_A_fumigatus_Af293	Afu1g04920	1401290	1401296	6_RglT_common_MA0399.1-SUT1	7.61842	+	SUT1	common	0.000982	0.773	TGCCGGG	RglTHA_10MMAA4_withCtrl_peak_38	14.3155
Chr1_A_fumigatus_Af293	Afu1g04920	1401128	1401134	3_CONTROL_enriched_MA0399.1-SUT1	7.61842	-	SUT1	RglTHA_CONTROL:enriched	0.000982	0.777	GACGGGG	RglTHA_10MMAA4_withCtrl_peak_38	14.3155
Chr1_A_fumigatus_Af293	Afu1g04920	1401290	1401296	3_CONTROL_enriched_MA0399.1-SUT1	7.61842	+	SUT1	RglTHA_CONTROL:enriched	0.000982	0.777	TGCCGGG	RglTHA_10MMAA4_withCtrl_peak_38	14.3155
Chr1_A_fumigatus_Af293	Afu1g04920	1401128	1401134	4_10MMAA_enriched_MA0399.1-SUT1	7.61842	-	SUT1	RglTHA_10MMAA:enriched	0.000982	0.783	GACGGGG	RglTHA_10MMAA4_withCtrl_peak_38	14.3155
Chr1_A_fumigatus_Af293	Afu1g04920	1401290	1401296	4_10MMAA_enriched_MA0399.1-SUT1	7.61842	+	SUT1	RglTHA_10MMAA:enriched	0.000982	0.783	TGCCGGG	RglTHA_10MMAA4_withCtrl_peak_38	14.3155
Chr1_A_fumigatus_Af293	Afu1g04920	1401134	1401140	3_10MMAA_enriched_CVSVMCG-MEME-1	9.04878	-	RDS1	RglTHA_10MMAA:enriched	0.000401	0.64	CCGAACG	RglTHA_CONTROL4_withCtrl_peak_65	62.2761
Chr1_A_fumigatus_Af293	Afu1g04920	1401066	1401073	26_RglT_common_MA0410.1-UGA3	8.26667	-	UGA3	common	0.000441	0.843	TCGCGGGT	RglTHA_CONTROL4_withCtrl_peak_65	62.2761
Chr1_A_fumigatus_Af293	Afu1g04920	1401066	1401073	7_CONTROL_enriched_MA0410.1-UGA3	8.26667	-	UGA3	RglTHA_CONTROL:enriched	0.000441	0.849	TCGCGGGT	RglTHA_CONTROL4_withCtrl_peak_65	62.2761
Chr1_A_fumigatus_Af293	Afu1g04920	1401153	1401159	8_RglT_common_MA0361.1-RDS1	8.92222	-	RDS1	common	0.000562	0.591	CGGCCCA	RglTHA_CONTROL4_withCtrl_peak_65	62.2761
Chr1_A_fumigatus_Af293	Afu1g04920	1401153	1401159	5_CONTROL_enriched_MA0361.1-RDS1	8.92222	-	RDS1	RglTHA_CONTROL:enriched	0.000562	0.589	CGGCCCA	RglTHA_CONTROL4_withCtrl_peak_65	62.2761
Chr1_A_fumigatus_Af293	Afu1g04920	1401163	1401169	8_RglT_common_MA0361.1-RDS1	8.08889	-	RDS1	common	0.000705	0.591	TGGCCGA	RglTHA_CONTROL4_withCtrl_peak_65	62.2761
Chr1_A_fumigatus_Af293	Afu1g04920	1401163	1401169	5_CONTROL_enriched_MA0361.1-RDS1	8.08889	-	RDS1	RglTHA_CONTROL:enriched	0.000705	0.589	TGGCCGA	RglTHA_CONTROL4_withCtrl_peak_65	62.2761
Chr1_A_fumigatus_Af293	Afu1g04920	1401155	1401159	1_RglT_common_CSGSS-DREME-1	7.75758	-	IME1	common	0.00074	0.673	CGGCC	RglTHA_CONTROL4_withCtrl_peak_65	62.2761
Chr1_A_fumigatus_Af293	Afu1g04920	1401164	1401168	1_RglT_common_CSGSS-DREME-1	7.75758	+	IME1	common	0.00074	0.673	CGGCC	RglTHA_CONTROL4_withCtrl_peak_65	62.2761
Chr1_A_fumigatus_Af293	Afu1g04920	1401219	1401223	1_CONTROL_enriched_GGSSS-DREME-1	7.98485	+	IME1	RglTHA_CONTROL:enriched	0.00074	0.677	GGCGG	RglTHA_CONTROL4_withCtrl_peak_65	62.2761
Chr1_A_fumigatus_Af293	Afu1g04920	1401350	1401370	2_CONTROL_enriched_CGVCVMVKSSCCGGNSSVVSM-MEME-1	7.37179	-	NHP10	RglTHA_CONTROL:enriched	0.000877	0.389	CGGCAAATGGCAAACTACATT	RglTHA_CONTROL4_withCtrl_peak_65	62.2761
Chr1_A_fumigatus_Af293	Afu1g04920	1401150	1401170	2_CONTROL_enriched_CGVCVMVKSSCCGGNSSVVSM-MEME-1	7.24359	-	NHP10	RglTHA_CONTROL:enriched	0.00095	0.394	GTGGCCGACGTCGGCCCAGCA	RglTHA_CONTROL4_withCtrl_peak_65	62.2761
Chr1_A_fumigatus_Af293	Afu1g04920	1401128	1401134	6_RglT_common_MA0399.1-SUT1	7.61842	-	SUT1	common	0.000982	0.773	GACGGGG	RglTHA_CONTROL4_withCtrl_peak_65	62.2761
Chr1_A_fumigatus_Af293	Afu1g04920	1401290	1401296	6_RglT_common_MA0399.1-SUT1	7.61842	+	SUT1	common	0.000982	0.773	TGCCGGG	RglTHA_CONTROL4_withCtrl_peak_65	62.2761
Chr1_A_fumigatus_Af293	Afu1g04920	1401128	1401134	3_CONTROL_enriched_MA0399.1-SUT1	7.61842	-	SUT1	RglTHA_CONTROL:enriched	0.000982	0.777	GACGGGG	RglTHA_CONTROL4_withCtrl_peak_65	62.2761
Chr1_A_fumigatus_Af293	Afu1g04920	1401290	1401296	3_CONTROL_enriched_MA0399.1-SUT1	7.61842	+	SUT1	RglTHA_CONTROL:enriched	0.000982	0.777	TGCCGGG	RglTHA_CONTROL4_withCtrl_peak_65	62.2761
Chr1_A_fumigatus_Af293	Afu1g04920	1401128	1401134	4_10MMAA_enriched_MA0399.1-SUT1	7.61842	-	SUT1	RglTHA_10MMAA:enriched	0.000982	0.783	GACGGGG	RglTHA_CONTROL4_withCtrl_peak_65	62.2761
Chr1_A_fumigatus_Af293	Afu1g04920	1401290	1401296	4_10MMAA_enriched_MA0399.1-SUT1	7.61842	+	SUT1	RglTHA_10MMAA:enriched	0.000982	0.783	TGCCGGG	RglTHA_CONTROL4_withCtrl_peak_65	62.2761
Chr1_A_fumigatus_Af293	Afu1g04920	1401607	1401627	2_CONTROL_enriched_CGVCVMVKSSCCGGNSSVVSM-MEME-1	10.1795	+	NHP10	RglTHA_CONTROL:enriched	0.000114	0.295	CCACGAGTTCCCAGGTGGCCA	RglTHA_10MMAA4_withCtrl_peak_39	15.0407
Chr1_A_fumigatus_Af293	Afu1g04920	1401406	1401412	6_RglT_common_MA0399.1-SUT1	9.89474	-	SUT1	common	0.000129	0.773	CGCGGAG	RglTHA_10MMAA4_withCtrl_peak_39	15.0407
Chr1_A_fumigatus_Af293	Afu1g04920	1401406	1401412	3_CONTROL_enriched_MA0399.1-SUT1	9.89474	-	SUT1	RglTHA_CONTROL:enriched	0.000129	0.777	CGCGGAG	RglTHA_10MMAA4_withCtrl_peak_39	15.0407
Chr1_A_fumigatus_Af293	Afu1g04920	1401406	1401412	4_10MMAA_enriched_MA0399.1-SUT1	9.89474	-	SUT1	RglTHA_10MMAA:enriched	0.000129	0.783	CGCGGAG	RglTHA_10MMAA4_withCtrl_peak_39	15.0407
Chr1_A_fumigatus_Af293	Afu1g04920	1401586	1401592	3_10MMAA_enriched_CVSVMCG-MEME-1	9.81707	-	RDS1	RglTHA_10MMAA:enriched	0.000175	0.602	CCGACCG	RglTHA_10MMAA4_withCtrl_peak_39	15.0407
Chr1_A_fumigatus_Af293	Afu1g04920	1401450	1401457	26_RglT_common_MA0410.1-UGA3	8.51111	+	UGA3	common	0.000367	0.815	AGGCGGGT	RglTHA_10MMAA4_withCtrl_peak_39	15.0407
Chr1_A_fumigatus_Af293	Afu1g04920	1401450	1401457	7_CONTROL_enriched_MA0410.1-UGA3	8.51111	+	UGA3	RglTHA_CONTROL:enriched	0.000367	0.821	AGGCGGGT	RglTHA_10MMAA4_withCtrl_peak_39	15.0407
Chr1_A_fumigatus_Af293	Afu1g04920	1401393	1401413	2_CONTROL_enriched_CGVCVMVKSSCCGGNSSVVSM-MEME-1	8.57692	+	NHP10	RglTHA_CONTROL:enriched	0.000392	0.346	CGGGGAATCCACACTCCGCGA	RglTHA_10MMAA4_withCtrl_peak_39	15.0407
Chr1_A_fumigatus_Af293	Afu1g04920	1401494	1401512	2_RglT_common_CSVCCRRKCHRGGMNKBSG-MEME-1	8.52055	+	ASH1	common	0.000426	0.449	GACCGAATGTGGAAGGGAC	RglTHA_10MMAA4_withCtrl_peak_39	15.0407
Chr1_A_fumigatus_Af293	Afu1g04920	1401546	1401553	26_RglT_common_MA0410.1-UGA3	7.47778	+	UGA3	common	0.000579	0.848	ATGCGGGA	RglTHA_10MMAA4_withCtrl_peak_39	15.0407
Chr1_A_fumigatus_Af293	Afu1g04920	1401546	1401553	7_CONTROL_enriched_MA0410.1-UGA3	7.47778	+	UGA3	RglTHA_CONTROL:enriched	0.000579	0.854	ATGCGGGA	RglTHA_10MMAA4_withCtrl_peak_39	15.0407
Chr1_A_fumigatus_Af293	Afu1g04920	1401784	1401802	2_RglT_common_CSVCCRRKCHRGGMNKBSG-MEME-1	7.90411	-	ASH1	common	0.000676	0.477	CAAACAAGCATCAAGGCGG	RglTHA_10MMAA4_withCtrl_peak_39	15.0407
Chr1_A_fumigatus_Af293	Afu1g04920	1401502	1401522	2_CONTROL_enriched_CGVCVMVKSSCCGGNSSVVSM-MEME-1	7.70513	+	NHP10	RglTHA_CONTROL:enriched	0.000709	0.375	GTGGAAGGGACAGGAGCAGCC	RglTHA_10MMAA4_withCtrl_peak_39	15.0407
Chr1_A_fumigatus_Af293	Afu1g04920	1401451	1401455	1_CONTROL_enriched_GGSSS-DREME-1	7.98485	+	IME1	RglTHA_CONTROL:enriched	0.00074	0.677	GGCGG	RglTHA_10MMAA4_withCtrl_peak_39	15.0407
Chr1_A_fumigatus_Af293	Afu1g04920	1401784	1401788	1_CONTROL_enriched_GGSSS-DREME-1	7.98485	-	IME1	RglTHA_CONTROL:enriched	0.00074	0.677	GGCGG	RglTHA_10MMAA4_withCtrl_peak_39	15.0407
Chr1_A_fumigatus_Af293	Afu1g04920	1401782	1401788	6_RglT_common_MA0399.1-SUT1	7.92105	-	SUT1	common	0.000746	0.773	GGCGGAG	RglTHA_10MMAA4_withCtrl_peak_39	15.0407
Chr1_A_fumigatus_Af293	Afu1g04920	1401782	1401788	3_CONTROL_enriched_MA0399.1-SUT1	7.92105	-	SUT1	RglTHA_CONTROL:enriched	0.000746	0.777	GGCGGAG	RglTHA_10MMAA4_withCtrl_peak_39	15.0407
Chr1_A_fumigatus_Af293	Afu1g04920	1401782	1401788	4_10MMAA_enriched_MA0399.1-SUT1	7.92105	-	SUT1	RglTHA_10MMAA:enriched	0.000746	0.783	GGCGGAG	RglTHA_10MMAA4_withCtrl_peak_39	15.0407
Chr1_A_fumigatus_Af293	Afu1g04920	1401350	1401370	2_CONTROL_enriched_CGVCVMVKSSCCGGNSSVVSM-MEME-1	7.37179	-	NHP10	RglTHA_CONTROL:enriched	0.000877	0.389	CGGCAAATGGCAAACTACATT	RglTHA_10MMAA4_withCtrl_peak_39	15.0407
Chr1_A_fumigatus_Af293	Afu1g04920	1401666	1401670	1_10MMAA_enriched_BCCGA-DREME-1	8.75	-	DREME-2	RglTHA_10MMAA:enriched	0.000918	0.729	TCCGA	RglTHA_10MMAA4_withCtrl_peak_39	15.0407
Chr1_A_fumigatus_Af293	Afu1g04930	1402227	1402245	2_RglT_common_CSVCCRRKCHRGGMNKBSG-MEME-1	11.589	+	ASH1	common	2.45e-05	0.3	CCCGCAGTGAAGGCTGGCG	RglTHA_10MMAA4_withCtrl_peak_40	8.92234
Chr1_A_fumigatus_Af293	Afu1g04930	1402241	1402261	2_CONTROL_enriched_CGVCVMVKSSCCGGNSSVVSM-MEME-1	11.3205	-	NHP10	RglTHA_CONTROL:enriched	4.15e-05	0.281	CGCCAAATGGTCAGTTCGCCA	RglTHA_10MMAA4_withCtrl_peak_40	8.92234
Chr1_A_fumigatus_Af293	Afu1g04930	1402226	1402233	26_RglT_common_MA0410.1-UGA3	9.75556	-	UGA3	common	0.000218	0.764	CTGCGGGA	RglTHA_10MMAA4_withCtrl_peak_40	8.92234
Chr1_A_fumigatus_Af293	Afu1g04930	1402226	1402233	7_CONTROL_enriched_MA0410.1-UGA3	9.75556	-	UGA3	RglTHA_CONTROL:enriched	0.000218	0.769	CTGCGGGA	RglTHA_10MMAA4_withCtrl_peak_40	8.92234
Chr1_A_fumigatus_Af293	Afu1g04930	1402257	1402275	2_RglT_common_CSVCCRRKCHRGGMNKBSG-MEME-1	8.20548	-	ASH1	common	0.000541	0.47	GCGCGAGTTTTGAACGCCA	RglTHA_10MMAA4_withCtrl_peak_40	8.92234
Chr1_A_fumigatus_Af293	Afu1g04930	1402174	1402180	8_RglT_common_MA0361.1-RDS1	8.08889	+	RDS1	common	0.000705	0.591	TGGCCGA	RglTHA_10MMAA4_withCtrl_peak_40	8.92234
Chr1_A_fumigatus_Af293	Afu1g04930	1402174	1402180	5_CONTROL_enriched_MA0361.1-RDS1	8.08889	+	RDS1	RglTHA_CONTROL:enriched	0.000705	0.589	TGGCCGA	RglTHA_10MMAA4_withCtrl_peak_40	8.92234
Chr1_A_fumigatus_Af293	Afu1g04930	1402175	1402179	1_RglT_common_CSGSS-DREME-1	7.75758	-	IME1	common	0.00074	0.673	CGGCC	RglTHA_10MMAA4_withCtrl_peak_40	8.92234
Chr1_A_fumigatus_Af293	Afu1g04930	1402036	1402040	1_10MMAA_enriched_BCCGA-DREME-1	8.75	-	DREME-2	RglTHA_10MMAA:enriched	0.000918	0.729	TCCGA	RglTHA_10MMAA4_withCtrl_peak_40	8.92234
Chr1_A_fumigatus_Af293	Afu1g04930	1402444	1402448	1_10MMAA_enriched_BCCGA-DREME-1	8.75	-	DREME-2	RglTHA_10MMAA:enriched	0.000918	0.729	TCCGA	RglTHA_10MMAA4_withCtrl_peak_40	8.92234
Chr1_A_fumigatus_Af293	Afu1g04930	1402227	1402245	2_RglT_common_CSVCCRRKCHRGGMNKBSG-MEME-1	11.589	+	ASH1	common	2.45e-05	0.3	CCCGCAGTGAAGGCTGGCG	RglTHA_CONTROL4_withCtrl_peak_66	46.8738
Chr1_A_fumigatus_Af293	Afu1g04930	1402241	1402261	2_CONTROL_enriched_CGVCVMVKSSCCGGNSSVVSM-MEME-1	11.3205	-	NHP10	RglTHA_CONTROL:enriched	4.15e-05	0.281	CGCCAAATGGTCAGTTCGCCA	RglTHA_CONTROL4_withCtrl_peak_66	46.8738
Chr1_A_fumigatus_Af293	Afu1g04930	1402226	1402233	26_RglT_common_MA0410.1-UGA3	9.75556	-	UGA3	common	0.000218	0.764	CTGCGGGA	RglTHA_CONTROL4_withCtrl_peak_66	46.8738
Chr1_A_fumigatus_Af293	Afu1g04930	1402226	1402233	7_CONTROL_enriched_MA0410.1-UGA3	9.75556	-	UGA3	RglTHA_CONTROL:enriched	0.000218	0.769	CTGCGGGA	RglTHA_CONTROL4_withCtrl_peak_66	46.8738
Chr1_A_fumigatus_Af293	Afu1g04930	1402257	1402275	2_RglT_common_CSVCCRRKCHRGGMNKBSG-MEME-1	8.20548	-	ASH1	common	0.000541	0.47	GCGCGAGTTTTGAACGCCA	RglTHA_CONTROL4_withCtrl_peak_66	46.8738
Chr1_A_fumigatus_Af293	Afu1g04930	1402174	1402180	8_RglT_common_MA0361.1-RDS1	8.08889	+	RDS1	common	0.000705	0.591	TGGCCGA	RglTHA_CONTROL4_withCtrl_peak_66	46.8738
Chr1_A_fumigatus_Af293	Afu1g04930	1402174	1402180	5_CONTROL_enriched_MA0361.1-RDS1	8.08889	+	RDS1	RglTHA_CONTROL:enriched	0.000705	0.589	TGGCCGA	RglTHA_CONTROL4_withCtrl_peak_66	46.8738
Chr1_A_fumigatus_Af293	Afu1g04930	1402175	1402179	1_RglT_common_CSGSS-DREME-1	7.75758	-	IME1	common	0.00074	0.673	CGGCC	RglTHA_CONTROL4_withCtrl_peak_66	46.8738
Chr1_A_fumigatus_Af293	Afu1g04930	1402036	1402040	1_10MMAA_enriched_BCCGA-DREME-1	8.75	-	DREME-2	RglTHA_10MMAA:enriched	0.000918	0.729	TCCGA	RglTHA_CONTROL4_withCtrl_peak_66	46.8738
Chr1_A_fumigatus_Af293	Afu1g04930	1402444	1402448	1_10MMAA_enriched_BCCGA-DREME-1	8.75	-	DREME-2	RglTHA_10MMAA:enriched	0.000918	0.729	TCCGA	RglTHA_CONTROL4_withCtrl_peak_66	46.8738
Chr1_A_fumigatus_Af293	Afu1g04930	1403917	1403924	26_RglT_common_MA0410.1-UGA3	11.1556	-	UGA3	common	0.000125	0.764	TGGCGGCA	RglTHA_CONTROL4_withCtrl_peak_67	39.0224
Chr1_A_fumigatus_Af293	Afu1g04930	1403917	1403924	7_CONTROL_enriched_MA0410.1-UGA3	11.1556	-	UGA3	RglTHA_CONTROL:enriched	0.000125	0.769	TGGCGGCA	RglTHA_CONTROL4_withCtrl_peak_67	39.0224
Chr1_A_fumigatus_Af293	Afu1g04930	1403879	1403899	2_CONTROL_enriched_CGVCVMVKSSCCGGNSSVVSM-MEME-1	8.64103	-	NHP10	RglTHA_CONTROL:enriched	0.000375	0.346	CACAAAAGGGGCGGCGAGGGC	RglTHA_CONTROL4_withCtrl_peak_67	39.0224
Chr1_A_fumigatus_Af293	Afu1g04930	1403886	1403890	1_CONTROL_enriched_GGSSS-DREME-1	7.98485	-	IME1	RglTHA_CONTROL:enriched	0.00074	0.677	GGCGG	RglTHA_CONTROL4_withCtrl_peak_67	39.0224
Chr1_A_fumigatus_Af293	Afu1g04930	1403919	1403923	1_CONTROL_enriched_GGSSS-DREME-1	7.98485	-	IME1	RglTHA_CONTROL:enriched	0.00074	0.677	GGCGG	RglTHA_CONTROL4_withCtrl_peak_67	39.0224
Chr1_A_fumigatus_Af293	Afu1g04930	1403884	1403891	26_RglT_common_MA0410.1-UGA3	6.58889	-	UGA3	common	0.000823	0.876	GGGCGGCG	RglTHA_CONTROL4_withCtrl_peak_67	39.0224
Chr1_A_fumigatus_Af293	Afu1g04930	1403884	1403891	7_CONTROL_enriched_MA0410.1-UGA3	6.58889	-	UGA3	RglTHA_CONTROL:enriched	0.000823	0.882	GGGCGGCG	RglTHA_CONTROL4_withCtrl_peak_67	39.0224
Chr1_A_fumigatus_Af293	Afu1g04930	1404958	1404965	26_RglT_common_MA0410.1-UGA3	13.1667	-	UGA3	common	2.18e-05	0.532	GGGCGGGA	RglTHA_CONTROL4_withCtrl_peak_68	37.029
Chr1_A_fumigatus_Af293	Afu1g04930	1404958	1404965	7_CONTROL_enriched_MA0410.1-UGA3	13.1667	-	UGA3	RglTHA_CONTROL:enriched	2.18e-05	0.536	GGGCGGGA	RglTHA_CONTROL4_withCtrl_peak_68	37.029
Chr1_A_fumigatus_Af293	Afu1g04930	1404775	1404781	6_RglT_common_MA0399.1-SUT1	9.71053	+	SUT1	common	0.00017	0.773	GGCGGGG	RglTHA_CONTROL4_withCtrl_peak_68	37.029
Chr1_A_fumigatus_Af293	Afu1g04930	1404775	1404781	3_CONTROL_enriched_MA0399.1-SUT1	9.71053	+	SUT1	RglTHA_CONTROL:enriched	0.00017	0.777	GGCGGGG	RglTHA_CONTROL4_withCtrl_peak_68	37.029
Chr1_A_fumigatus_Af293	Afu1g04930	1404775	1404781	4_10MMAA_enriched_MA0399.1-SUT1	9.71053	+	SUT1	RglTHA_10MMAA:enriched	0.00017	0.783	GGCGGGG	RglTHA_CONTROL4_withCtrl_peak_68	37.029
Chr1_A_fumigatus_Af293	Afu1g04930	1404759	1404765	3_10MMAA_enriched_CVSVMCG-MEME-1	9	-	RDS1	RglTHA_10MMAA:enriched	0.000447	0.64	CCCACCG	RglTHA_CONTROL4_withCtrl_peak_68	37.029
Chr1_A_fumigatus_Af293	Afu1g04930	1405003	1405021	2_RglT_common_CSVCCRRKCHRGGMNKBSG-MEME-1	8.42466	-	ASH1	common	0.000458	0.449	CAGCCTACGAGGGAGGGAA	RglTHA_CONTROL4_withCtrl_peak_68	37.029
Chr1_A_fumigatus_Af293	Afu1g04930	1404950	1404957	26_RglT_common_MA0410.1-UGA3	7.7	-	UGA3	common	0.000521	0.848	GAGCGGCA	RglTHA_CONTROL4_withCtrl_peak_68	37.029
Chr1_A_fumigatus_Af293	Afu1g04930	1404950	1404957	7_CONTROL_enriched_MA0410.1-UGA3	7.7	-	UGA3	RglTHA_CONTROL:enriched	0.000521	0.854	GAGCGGCA	RglTHA_CONTROL4_withCtrl_peak_68	37.029
Chr1_A_fumigatus_Af293	Afu1g04930	1404804	1404810	8_RglT_common_MA0361.1-RDS1	8.24444	+	RDS1	common	0.000654	0.591	TGGCCGC	RglTHA_CONTROL4_withCtrl_peak_68	37.029
Chr1_A_fumigatus_Af293	Afu1g04930	1404804	1404810	5_CONTROL_enriched_MA0361.1-RDS1	8.24444	+	RDS1	RglTHA_CONTROL:enriched	0.000654	0.589	TGGCCGC	RglTHA_CONTROL4_withCtrl_peak_68	37.029
Chr1_A_fumigatus_Af293	Afu1g04930	1404774	1404781	26_RglT_common_MA0410.1-UGA3	7.28889	+	UGA3	common	0.000657	0.848	TGGCGGGG	RglTHA_CONTROL4_withCtrl_peak_68	37.029
Chr1_A_fumigatus_Af293	Afu1g04930	1404774	1404781	7_CONTROL_enriched_MA0410.1-UGA3	7.28889	+	UGA3	RglTHA_CONTROL:enriched	0.000657	0.854	TGGCGGGG	RglTHA_CONTROL4_withCtrl_peak_68	37.029
Chr1_A_fumigatus_Af293	Afu1g04930	1404805	1404809	1_RglT_common_CSGSS-DREME-1	7.75758	-	IME1	common	0.00074	0.673	CGGCC	RglTHA_CONTROL4_withCtrl_peak_68	37.029
Chr1_A_fumigatus_Af293	Afu1g04930	1404775	1404779	1_CONTROL_enriched_GGSSS-DREME-1	7.98485	+	IME1	RglTHA_CONTROL:enriched	0.00074	0.677	GGCGG	RglTHA_CONTROL4_withCtrl_peak_68	37.029
Chr1_A_fumigatus_Af293	Afu1g04930	1404807	1404811	1_CONTROL_enriched_GGSSS-DREME-1	7.98485	-	IME1	RglTHA_CONTROL:enriched	0.00074	0.677	GGCGG	RglTHA_CONTROL4_withCtrl_peak_68	37.029
Chr1_A_fumigatus_Af293	Afu1g04930	1404960	1404964	1_CONTROL_enriched_GGSSS-DREME-1	7.98485	-	IME1	RglTHA_CONTROL:enriched	0.00074	0.677	GGCGG	RglTHA_CONTROL4_withCtrl_peak_68	37.029
Chr1_A_fumigatus_Af293	Afu1g04930	1404963	1404969	6_RglT_common_MA0399.1-SUT1	7.61842	-	SUT1	common	0.000982	0.773	GACGGGG	RglTHA_CONTROL4_withCtrl_peak_68	37.029
Chr1_A_fumigatus_Af293	Afu1g04930	1404963	1404969	3_CONTROL_enriched_MA0399.1-SUT1	7.61842	-	SUT1	RglTHA_CONTROL:enriched	0.000982	0.777	GACGGGG	RglTHA_CONTROL4_withCtrl_peak_68	37.029
Chr1_A_fumigatus_Af293	Afu1g04930	1404963	1404969	4_10MMAA_enriched_MA0399.1-SUT1	7.61842	-	SUT1	RglTHA_10MMAA:enriched	0.000982	0.783	GACGGGG	RglTHA_CONTROL4_withCtrl_peak_68	37.029
Chr1_A_fumigatus_Af293	Afu1g04970	1421062	1421080	2_RglT_common_CSVCCRRKCHRGGMNKBSG-MEME-1	11.9589	+	ASH1	common	1.61e-05	0.3	GCGCCAAGCAGAGATTCGG	RglTHA_CONTROL4_withCtrl_peak_69	59.8904
Chr1_A_fumigatus_Af293	Afu1g04970	1421233	1421239	8_RglT_common_MA0361.1-RDS1	12.0889	-	RDS1	common	8.28e-05	0.495	CGGCCGC	RglTHA_CONTROL4_withCtrl_peak_69	59.8904
Chr1_A_fumigatus_Af293	Afu1g04970	1421233	1421239	5_CONTROL_enriched_MA0361.1-RDS1	12.0889	-	RDS1	RglTHA_CONTROL:enriched	8.28e-05	0.494	CGGCCGC	RglTHA_CONTROL4_withCtrl_peak_69	59.8904
Chr1_A_fumigatus_Af293	Afu1g04970	1421204	1421211	26_RglT_common_MA0410.1-UGA3	11.5889	+	UGA3	common	8.97e-05	0.764	AGGCGGGA	RglTHA_CONTROL4_withCtrl_peak_69	59.8904
Chr1_A_fumigatus_Af293	Afu1g04970	1421204	1421211	7_CONTROL_enriched_MA0410.1-UGA3	11.5889	+	UGA3	RglTHA_CONTROL:enriched	8.97e-05	0.769	AGGCGGGA	RglTHA_CONTROL4_withCtrl_peak_69	59.8904
Chr1_A_fumigatus_Af293	Afu1g04970	1421234	1421252	2_RglT_common_CSVCCRRKCHRGGMNKBSG-MEME-1	10.0274	+	ASH1	common	0.000119	0.395	CGGCCGTTCCATGGAGGGG	RglTHA_CONTROL4_withCtrl_peak_69	59.8904
Chr1_A_fumigatus_Af293	Afu1g04970	1421410	1421417	4_RglT_common_MA0375.1-RSC30	10.0667	-	RSC30	common	0.000208	1	AACGCGCG	RglTHA_CONTROL4_withCtrl_peak_69	59.8904
Chr1_A_fumigatus_Af293	Afu1g04970	1421410	1421417	6_CONTROL_enriched_MA0375.1-RSC30	10.0667	-	RSC30	RglTHA_CONTROL:enriched	0.000208	1	AACGCGCG	RglTHA_CONTROL4_withCtrl_peak_69	59.8904
Chr1_A_fumigatus_Af293	Afu1g04970	1421055	1421075	2_CONTROL_enriched_CGVCVMVKSSCCGGNSSVVSM-MEME-1	9.42308	+	NHP10	RglTHA_CONTROL:enriched	0.00021	0.325	GAACGCAGCGCCAAGCAGAGA	RglTHA_CONTROL4_withCtrl_peak_69	59.8904
Chr1_A_fumigatus_Af293	Afu1g04970	1420956	1420962	6_RglT_common_MA0399.1-SUT1	9.59211	-	SUT1	common	0.000216	0.773	CACGGGG	RglTHA_CONTROL4_withCtrl_peak_69	59.8904
Chr1_A_fumigatus_Af293	Afu1g04970	1420956	1420962	3_CONTROL_enriched_MA0399.1-SUT1	9.59211	-	SUT1	RglTHA_CONTROL:enriched	0.000216	0.777	CACGGGG	RglTHA_CONTROL4_withCtrl_peak_69	59.8904
Chr1_A_fumigatus_Af293	Afu1g04970	1420956	1420962	4_10MMAA_enriched_MA0399.1-SUT1	9.59211	-	SUT1	RglTHA_10MMAA:enriched	0.000216	0.783	CACGGGG	RglTHA_CONTROL4_withCtrl_peak_69	59.8904
Chr1_A_fumigatus_Af293	Afu1g04970	1421234	1421240	8_RglT_common_MA0361.1-RDS1	9.26667	+	RDS1	common	0.000304	0.591	CGGCCGT	RglTHA_CONTROL4_withCtrl_peak_69	59.8904
Chr1_A_fumigatus_Af293	Afu1g04970	1421234	1421240	5_CONTROL_enriched_MA0361.1-RDS1	9.26667	+	RDS1	RglTHA_CONTROL:enriched	0.000304	0.589	CGGCCGT	RglTHA_CONTROL4_withCtrl_peak_69	59.8904
Chr1_A_fumigatus_Af293	Afu1g04970	1421218	1421238	2_CONTROL_enriched_CGVCVMVKSSCCGGNSSVVSM-MEME-1	8.41026	+	NHP10	RglTHA_CONTROL:enriched	0.000441	0.346	GTGCGATTGGGCGGTGCGGCC	RglTHA_CONTROL4_withCtrl_peak_69	59.8904
Chr1_A_fumigatus_Af293	Afu1g04970	1421193	1421199	6_RglT_common_MA0399.1-SUT1	7.96053	-	SUT1	common	0.000659	0.773	CGCCGGA	RglTHA_CONTROL4_withCtrl_peak_69	59.8904
Chr1_A_fumigatus_Af293	Afu1g04970	1421193	1421199	3_CONTROL_enriched_MA0399.1-SUT1	7.96053	-	SUT1	RglTHA_CONTROL:enriched	0.000659	0.777	CGCCGGA	RglTHA_CONTROL4_withCtrl_peak_69	59.8904
Chr1_A_fumigatus_Af293	Afu1g04970	1421193	1421199	4_10MMAA_enriched_MA0399.1-SUT1	7.96053	-	SUT1	RglTHA_10MMAA:enriched	0.000659	0.783	CGCCGGA	RglTHA_CONTROL4_withCtrl_peak_69	59.8904
Chr1_A_fumigatus_Af293	Afu1g04970	1421143	1421147	1_RglT_common_CSGSS-DREME-1	7.75758	-	IME1	common	0.00074	0.673	CGGCC	RglTHA_CONTROL4_withCtrl_peak_69	59.8904
Chr1_A_fumigatus_Af293	Afu1g04970	1421234	1421238	1_RglT_common_CSGSS-DREME-1	7.75758	+	IME1	common	0.00074	0.673	CGGCC	RglTHA_CONTROL4_withCtrl_peak_69	59.8904
Chr1_A_fumigatus_Af293	Afu1g04970	1421235	1421239	1_RglT_common_CSGSS-DREME-1	7.75758	-	IME1	common	0.00074	0.673	CGGCC	RglTHA_CONTROL4_withCtrl_peak_69	59.8904
Chr1_A_fumigatus_Af293	Afu1g04970	1421205	1421209	1_CONTROL_enriched_GGSSS-DREME-1	7.98485	+	IME1	RglTHA_CONTROL:enriched	0.00074	0.677	GGCGG	RglTHA_CONTROL4_withCtrl_peak_69	59.8904
Chr1_A_fumigatus_Af293	Afu1g04970	1421227	1421231	1_CONTROL_enriched_GGSSS-DREME-1	7.98485	+	IME1	RglTHA_CONTROL:enriched	0.00074	0.677	GGCGG	RglTHA_CONTROL4_withCtrl_peak_69	59.8904
Chr1_A_fumigatus_Af293	Afu1g04970	1421327	1421331	1_10MMAA_enriched_BCCGA-DREME-1	8.75	-	DREME-2	RglTHA_10MMAA:enriched	0.000918	0.729	TCCGA	RglTHA_CONTROL4_withCtrl_peak_69	59.8904
Chr1_A_fumigatus_Af293	Afu1g04970	1421350	1421370	2_CONTROL_enriched_CGVCVMVKSSCCGGNSSVVSM-MEME-1	7.16667	+	NHP10	RglTHA_CONTROL:enriched	0.000997	0.398	CGGACAGTGTCCAACGGCGAC	RglTHA_CONTROL4_withCtrl_peak_69	59.8904
Chr1_A_fumigatus_Af293	Afu1g05020	1441649	1441667	2_RglT_common_CSVCCRRKCHRGGMNKBSG-MEME-1	10.6027	+	ASH1	common	6.85e-05	0.356	CAGCCAATCAAGACTGGTG	RglTHA_CONTROL4_withCtrl_peak_71	57.9444
Chr1_A_fumigatus_Af293	Afu1g05020	1441711	1441729	2_RglT_common_CSVCCRRKCHRGGMNKBSG-MEME-1	9.26027	+	ASH1	common	0.000233	0.414	CCACCAAGCCGAACTGCCA	RglTHA_CONTROL4_withCtrl_peak_71	57.9444
Chr1_A_fumigatus_Af293	Afu1g05020	1441467	1441471	1_10MMAA_enriched_BCCGA-DREME-1	8.75	+	DREME-2	RglTHA_10MMAA:enriched	0.000918	0.729	TCCGA	RglTHA_CONTROL4_withCtrl_peak_71	57.9444
Chr1_A_fumigatus_Af293	Afu1g05020	1441649	1441667	2_RglT_common_CSVCCRRKCHRGGMNKBSG-MEME-1	10.6027	+	ASH1	common	6.85e-05	0.356	CAGCCAATCAAGACTGGTG	RglTHA_10MMAA4_withCtrl_peak_43	135.372
Chr1_A_fumigatus_Af293	Afu1g05020	1441711	1441729	2_RglT_common_CSVCCRRKCHRGGMNKBSG-MEME-1	9.26027	+	ASH1	common	0.000233	0.414	CCACCAAGCCGAACTGCCA	RglTHA_10MMAA4_withCtrl_peak_43	135.372
Chr1_A_fumigatus_Af293	Afu1g05040	1448803	1448810	26_RglT_common_MA0410.1-UGA3	9.05556	+	UGA3	common	0.000289	0.795	GAGCGGGA	RglTHA_CONTROL4_withCtrl_peak_73	65.2262
Chr1_A_fumigatus_Af293	Afu1g05040	1448803	1448810	7_CONTROL_enriched_MA0410.1-UGA3	9.05556	+	UGA3	RglTHA_CONTROL:enriched	0.000289	0.801	GAGCGGGA	RglTHA_CONTROL4_withCtrl_peak_73	65.2262
Chr1_A_fumigatus_Af293	Afu1g05040	1448774	1448794	2_CONTROL_enriched_CGVCVMVKSSCCGGNSSVVSM-MEME-1	8.92308	+	NHP10	RglTHA_CONTROL:enriched	0.000306	0.344	GACCCCGTCACAGGCTGAATC	RglTHA_CONTROL4_withCtrl_peak_73	65.2262
Chr1_A_fumigatus_Af293	Afu1g05040	1448847	1448851	1_CONTROL_enriched_GGSSS-DREME-1	7.98485	-	IME1	RglTHA_CONTROL:enriched	0.00074	0.677	GGCGG	RglTHA_CONTROL4_withCtrl_peak_73	65.2262
Chr1_A_fumigatus_Af293	Afu1g05040	1448752	1448770	2_RglT_common_CSVCCRRKCHRGGMNKBSG-MEME-1	7.65753	-	ASH1	common	0.000806	0.477	CGAAGCAGCGAGAATGTCG	RglTHA_CONTROL4_withCtrl_peak_73	65.2262
Chr1_A_fumigatus_Af293	Afu1g05040	1448798	1448816	2_RglT_common_CSVCCRRKCHRGGMNKBSG-MEME-1	7.64384	+	ASH1	common	0.000814	0.477	GGCCCGAGCGGGATTCTGA	RglTHA_CONTROL4_withCtrl_peak_73	65.2262
Chr1_A_fumigatus_Af293	Afu1g05040	1448595	1448599	1_10MMAA_enriched_BCCGA-DREME-1	8.75	+	DREME-2	RglTHA_10MMAA:enriched	0.000918	0.729	TCCGA	RglTHA_CONTROL4_withCtrl_peak_73	65.2262
Chr1_A_fumigatus_Af293	Afu1g05040	1448735	1448739	1_10MMAA_enriched_BCCGA-DREME-1	8.75	+	DREME-2	RglTHA_10MMAA:enriched	0.000918	0.729	TCCGA	RglTHA_CONTROL4_withCtrl_peak_73	65.2262
Chr1_A_fumigatus_Af293	Afu1g05040	1448776	1448782	6_RglT_common_MA0399.1-SUT1	7.61842	-	SUT1	common	0.000982	0.773	GACGGGG	RglTHA_CONTROL4_withCtrl_peak_73	65.2262
Chr1_A_fumigatus_Af293	Afu1g05040	1448776	1448782	3_CONTROL_enriched_MA0399.1-SUT1	7.61842	-	SUT1	RglTHA_CONTROL:enriched	0.000982	0.777	GACGGGG	RglTHA_CONTROL4_withCtrl_peak_73	65.2262
Chr1_A_fumigatus_Af293	Afu1g05040	1448776	1448782	4_10MMAA_enriched_MA0399.1-SUT1	7.61842	-	SUT1	RglTHA_10MMAA:enriched	0.000982	0.783	GACGGGG	RglTHA_CONTROL4_withCtrl_peak_73	65.2262
Chr1_A_fumigatus_Af293	Afu1g05040	1448803	1448810	26_RglT_common_MA0410.1-UGA3	9.05556	+	UGA3	common	0.000289	0.795	GAGCGGGA	RglTHA_10MMAA4_withCtrl_peak_47	85.1434
Chr1_A_fumigatus_Af293	Afu1g05040	1448803	1448810	7_CONTROL_enriched_MA0410.1-UGA3	9.05556	+	UGA3	RglTHA_CONTROL:enriched	0.000289	0.801	GAGCGGGA	RglTHA_10MMAA4_withCtrl_peak_47	85.1434
Chr1_A_fumigatus_Af293	Afu1g05040	1448774	1448794	2_CONTROL_enriched_CGVCVMVKSSCCGGNSSVVSM-MEME-1	8.92308	+	NHP10	RglTHA_CONTROL:enriched	0.000306	0.344	GACCCCGTCACAGGCTGAATC	RglTHA_10MMAA4_withCtrl_peak_47	85.1434
Chr1_A_fumigatus_Af293	Afu1g05040	1448847	1448851	1_CONTROL_enriched_GGSSS-DREME-1	7.98485	-	IME1	RglTHA_CONTROL:enriched	0.00074	0.677	GGCGG	RglTHA_10MMAA4_withCtrl_peak_47	85.1434
Chr1_A_fumigatus_Af293	Afu1g05040	1448752	1448770	2_RglT_common_CSVCCRRKCHRGGMNKBSG-MEME-1	7.65753	-	ASH1	common	0.000806	0.477	CGAAGCAGCGAGAATGTCG	RglTHA_10MMAA4_withCtrl_peak_47	85.1434
Chr1_A_fumigatus_Af293	Afu1g05040	1448798	1448816	2_RglT_common_CSVCCRRKCHRGGMNKBSG-MEME-1	7.64384	+	ASH1	common	0.000814	0.477	GGCCCGAGCGGGATTCTGA	RglTHA_10MMAA4_withCtrl_peak_47	85.1434
Chr1_A_fumigatus_Af293	Afu1g05040	1448595	1448599	1_10MMAA_enriched_BCCGA-DREME-1	8.75	+	DREME-2	RglTHA_10MMAA:enriched	0.000918	0.729	TCCGA	RglTHA_10MMAA4_withCtrl_peak_47	85.1434
Chr1_A_fumigatus_Af293	Afu1g05040	1448735	1448739	1_10MMAA_enriched_BCCGA-DREME-1	8.75	+	DREME-2	RglTHA_10MMAA:enriched	0.000918	0.729	TCCGA	RglTHA_10MMAA4_withCtrl_peak_47	85.1434
Chr1_A_fumigatus_Af293	Afu1g05040	1448776	1448782	6_RglT_common_MA0399.1-SUT1	7.61842	-	SUT1	common	0.000982	0.773	GACGGGG	RglTHA_10MMAA4_withCtrl_peak_47	85.1434
Chr1_A_fumigatus_Af293	Afu1g05040	1448776	1448782	3_CONTROL_enriched_MA0399.1-SUT1	7.61842	-	SUT1	RglTHA_CONTROL:enriched	0.000982	0.777	GACGGGG	RglTHA_10MMAA4_withCtrl_peak_47	85.1434
Chr1_A_fumigatus_Af293	Afu1g05040	1448776	1448782	4_10MMAA_enriched_MA0399.1-SUT1	7.61842	-	SUT1	RglTHA_10MMAA:enriched	0.000982	0.783	GACGGGG	RglTHA_10MMAA4_withCtrl_peak_47	85.1434
Chr1_A_fumigatus_Af293	Afu1g05130	1470922	1470942	2_CONTROL_enriched_CGVCVMVKSSCCGGNSSVVSM-MEME-1	10.3974	-	NHP10	RglTHA_CONTROL:enriched	9.52e-05	0.293	CAGGAACAGGCCGGACAGGCA	RglTHA_10MMAA4_withCtrl_peak_48	19.8902
Chr1_A_fumigatus_Af293	Afu1g05130	1470930	1470936	3_10MMAA_enriched_CVSVMCG-MEME-1	9.54878	-	RDS1	RglTHA_10MMAA:enriched	0.000304	0.602	CAGGCCG	RglTHA_10MMAA4_withCtrl_peak_48	19.8902
Chr1_A_fumigatus_Af293	Afu1g05130	1471011	1471029	2_RglT_common_CSVCCRRKCHRGGMNKBSG-MEME-1	8.54795	-	ASH1	common	0.000417	0.449	CGGCCACTTATGGTGGCAC	RglTHA_10MMAA4_withCtrl_peak_48	19.8902
Chr1_A_fumigatus_Af293	Afu1g05130	1471024	1471030	8_RglT_common_MA0361.1-RDS1	8.08889	+	RDS1	common	0.000705	0.591	TGGCCGA	RglTHA_10MMAA4_withCtrl_peak_48	19.8902
Chr1_A_fumigatus_Af293	Afu1g05130	1471024	1471030	5_CONTROL_enriched_MA0361.1-RDS1	8.08889	+	RDS1	RglTHA_CONTROL:enriched	0.000705	0.589	TGGCCGA	RglTHA_10MMAA4_withCtrl_peak_48	19.8902
Chr1_A_fumigatus_Af293	Afu1g05130	1470886	1470890	1_RglT_common_CSGSS-DREME-1	7.75758	+	IME1	common	0.00074	0.673	CGGCC	RglTHA_10MMAA4_withCtrl_peak_48	19.8902
Chr1_A_fumigatus_Af293	Afu1g05130	1470930	1470934	1_RglT_common_CSGSS-DREME-1	7.75758	+	IME1	common	0.00074	0.673	CGGCC	RglTHA_10MMAA4_withCtrl_peak_48	19.8902
Chr1_A_fumigatus_Af293	Afu1g05130	1471025	1471029	1_RglT_common_CSGSS-DREME-1	7.75758	-	IME1	common	0.00074	0.673	CGGCC	RglTHA_10MMAA4_withCtrl_peak_48	19.8902
Chr1_A_fumigatus_Af293	Afu1g05130	1471005	1471011	3_10MMAA_enriched_CVSVMCG-MEME-1	8.73171	+	RDS1	RglTHA_10MMAA:enriched	0.000853	0.751	CACGCCG	RglTHA_10MMAA4_withCtrl_peak_48	19.8902
Chr1_A_fumigatus_Af293	Afu1g05130	1471047	1471051	1_10MMAA_enriched_BCCGA-DREME-1	8.75	+	DREME-2	RglTHA_10MMAA:enriched	0.000918	0.729	TCCGA	RglTHA_10MMAA4_withCtrl_peak_48	19.8902
Chr1_A_fumigatus_Af293	Afu1g05130	1471173	1471177	1_10MMAA_enriched_BCCGA-DREME-1	8.75	-	DREME-2	RglTHA_10MMAA:enriched	0.000918	0.729	TCCGA	RglTHA_10MMAA4_withCtrl_peak_48	19.8902
Chr1_A_fumigatus_Af293	Afu1g05130	1470922	1470942	2_CONTROL_enriched_CGVCVMVKSSCCGGNSSVVSM-MEME-1	10.3974	-	NHP10	RglTHA_CONTROL:enriched	9.52e-05	0.293	CAGGAACAGGCCGGACAGGCA	RglTHA_CONTROL4_withCtrl_peak_74	26.2561
Chr1_A_fumigatus_Af293	Afu1g05130	1470930	1470936	3_10MMAA_enriched_CVSVMCG-MEME-1	9.54878	-	RDS1	RglTHA_10MMAA:enriched	0.000304	0.602	CAGGCCG	RglTHA_CONTROL4_withCtrl_peak_74	26.2561
Chr1_A_fumigatus_Af293	Afu1g05130	1471011	1471029	2_RglT_common_CSVCCRRKCHRGGMNKBSG-MEME-1	8.54795	-	ASH1	common	0.000417	0.449	CGGCCACTTATGGTGGCAC	RglTHA_CONTROL4_withCtrl_peak_74	26.2561
Chr1_A_fumigatus_Af293	Afu1g05130	1471024	1471030	8_RglT_common_MA0361.1-RDS1	8.08889	+	RDS1	common	0.000705	0.591	TGGCCGA	RglTHA_CONTROL4_withCtrl_peak_74	26.2561
Chr1_A_fumigatus_Af293	Afu1g05130	1471024	1471030	5_CONTROL_enriched_MA0361.1-RDS1	8.08889	+	RDS1	RglTHA_CONTROL:enriched	0.000705	0.589	TGGCCGA	RglTHA_CONTROL4_withCtrl_peak_74	26.2561
Chr1_A_fumigatus_Af293	Afu1g05130	1470886	1470890	1_RglT_common_CSGSS-DREME-1	7.75758	+	IME1	common	0.00074	0.673	CGGCC	RglTHA_CONTROL4_withCtrl_peak_74	26.2561
Chr1_A_fumigatus_Af293	Afu1g05130	1470930	1470934	1_RglT_common_CSGSS-DREME-1	7.75758	+	IME1	common	0.00074	0.673	CGGCC	RglTHA_CONTROL4_withCtrl_peak_74	26.2561
Chr1_A_fumigatus_Af293	Afu1g05130	1471025	1471029	1_RglT_common_CSGSS-DREME-1	7.75758	-	IME1	common	0.00074	0.673	CGGCC	RglTHA_CONTROL4_withCtrl_peak_74	26.2561
Chr1_A_fumigatus_Af293	Afu1g05130	1471005	1471011	3_10MMAA_enriched_CVSVMCG-MEME-1	8.73171	+	RDS1	RglTHA_10MMAA:enriched	0.000853	0.751	CACGCCG	RglTHA_CONTROL4_withCtrl_peak_74	26.2561
Chr1_A_fumigatus_Af293	Afu1g05130	1471047	1471051	1_10MMAA_enriched_BCCGA-DREME-1	8.75	+	DREME-2	RglTHA_10MMAA:enriched	0.000918	0.729	TCCGA	RglTHA_CONTROL4_withCtrl_peak_74	26.2561
Chr1_A_fumigatus_Af293	Afu1g05130	1471173	1471177	1_10MMAA_enriched_BCCGA-DREME-1	8.75	-	DREME-2	RglTHA_10MMAA:enriched	0.000918	0.729	TCCGA	RglTHA_CONTROL4_withCtrl_peak_74	26.2561
Chr1_A_fumigatus_Af293	Afu1g06020	1735551	1735569	2_RglT_common_CSVCCRRKCHRGGMNKBSG-MEME-1	10.1781	-	ASH1	common	0.000103	0.379	CACCCATTGCAGGTGGTTG	RglTHA_CONTROL4_withCtrl_peak_86	30.2501
Chr1_A_fumigatus_Af293	Afu1g06020	1735615	1735621	8_RglT_common_MA0361.1-RDS1	9.54444	+	RDS1	common	0.000258	0.591	CGGGCGA	RglTHA_CONTROL4_withCtrl_peak_86	30.2501
Chr1_A_fumigatus_Af293	Afu1g06020	1735615	1735621	5_CONTROL_enriched_MA0361.1-RDS1	9.54444	+	RDS1	RglTHA_CONTROL:enriched	0.000258	0.589	CGGGCGA	RglTHA_CONTROL4_withCtrl_peak_86	30.2501
Chr1_A_fumigatus_Af293	Afu1g06020	1735775	1735781	6_RglT_common_MA0399.1-SUT1	9.23684	+	SUT1	common	0.000391	0.773	TGCGGGG	RglTHA_CONTROL4_withCtrl_peak_86	30.2501
Chr1_A_fumigatus_Af293	Afu1g06020	1735775	1735781	3_CONTROL_enriched_MA0399.1-SUT1	9.23684	+	SUT1	RglTHA_CONTROL:enriched	0.000391	0.777	TGCGGGG	RglTHA_CONTROL4_withCtrl_peak_86	30.2501
Chr1_A_fumigatus_Af293	Afu1g06020	1735775	1735781	4_10MMAA_enriched_MA0399.1-SUT1	9.23684	+	SUT1	RglTHA_10MMAA:enriched	0.000391	0.783	TGCGGGG	RglTHA_CONTROL4_withCtrl_peak_86	30.2501
Chr1_A_fumigatus_Af293	Afu1g06020	1735757	1735764	4_RglT_common_MA0375.1-RSC30	8.44444	+	RSC30	common	0.000495	1	CCGGCGCC	RglTHA_CONTROL4_withCtrl_peak_86	30.2501
Chr1_A_fumigatus_Af293	Afu1g06020	1735757	1735764	6_CONTROL_enriched_MA0375.1-RSC30	8.44444	+	RSC30	RglTHA_CONTROL:enriched	0.000495	1	CCGGCGCC	RglTHA_CONTROL4_withCtrl_peak_86	30.2501
Chr1_A_fumigatus_Af293	Afu1g06020	1735496	1735516	2_CONTROL_enriched_CGVCVMVKSSCCGGNSSVVSM-MEME-1	8.21795	+	NHP10	RglTHA_CONTROL:enriched	0.000503	0.354	GGACGAGAGCGGAGGGGAGCC	RglTHA_CONTROL4_withCtrl_peak_86	30.2501
Chr1_A_fumigatus_Af293	Afu1g06020	1735588	1735592	1_CONTROL_enriched_GGSSS-DREME-1	7.98485	+	IME1	RglTHA_CONTROL:enriched	0.00074	0.677	GGCGG	RglTHA_CONTROL4_withCtrl_peak_86	30.2501
Chr1_A_fumigatus_Af293	Afu1g06020	1735645	1735651	6_RglT_common_MA0399.1-SUT1	7.61842	-	SUT1	common	0.000982	0.773	TGCCGGG	RglTHA_CONTROL4_withCtrl_peak_86	30.2501
Chr1_A_fumigatus_Af293	Afu1g06020	1735645	1735651	3_CONTROL_enriched_MA0399.1-SUT1	7.61842	-	SUT1	RglTHA_CONTROL:enriched	0.000982	0.777	TGCCGGG	RglTHA_CONTROL4_withCtrl_peak_86	30.2501
Chr1_A_fumigatus_Af293	Afu1g06020	1735645	1735651	4_10MMAA_enriched_MA0399.1-SUT1	7.61842	-	SUT1	RglTHA_10MMAA:enriched	0.000982	0.783	TGCCGGG	RglTHA_CONTROL4_withCtrl_peak_86	30.2501
Chr1_A_fumigatus_Af293	Afu1g06330	1821370	1821388	2_RglT_common_CSVCCRRKCHRGGMNKBSG-MEME-1	10	+	ASH1	common	0.000122	0.395	GGCCCAATCTGCGCTGTAC	RglTHA_CONTROL4_withCtrl_peak_89	27.1586
Chr1_A_fumigatus_Af293	Afu1g06340	1821370	1821388	2_RglT_common_CSVCCRRKCHRGGMNKBSG-MEME-1	10	+	ASH1	common	0.000122	0.395	GGCCCAATCTGCGCTGTAC	RglTHA_CONTROL4_withCtrl_peak_89	27.1586
Chr1_A_fumigatus_Af293	Afu1g06330	1821650	1821657	26_RglT_common_MA0410.1-UGA3	10.4222	+	UGA3	common	0.000159	0.764	ACGCGGGA	RglTHA_CONTROL4_withCtrl_peak_89	27.1586
Chr1_A_fumigatus_Af293	Afu1g06340	1821650	1821657	26_RglT_common_MA0410.1-UGA3	10.4222	+	UGA3	common	0.000159	0.764	ACGCGGGA	RglTHA_CONTROL4_withCtrl_peak_89	27.1586
Chr1_A_fumigatus_Af293	Afu1g06330	1821650	1821657	7_CONTROL_enriched_MA0410.1-UGA3	10.4222	+	UGA3	RglTHA_CONTROL:enriched	0.000159	0.769	ACGCGGGA	RglTHA_CONTROL4_withCtrl_peak_89	27.1586
Chr1_A_fumigatus_Af293	Afu1g06340	1821650	1821657	7_CONTROL_enriched_MA0410.1-UGA3	10.4222	+	UGA3	RglTHA_CONTROL:enriched	0.000159	0.769	ACGCGGGA	RglTHA_CONTROL4_withCtrl_peak_89	27.1586
Chr1_A_fumigatus_Af293	Afu1g06330	1821651	1821657	6_RglT_common_MA0399.1-SUT1	9.57895	+	SUT1	common	0.000262	0.773	CGCGGGA	RglTHA_CONTROL4_withCtrl_peak_89	27.1586
Chr1_A_fumigatus_Af293	Afu1g06340	1821651	1821657	6_RglT_common_MA0399.1-SUT1	9.57895	+	SUT1	common	0.000262	0.773	CGCGGGA	RglTHA_CONTROL4_withCtrl_peak_89	27.1586
Chr1_A_fumigatus_Af293	Afu1g06330	1821651	1821657	3_CONTROL_enriched_MA0399.1-SUT1	9.57895	+	SUT1	RglTHA_CONTROL:enriched	0.000262	0.777	CGCGGGA	RglTHA_CONTROL4_withCtrl_peak_89	27.1586
Chr1_A_fumigatus_Af293	Afu1g06340	1821651	1821657	3_CONTROL_enriched_MA0399.1-SUT1	9.57895	+	SUT1	RglTHA_CONTROL:enriched	0.000262	0.777	CGCGGGA	RglTHA_CONTROL4_withCtrl_peak_89	27.1586
Chr1_A_fumigatus_Af293	Afu1g06330	1821651	1821657	4_10MMAA_enriched_MA0399.1-SUT1	9.57895	+	SUT1	RglTHA_10MMAA:enriched	0.000262	0.783	CGCGGGA	RglTHA_CONTROL4_withCtrl_peak_89	27.1586
Chr1_A_fumigatus_Af293	Afu1g06340	1821651	1821657	4_10MMAA_enriched_MA0399.1-SUT1	9.57895	+	SUT1	RglTHA_10MMAA:enriched	0.000262	0.783	CGCGGGA	RglTHA_CONTROL4_withCtrl_peak_89	27.1586
Chr1_A_fumigatus_Af293	Afu1g06330	1821499	1821506	26_RglT_common_MA0410.1-UGA3	9.05556	+	UGA3	common	0.000289	0.795	GAGCGGGA	RglTHA_CONTROL4_withCtrl_peak_89	27.1586
Chr1_A_fumigatus_Af293	Afu1g06340	1821499	1821506	26_RglT_common_MA0410.1-UGA3	9.05556	+	UGA3	common	0.000289	0.795	GAGCGGGA	RglTHA_CONTROL4_withCtrl_peak_89	27.1586
Chr1_A_fumigatus_Af293	Afu1g06330	1821499	1821506	7_CONTROL_enriched_MA0410.1-UGA3	9.05556	+	UGA3	RglTHA_CONTROL:enriched	0.000289	0.801	GAGCGGGA	RglTHA_CONTROL4_withCtrl_peak_89	27.1586
Chr1_A_fumigatus_Af293	Afu1g06340	1821499	1821506	7_CONTROL_enriched_MA0410.1-UGA3	9.05556	+	UGA3	RglTHA_CONTROL:enriched	0.000289	0.801	GAGCGGGA	RglTHA_CONTROL4_withCtrl_peak_89	27.1586
Chr1_A_fumigatus_Af293	Afu1g06330	1821494	1821514	2_CONTROL_enriched_CGVCVMVKSSCCGGNSSVVSM-MEME-1	8.60256	-	NHP10	RglTHA_CONTROL:enriched	0.000385	0.346	GGACTAATTCCCGCTCCTCCC	RglTHA_CONTROL4_withCtrl_peak_89	27.1586
Chr1_A_fumigatus_Af293	Afu1g06340	1821494	1821514	2_CONTROL_enriched_CGVCVMVKSSCCGGNSSVVSM-MEME-1	8.60256	-	NHP10	RglTHA_CONTROL:enriched	0.000385	0.346	GGACTAATTCCCGCTCCTCCC	RglTHA_CONTROL4_withCtrl_peak_89	27.1586
Chr1_A_fumigatus_Af293	Afu1g06330	1821473	1821479	8_RglT_common_MA0361.1-RDS1	9.07778	-	RDS1	common	0.000469	0.591	CCGCCGG	RglTHA_CONTROL4_withCtrl_peak_89	27.1586
Chr1_A_fumigatus_Af293	Afu1g06340	1821473	1821479	8_RglT_common_MA0361.1-RDS1	9.07778	-	RDS1	common	0.000469	0.591	CCGCCGG	RglTHA_CONTROL4_withCtrl_peak_89	27.1586
Chr1_A_fumigatus_Af293	Afu1g06330	1821473	1821479	5_CONTROL_enriched_MA0361.1-RDS1	9.07778	-	RDS1	RglTHA_CONTROL:enriched	0.000469	0.589	CCGCCGG	RglTHA_CONTROL4_withCtrl_peak_89	27.1586
Chr1_A_fumigatus_Af293	Afu1g06340	1821473	1821479	5_CONTROL_enriched_MA0361.1-RDS1	9.07778	-	RDS1	RglTHA_CONTROL:enriched	0.000469	0.589	CCGCCGG	RglTHA_CONTROL4_withCtrl_peak_89	27.1586
Chr1_A_fumigatus_Af293	Afu1g06330	1821422	1821429	4_RglT_common_MA0375.1-RSC30	8.44444	+	RSC30	common	0.000495	1	CCGGCGCC	RglTHA_CONTROL4_withCtrl_peak_89	27.1586
Chr1_A_fumigatus_Af293	Afu1g06340	1821422	1821429	4_RglT_common_MA0375.1-RSC30	8.44444	+	RSC30	common	0.000495	1	CCGGCGCC	RglTHA_CONTROL4_withCtrl_peak_89	27.1586
Chr1_A_fumigatus_Af293	Afu1g06330	1821422	1821429	6_CONTROL_enriched_MA0375.1-RSC30	8.44444	+	RSC30	RglTHA_CONTROL:enriched	0.000495	1	CCGGCGCC	RglTHA_CONTROL4_withCtrl_peak_89	27.1586
Chr1_A_fumigatus_Af293	Afu1g06340	1821422	1821429	6_CONTROL_enriched_MA0375.1-RSC30	8.44444	+	RSC30	RglTHA_CONTROL:enriched	0.000495	1	CCGGCGCC	RglTHA_CONTROL4_withCtrl_peak_89	27.1586
Chr1_A_fumigatus_Af293	Afu1g06330	1821369	1821375	8_RglT_common_MA0361.1-RDS1	8.92222	+	RDS1	common	0.000562	0.591	CGGCCCA	RglTHA_CONTROL4_withCtrl_peak_89	27.1586
Chr1_A_fumigatus_Af293	Afu1g06340	1821369	1821375	8_RglT_common_MA0361.1-RDS1	8.92222	+	RDS1	common	0.000562	0.591	CGGCCCA	RglTHA_CONTROL4_withCtrl_peak_89	27.1586
Chr1_A_fumigatus_Af293	Afu1g06330	1821369	1821375	5_CONTROL_enriched_MA0361.1-RDS1	8.92222	+	RDS1	RglTHA_CONTROL:enriched	0.000562	0.589	CGGCCCA	RglTHA_CONTROL4_withCtrl_peak_89	27.1586
Chr1_A_fumigatus_Af293	Afu1g06340	1821369	1821375	5_CONTROL_enriched_MA0361.1-RDS1	8.92222	+	RDS1	RglTHA_CONTROL:enriched	0.000562	0.589	CGGCCCA	RglTHA_CONTROL4_withCtrl_peak_89	27.1586
Chr1_A_fumigatus_Af293	Afu1g06330	1821367	1821373	6_RglT_common_MA0399.1-SUT1	8.09211	-	SUT1	common	0.000566	0.773	GGCCGGG	RglTHA_CONTROL4_withCtrl_peak_89	27.1586
Chr1_A_fumigatus_Af293	Afu1g06340	1821367	1821373	6_RglT_common_MA0399.1-SUT1	8.09211	-	SUT1	common	0.000566	0.773	GGCCGGG	RglTHA_CONTROL4_withCtrl_peak_89	27.1586
Chr1_A_fumigatus_Af293	Afu1g06330	1821367	1821373	3_CONTROL_enriched_MA0399.1-SUT1	8.09211	-	SUT1	RglTHA_CONTROL:enriched	0.000566	0.777	GGCCGGG	RglTHA_CONTROL4_withCtrl_peak_89	27.1586
Chr1_A_fumigatus_Af293	Afu1g06340	1821367	1821373	3_CONTROL_enriched_MA0399.1-SUT1	8.09211	-	SUT1	RglTHA_CONTROL:enriched	0.000566	0.777	GGCCGGG	RglTHA_CONTROL4_withCtrl_peak_89	27.1586
Chr1_A_fumigatus_Af293	Afu1g06330	1821367	1821373	4_10MMAA_enriched_MA0399.1-SUT1	8.09211	-	SUT1	RglTHA_10MMAA:enriched	0.000566	0.783	GGCCGGG	RglTHA_CONTROL4_withCtrl_peak_89	27.1586
Chr1_A_fumigatus_Af293	Afu1g06340	1821367	1821373	4_10MMAA_enriched_MA0399.1-SUT1	8.09211	-	SUT1	RglTHA_10MMAA:enriched	0.000566	0.783	GGCCGGG	RglTHA_CONTROL4_withCtrl_peak_89	27.1586
Chr1_A_fumigatus_Af293	Afu1g06330	1821369	1821373	1_RglT_common_CSGSS-DREME-1	7.75758	+	IME1	common	0.00074	0.673	CGGCC	RglTHA_CONTROL4_withCtrl_peak_89	27.1586
Chr1_A_fumigatus_Af293	Afu1g06340	1821369	1821373	1_RglT_common_CSGSS-DREME-1	7.75758	+	IME1	common	0.00074	0.673	CGGCC	RglTHA_CONTROL4_withCtrl_peak_89	27.1586
Chr1_A_fumigatus_Af293	Afu1g06330	1821475	1821479	1_CONTROL_enriched_GGSSS-DREME-1	7.98485	+	IME1	RglTHA_CONTROL:enriched	0.00074	0.677	GGCGG	RglTHA_CONTROL4_withCtrl_peak_89	27.1586
Chr1_A_fumigatus_Af293	Afu1g06340	1821475	1821479	1_CONTROL_enriched_GGSSS-DREME-1	7.98485	+	IME1	RglTHA_CONTROL:enriched	0.00074	0.677	GGCGG	RglTHA_CONTROL4_withCtrl_peak_89	27.1586
Chr1_A_fumigatus_Af293	Afu1g06330	1821649	1821656	4_RglT_common_MA0375.1-RSC30	7.56667	+	RSC30	common	0.000753	1	AACGCGGG	RglTHA_CONTROL4_withCtrl_peak_89	27.1586
Chr1_A_fumigatus_Af293	Afu1g06340	1821649	1821656	4_RglT_common_MA0375.1-RSC30	7.56667	+	RSC30	common	0.000753	1	AACGCGGG	RglTHA_CONTROL4_withCtrl_peak_89	27.1586
Chr1_A_fumigatus_Af293	Afu1g06330	1821649	1821656	6_CONTROL_enriched_MA0375.1-RSC30	7.56667	+	RSC30	RglTHA_CONTROL:enriched	0.000753	1	AACGCGGG	RglTHA_CONTROL4_withCtrl_peak_89	27.1586
Chr1_A_fumigatus_Af293	Afu1g06340	1821649	1821656	6_CONTROL_enriched_MA0375.1-RSC30	7.56667	+	RSC30	RglTHA_CONTROL:enriched	0.000753	1	AACGCGGG	RglTHA_CONTROL4_withCtrl_peak_89	27.1586
Chr1_A_fumigatus_Af293	Afu1g06440	1850850	1850870	2_CONTROL_enriched_CGVCVMVKSSCCGGNSSVVSM-MEME-1	10.5641	-	NHP10	RglTHA_CONTROL:enriched	8.24e-05	0.293	GGAGAAAACGCCGAGCGGGAA	RglTHA_CONTROL4_withCtrl_peak_94	35.1427
Chr1_A_fumigatus_Af293	Afu1g06440	1850768	1850788	2_CONTROL_enriched_CGVCVMVKSSCCGGNSSVVSM-MEME-1	10.0128	+	NHP10	RglTHA_CONTROL:enriched	0.000131	0.303	CTCCACAGTCCCAGTCCAGTA	RglTHA_CONTROL4_withCtrl_peak_94	35.1427
Chr1_A_fumigatus_Af293	Afu1g06440	1850953	1850971	2_RglT_common_CSVCCRRKCHRGGMNKBSG-MEME-1	9.63014	+	ASH1	common	0.00017	0.401	CCGCGATGCCGGTTTGCCG	RglTHA_CONTROL4_withCtrl_peak_94	35.1427
Chr1_A_fumigatus_Af293	Afu1g06440	1850951	1850958	26_RglT_common_MA0410.1-UGA3	9.98889	-	UGA3	common	0.000194	0.764	TCGCGGCA	RglTHA_CONTROL4_withCtrl_peak_94	35.1427
Chr1_A_fumigatus_Af293	Afu1g06440	1850951	1850958	7_CONTROL_enriched_MA0410.1-UGA3	9.98889	-	UGA3	RglTHA_CONTROL:enriched	0.000194	0.769	TCGCGGCA	RglTHA_CONTROL4_withCtrl_peak_94	35.1427
Chr1_A_fumigatus_Af293	Afu1g06440	1850851	1850858	26_RglT_common_MA0410.1-UGA3	9.05556	-	UGA3	common	0.000289	0.795	GAGCGGGA	RglTHA_CONTROL4_withCtrl_peak_94	35.1427
Chr1_A_fumigatus_Af293	Afu1g06440	1850851	1850858	7_CONTROL_enriched_MA0410.1-UGA3	9.05556	-	UGA3	RglTHA_CONTROL:enriched	0.000289	0.801	GAGCGGGA	RglTHA_CONTROL4_withCtrl_peak_94	35.1427
Chr1_A_fumigatus_Af293	Afu1g06440	1850856	1850862	6_RglT_common_MA0399.1-SUT1	8.27632	-	SUT1	common	0.000484	0.773	CGCCGAG	RglTHA_CONTROL4_withCtrl_peak_94	35.1427
Chr1_A_fumigatus_Af293	Afu1g06440	1850856	1850862	3_CONTROL_enriched_MA0399.1-SUT1	8.27632	-	SUT1	RglTHA_CONTROL:enriched	0.000484	0.777	CGCCGAG	RglTHA_CONTROL4_withCtrl_peak_94	35.1427
Chr1_A_fumigatus_Af293	Afu1g06440	1850856	1850862	4_10MMAA_enriched_MA0399.1-SUT1	8.27632	-	SUT1	RglTHA_10MMAA:enriched	0.000484	0.783	CGCCGAG	RglTHA_CONTROL4_withCtrl_peak_94	35.1427
Chr1_A_fumigatus_Af293	Afu1g06440	1850951	1850971	2_CONTROL_enriched_CGVCVMVKSSCCGGNSSVVSM-MEME-1	7.9359	+	NHP10	RglTHA_CONTROL:enriched	0.000609	0.365	TGCCGCGATGCCGGTTTGCCG	RglTHA_CONTROL4_withCtrl_peak_94	35.1427
Chr1_A_fumigatus_Af293	Afu1g06440	1850643	1850647	1_10MMAA_enriched_BCCGA-DREME-1	8.75	-	DREME-2	RglTHA_10MMAA:enriched	0.000918	0.729	TCCGA	RglTHA_CONTROL4_withCtrl_peak_94	35.1427
Chr1_A_fumigatus_Af293	Afu1g06440	1851088	1851092	1_10MMAA_enriched_BCCGA-DREME-1	8.75	+	DREME-2	RglTHA_10MMAA:enriched	0.000918	0.729	TCCGA	RglTHA_CONTROL4_withCtrl_peak_94	35.1427
Chr1_A_fumigatus_Af293	Afu1g06440	1850937	1850955	2_RglT_common_CSVCCRRKCHRGGMNKBSG-MEME-1	7.46575	+	ASH1	common	0.000922	0.49	GCCAGGTTCCGGTTTGCCG	RglTHA_CONTROL4_withCtrl_peak_94	35.1427
Chr1_A_fumigatus_Af293	Afu1g06440	1850904	1850910	6_RglT_common_MA0399.1-SUT1	7.61842	+	SUT1	common	0.000982	0.773	GACGGGG	RglTHA_CONTROL4_withCtrl_peak_94	35.1427
Chr1_A_fumigatus_Af293	Afu1g06440	1850904	1850910	3_CONTROL_enriched_MA0399.1-SUT1	7.61842	+	SUT1	RglTHA_CONTROL:enriched	0.000982	0.777	GACGGGG	RglTHA_CONTROL4_withCtrl_peak_94	35.1427
Chr1_A_fumigatus_Af293	Afu1g06440	1850904	1850910	4_10MMAA_enriched_MA0399.1-SUT1	7.61842	+	SUT1	RglTHA_10MMAA:enriched	0.000982	0.783	GACGGGG	RglTHA_CONTROL4_withCtrl_peak_94	35.1427
Chr1_A_fumigatus_Af293	Afu1g06440	1850850	1850870	2_CONTROL_enriched_CGVCVMVKSSCCGGNSSVVSM-MEME-1	10.5641	-	NHP10	RglTHA_CONTROL:enriched	8.24e-05	0.293	GGAGAAAACGCCGAGCGGGAA	RglTHA_10MMAA4_withCtrl_peak_56	17.7523
Chr1_A_fumigatus_Af293	Afu1g06440	1850768	1850788	2_CONTROL_enriched_CGVCVMVKSSCCGGNSSVVSM-MEME-1	10.0128	+	NHP10	RglTHA_CONTROL:enriched	0.000131	0.303	CTCCACAGTCCCAGTCCAGTA	RglTHA_10MMAA4_withCtrl_peak_56	17.7523
Chr1_A_fumigatus_Af293	Afu1g06440	1850953	1850971	2_RglT_common_CSVCCRRKCHRGGMNKBSG-MEME-1	9.63014	+	ASH1	common	0.00017	0.401	CCGCGATGCCGGTTTGCCG	RglTHA_10MMAA4_withCtrl_peak_56	17.7523
Chr1_A_fumigatus_Af293	Afu1g06440	1850951	1850958	26_RglT_common_MA0410.1-UGA3	9.98889	-	UGA3	common	0.000194	0.764	TCGCGGCA	RglTHA_10MMAA4_withCtrl_peak_56	17.7523
Chr1_A_fumigatus_Af293	Afu1g06440	1850951	1850958	7_CONTROL_enriched_MA0410.1-UGA3	9.98889	-	UGA3	RglTHA_CONTROL:enriched	0.000194	0.769	TCGCGGCA	RglTHA_10MMAA4_withCtrl_peak_56	17.7523
Chr1_A_fumigatus_Af293	Afu1g06440	1850851	1850858	26_RglT_common_MA0410.1-UGA3	9.05556	-	UGA3	common	0.000289	0.795	GAGCGGGA	RglTHA_10MMAA4_withCtrl_peak_56	17.7523
Chr1_A_fumigatus_Af293	Afu1g06440	1850851	1850858	7_CONTROL_enriched_MA0410.1-UGA3	9.05556	-	UGA3	RglTHA_CONTROL:enriched	0.000289	0.801	GAGCGGGA	RglTHA_10MMAA4_withCtrl_peak_56	17.7523
Chr1_A_fumigatus_Af293	Afu1g06440	1850856	1850862	6_RglT_common_MA0399.1-SUT1	8.27632	-	SUT1	common	0.000484	0.773	CGCCGAG	RglTHA_10MMAA4_withCtrl_peak_56	17.7523
Chr1_A_fumigatus_Af293	Afu1g06440	1850856	1850862	3_CONTROL_enriched_MA0399.1-SUT1	8.27632	-	SUT1	RglTHA_CONTROL:enriched	0.000484	0.777	CGCCGAG	RglTHA_10MMAA4_withCtrl_peak_56	17.7523
Chr1_A_fumigatus_Af293	Afu1g06440	1850856	1850862	4_10MMAA_enriched_MA0399.1-SUT1	8.27632	-	SUT1	RglTHA_10MMAA:enriched	0.000484	0.783	CGCCGAG	RglTHA_10MMAA4_withCtrl_peak_56	17.7523
Chr1_A_fumigatus_Af293	Afu1g06440	1850951	1850971	2_CONTROL_enriched_CGVCVMVKSSCCGGNSSVVSM-MEME-1	7.9359	+	NHP10	RglTHA_CONTROL:enriched	0.000609	0.365	TGCCGCGATGCCGGTTTGCCG	RglTHA_10MMAA4_withCtrl_peak_56	17.7523
Chr1_A_fumigatus_Af293	Afu1g06440	1851088	1851092	1_10MMAA_enriched_BCCGA-DREME-1	8.75	+	DREME-2	RglTHA_10MMAA:enriched	0.000918	0.729	TCCGA	RglTHA_10MMAA4_withCtrl_peak_56	17.7523
Chr1_A_fumigatus_Af293	Afu1g06440	1850937	1850955	2_RglT_common_CSVCCRRKCHRGGMNKBSG-MEME-1	7.46575	+	ASH1	common	0.000922	0.49	GCCAGGTTCCGGTTTGCCG	RglTHA_10MMAA4_withCtrl_peak_56	17.7523
Chr1_A_fumigatus_Af293	Afu1g06440	1850904	1850910	6_RglT_common_MA0399.1-SUT1	7.61842	+	SUT1	common	0.000982	0.773	GACGGGG	RglTHA_10MMAA4_withCtrl_peak_56	17.7523
Chr1_A_fumigatus_Af293	Afu1g06440	1850904	1850910	3_CONTROL_enriched_MA0399.1-SUT1	7.61842	+	SUT1	RglTHA_CONTROL:enriched	0.000982	0.777	GACGGGG	RglTHA_10MMAA4_withCtrl_peak_56	17.7523
Chr1_A_fumigatus_Af293	Afu1g06440	1850904	1850910	4_10MMAA_enriched_MA0399.1-SUT1	7.61842	+	SUT1	RglTHA_10MMAA:enriched	0.000982	0.783	GACGGGG	RglTHA_10MMAA4_withCtrl_peak_56	17.7523
Chr1_A_fumigatus_Af293	Afu1g06670	1912338	1912358	2_CONTROL_enriched_CGVCVMVKSSCCGGNSSVVSM-MEME-1	9.28205	+	NHP10	RglTHA_CONTROL:enriched	0.000234	0.327	GTCCGATTCGCCACCCCGAGG	RglTHA_CONTROL4_withCtrl_peak_99	34.4764
Chr1_A_fumigatus_Af293	Afu1g06670	1912495	1912513	2_RglT_common_CSVCCRRKCHRGGMNKBSG-MEME-1	8.93151	+	ASH1	common	0.000307	0.442	CGACCATTCAGAGTCTCGC	RglTHA_CONTROL4_withCtrl_peak_99	34.4764
Chr1_A_fumigatus_Af293	Afu1g06670	1912310	1912328	2_RglT_common_CSVCCRRKCHRGGMNKBSG-MEME-1	8.49315	-	ASH1	common	0.000435	0.449	CAACCAAGGATGGAAGGTG	RglTHA_CONTROL4_withCtrl_peak_99	34.4764
Chr1_A_fumigatus_Af293	Afu1g06670	1912134	1912152	2_RglT_common_CSVCCRRKCHRGGMNKBSG-MEME-1	8.42466	-	ASH1	common	0.000458	0.449	CGGCGAATCGGCGATTTAA	RglTHA_CONTROL4_withCtrl_peak_99	34.4764
Chr1_A_fumigatus_Af293	Afu1g06670	1912132	1912152	2_CONTROL_enriched_CGVCVMVKSSCCGGNSSVVSM-MEME-1	8.28205	-	NHP10	RglTHA_CONTROL:enriched	0.000482	0.35	CGGCGAATCGGCGATTTAACG	RglTHA_CONTROL4_withCtrl_peak_99	34.4764
Chr1_A_fumigatus_Af293	Afu1g06670	1912336	1912342	3_10MMAA_enriched_CVSVMCG-MEME-1	8.82927	+	RDS1	RglTHA_10MMAA:enriched	0.000715	0.74	CCGTCCG	RglTHA_CONTROL4_withCtrl_peak_99	34.4764
Chr1_A_fumigatus_Af293	Afu1g06670	1912337	1912357	2_CONTROL_enriched_CGVCVMVKSSCCGGNSSVVSM-MEME-1	7.48718	-	NHP10	RglTHA_CONTROL:enriched	0.000815	0.386	CTCGGGGTGGCGAATCGGACG	RglTHA_CONTROL4_withCtrl_peak_99	34.4764
Chr1_A_fumigatus_Af293	Afu1g06670	1912351	1912369	2_RglT_common_CSVCCRRKCHRGGMNKBSG-MEME-1	7.63014	+	ASH1	common	0.000822	0.477	CCCCGAGGGAAACCTGCAG	RglTHA_CONTROL4_withCtrl_peak_99	34.4764
Chr1_A_fumigatus_Af293	Afu1g06670	1912339	1912343	1_10MMAA_enriched_BCCGA-DREME-1	8.75	+	DREME-2	RglTHA_10MMAA:enriched	0.000918	0.729	TCCGA	RglTHA_CONTROL4_withCtrl_peak_99	34.4764
Chr1_A_fumigatus_Af293	Afu1g06670	1912408	1912412	1_10MMAA_enriched_BCCGA-DREME-1	8.75	-	DREME-2	RglTHA_10MMAA:enriched	0.000918	0.729	TCCGA	RglTHA_CONTROL4_withCtrl_peak_99	34.4764
Chr1_A_fumigatus_Af293	Afu1g06770	1933899	1933905	3_10MMAA_enriched_CVSVMCG-MEME-1	10.6707	-	RDS1	RglTHA_10MMAA:enriched	4.14e-05	0.385	CCGGCCG	RglTHA_CONTROL4_withCtrl_peak_100	47.2147
Chr1_A_fumigatus_Af293	Afu1g06780	1933899	1933905	3_10MMAA_enriched_CVSVMCG-MEME-1	10.6707	-	RDS1	RglTHA_10MMAA:enriched	4.14e-05	0.385	CCGGCCG	RglTHA_CONTROL4_withCtrl_peak_100	47.2147
Chr1_A_fumigatus_Af293	Afu1g06770	1933899	1933905	8_RglT_common_MA0361.1-RDS1	12.0889	+	RDS1	common	8.28e-05	0.495	CGGCCGG	RglTHA_CONTROL4_withCtrl_peak_100	47.2147
Chr1_A_fumigatus_Af293	Afu1g06780	1933899	1933905	8_RglT_common_MA0361.1-RDS1	12.0889	+	RDS1	common	8.28e-05	0.495	CGGCCGG	RglTHA_CONTROL4_withCtrl_peak_100	47.2147
Chr1_A_fumigatus_Af293	Afu1g06770	1933898	1933904	8_RglT_common_MA0361.1-RDS1	12.0889	-	RDS1	common	8.28e-05	0.495	CGGCCGC	RglTHA_CONTROL4_withCtrl_peak_100	47.2147
Chr1_A_fumigatus_Af293	Afu1g06780	1933898	1933904	8_RglT_common_MA0361.1-RDS1	12.0889	-	RDS1	common	8.28e-05	0.495	CGGCCGC	RglTHA_CONTROL4_withCtrl_peak_100	47.2147
Chr1_A_fumigatus_Af293	Afu1g06770	1933899	1933905	5_CONTROL_enriched_MA0361.1-RDS1	12.0889	+	RDS1	RglTHA_CONTROL:enriched	8.28e-05	0.494	CGGCCGG	RglTHA_CONTROL4_withCtrl_peak_100	47.2147
Chr1_A_fumigatus_Af293	Afu1g06780	1933899	1933905	5_CONTROL_enriched_MA0361.1-RDS1	12.0889	+	RDS1	RglTHA_CONTROL:enriched	8.28e-05	0.494	CGGCCGG	RglTHA_CONTROL4_withCtrl_peak_100	47.2147
Chr1_A_fumigatus_Af293	Afu1g06770	1933898	1933904	5_CONTROL_enriched_MA0361.1-RDS1	12.0889	-	RDS1	RglTHA_CONTROL:enriched	8.28e-05	0.494	CGGCCGC	RglTHA_CONTROL4_withCtrl_peak_100	47.2147
Chr1_A_fumigatus_Af293	Afu1g06780	1933898	1933904	5_CONTROL_enriched_MA0361.1-RDS1	12.0889	-	RDS1	RglTHA_CONTROL:enriched	8.28e-05	0.494	CGGCCGC	RglTHA_CONTROL4_withCtrl_peak_100	47.2147
Chr1_A_fumigatus_Af293	Afu1g06770	1933808	1933826	2_RglT_common_CSVCCRRKCHRGGMNKBSG-MEME-1	9.58904	-	ASH1	common	0.000176	0.401	CCACCAATTTAGAATGCCT	RglTHA_CONTROL4_withCtrl_peak_100	47.2147
Chr1_A_fumigatus_Af293	Afu1g06780	1933808	1933826	2_RglT_common_CSVCCRRKCHRGGMNKBSG-MEME-1	9.58904	-	ASH1	common	0.000176	0.401	CCACCAATTTAGAATGCCT	RglTHA_CONTROL4_withCtrl_peak_100	47.2147
Chr1_A_fumigatus_Af293	Afu1g06770	1933900	1933906	6_RglT_common_MA0399.1-SUT1	8.09211	+	SUT1	common	0.000566	0.773	GGCCGGG	RglTHA_CONTROL4_withCtrl_peak_100	47.2147
Chr1_A_fumigatus_Af293	Afu1g06780	1933900	1933906	6_RglT_common_MA0399.1-SUT1	8.09211	+	SUT1	common	0.000566	0.773	GGCCGGG	RglTHA_CONTROL4_withCtrl_peak_100	47.2147
Chr1_A_fumigatus_Af293	Afu1g06770	1933900	1933906	3_CONTROL_enriched_MA0399.1-SUT1	8.09211	+	SUT1	RglTHA_CONTROL:enriched	0.000566	0.777	GGCCGGG	RglTHA_CONTROL4_withCtrl_peak_100	47.2147
Chr1_A_fumigatus_Af293	Afu1g06780	1933900	1933906	3_CONTROL_enriched_MA0399.1-SUT1	8.09211	+	SUT1	RglTHA_CONTROL:enriched	0.000566	0.777	GGCCGGG	RglTHA_CONTROL4_withCtrl_peak_100	47.2147
Chr1_A_fumigatus_Af293	Afu1g06770	1933900	1933906	4_10MMAA_enriched_MA0399.1-SUT1	8.09211	+	SUT1	RglTHA_10MMAA:enriched	0.000566	0.783	GGCCGGG	RglTHA_CONTROL4_withCtrl_peak_100	47.2147
Chr1_A_fumigatus_Af293	Afu1g06780	1933900	1933906	4_10MMAA_enriched_MA0399.1-SUT1	8.09211	+	SUT1	RglTHA_10MMAA:enriched	0.000566	0.783	GGCCGGG	RglTHA_CONTROL4_withCtrl_peak_100	47.2147
Chr1_A_fumigatus_Af293	Afu1g06770	1933899	1933903	1_RglT_common_CSGSS-DREME-1	7.75758	+	IME1	common	0.00074	0.673	CGGCC	RglTHA_CONTROL4_withCtrl_peak_100	47.2147
Chr1_A_fumigatus_Af293	Afu1g06780	1933899	1933903	1_RglT_common_CSGSS-DREME-1	7.75758	+	IME1	common	0.00074	0.673	CGGCC	RglTHA_CONTROL4_withCtrl_peak_100	47.2147
Chr1_A_fumigatus_Af293	Afu1g06770	1933900	1933904	1_RglT_common_CSGSS-DREME-1	7.75758	-	IME1	common	0.00074	0.673	CGGCC	RglTHA_CONTROL4_withCtrl_peak_100	47.2147
Chr1_A_fumigatus_Af293	Afu1g06780	1933900	1933904	1_RglT_common_CSGSS-DREME-1	7.75758	-	IME1	common	0.00074	0.673	CGGCC	RglTHA_CONTROL4_withCtrl_peak_100	47.2147
Chr1_A_fumigatus_Af293	Afu1g06770	1933895	1933913	2_RglT_common_CSVCCRRKCHRGGMNKBSG-MEME-1	7.61644	-	ASH1	common	0.00083	0.478	GGGACGACCCGGCCGCTAG	RglTHA_CONTROL4_withCtrl_peak_100	47.2147
Chr1_A_fumigatus_Af293	Afu1g06780	1933895	1933913	2_RglT_common_CSVCCRRKCHRGGMNKBSG-MEME-1	7.61644	-	ASH1	common	0.00083	0.478	GGGACGACCCGGCCGCTAG	RglTHA_CONTROL4_withCtrl_peak_100	47.2147
Chr1_A_fumigatus_Af293	Afu1g06770	1934007	1934027	2_CONTROL_enriched_CGVCVMVKSSCCGGNSSVVSM-MEME-1	7.25641	-	NHP10	RglTHA_CONTROL:enriched	0.000943	0.394	GCCCCATTCACGGGAGCCGCT	RglTHA_CONTROL4_withCtrl_peak_100	47.2147
Chr1_A_fumigatus_Af293	Afu1g06780	1934007	1934027	2_CONTROL_enriched_CGVCVMVKSSCCGGNSSVVSM-MEME-1	7.25641	-	NHP10	RglTHA_CONTROL:enriched	0.000943	0.394	GCCCCATTCACGGGAGCCGCT	RglTHA_CONTROL4_withCtrl_peak_100	47.2147
Chr1_A_fumigatus_Af293	Afu1g06770	1933973	1933979	6_RglT_common_MA0399.1-SUT1	7.61842	+	SUT1	common	0.000982	0.773	GACGGGG	RglTHA_CONTROL4_withCtrl_peak_100	47.2147
Chr1_A_fumigatus_Af293	Afu1g06780	1933973	1933979	6_RglT_common_MA0399.1-SUT1	7.61842	+	SUT1	common	0.000982	0.773	GACGGGG	RglTHA_CONTROL4_withCtrl_peak_100	47.2147
Chr1_A_fumigatus_Af293	Afu1g06770	1933973	1933979	3_CONTROL_enriched_MA0399.1-SUT1	7.61842	+	SUT1	RglTHA_CONTROL:enriched	0.000982	0.777	GACGGGG	RglTHA_CONTROL4_withCtrl_peak_100	47.2147
Chr1_A_fumigatus_Af293	Afu1g06780	1933973	1933979	3_CONTROL_enriched_MA0399.1-SUT1	7.61842	+	SUT1	RglTHA_CONTROL:enriched	0.000982	0.777	GACGGGG	RglTHA_CONTROL4_withCtrl_peak_100	47.2147
Chr1_A_fumigatus_Af293	Afu1g06770	1933973	1933979	4_10MMAA_enriched_MA0399.1-SUT1	7.61842	+	SUT1	RglTHA_10MMAA:enriched	0.000982	0.783	GACGGGG	RglTHA_CONTROL4_withCtrl_peak_100	47.2147
Chr1_A_fumigatus_Af293	Afu1g06780	1933973	1933979	4_10MMAA_enriched_MA0399.1-SUT1	7.61842	+	SUT1	RglTHA_10MMAA:enriched	0.000982	0.783	GACGGGG	RglTHA_CONTROL4_withCtrl_peak_100	47.2147
Chr1_A_fumigatus_Af293	Afu1g06830	1948073	1948093	2_CONTROL_enriched_CGVCVMVKSSCCGGNSSVVSM-MEME-1	13.0385	+	NHP10	RglTHA_CONTROL:enriched	6.92e-06	0.122	GGAACAAGTGCCAGCCCGACC	RglTHA_10MMAA4_withCtrl_peak_60	20.2451
Chr1_A_fumigatus_Af293	Afu1g06830	1948074	1948094	2_CONTROL_enriched_CGVCVMVKSSCCGGNSSVVSM-MEME-1	10.5385	+	NHP10	RglTHA_CONTROL:enriched	8.43e-05	0.293	GAACAAGTGCCAGCCCGACCA	RglTHA_10MMAA4_withCtrl_peak_60	20.2451
Chr1_A_fumigatus_Af293	Afu1g06830	1948230	1948248	2_RglT_common_CSVCCRRKCHRGGMNKBSG-MEME-1	9.34247	-	ASH1	common	0.000218	0.412	GCGAGGATGAGGGCGGCGT	RglTHA_10MMAA4_withCtrl_peak_60	20.2451
Chr1_A_fumigatus_Af293	Afu1g06830	1948233	1948237	1_CONTROL_enriched_GGSSS-DREME-1	7.98485	-	IME1	RglTHA_CONTROL:enriched	0.00074	0.677	GGCGG	RglTHA_10MMAA4_withCtrl_peak_60	20.2451
Chr1_A_fumigatus_Af293	Afu1g06830	1948231	1948238	26_RglT_common_MA0410.1-UGA3	6.58889	-	UGA3	common	0.000823	0.876	GGGCGGCG	RglTHA_10MMAA4_withCtrl_peak_60	20.2451
Chr1_A_fumigatus_Af293	Afu1g06830	1948231	1948238	7_CONTROL_enriched_MA0410.1-UGA3	6.58889	-	UGA3	RglTHA_CONTROL:enriched	0.000823	0.882	GGGCGGCG	RglTHA_10MMAA4_withCtrl_peak_60	20.2451
Chr1_A_fumigatus_Af293	Afu1g06830	1947931	1947935	1_10MMAA_enriched_BCCGA-DREME-1	8.75	-	DREME-2	RglTHA_10MMAA:enriched	0.000918	0.729	TCCGA	RglTHA_10MMAA4_withCtrl_peak_60	20.2451
Chr1_A_fumigatus_Af293	Afu1g06830	1948084	1948090	3_10MMAA_enriched_CVSVMCG-MEME-1	8.59756	+	RDS1	RglTHA_10MMAA:enriched	0.000951	0.751	CAGCCCG	RglTHA_10MMAA4_withCtrl_peak_60	20.2451
Chr1_A_fumigatus_Af293	Afu1g06830	1948073	1948093	2_CONTROL_enriched_CGVCVMVKSSCCGGNSSVVSM-MEME-1	13.0385	+	NHP10	RglTHA_CONTROL:enriched	6.92e-06	0.122	GGAACAAGTGCCAGCCCGACC	RglTHA_CONTROL4_withCtrl_peak_101	93.6812
Chr1_A_fumigatus_Af293	Afu1g06830	1948074	1948094	2_CONTROL_enriched_CGVCVMVKSSCCGGNSSVVSM-MEME-1	10.5385	+	NHP10	RglTHA_CONTROL:enriched	8.43e-05	0.293	GAACAAGTGCCAGCCCGACCA	RglTHA_CONTROL4_withCtrl_peak_101	93.6812
Chr1_A_fumigatus_Af293	Afu1g06830	1948230	1948248	2_RglT_common_CSVCCRRKCHRGGMNKBSG-MEME-1	9.34247	-	ASH1	common	0.000218	0.412	GCGAGGATGAGGGCGGCGT	RglTHA_CONTROL4_withCtrl_peak_101	93.6812
Chr1_A_fumigatus_Af293	Afu1g06830	1948233	1948237	1_CONTROL_enriched_GGSSS-DREME-1	7.98485	-	IME1	RglTHA_CONTROL:enriched	0.00074	0.677	GGCGG	RglTHA_CONTROL4_withCtrl_peak_101	93.6812
Chr1_A_fumigatus_Af293	Afu1g06830	1948231	1948238	26_RglT_common_MA0410.1-UGA3	6.58889	-	UGA3	common	0.000823	0.876	GGGCGGCG	RglTHA_CONTROL4_withCtrl_peak_101	93.6812
Chr1_A_fumigatus_Af293	Afu1g06830	1948231	1948238	7_CONTROL_enriched_MA0410.1-UGA3	6.58889	-	UGA3	RglTHA_CONTROL:enriched	0.000823	0.882	GGGCGGCG	RglTHA_CONTROL4_withCtrl_peak_101	93.6812
Chr1_A_fumigatus_Af293	Afu1g06830	1947931	1947935	1_10MMAA_enriched_BCCGA-DREME-1	8.75	-	DREME-2	RglTHA_10MMAA:enriched	0.000918	0.729	TCCGA	RglTHA_CONTROL4_withCtrl_peak_101	93.6812
Chr1_A_fumigatus_Af293	Afu1g06830	1948084	1948090	3_10MMAA_enriched_CVSVMCG-MEME-1	8.59756	+	RDS1	RglTHA_10MMAA:enriched	0.000951	0.751	CAGCCCG	RglTHA_CONTROL4_withCtrl_peak_101	93.6812
Chr1_A_fumigatus_Af293	Afu1g06930	1976171	1976191	2_CONTROL_enriched_CGVCVMVKSSCCGGNSSVVSM-MEME-1	9.55128	-	NHP10	RglTHA_CONTROL:enriched	0.00019	0.323	CCGCACAGCCCAAGGTCGGAC	RglTHA_CONTROL4_withCtrl_peak_104	25.1109
Chr1_A_fumigatus_Af293	Afu1g06930	1976166	1976186	2_CONTROL_enriched_CGVCVMVKSSCCGGNSSVVSM-MEME-1	7.94872	-	NHP10	RglTHA_CONTROL:enriched	0.000604	0.365	CAGCCCAAGGTCGGACAGATC	RglTHA_CONTROL4_withCtrl_peak_104	25.1109
Chr1_A_fumigatus_Af293	Afu1g06930	1976368	1976374	8_RglT_common_MA0361.1-RDS1	8.24444	+	RDS1	common	0.000654	0.591	TGGCCGC	RglTHA_CONTROL4_withCtrl_peak_104	25.1109
Chr1_A_fumigatus_Af293	Afu1g06930	1976368	1976374	5_CONTROL_enriched_MA0361.1-RDS1	8.24444	+	RDS1	RglTHA_CONTROL:enriched	0.000654	0.589	TGGCCGC	RglTHA_CONTROL4_withCtrl_peak_104	25.1109
Chr1_A_fumigatus_Af293	Afu1g06930	1976369	1976373	1_RglT_common_CSGSS-DREME-1	7.75758	-	IME1	common	0.00074	0.673	CGGCC	RglTHA_CONTROL4_withCtrl_peak_104	25.1109
Chr1_A_fumigatus_Af293	Afu1g06930	1976111	1976115	1_10MMAA_enriched_BCCGA-DREME-1	8.75	-	DREME-2	RglTHA_10MMAA:enriched	0.000918	0.729	TCCGA	RglTHA_CONTROL4_withCtrl_peak_104	25.1109
Chr1_A_fumigatus_Af293	Afu1g06930	1976172	1976176	1_10MMAA_enriched_BCCGA-DREME-1	8.75	+	DREME-2	RglTHA_10MMAA:enriched	0.000918	0.729	TCCGA	RglTHA_CONTROL4_withCtrl_peak_104	25.1109
Chr1_A_fumigatus_Af293	Afu1g07210	2047377	2047397	2_CONTROL_enriched_CGVCVMVKSSCCGGNSSVVSM-MEME-1	10.5	-	NHP10	RglTHA_CONTROL:enriched	8.72e-05	0.293	CCCAAAGTTGCCGACGCACGC	RglTHA_10MMAA4_withCtrl_peak_67	8.42201
Chr1_A_fumigatus_Af293	Afu1g07200	2047377	2047397	2_CONTROL_enriched_CGVCVMVKSSCCGGNSSVVSM-MEME-1	10.5	-	NHP10	RglTHA_CONTROL:enriched	8.72e-05	0.293	CCCAAAGTTGCCGACGCACGC	RglTHA_10MMAA4_withCtrl_peak_67	8.42201
Chr1_A_fumigatus_Af293	Afu1g07210	2047432	2047439	26_RglT_common_MA0410.1-UGA3	9.75556	-	UGA3	common	0.000218	0.764	CTGCGGGA	RglTHA_10MMAA4_withCtrl_peak_67	8.42201
Chr1_A_fumigatus_Af293	Afu1g07200	2047432	2047439	26_RglT_common_MA0410.1-UGA3	9.75556	-	UGA3	common	0.000218	0.764	CTGCGGGA	RglTHA_10MMAA4_withCtrl_peak_67	8.42201
Chr1_A_fumigatus_Af293	Afu1g07210	2047432	2047439	7_CONTROL_enriched_MA0410.1-UGA3	9.75556	-	UGA3	RglTHA_CONTROL:enriched	0.000218	0.769	CTGCGGGA	RglTHA_10MMAA4_withCtrl_peak_67	8.42201
Chr1_A_fumigatus_Af293	Afu1g07200	2047432	2047439	7_CONTROL_enriched_MA0410.1-UGA3	9.75556	-	UGA3	RglTHA_CONTROL:enriched	0.000218	0.769	CTGCGGGA	RglTHA_10MMAA4_withCtrl_peak_67	8.42201
Chr1_A_fumigatus_Af293	Afu1g07210	2047243	2047261	2_RglT_common_CSVCCRRKCHRGGMNKBSG-MEME-1	8.43836	-	ASH1	common	0.000454	0.449	GCCACACTCAGGGCTGTAA	RglTHA_10MMAA4_withCtrl_peak_67	8.42201
Chr1_A_fumigatus_Af293	Afu1g07200	2047243	2047261	2_RglT_common_CSVCCRRKCHRGGMNKBSG-MEME-1	8.43836	-	ASH1	common	0.000454	0.449	GCCACACTCAGGGCTGTAA	RglTHA_10MMAA4_withCtrl_peak_67	8.42201
Chr1_A_fumigatus_Af293	Afu1g07210	2047297	2047303	8_RglT_common_MA0361.1-RDS1	8.92222	-	RDS1	common	0.000562	0.591	CGGCCCA	RglTHA_10MMAA4_withCtrl_peak_67	8.42201
Chr1_A_fumigatus_Af293	Afu1g07200	2047297	2047303	8_RglT_common_MA0361.1-RDS1	8.92222	-	RDS1	common	0.000562	0.591	CGGCCCA	RglTHA_10MMAA4_withCtrl_peak_67	8.42201
Chr1_A_fumigatus_Af293	Afu1g07210	2047297	2047303	5_CONTROL_enriched_MA0361.1-RDS1	8.92222	-	RDS1	RglTHA_CONTROL:enriched	0.000562	0.589	CGGCCCA	RglTHA_10MMAA4_withCtrl_peak_67	8.42201
Chr1_A_fumigatus_Af293	Afu1g07200	2047297	2047303	5_CONTROL_enriched_MA0361.1-RDS1	8.92222	-	RDS1	RglTHA_CONTROL:enriched	0.000562	0.589	CGGCCCA	RglTHA_10MMAA4_withCtrl_peak_67	8.42201
Chr1_A_fumigatus_Af293	Afu1g07210	2047459	2047479	2_CONTROL_enriched_CGVCVMVKSSCCGGNSSVVSM-MEME-1	8.02564	-	NHP10	RglTHA_CONTROL:enriched	0.000573	0.365	CGAAAAAGTACCGGCTGAGGG	RglTHA_10MMAA4_withCtrl_peak_67	8.42201
Chr1_A_fumigatus_Af293	Afu1g07200	2047459	2047479	2_CONTROL_enriched_CGVCVMVKSSCCGGNSSVVSM-MEME-1	8.02564	-	NHP10	RglTHA_CONTROL:enriched	0.000573	0.365	CGAAAAAGTACCGGCTGAGGG	RglTHA_10MMAA4_withCtrl_peak_67	8.42201
Chr1_A_fumigatus_Af293	Afu1g07210	2047319	2047337	2_RglT_common_CSVCCRRKCHRGGMNKBSG-MEME-1	7.93151	+	ASH1	common	0.000663	0.477	CGGACAGTAAGGGGCGTCG	RglTHA_10MMAA4_withCtrl_peak_67	8.42201
Chr1_A_fumigatus_Af293	Afu1g07200	2047319	2047337	2_RglT_common_CSVCCRRKCHRGGMNKBSG-MEME-1	7.93151	+	ASH1	common	0.000663	0.477	CGGACAGTAAGGGGCGTCG	RglTHA_10MMAA4_withCtrl_peak_67	8.42201
Chr1_A_fumigatus_Af293	Afu1g07210	2047299	2047303	1_RglT_common_CSGSS-DREME-1	7.75758	-	IME1	common	0.00074	0.673	CGGCC	RglTHA_10MMAA4_withCtrl_peak_67	8.42201
Chr1_A_fumigatus_Af293	Afu1g07200	2047299	2047303	1_RglT_common_CSGSS-DREME-1	7.75758	-	IME1	common	0.00074	0.673	CGGCC	RglTHA_10MMAA4_withCtrl_peak_67	8.42201
Chr1_A_fumigatus_Af293	Afu1g07210	2047375	2047381	3_10MMAA_enriched_CVSVMCG-MEME-1	8.73171	-	RDS1	RglTHA_10MMAA:enriched	0.000853	0.751	CACGCCG	RglTHA_10MMAA4_withCtrl_peak_67	8.42201
Chr1_A_fumigatus_Af293	Afu1g07200	2047375	2047381	3_10MMAA_enriched_CVSVMCG-MEME-1	8.73171	-	RDS1	RglTHA_10MMAA:enriched	0.000853	0.751	CACGCCG	RglTHA_10MMAA4_withCtrl_peak_67	8.42201
Chr1_A_fumigatus_Af293	Afu1g07210	2047183	2047187	1_10MMAA_enriched_BCCGA-DREME-1	8.75	-	DREME-2	RglTHA_10MMAA:enriched	0.000918	0.729	TCCGA	RglTHA_10MMAA4_withCtrl_peak_67	8.42201
Chr1_A_fumigatus_Af293	Afu1g07200	2047183	2047187	1_10MMAA_enriched_BCCGA-DREME-1	8.75	-	DREME-2	RglTHA_10MMAA:enriched	0.000918	0.729	TCCGA	RglTHA_10MMAA4_withCtrl_peak_67	8.42201
Chr1_A_fumigatus_Af293	Afu1g07210	2047629	2047633	1_10MMAA_enriched_BCCGA-DREME-1	8.75	-	DREME-2	RglTHA_10MMAA:enriched	0.000918	0.729	TCCGA	RglTHA_10MMAA4_withCtrl_peak_67	8.42201
Chr1_A_fumigatus_Af293	Afu1g07200	2047629	2047633	1_10MMAA_enriched_BCCGA-DREME-1	8.75	-	DREME-2	RglTHA_10MMAA:enriched	0.000918	0.729	TCCGA	RglTHA_10MMAA4_withCtrl_peak_67	8.42201
Chr1_A_fumigatus_Af293	Afu1g07210	2047191	2047197	6_RglT_common_MA0399.1-SUT1	7.61842	+	SUT1	common	0.000982	0.773	GACGGGG	RglTHA_10MMAA4_withCtrl_peak_67	8.42201
Chr1_A_fumigatus_Af293	Afu1g07200	2047191	2047197	6_RglT_common_MA0399.1-SUT1	7.61842	+	SUT1	common	0.000982	0.773	GACGGGG	RglTHA_10MMAA4_withCtrl_peak_67	8.42201
Chr1_A_fumigatus_Af293	Afu1g07210	2047191	2047197	3_CONTROL_enriched_MA0399.1-SUT1	7.61842	+	SUT1	RglTHA_CONTROL:enriched	0.000982	0.777	GACGGGG	RglTHA_10MMAA4_withCtrl_peak_67	8.42201
Chr1_A_fumigatus_Af293	Afu1g07200	2047191	2047197	3_CONTROL_enriched_MA0399.1-SUT1	7.61842	+	SUT1	RglTHA_CONTROL:enriched	0.000982	0.777	GACGGGG	RglTHA_10MMAA4_withCtrl_peak_67	8.42201
Chr1_A_fumigatus_Af293	Afu1g07210	2047191	2047197	4_10MMAA_enriched_MA0399.1-SUT1	7.61842	+	SUT1	RglTHA_10MMAA:enriched	0.000982	0.783	GACGGGG	RglTHA_10MMAA4_withCtrl_peak_67	8.42201
Chr1_A_fumigatus_Af293	Afu1g07200	2047191	2047197	4_10MMAA_enriched_MA0399.1-SUT1	7.61842	+	SUT1	RglTHA_10MMAA:enriched	0.000982	0.783	GACGGGG	RglTHA_10MMAA4_withCtrl_peak_67	8.42201
Chr1_A_fumigatus_Af293	Afu1g07210	2047377	2047397	2_CONTROL_enriched_CGVCVMVKSSCCGGNSSVVSM-MEME-1	10.5	-	NHP10	RglTHA_CONTROL:enriched	8.72e-05	0.293	CCCAAAGTTGCCGACGCACGC	RglTHA_CONTROL4_withCtrl_peak_108	74.2261
Chr1_A_fumigatus_Af293	Afu1g07200	2047377	2047397	2_CONTROL_enriched_CGVCVMVKSSCCGGNSSVVSM-MEME-1	10.5	-	NHP10	RglTHA_CONTROL:enriched	8.72e-05	0.293	CCCAAAGTTGCCGACGCACGC	RglTHA_CONTROL4_withCtrl_peak_108	74.2261
Chr1_A_fumigatus_Af293	Afu1g07210	2047432	2047439	26_RglT_common_MA0410.1-UGA3	9.75556	-	UGA3	common	0.000218	0.764	CTGCGGGA	RglTHA_CONTROL4_withCtrl_peak_108	74.2261
Chr1_A_fumigatus_Af293	Afu1g07200	2047432	2047439	26_RglT_common_MA0410.1-UGA3	9.75556	-	UGA3	common	0.000218	0.764	CTGCGGGA	RglTHA_CONTROL4_withCtrl_peak_108	74.2261
Chr1_A_fumigatus_Af293	Afu1g07210	2047432	2047439	7_CONTROL_enriched_MA0410.1-UGA3	9.75556	-	UGA3	RglTHA_CONTROL:enriched	0.000218	0.769	CTGCGGGA	RglTHA_CONTROL4_withCtrl_peak_108	74.2261
Chr1_A_fumigatus_Af293	Afu1g07200	2047432	2047439	7_CONTROL_enriched_MA0410.1-UGA3	9.75556	-	UGA3	RglTHA_CONTROL:enriched	0.000218	0.769	CTGCGGGA	RglTHA_CONTROL4_withCtrl_peak_108	74.2261
Chr1_A_fumigatus_Af293	Afu1g07210	2047243	2047261	2_RglT_common_CSVCCRRKCHRGGMNKBSG-MEME-1	8.43836	-	ASH1	common	0.000454	0.449	GCCACACTCAGGGCTGTAA	RglTHA_CONTROL4_withCtrl_peak_108	74.2261
Chr1_A_fumigatus_Af293	Afu1g07200	2047243	2047261	2_RglT_common_CSVCCRRKCHRGGMNKBSG-MEME-1	8.43836	-	ASH1	common	0.000454	0.449	GCCACACTCAGGGCTGTAA	RglTHA_CONTROL4_withCtrl_peak_108	74.2261
Chr1_A_fumigatus_Af293	Afu1g07210	2047297	2047303	8_RglT_common_MA0361.1-RDS1	8.92222	-	RDS1	common	0.000562	0.591	CGGCCCA	RglTHA_CONTROL4_withCtrl_peak_108	74.2261
Chr1_A_fumigatus_Af293	Afu1g07200	2047297	2047303	8_RglT_common_MA0361.1-RDS1	8.92222	-	RDS1	common	0.000562	0.591	CGGCCCA	RglTHA_CONTROL4_withCtrl_peak_108	74.2261
Chr1_A_fumigatus_Af293	Afu1g07210	2047297	2047303	5_CONTROL_enriched_MA0361.1-RDS1	8.92222	-	RDS1	RglTHA_CONTROL:enriched	0.000562	0.589	CGGCCCA	RglTHA_CONTROL4_withCtrl_peak_108	74.2261
Chr1_A_fumigatus_Af293	Afu1g07200	2047297	2047303	5_CONTROL_enriched_MA0361.1-RDS1	8.92222	-	RDS1	RglTHA_CONTROL:enriched	0.000562	0.589	CGGCCCA	RglTHA_CONTROL4_withCtrl_peak_108	74.2261
Chr1_A_fumigatus_Af293	Afu1g07210	2047459	2047479	2_CONTROL_enriched_CGVCVMVKSSCCGGNSSVVSM-MEME-1	8.02564	-	NHP10	RglTHA_CONTROL:enriched	0.000573	0.365	CGAAAAAGTACCGGCTGAGGG	RglTHA_CONTROL4_withCtrl_peak_108	74.2261
Chr1_A_fumigatus_Af293	Afu1g07200	2047459	2047479	2_CONTROL_enriched_CGVCVMVKSSCCGGNSSVVSM-MEME-1	8.02564	-	NHP10	RglTHA_CONTROL:enriched	0.000573	0.365	CGAAAAAGTACCGGCTGAGGG	RglTHA_CONTROL4_withCtrl_peak_108	74.2261
Chr1_A_fumigatus_Af293	Afu1g07210	2047319	2047337	2_RglT_common_CSVCCRRKCHRGGMNKBSG-MEME-1	7.93151	+	ASH1	common	0.000663	0.477	CGGACAGTAAGGGGCGTCG	RglTHA_CONTROL4_withCtrl_peak_108	74.2261
Chr1_A_fumigatus_Af293	Afu1g07200	2047319	2047337	2_RglT_common_CSVCCRRKCHRGGMNKBSG-MEME-1	7.93151	+	ASH1	common	0.000663	0.477	CGGACAGTAAGGGGCGTCG	RglTHA_CONTROL4_withCtrl_peak_108	74.2261
Chr1_A_fumigatus_Af293	Afu1g07210	2047299	2047303	1_RglT_common_CSGSS-DREME-1	7.75758	-	IME1	common	0.00074	0.673	CGGCC	RglTHA_CONTROL4_withCtrl_peak_108	74.2261
Chr1_A_fumigatus_Af293	Afu1g07200	2047299	2047303	1_RglT_common_CSGSS-DREME-1	7.75758	-	IME1	common	0.00074	0.673	CGGCC	RglTHA_CONTROL4_withCtrl_peak_108	74.2261
Chr1_A_fumigatus_Af293	Afu1g07210	2047375	2047381	3_10MMAA_enriched_CVSVMCG-MEME-1	8.73171	-	RDS1	RglTHA_10MMAA:enriched	0.000853	0.751	CACGCCG	RglTHA_CONTROL4_withCtrl_peak_108	74.2261
Chr1_A_fumigatus_Af293	Afu1g07200	2047375	2047381	3_10MMAA_enriched_CVSVMCG-MEME-1	8.73171	-	RDS1	RglTHA_10MMAA:enriched	0.000853	0.751	CACGCCG	RglTHA_CONTROL4_withCtrl_peak_108	74.2261
Chr1_A_fumigatus_Af293	Afu1g07210	2047183	2047187	1_10MMAA_enriched_BCCGA-DREME-1	8.75	-	DREME-2	RglTHA_10MMAA:enriched	0.000918	0.729	TCCGA	RglTHA_CONTROL4_withCtrl_peak_108	74.2261
Chr1_A_fumigatus_Af293	Afu1g07200	2047183	2047187	1_10MMAA_enriched_BCCGA-DREME-1	8.75	-	DREME-2	RglTHA_10MMAA:enriched	0.000918	0.729	TCCGA	RglTHA_CONTROL4_withCtrl_peak_108	74.2261
Chr1_A_fumigatus_Af293	Afu1g07210	2047629	2047633	1_10MMAA_enriched_BCCGA-DREME-1	8.75	-	DREME-2	RglTHA_10MMAA:enriched	0.000918	0.729	TCCGA	RglTHA_CONTROL4_withCtrl_peak_108	74.2261
Chr1_A_fumigatus_Af293	Afu1g07200	2047629	2047633	1_10MMAA_enriched_BCCGA-DREME-1	8.75	-	DREME-2	RglTHA_10MMAA:enriched	0.000918	0.729	TCCGA	RglTHA_CONTROL4_withCtrl_peak_108	74.2261
Chr1_A_fumigatus_Af293	Afu1g07210	2047191	2047197	6_RglT_common_MA0399.1-SUT1	7.61842	+	SUT1	common	0.000982	0.773	GACGGGG	RglTHA_CONTROL4_withCtrl_peak_108	74.2261
Chr1_A_fumigatus_Af293	Afu1g07200	2047191	2047197	6_RglT_common_MA0399.1-SUT1	7.61842	+	SUT1	common	0.000982	0.773	GACGGGG	RglTHA_CONTROL4_withCtrl_peak_108	74.2261
Chr1_A_fumigatus_Af293	Afu1g07210	2047191	2047197	3_CONTROL_enriched_MA0399.1-SUT1	7.61842	+	SUT1	RglTHA_CONTROL:enriched	0.000982	0.777	GACGGGG	RglTHA_CONTROL4_withCtrl_peak_108	74.2261
Chr1_A_fumigatus_Af293	Afu1g07200	2047191	2047197	3_CONTROL_enriched_MA0399.1-SUT1	7.61842	+	SUT1	RglTHA_CONTROL:enriched	0.000982	0.777	GACGGGG	RglTHA_CONTROL4_withCtrl_peak_108	74.2261
Chr1_A_fumigatus_Af293	Afu1g07210	2047191	2047197	4_10MMAA_enriched_MA0399.1-SUT1	7.61842	+	SUT1	RglTHA_10MMAA:enriched	0.000982	0.783	GACGGGG	RglTHA_CONTROL4_withCtrl_peak_108	74.2261
Chr1_A_fumigatus_Af293	Afu1g07200	2047191	2047197	4_10MMAA_enriched_MA0399.1-SUT1	7.61842	+	SUT1	RglTHA_10MMAA:enriched	0.000982	0.783	GACGGGG	RglTHA_CONTROL4_withCtrl_peak_108	74.2261
Chr1_A_fumigatus_Af293	Afu1g07400	2093827	2093847	2_CONTROL_enriched_CGVCVMVKSSCCGGNSSVVSM-MEME-1	10.2436	+	NHP10	RglTHA_CONTROL:enriched	0.000108	0.293	CGACAACGGCCAAGCTAGCGC	RglTHA_CONTROL4_withCtrl_peak_113	25.0644
Chr1_A_fumigatus_Af293	Afu1g07400	2093940	2093958	2_RglT_common_CSVCCRRKCHRGGMNKBSG-MEME-1	8.53425	+	ASH1	common	0.000421	0.449	CCCCGATGTCGGGACTTCC	RglTHA_CONTROL4_withCtrl_peak_113	25.0644
Chr1_A_fumigatus_Af293	Afu1g07400	2093856	2093874	2_RglT_common_CSVCCRRKCHRGGMNKBSG-MEME-1	8.52055	-	ASH1	common	0.000426	0.449	GGAAGAATCCAGGACGGAA	RglTHA_CONTROL4_withCtrl_peak_113	25.0644
Chr1_A_fumigatus_Af293	Afu1g07400	2093749	2093769	2_CONTROL_enriched_CGVCVMVKSSCCGGNSSVVSM-MEME-1	7.98718	-	NHP10	RglTHA_CONTROL:enriched	0.000588	0.365	GGGCAACGGACCAACGGTAAC	RglTHA_CONTROL4_withCtrl_peak_113	25.0644
Chr1_A_fumigatus_Af293	Afu1g07400	2093833	2093837	1_RglT_common_CSGSS-DREME-1	7.75758	+	IME1	common	0.00074	0.673	CGGCC	RglTHA_CONTROL4_withCtrl_peak_113	25.0644
Chr1_A_fumigatus_Af293	Afu1g07400	2093796	2093800	1_CONTROL_enriched_GGSSS-DREME-1	7.98485	-	IME1	RglTHA_CONTROL:enriched	0.00074	0.677	GGCGG	RglTHA_CONTROL4_withCtrl_peak_113	25.0644
Chr1_A_fumigatus_Af293	Afu1g07400	2093859	2093865	3_10MMAA_enriched_CVSVMCG-MEME-1	8.78049	-	RDS1	RglTHA_10MMAA:enriched	0.000766	0.74	CAGGACG	RglTHA_CONTROL4_withCtrl_peak_113	25.0644
Chr1_A_fumigatus_Af293	Afu1g07400	2093740	2093746	6_RglT_common_MA0399.1-SUT1	7.80263	+	SUT1	common	0.000797	0.773	CACGGAG	RglTHA_CONTROL4_withCtrl_peak_113	25.0644
Chr1_A_fumigatus_Af293	Afu1g07400	2093740	2093746	3_CONTROL_enriched_MA0399.1-SUT1	7.80263	+	SUT1	RglTHA_CONTROL:enriched	0.000797	0.777	CACGGAG	RglTHA_CONTROL4_withCtrl_peak_113	25.0644
Chr1_A_fumigatus_Af293	Afu1g07400	2093740	2093746	4_10MMAA_enriched_MA0399.1-SUT1	7.80263	+	SUT1	RglTHA_10MMAA:enriched	0.000797	0.783	CACGGAG	RglTHA_CONTROL4_withCtrl_peak_113	25.0644
Chr1_A_fumigatus_Af293	Afu1g07400	2093825	2093829	1_10MMAA_enriched_BCCGA-DREME-1	8.75	+	DREME-2	RglTHA_10MMAA:enriched	0.000918	0.729	TCCGA	RglTHA_CONTROL4_withCtrl_peak_113	25.0644
Chr1_A_fumigatus_Af293	Afu1g07400	2093956	2093960	1_10MMAA_enriched_BCCGA-DREME-1	8.75	+	DREME-2	RglTHA_10MMAA:enriched	0.000918	0.729	TCCGA	RglTHA_CONTROL4_withCtrl_peak_113	25.0644
Chr1_A_fumigatus_Af293	Afu1g07400	2093833	2093851	2_RglT_common_CSVCCRRKCHRGGMNKBSG-MEME-1	7.43836	+	ASH1	common	0.000939	0.491	CGGCCAAGCTAGCGCTTTA	RglTHA_CONTROL4_withCtrl_peak_113	25.0644
Chr1_A_fumigatus_Af293	Afu1g07400	2095613	2095631	2_RglT_common_CSVCCRRKCHRGGMNKBSG-MEME-1	10.8219	-	ASH1	common	5.5e-05	0.337	CCCACGAGCTATGAGCTGG	RglTHA_10MMAA4_withCtrl_peak_73	38.0642
Chr1_A_fumigatus_Af293	Afu1g07400	2095512	2095519	26_RglT_common_MA0410.1-UGA3	7.93333	+	UGA3	common	0.000497	0.848	GGGCGGTA	RglTHA_10MMAA4_withCtrl_peak_73	38.0642
Chr1_A_fumigatus_Af293	Afu1g07400	2095512	2095519	7_CONTROL_enriched_MA0410.1-UGA3	7.93333	+	UGA3	RglTHA_CONTROL:enriched	0.000497	0.854	GGGCGGTA	RglTHA_10MMAA4_withCtrl_peak_73	38.0642
Chr1_A_fumigatus_Af293	Afu1g07400	2095152	2095159	26_RglT_common_MA0410.1-UGA3	7.04444	+	UGA3	common	0.000723	0.861	TAGCGGCA	RglTHA_10MMAA4_withCtrl_peak_73	38.0642
Chr1_A_fumigatus_Af293	Afu1g07400	2095152	2095159	7_CONTROL_enriched_MA0410.1-UGA3	7.04444	+	UGA3	RglTHA_CONTROL:enriched	0.000723	0.867	TAGCGGCA	RglTHA_10MMAA4_withCtrl_peak_73	38.0642
Chr1_A_fumigatus_Af293	Afu1g07400	2095513	2095517	1_CONTROL_enriched_GGSSS-DREME-1	7.98485	+	IME1	RglTHA_CONTROL:enriched	0.00074	0.677	GGCGG	RglTHA_10MMAA4_withCtrl_peak_73	38.0642
Chr1_A_fumigatus_Af293	Afu1g07400	2095429	2095435	8_RglT_common_MA0361.1-RDS1	6.87778	-	RDS1	common	0.00088	0.603	CGGGCGT	RglTHA_10MMAA4_withCtrl_peak_73	38.0642
Chr1_A_fumigatus_Af293	Afu1g07400	2095429	2095435	5_CONTROL_enriched_MA0361.1-RDS1	6.87778	-	RDS1	RglTHA_CONTROL:enriched	0.00088	0.601	CGGGCGT	RglTHA_10MMAA4_withCtrl_peak_73	38.0642
Chr1_A_fumigatus_Af293	Afu1g07400	2095313	2095317	1_10MMAA_enriched_BCCGA-DREME-1	8.75	+	DREME-2	RglTHA_10MMAA:enriched	0.000918	0.729	TCCGA	RglTHA_10MMAA4_withCtrl_peak_73	38.0642
Chr1_A_fumigatus_Af293	Afu1g07400	2095439	2095443	1_10MMAA_enriched_BCCGA-DREME-1	8.75	-	DREME-2	RglTHA_10MMAA:enriched	0.000918	0.729	TCCGA	RglTHA_10MMAA4_withCtrl_peak_73	38.0642
Chr1_A_fumigatus_Af293	Afu1g07400	2095456	2095460	1_10MMAA_enriched_BCCGA-DREME-1	8.75	+	DREME-2	RglTHA_10MMAA:enriched	0.000918	0.729	TCCGA	RglTHA_10MMAA4_withCtrl_peak_73	38.0642
Chr1_A_fumigatus_Af293	Afu1g07400	2095588	2095592	1_10MMAA_enriched_BCCGA-DREME-1	8.75	-	DREME-2	RglTHA_10MMAA:enriched	0.000918	0.729	TCCGA	RglTHA_10MMAA4_withCtrl_peak_73	38.0642
Chr1_A_fumigatus_Af293	Afu1g07400	2095613	2095631	2_RglT_common_CSVCCRRKCHRGGMNKBSG-MEME-1	10.8219	-	ASH1	common	5.5e-05	0.337	CCCACGAGCTATGAGCTGG	RglTHA_CONTROL4_withCtrl_peak_115	51.1586
Chr1_A_fumigatus_Af293	Afu1g07400	2095628	2095648	2_CONTROL_enriched_CGVCVMVKSSCCGGNSSVVSM-MEME-1	9.89744	-	NHP10	RglTHA_CONTROL:enriched	0.000144	0.307	GGACCACAGGCGCAACCCCCA	RglTHA_CONTROL4_withCtrl_peak_115	51.1586
Chr1_A_fumigatus_Af293	Afu1g07400	2095512	2095519	26_RglT_common_MA0410.1-UGA3	7.93333	+	UGA3	common	0.000497	0.848	GGGCGGTA	RglTHA_CONTROL4_withCtrl_peak_115	51.1586
Chr1_A_fumigatus_Af293	Afu1g07400	2095512	2095519	7_CONTROL_enriched_MA0410.1-UGA3	7.93333	+	UGA3	RglTHA_CONTROL:enriched	0.000497	0.854	GGGCGGTA	RglTHA_CONTROL4_withCtrl_peak_115	51.1586
Chr1_A_fumigatus_Af293	Afu1g07400	2095627	2095647	2_CONTROL_enriched_CGVCVMVKSSCCGGNSSVVSM-MEME-1	7.89744	-	NHP10	RglTHA_CONTROL:enriched	0.000625	0.369	GACCACAGGCGCAACCCCCAC	RglTHA_CONTROL4_withCtrl_peak_115	51.1586
Chr1_A_fumigatus_Af293	Afu1g07400	2095513	2095517	1_CONTROL_enriched_GGSSS-DREME-1	7.98485	+	IME1	RglTHA_CONTROL:enriched	0.00074	0.677	GGCGG	RglTHA_CONTROL4_withCtrl_peak_115	51.1586
Chr1_A_fumigatus_Af293	Afu1g07400	2095429	2095435	8_RglT_common_MA0361.1-RDS1	6.87778	-	RDS1	common	0.00088	0.603	CGGGCGT	RglTHA_CONTROL4_withCtrl_peak_115	51.1586
Chr1_A_fumigatus_Af293	Afu1g07400	2095429	2095435	5_CONTROL_enriched_MA0361.1-RDS1	6.87778	-	RDS1	RglTHA_CONTROL:enriched	0.00088	0.601	CGGGCGT	RglTHA_CONTROL4_withCtrl_peak_115	51.1586
Chr1_A_fumigatus_Af293	Afu1g07400	2095313	2095317	1_10MMAA_enriched_BCCGA-DREME-1	8.75	+	DREME-2	RglTHA_10MMAA:enriched	0.000918	0.729	TCCGA	RglTHA_CONTROL4_withCtrl_peak_115	51.1586
Chr1_A_fumigatus_Af293	Afu1g07400	2095439	2095443	1_10MMAA_enriched_BCCGA-DREME-1	8.75	-	DREME-2	RglTHA_10MMAA:enriched	0.000918	0.729	TCCGA	RglTHA_CONTROL4_withCtrl_peak_115	51.1586
Chr1_A_fumigatus_Af293	Afu1g07400	2095456	2095460	1_10MMAA_enriched_BCCGA-DREME-1	8.75	+	DREME-2	RglTHA_10MMAA:enriched	0.000918	0.729	TCCGA	RglTHA_CONTROL4_withCtrl_peak_115	51.1586
Chr1_A_fumigatus_Af293	Afu1g07400	2095588	2095592	1_10MMAA_enriched_BCCGA-DREME-1	8.75	-	DREME-2	RglTHA_10MMAA:enriched	0.000918	0.729	TCCGA	RglTHA_CONTROL4_withCtrl_peak_115	51.1586
Chr1_A_fumigatus_Af293	Afu1g09300	2414966	2414984	2_RglT_common_CSVCCRRKCHRGGMNKBSG-MEME-1	15.4247	-	ASH1	common	1.09e-07	0.0258	GCCCCGATCCGGAAGGCGG	RglTHA_10MMAA4_withCtrl_peak_79	59.2561
Chr1_A_fumigatus_Af293	Afu1g09300	2414971	2414991	2_CONTROL_enriched_CGVCVMVKSSCCGGNSSVVSM-MEME-1	9.79487	-	NHP10	RglTHA_CONTROL:enriched	0.000157	0.309	CCGAAAAGCCCCGATCCGGAA	RglTHA_10MMAA4_withCtrl_peak_79	59.2561
Chr1_A_fumigatus_Af293	Afu1g09300	2414940	2414960	2_CONTROL_enriched_CGVCVMVKSSCCGGNSSVVSM-MEME-1	9.01282	+	NHP10	RglTHA_CONTROL:enriched	0.000286	0.343	TGGCCCTTCCCCGACCCCGGA	RglTHA_10MMAA4_withCtrl_peak_79	59.2561
Chr1_A_fumigatus_Af293	Afu1g09300	2414948	2414968	2_CONTROL_enriched_CGVCVMVKSSCCGGNSSVVSM-MEME-1	8.76923	-	NHP10	RglTHA_CONTROL:enriched	0.000342	0.346	CGGAAACTTCCGGGGTCGGGG	RglTHA_10MMAA4_withCtrl_peak_79	59.2561
Chr1_A_fumigatus_Af293	Afu1g09300	2414931	2414949	2_RglT_common_CSVCCRRKCHRGGMNKBSG-MEME-1	8.75342	-	ASH1	common	0.000354	0.448	GGAAGGGCCAGGGCCTTGG	RglTHA_10MMAA4_withCtrl_peak_79	59.2561
Chr1_A_fumigatus_Af293	Afu1g09300	2414932	2414952	2_CONTROL_enriched_CGVCVMVKSSCCGGNSSVVSM-MEME-1	8.42308	-	NHP10	RglTHA_CONTROL:enriched	0.000437	0.346	CGGGGAAGGGCCAGGGCCTTG	RglTHA_10MMAA4_withCtrl_peak_79	59.2561
Chr1_A_fumigatus_Af293	Afu1g09300	2414948	2414966	2_RglT_common_CSVCCRRKCHRGGMNKBSG-MEME-1	8.21918	+	ASH1	common	0.000536	0.469	CCCCGACCCCGGAAGTTTC	RglTHA_10MMAA4_withCtrl_peak_79	59.2561
Chr1_A_fumigatus_Af293	Afu1g09300	2414964	2414984	2_CONTROL_enriched_CGVCVMVKSSCCGGNSSVVSM-MEME-1	8.05128	+	NHP10	RglTHA_CONTROL:enriched	0.000564	0.365	TTCCGCCTTCCGGATCGGGGC	RglTHA_10MMAA4_withCtrl_peak_79	59.2561
Chr1_A_fumigatus_Af293	Afu1g09300	2414734	2414740	3_10MMAA_enriched_CVSVMCG-MEME-1	8.82927	+	RDS1	RglTHA_10MMAA:enriched	0.000715	0.74	CCGTCCG	RglTHA_10MMAA4_withCtrl_peak_79	59.2561
Chr1_A_fumigatus_Af293	Afu1g09300	2414917	2414924	26_RglT_common_MA0410.1-UGA3	6.91111	+	UGA3	common	0.000735	0.861	TCGCGGCT	RglTHA_10MMAA4_withCtrl_peak_79	59.2561
Chr1_A_fumigatus_Af293	Afu1g09300	2414917	2414924	7_CONTROL_enriched_MA0410.1-UGA3	6.91111	+	UGA3	RglTHA_CONTROL:enriched	0.000735	0.867	TCGCGGCT	RglTHA_10MMAA4_withCtrl_peak_79	59.2561
Chr1_A_fumigatus_Af293	Afu1g09300	2414966	2414970	1_CONTROL_enriched_GGSSS-DREME-1	7.98485	-	IME1	RglTHA_CONTROL:enriched	0.00074	0.677	GGCGG	RglTHA_10MMAA4_withCtrl_peak_79	59.2561
Chr1_A_fumigatus_Af293	Afu1g09300	2414964	2414971	26_RglT_common_MA0410.1-UGA3	6.35556	-	UGA3	common	0.000872	0.885	AGGCGGAA	RglTHA_10MMAA4_withCtrl_peak_79	59.2561
Chr1_A_fumigatus_Af293	Afu1g09300	2414964	2414971	7_CONTROL_enriched_MA0410.1-UGA3	6.35556	-	UGA3	RglTHA_CONTROL:enriched	0.000872	0.891	AGGCGGAA	RglTHA_10MMAA4_withCtrl_peak_79	59.2561
Chr1_A_fumigatus_Af293	Afu1g09300	2414797	2414801	1_10MMAA_enriched_BCCGA-DREME-1	8.75	+	DREME-2	RglTHA_10MMAA:enriched	0.000918	0.729	TCCGA	RglTHA_10MMAA4_withCtrl_peak_79	59.2561
Chr1_A_fumigatus_Af293	Afu1g09300	2414939	2414959	2_CONTROL_enriched_CGVCVMVKSSCCGGNSSVVSM-MEME-1	7.20513	+	NHP10	RglTHA_CONTROL:enriched	0.000973	0.397	CTGGCCCTTCCCCGACCCCGG	RglTHA_10MMAA4_withCtrl_peak_79	59.2561
Chr1_A_fumigatus_Af293	Afu1g09300	2415052	2415058	6_RglT_common_MA0399.1-SUT1	7.61842	+	SUT1	common	0.000982	0.773	GACGGGG	RglTHA_10MMAA4_withCtrl_peak_79	59.2561
Chr1_A_fumigatus_Af293	Afu1g09300	2415052	2415058	3_CONTROL_enriched_MA0399.1-SUT1	7.61842	+	SUT1	RglTHA_CONTROL:enriched	0.000982	0.777	GACGGGG	RglTHA_10MMAA4_withCtrl_peak_79	59.2561
Chr1_A_fumigatus_Af293	Afu1g09300	2415052	2415058	4_10MMAA_enriched_MA0399.1-SUT1	7.61842	+	SUT1	RglTHA_10MMAA:enriched	0.000982	0.783	GACGGGG	RglTHA_10MMAA4_withCtrl_peak_79	59.2561
Chr1_A_fumigatus_Af293	Afu1g09300	2414966	2414984	2_RglT_common_CSVCCRRKCHRGGMNKBSG-MEME-1	15.4247	-	ASH1	common	1.09e-07	0.0258	GCCCCGATCCGGAAGGCGG	RglTHA_CONTROL4_withCtrl_peak_125	47.0218
Chr1_A_fumigatus_Af293	Afu1g09300	2414971	2414991	2_CONTROL_enriched_CGVCVMVKSSCCGGNSSVVSM-MEME-1	9.79487	-	NHP10	RglTHA_CONTROL:enriched	0.000157	0.309	CCGAAAAGCCCCGATCCGGAA	RglTHA_CONTROL4_withCtrl_peak_125	47.0218
Chr1_A_fumigatus_Af293	Afu1g09300	2414940	2414960	2_CONTROL_enriched_CGVCVMVKSSCCGGNSSVVSM-MEME-1	9.01282	+	NHP10	RglTHA_CONTROL:enriched	0.000286	0.343	TGGCCCTTCCCCGACCCCGGA	RglTHA_CONTROL4_withCtrl_peak_125	47.0218
Chr1_A_fumigatus_Af293	Afu1g09300	2414948	2414968	2_CONTROL_enriched_CGVCVMVKSSCCGGNSSVVSM-MEME-1	8.76923	-	NHP10	RglTHA_CONTROL:enriched	0.000342	0.346	CGGAAACTTCCGGGGTCGGGG	RglTHA_CONTROL4_withCtrl_peak_125	47.0218
Chr1_A_fumigatus_Af293	Afu1g09300	2414931	2414949	2_RglT_common_CSVCCRRKCHRGGMNKBSG-MEME-1	8.75342	-	ASH1	common	0.000354	0.448	GGAAGGGCCAGGGCCTTGG	RglTHA_CONTROL4_withCtrl_peak_125	47.0218
Chr1_A_fumigatus_Af293	Afu1g09300	2414932	2414952	2_CONTROL_enriched_CGVCVMVKSSCCGGNSSVVSM-MEME-1	8.42308	-	NHP10	RglTHA_CONTROL:enriched	0.000437	0.346	CGGGGAAGGGCCAGGGCCTTG	RglTHA_CONTROL4_withCtrl_peak_125	47.0218
Chr1_A_fumigatus_Af293	Afu1g09300	2414948	2414966	2_RglT_common_CSVCCRRKCHRGGMNKBSG-MEME-1	8.21918	+	ASH1	common	0.000536	0.469	CCCCGACCCCGGAAGTTTC	RglTHA_CONTROL4_withCtrl_peak_125	47.0218
Chr1_A_fumigatus_Af293	Afu1g09300	2414964	2414984	2_CONTROL_enriched_CGVCVMVKSSCCGGNSSVVSM-MEME-1	8.05128	+	NHP10	RglTHA_CONTROL:enriched	0.000564	0.365	TTCCGCCTTCCGGATCGGGGC	RglTHA_CONTROL4_withCtrl_peak_125	47.0218
Chr1_A_fumigatus_Af293	Afu1g09300	2414734	2414740	3_10MMAA_enriched_CVSVMCG-MEME-1	8.82927	+	RDS1	RglTHA_10MMAA:enriched	0.000715	0.74	CCGTCCG	RglTHA_CONTROL4_withCtrl_peak_125	47.0218
Chr1_A_fumigatus_Af293	Afu1g09300	2414917	2414924	26_RglT_common_MA0410.1-UGA3	6.91111	+	UGA3	common	0.000735	0.861	TCGCGGCT	RglTHA_CONTROL4_withCtrl_peak_125	47.0218
Chr1_A_fumigatus_Af293	Afu1g09300	2414917	2414924	7_CONTROL_enriched_MA0410.1-UGA3	6.91111	+	UGA3	RglTHA_CONTROL:enriched	0.000735	0.867	TCGCGGCT	RglTHA_CONTROL4_withCtrl_peak_125	47.0218
Chr1_A_fumigatus_Af293	Afu1g09300	2414966	2414970	1_CONTROL_enriched_GGSSS-DREME-1	7.98485	-	IME1	RglTHA_CONTROL:enriched	0.00074	0.677	GGCGG	RglTHA_CONTROL4_withCtrl_peak_125	47.0218
Chr1_A_fumigatus_Af293	Afu1g09300	2414964	2414971	26_RglT_common_MA0410.1-UGA3	6.35556	-	UGA3	common	0.000872	0.885	AGGCGGAA	RglTHA_CONTROL4_withCtrl_peak_125	47.0218
Chr1_A_fumigatus_Af293	Afu1g09300	2414964	2414971	7_CONTROL_enriched_MA0410.1-UGA3	6.35556	-	UGA3	RglTHA_CONTROL:enriched	0.000872	0.891	AGGCGGAA	RglTHA_CONTROL4_withCtrl_peak_125	47.0218
Chr1_A_fumigatus_Af293	Afu1g09300	2414797	2414801	1_10MMAA_enriched_BCCGA-DREME-1	8.75	+	DREME-2	RglTHA_10MMAA:enriched	0.000918	0.729	TCCGA	RglTHA_CONTROL4_withCtrl_peak_125	47.0218
Chr1_A_fumigatus_Af293	Afu1g09300	2414939	2414959	2_CONTROL_enriched_CGVCVMVKSSCCGGNSSVVSM-MEME-1	7.20513	+	NHP10	RglTHA_CONTROL:enriched	0.000973	0.397	CTGGCCCTTCCCCGACCCCGG	RglTHA_CONTROL4_withCtrl_peak_125	47.0218
Chr1_A_fumigatus_Af293	Afu1g09300	2415052	2415058	6_RglT_common_MA0399.1-SUT1	7.61842	+	SUT1	common	0.000982	0.773	GACGGGG	RglTHA_CONTROL4_withCtrl_peak_125	47.0218
Chr1_A_fumigatus_Af293	Afu1g09300	2415052	2415058	3_CONTROL_enriched_MA0399.1-SUT1	7.61842	+	SUT1	RglTHA_CONTROL:enriched	0.000982	0.777	GACGGGG	RglTHA_CONTROL4_withCtrl_peak_125	47.0218
Chr1_A_fumigatus_Af293	Afu1g09300	2415052	2415058	4_10MMAA_enriched_MA0399.1-SUT1	7.61842	+	SUT1	RglTHA_10MMAA:enriched	0.000982	0.783	GACGGGG	RglTHA_CONTROL4_withCtrl_peak_125	47.0218
Chr1_A_fumigatus_Af293	Afu1g09400	2434093	2434100	4_RglT_common_MA0375.1-RSC30	11.7222	-	RSC30	common	6.96e-05	1	GCCGCGCG	RglTHA_CONTROL4_withCtrl_peak_130	56.9566
Chr1_A_fumigatus_Af293	Afu1g09390	2434093	2434100	4_RglT_common_MA0375.1-RSC30	11.7222	-	RSC30	common	6.96e-05	1	GCCGCGCG	RglTHA_CONTROL4_withCtrl_peak_130	56.9566
Chr1_A_fumigatus_Af293	Afu1g09400	2434093	2434100	6_CONTROL_enriched_MA0375.1-RSC30	11.7222	-	RSC30	RglTHA_CONTROL:enriched	6.96e-05	1	GCCGCGCG	RglTHA_CONTROL4_withCtrl_peak_130	56.9566
Chr1_A_fumigatus_Af293	Afu1g09390	2434093	2434100	6_CONTROL_enriched_MA0375.1-RSC30	11.7222	-	RSC30	RglTHA_CONTROL:enriched	6.96e-05	1	GCCGCGCG	RglTHA_CONTROL4_withCtrl_peak_130	56.9566
Chr1_A_fumigatus_Af293	Afu1g09400	2434091	2434098	4_RglT_common_MA0375.1-RSC30	11.6111	+	RSC30	common	8.05e-05	1	CACGCGCG	RglTHA_CONTROL4_withCtrl_peak_130	56.9566
Chr1_A_fumigatus_Af293	Afu1g09390	2434091	2434098	4_RglT_common_MA0375.1-RSC30	11.6111	+	RSC30	common	8.05e-05	1	CACGCGCG	RglTHA_CONTROL4_withCtrl_peak_130	56.9566
Chr1_A_fumigatus_Af293	Afu1g09400	2434091	2434098	6_CONTROL_enriched_MA0375.1-RSC30	11.6111	+	RSC30	RglTHA_CONTROL:enriched	8.05e-05	1	CACGCGCG	RglTHA_CONTROL4_withCtrl_peak_130	56.9566
Chr1_A_fumigatus_Af293	Afu1g09390	2434091	2434098	6_CONTROL_enriched_MA0375.1-RSC30	11.6111	+	RSC30	RglTHA_CONTROL:enriched	8.05e-05	1	CACGCGCG	RglTHA_CONTROL4_withCtrl_peak_130	56.9566
Chr1_A_fumigatus_Af293	Afu1g09400	2434038	2434044	6_RglT_common_MA0399.1-SUT1	9.89474	-	SUT1	common	0.000129	0.773	CGCGGAG	RglTHA_CONTROL4_withCtrl_peak_130	56.9566
Chr1_A_fumigatus_Af293	Afu1g09390	2434038	2434044	6_RglT_common_MA0399.1-SUT1	9.89474	-	SUT1	common	0.000129	0.773	CGCGGAG	RglTHA_CONTROL4_withCtrl_peak_130	56.9566
Chr1_A_fumigatus_Af293	Afu1g09400	2434038	2434044	3_CONTROL_enriched_MA0399.1-SUT1	9.89474	-	SUT1	RglTHA_CONTROL:enriched	0.000129	0.777	CGCGGAG	RglTHA_CONTROL4_withCtrl_peak_130	56.9566
Chr1_A_fumigatus_Af293	Afu1g09390	2434038	2434044	3_CONTROL_enriched_MA0399.1-SUT1	9.89474	-	SUT1	RglTHA_CONTROL:enriched	0.000129	0.777	CGCGGAG	RglTHA_CONTROL4_withCtrl_peak_130	56.9566
Chr1_A_fumigatus_Af293	Afu1g09400	2434038	2434044	4_10MMAA_enriched_MA0399.1-SUT1	9.89474	-	SUT1	RglTHA_10MMAA:enriched	0.000129	0.783	CGCGGAG	RglTHA_CONTROL4_withCtrl_peak_130	56.9566
Chr1_A_fumigatus_Af293	Afu1g09390	2434038	2434044	4_10MMAA_enriched_MA0399.1-SUT1	9.89474	-	SUT1	RglTHA_10MMAA:enriched	0.000129	0.783	CGCGGAG	RglTHA_CONTROL4_withCtrl_peak_130	56.9566
Chr1_A_fumigatus_Af293	Afu1g09400	2434093	2434100	4_RglT_common_MA0375.1-RSC30	9.73333	+	RSC30	common	0.000269	1	CGCGCGGC	RglTHA_CONTROL4_withCtrl_peak_130	56.9566
Chr1_A_fumigatus_Af293	Afu1g09390	2434093	2434100	4_RglT_common_MA0375.1-RSC30	9.73333	+	RSC30	common	0.000269	1	CGCGCGGC	RglTHA_CONTROL4_withCtrl_peak_130	56.9566
Chr1_A_fumigatus_Af293	Afu1g09400	2434093	2434100	6_CONTROL_enriched_MA0375.1-RSC30	9.73333	+	RSC30	RglTHA_CONTROL:enriched	0.000269	1	CGCGCGGC	RglTHA_CONTROL4_withCtrl_peak_130	56.9566
Chr1_A_fumigatus_Af293	Afu1g09390	2434093	2434100	6_CONTROL_enriched_MA0375.1-RSC30	9.73333	+	RSC30	RglTHA_CONTROL:enriched	0.000269	1	CGCGCGGC	RglTHA_CONTROL4_withCtrl_peak_130	56.9566
Chr1_A_fumigatus_Af293	Afu1g09400	2434093	2434099	6_RglT_common_MA0399.1-SUT1	9.38158	+	SUT1	common	0.000345	0.773	CGCGCGG	RglTHA_CONTROL4_withCtrl_peak_130	56.9566
Chr1_A_fumigatus_Af293	Afu1g09390	2434093	2434099	6_RglT_common_MA0399.1-SUT1	9.38158	+	SUT1	common	0.000345	0.773	CGCGCGG	RglTHA_CONTROL4_withCtrl_peak_130	56.9566
Chr1_A_fumigatus_Af293	Afu1g09400	2434093	2434099	3_CONTROL_enriched_MA0399.1-SUT1	9.38158	+	SUT1	RglTHA_CONTROL:enriched	0.000345	0.777	CGCGCGG	RglTHA_CONTROL4_withCtrl_peak_130	56.9566
Chr1_A_fumigatus_Af293	Afu1g09390	2434093	2434099	3_CONTROL_enriched_MA0399.1-SUT1	9.38158	+	SUT1	RglTHA_CONTROL:enriched	0.000345	0.777	CGCGCGG	RglTHA_CONTROL4_withCtrl_peak_130	56.9566
Chr1_A_fumigatus_Af293	Afu1g09400	2434093	2434099	4_10MMAA_enriched_MA0399.1-SUT1	9.38158	+	SUT1	RglTHA_10MMAA:enriched	0.000345	0.783	CGCGCGG	RglTHA_CONTROL4_withCtrl_peak_130	56.9566
Chr1_A_fumigatus_Af293	Afu1g09390	2434093	2434099	4_10MMAA_enriched_MA0399.1-SUT1	9.38158	+	SUT1	RglTHA_10MMAA:enriched	0.000345	0.783	CGCGCGG	RglTHA_CONTROL4_withCtrl_peak_130	56.9566
Chr1_A_fumigatus_Af293	Afu1g09400	2434040	2434047	26_RglT_common_MA0410.1-UGA3	8.26667	+	UGA3	common	0.000441	0.843	CCGCGGCT	RglTHA_CONTROL4_withCtrl_peak_130	56.9566
Chr1_A_fumigatus_Af293	Afu1g09390	2434040	2434047	26_RglT_common_MA0410.1-UGA3	8.26667	+	UGA3	common	0.000441	0.843	CCGCGGCT	RglTHA_CONTROL4_withCtrl_peak_130	56.9566
Chr1_A_fumigatus_Af293	Afu1g09400	2434040	2434047	7_CONTROL_enriched_MA0410.1-UGA3	8.26667	+	UGA3	RglTHA_CONTROL:enriched	0.000441	0.849	CCGCGGCT	RglTHA_CONTROL4_withCtrl_peak_130	56.9566
Chr1_A_fumigatus_Af293	Afu1g09390	2434040	2434047	7_CONTROL_enriched_MA0410.1-UGA3	8.26667	+	UGA3	RglTHA_CONTROL:enriched	0.000441	0.849	CCGCGGCT	RglTHA_CONTROL4_withCtrl_peak_130	56.9566
Chr1_A_fumigatus_Af293	Afu1g09400	2434094	2434101	26_RglT_common_MA0410.1-UGA3	7.56667	+	UGA3	common	0.000532	0.848	GCGCGGCT	RglTHA_CONTROL4_withCtrl_peak_130	56.9566
Chr1_A_fumigatus_Af293	Afu1g09390	2434094	2434101	26_RglT_common_MA0410.1-UGA3	7.56667	+	UGA3	common	0.000532	0.848	GCGCGGCT	RglTHA_CONTROL4_withCtrl_peak_130	56.9566
Chr1_A_fumigatus_Af293	Afu1g09400	2434094	2434101	7_CONTROL_enriched_MA0410.1-UGA3	7.56667	+	UGA3	RglTHA_CONTROL:enriched	0.000532	0.854	GCGCGGCT	RglTHA_CONTROL4_withCtrl_peak_130	56.9566
Chr1_A_fumigatus_Af293	Afu1g09390	2434094	2434101	7_CONTROL_enriched_MA0410.1-UGA3	7.56667	+	UGA3	RglTHA_CONTROL:enriched	0.000532	0.854	GCGCGGCT	RglTHA_CONTROL4_withCtrl_peak_130	56.9566
Chr1_A_fumigatus_Af293	Afu1g09400	2434081	2434099	2_RglT_common_CSVCCRRKCHRGGMNKBSG-MEME-1	7.87671	-	ASH1	common	0.00069	0.477	CCGCGCGTGTATAAGTCGC	RglTHA_CONTROL4_withCtrl_peak_130	56.9566
Chr1_A_fumigatus_Af293	Afu1g09390	2434081	2434099	2_RglT_common_CSVCCRRKCHRGGMNKBSG-MEME-1	7.87671	-	ASH1	common	0.00069	0.477	CCGCGCGTGTATAAGTCGC	RglTHA_CONTROL4_withCtrl_peak_130	56.9566
Chr1_A_fumigatus_Af293	Afu1g09400	2433953	2433960	26_RglT_common_MA0410.1-UGA3	7.04444	-	UGA3	common	0.000723	0.861	TTGCGGCA	RglTHA_CONTROL4_withCtrl_peak_130	56.9566
Chr1_A_fumigatus_Af293	Afu1g09390	2433953	2433960	26_RglT_common_MA0410.1-UGA3	7.04444	-	UGA3	common	0.000723	0.861	TTGCGGCA	RglTHA_CONTROL4_withCtrl_peak_130	56.9566
Chr1_A_fumigatus_Af293	Afu1g09400	2433953	2433960	7_CONTROL_enriched_MA0410.1-UGA3	7.04444	-	UGA3	RglTHA_CONTROL:enriched	0.000723	0.867	TTGCGGCA	RglTHA_CONTROL4_withCtrl_peak_130	56.9566
Chr1_A_fumigatus_Af293	Afu1g09390	2433953	2433960	7_CONTROL_enriched_MA0410.1-UGA3	7.04444	-	UGA3	RglTHA_CONTROL:enriched	0.000723	0.867	TTGCGGCA	RglTHA_CONTROL4_withCtrl_peak_130	56.9566
Chr1_A_fumigatus_Af293	Afu1g09400	2434039	2434046	4_RglT_common_MA0375.1-RSC30	7.24444	+	RSC30	common	0.000867	1	TCCGCGGC	RglTHA_CONTROL4_withCtrl_peak_130	56.9566
Chr1_A_fumigatus_Af293	Afu1g09390	2434039	2434046	4_RglT_common_MA0375.1-RSC30	7.24444	+	RSC30	common	0.000867	1	TCCGCGGC	RglTHA_CONTROL4_withCtrl_peak_130	56.9566
Chr1_A_fumigatus_Af293	Afu1g09400	2434039	2434046	6_CONTROL_enriched_MA0375.1-RSC30	7.24444	+	RSC30	RglTHA_CONTROL:enriched	0.000867	1	TCCGCGGC	RglTHA_CONTROL4_withCtrl_peak_130	56.9566
Chr1_A_fumigatus_Af293	Afu1g09390	2434039	2434046	6_CONTROL_enriched_MA0375.1-RSC30	7.24444	+	RSC30	RglTHA_CONTROL:enriched	0.000867	1	TCCGCGGC	RglTHA_CONTROL4_withCtrl_peak_130	56.9566
Chr1_A_fumigatus_Af293	Afu1g09400	2434263	2434269	3_10MMAA_enriched_CVSVMCG-MEME-1	8.69512	+	RDS1	RglTHA_10MMAA:enriched	0.000905	0.751	CAGACCG	RglTHA_CONTROL4_withCtrl_peak_130	56.9566
Chr1_A_fumigatus_Af293	Afu1g09390	2434263	2434269	3_10MMAA_enriched_CVSVMCG-MEME-1	8.69512	+	RDS1	RglTHA_10MMAA:enriched	0.000905	0.751	CAGACCG	RglTHA_CONTROL4_withCtrl_peak_130	56.9566
Chr1_A_fumigatus_Af293	Afu1g09400	2433906	2433910	1_10MMAA_enriched_BCCGA-DREME-1	8.75	-	DREME-2	RglTHA_10MMAA:enriched	0.000918	0.729	TCCGA	RglTHA_CONTROL4_withCtrl_peak_130	56.9566
Chr1_A_fumigatus_Af293	Afu1g09390	2433906	2433910	1_10MMAA_enriched_BCCGA-DREME-1	8.75	-	DREME-2	RglTHA_10MMAA:enriched	0.000918	0.729	TCCGA	RglTHA_CONTROL4_withCtrl_peak_130	56.9566
Chr1_A_fumigatus_Af293	Afu1g09400	2434283	2434287	1_10MMAA_enriched_BCCGA-DREME-1	8.75	+	DREME-2	RglTHA_10MMAA:enriched	0.000918	0.729	TCCGA	RglTHA_CONTROL4_withCtrl_peak_130	56.9566
Chr1_A_fumigatus_Af293	Afu1g09390	2434283	2434287	1_10MMAA_enriched_BCCGA-DREME-1	8.75	+	DREME-2	RglTHA_10MMAA:enriched	0.000918	0.729	TCCGA	RglTHA_CONTROL4_withCtrl_peak_130	56.9566
Chr1_A_fumigatus_Af293	Afu1g09540	2465480	2465498	2_RglT_common_CSVCCRRKCHRGGMNKBSG-MEME-1	14.274	-	ASH1	common	7.45e-07	0.087	GGGCCAGTCCAGGCCTCGG	RglTHA_CONTROL4_withCtrl_peak_133	35.7682
Chr1_A_fumigatus_Af293	Afu1g09540	2465741	2465747	8_RglT_common_MA0361.1-RDS1	9.07778	+	RDS1	common	0.000469	0.591	CCGCCGC	RglTHA_CONTROL4_withCtrl_peak_133	35.7682
Chr1_A_fumigatus_Af293	Afu1g09540	2465741	2465747	5_CONTROL_enriched_MA0361.1-RDS1	9.07778	+	RDS1	RglTHA_CONTROL:enriched	0.000469	0.589	CCGCCGC	RglTHA_CONTROL4_withCtrl_peak_133	35.7682
Chr1_A_fumigatus_Af293	Afu1g09540	2465507	2465525	2_RglT_common_CSVCCRRKCHRGGMNKBSG-MEME-1	8.08219	+	ASH1	common	0.000594	0.477	CGGCGCTGCTGCGCGGTCC	RglTHA_CONTROL4_withCtrl_peak_133	35.7682
Chr1_A_fumigatus_Af293	Afu1g09540	2465741	2465745	1_CONTROL_enriched_GGSSS-DREME-1	7.98485	-	IME1	RglTHA_CONTROL:enriched	0.00074	0.677	GGCGG	RglTHA_CONTROL4_withCtrl_peak_133	35.7682
Chr1_A_fumigatus_Af293	Afu1g09540	2465479	2465483	1_10MMAA_enriched_BCCGA-DREME-1	8.75	+	DREME-2	RglTHA_10MMAA:enriched	0.000918	0.729	TCCGA	RglTHA_CONTROL4_withCtrl_peak_133	35.7682
Chr1_A_fumigatus_Af293	Afu1g09540	2465611	2465615	1_10MMAA_enriched_BCCGA-DREME-1	8.75	-	DREME-2	RglTHA_10MMAA:enriched	0.000918	0.729	TCCGA	RglTHA_CONTROL4_withCtrl_peak_133	35.7682
Chr1_A_fumigatus_Af293	Afu1g09540	2465480	2465498	2_RglT_common_CSVCCRRKCHRGGMNKBSG-MEME-1	14.274	-	ASH1	common	7.45e-07	0.087	GGGCCAGTCCAGGCCTCGG	RglTHA_10MMAA4_withCtrl_peak_82	21.4564
Chr1_A_fumigatus_Af293	Afu1g09540	2465741	2465747	8_RglT_common_MA0361.1-RDS1	9.07778	+	RDS1	common	0.000469	0.591	CCGCCGC	RglTHA_10MMAA4_withCtrl_peak_82	21.4564
Chr1_A_fumigatus_Af293	Afu1g09540	2465741	2465747	5_CONTROL_enriched_MA0361.1-RDS1	9.07778	+	RDS1	RglTHA_CONTROL:enriched	0.000469	0.589	CCGCCGC	RglTHA_10MMAA4_withCtrl_peak_82	21.4564
Chr1_A_fumigatus_Af293	Afu1g09540	2465507	2465525	2_RglT_common_CSVCCRRKCHRGGMNKBSG-MEME-1	8.08219	+	ASH1	common	0.000594	0.477	CGGCGCTGCTGCGCGGTCC	RglTHA_10MMAA4_withCtrl_peak_82	21.4564
Chr1_A_fumigatus_Af293	Afu1g09540	2465741	2465745	1_CONTROL_enriched_GGSSS-DREME-1	7.98485	-	IME1	RglTHA_CONTROL:enriched	0.00074	0.677	GGCGG	RglTHA_10MMAA4_withCtrl_peak_82	21.4564
Chr1_A_fumigatus_Af293	Afu1g09540	2465479	2465483	1_10MMAA_enriched_BCCGA-DREME-1	8.75	+	DREME-2	RglTHA_10MMAA:enriched	0.000918	0.729	TCCGA	RglTHA_10MMAA4_withCtrl_peak_82	21.4564
Chr1_A_fumigatus_Af293	Afu1g09540	2465611	2465615	1_10MMAA_enriched_BCCGA-DREME-1	8.75	-	DREME-2	RglTHA_10MMAA:enriched	0.000918	0.729	TCCGA	RglTHA_10MMAA4_withCtrl_peak_82	21.4564
Chr1_A_fumigatus_Af293	Afu1g09590	2477432	2477452	2_CONTROL_enriched_CGVCVMVKSSCCGGNSSVVSM-MEME-1	7.91026	+	NHP10	RglTHA_CONTROL:enriched	0.000619	0.369	CAGCGGCTTGCAAGTGGGGCC	RglTHA_CONTROL4_withCtrl_peak_135	29.7139
Chr1_A_fumigatus_Af293	Afu1g09590	2477445	2477465	2_CONTROL_enriched_CGVCVMVKSSCCGGNSSVVSM-MEME-1	7.48718	-	NHP10	RglTHA_CONTROL:enriched	0.000815	0.386	GGAGCATTTCCGAGGCCCCAC	RglTHA_CONTROL4_withCtrl_peak_135	29.7139
Chr1_A_fumigatus_Af293	Afu1g09590	2477191	2477197	3_10MMAA_enriched_CVSVMCG-MEME-1	8.69512	-	RDS1	RglTHA_10MMAA:enriched	0.000905	0.751	CAGACCG	RglTHA_CONTROL4_withCtrl_peak_135	29.7139
Chr1_A_fumigatus_Af293	Afu1g09590	2477218	2477222	1_10MMAA_enriched_BCCGA-DREME-1	8.75	-	DREME-2	RglTHA_10MMAA:enriched	0.000918	0.729	TCCGA	RglTHA_CONTROL4_withCtrl_peak_135	29.7139
Chr1_A_fumigatus_Af293	Afu1g09590	2477453	2477457	1_10MMAA_enriched_BCCGA-DREME-1	8.75	-	DREME-2	RglTHA_10MMAA:enriched	0.000918	0.729	TCCGA	RglTHA_CONTROL4_withCtrl_peak_135	29.7139
Chr1_A_fumigatus_Af293	Afu1g09590	2477419	2477437	2_RglT_common_CSVCCRRKCHRGGMNKBSG-MEME-1	7.41096	+	ASH1	common	0.000957	0.494	GCCACGGTTTGTCCAGCGG	RglTHA_CONTROL4_withCtrl_peak_135	29.7139
Chr1_A_fumigatus_Af293	Afu1g10080	2602222	2602242	2_CONTROL_enriched_CGVCVMVKSSCCGGNSSVVSM-MEME-1	10.4872	-	NHP10	RglTHA_CONTROL:enriched	8.81e-05	0.293	TGCCCACTCCCCGCCGGCGAA	RglTHA_CONTROL4_withCtrl_peak_140	45.0001
Chr1_A_fumigatus_Af293	Afu1g10080	2602227	2602233	3_10MMAA_enriched_CVSVMCG-MEME-1	9.85366	-	RDS1	RglTHA_10MMAA:enriched	0.000129	0.589	CCCGCCG	RglTHA_CONTROL4_withCtrl_peak_140	45.0001
Chr1_A_fumigatus_Af293	Afu1g10080	2602228	2602234	6_RglT_common_MA0399.1-SUT1	9.71053	+	SUT1	common	0.00017	0.773	GGCGGGG	RglTHA_CONTROL4_withCtrl_peak_140	45.0001
Chr1_A_fumigatus_Af293	Afu1g10080	2602228	2602234	3_CONTROL_enriched_MA0399.1-SUT1	9.71053	+	SUT1	RglTHA_CONTROL:enriched	0.00017	0.777	GGCGGGG	RglTHA_CONTROL4_withCtrl_peak_140	45.0001
Chr1_A_fumigatus_Af293	Afu1g10080	2602228	2602234	4_10MMAA_enriched_MA0399.1-SUT1	9.71053	+	SUT1	RglTHA_10MMAA:enriched	0.00017	0.783	GGCGGGG	RglTHA_CONTROL4_withCtrl_peak_140	45.0001
Chr1_A_fumigatus_Af293	Afu1g10080	2602367	2602374	4_RglT_common_MA0375.1-RSC30	10.4556	+	RSC30	common	0.000174	1	CACGCGCC	RglTHA_CONTROL4_withCtrl_peak_140	45.0001
Chr1_A_fumigatus_Af293	Afu1g10080	2602367	2602374	6_CONTROL_enriched_MA0375.1-RSC30	10.4556	+	RSC30	RglTHA_CONTROL:enriched	0.000174	1	CACGCGCC	RglTHA_CONTROL4_withCtrl_peak_140	45.0001
Chr1_A_fumigatus_Af293	Afu1g10080	2602227	2602234	26_RglT_common_MA0410.1-UGA3	8.64444	+	UGA3	common	0.00033	0.805	CGGCGGGG	RglTHA_CONTROL4_withCtrl_peak_140	45.0001
Chr1_A_fumigatus_Af293	Afu1g10080	2602227	2602234	7_CONTROL_enriched_MA0410.1-UGA3	8.64444	+	UGA3	RglTHA_CONTROL:enriched	0.00033	0.81	CGGCGGGG	RglTHA_CONTROL4_withCtrl_peak_140	45.0001
Chr1_A_fumigatus_Af293	Afu1g10080	2602226	2602232	8_RglT_common_MA0361.1-RDS1	9.07778	-	RDS1	common	0.000469	0.591	CCGCCGG	RglTHA_CONTROL4_withCtrl_peak_140	45.0001
Chr1_A_fumigatus_Af293	Afu1g10080	2602226	2602232	5_CONTROL_enriched_MA0361.1-RDS1	9.07778	-	RDS1	RglTHA_CONTROL:enriched	0.000469	0.589	CCGCCGG	RglTHA_CONTROL4_withCtrl_peak_140	45.0001
Chr1_A_fumigatus_Af293	Afu1g10080	2602228	2602232	1_CONTROL_enriched_GGSSS-DREME-1	7.98485	+	IME1	RglTHA_CONTROL:enriched	0.00074	0.677	GGCGG	RglTHA_CONTROL4_withCtrl_peak_140	45.0001
Chr1_A_fumigatus_Af293	Afu1g10080	2602369	2602376	4_RglT_common_MA0375.1-RSC30	7.66667	-	RSC30	common	0.000741	1	TGGGCGCG	RglTHA_CONTROL4_withCtrl_peak_140	45.0001
Chr1_A_fumigatus_Af293	Afu1g10080	2602369	2602376	6_CONTROL_enriched_MA0375.1-RSC30	7.66667	-	RSC30	RglTHA_CONTROL:enriched	0.000741	1	TGGGCGCG	RglTHA_CONTROL4_withCtrl_peak_140	45.0001
Chr1_A_fumigatus_Af293	Afu1g10080	2602227	2602233	8_RglT_common_MA0361.1-RDS1	7.85556	+	RDS1	common	0.000788	0.591	CGGCGGG	RglTHA_CONTROL4_withCtrl_peak_140	45.0001
Chr1_A_fumigatus_Af293	Afu1g10080	2602227	2602233	5_CONTROL_enriched_MA0361.1-RDS1	7.85556	+	RDS1	RglTHA_CONTROL:enriched	0.000788	0.589	CGGCGGG	RglTHA_CONTROL4_withCtrl_peak_140	45.0001
Chr1_A_fumigatus_Af293	Afu1g10080	2602178	2602182	1_10MMAA_enriched_BCCGA-DREME-1	8.75	-	DREME-2	RglTHA_10MMAA:enriched	0.000918	0.729	TCCGA	RglTHA_CONTROL4_withCtrl_peak_140	45.0001
Chr1_A_fumigatus_Af293	Afu1g10080	2602226	2602233	4_RglT_common_MA0375.1-RSC30	7.1	+	RSC30	common	0.000929	1	CCGGCGGG	RglTHA_CONTROL4_withCtrl_peak_140	45.0001
Chr1_A_fumigatus_Af293	Afu1g10080	2602226	2602233	6_CONTROL_enriched_MA0375.1-RSC30	7.1	+	RSC30	RglTHA_CONTROL:enriched	0.000929	1	CCGGCGGG	RglTHA_CONTROL4_withCtrl_peak_140	45.0001
Chr1_A_fumigatus_Af293	Afu1g10130	2612109	2612129	2_CONTROL_enriched_CGVCVMVKSSCCGGNSSVVSM-MEME-1	10.3205	-	NHP10	RglTHA_CONTROL:enriched	0.000102	0.293	GTACCCGTGCCCCGCCGCAAA	RglTHA_10MMAA4_withCtrl_peak_85	17.7061
Chr1_A_fumigatus_Af293	Afu1g10130	2612113	2612119	3_10MMAA_enriched_CVSVMCG-MEME-1	9.85366	-	RDS1	RglTHA_10MMAA:enriched	0.000129	0.589	CCCGCCG	RglTHA_10MMAA4_withCtrl_peak_85	17.7061
Chr1_A_fumigatus_Af293	Afu1g10130	2612114	2612120	6_RglT_common_MA0399.1-SUT1	9.71053	+	SUT1	common	0.00017	0.773	GGCGGGG	RglTHA_10MMAA4_withCtrl_peak_85	17.7061
Chr1_A_fumigatus_Af293	Afu1g10130	2612114	2612120	3_CONTROL_enriched_MA0399.1-SUT1	9.71053	+	SUT1	RglTHA_CONTROL:enriched	0.00017	0.777	GGCGGGG	RglTHA_10MMAA4_withCtrl_peak_85	17.7061
Chr1_A_fumigatus_Af293	Afu1g10130	2612114	2612120	4_10MMAA_enriched_MA0399.1-SUT1	9.71053	+	SUT1	RglTHA_10MMAA:enriched	0.00017	0.783	GGCGGGG	RglTHA_10MMAA4_withCtrl_peak_85	17.7061
Chr1_A_fumigatus_Af293	Afu1g10130	2612113	2612120	26_RglT_common_MA0410.1-UGA3	8.64444	+	UGA3	common	0.00033	0.805	CGGCGGGG	RglTHA_10MMAA4_withCtrl_peak_85	17.7061
Chr1_A_fumigatus_Af293	Afu1g10130	2612113	2612120	7_CONTROL_enriched_MA0410.1-UGA3	8.64444	+	UGA3	RglTHA_CONTROL:enriched	0.00033	0.81	CGGCGGGG	RglTHA_10MMAA4_withCtrl_peak_85	17.7061
Chr1_A_fumigatus_Af293	Afu1g10130	2612089	2612095	3_10MMAA_enriched_CVSVMCG-MEME-1	9.04878	-	RDS1	RglTHA_10MMAA:enriched	0.000401	0.64	CCGAACG	RglTHA_10MMAA4_withCtrl_peak_85	17.7061
Chr1_A_fumigatus_Af293	Afu1g10130	2612112	2612118	8_RglT_common_MA0361.1-RDS1	9.07778	-	RDS1	common	0.000469	0.591	CCGCCGC	RglTHA_10MMAA4_withCtrl_peak_85	17.7061
Chr1_A_fumigatus_Af293	Afu1g10130	2612112	2612118	5_CONTROL_enriched_MA0361.1-RDS1	9.07778	-	RDS1	RglTHA_CONTROL:enriched	0.000469	0.589	CCGCCGC	RglTHA_10MMAA4_withCtrl_peak_85	17.7061
Chr1_A_fumigatus_Af293	Afu1g10130	2612114	2612118	1_CONTROL_enriched_GGSSS-DREME-1	7.98485	+	IME1	RglTHA_CONTROL:enriched	0.00074	0.677	GGCGG	RglTHA_10MMAA4_withCtrl_peak_85	17.7061
Chr1_A_fumigatus_Af293	Afu1g10130	2612113	2612119	8_RglT_common_MA0361.1-RDS1	7.85556	+	RDS1	common	0.000788	0.591	CGGCGGG	RglTHA_10MMAA4_withCtrl_peak_85	17.7061
Chr1_A_fumigatus_Af293	Afu1g10130	2612113	2612119	5_CONTROL_enriched_MA0361.1-RDS1	7.85556	+	RDS1	RglTHA_CONTROL:enriched	0.000788	0.589	CGGCGGG	RglTHA_10MMAA4_withCtrl_peak_85	17.7061
Chr1_A_fumigatus_Af293	Afu1g10130	2612074	2612078	1_10MMAA_enriched_BCCGA-DREME-1	8.75	-	DREME-2	RglTHA_10MMAA:enriched	0.000918	0.729	TCCGA	RglTHA_10MMAA4_withCtrl_peak_85	17.7061
Chr1_A_fumigatus_Af293	Afu1g10130	2612092	2612096	1_10MMAA_enriched_BCCGA-DREME-1	8.75	-	DREME-2	RglTHA_10MMAA:enriched	0.000918	0.729	TCCGA	RglTHA_10MMAA4_withCtrl_peak_85	17.7061
Chr1_A_fumigatus_Af293	Afu1g10130	2612098	2612102	1_10MMAA_enriched_BCCGA-DREME-1	8.75	-	DREME-2	RglTHA_10MMAA:enriched	0.000918	0.729	TCCGA	RglTHA_10MMAA4_withCtrl_peak_85	17.7061
Chr1_A_fumigatus_Af293	Afu1g10130	2612114	2612121	4_RglT_common_MA0375.1-RSC30	7.05556	-	RSC30	common	0.000958	1	GCCCCGCC	RglTHA_10MMAA4_withCtrl_peak_85	17.7061
Chr1_A_fumigatus_Af293	Afu1g10130	2612114	2612121	6_CONTROL_enriched_MA0375.1-RSC30	7.05556	-	RSC30	RglTHA_CONTROL:enriched	0.000958	1	GCCCCGCC	RglTHA_10MMAA4_withCtrl_peak_85	17.7061
Chr1_A_fumigatus_Af293	Afu1g10130	2612109	2612129	2_CONTROL_enriched_CGVCVMVKSSCCGGNSSVVSM-MEME-1	10.3205	-	NHP10	RglTHA_CONTROL:enriched	0.000102	0.293	GTACCCGTGCCCCGCCGCAAA	RglTHA_CONTROL4_withCtrl_peak_142	65.4186
Chr1_A_fumigatus_Af293	Afu1g10130	2612113	2612119	3_10MMAA_enriched_CVSVMCG-MEME-1	9.85366	-	RDS1	RglTHA_10MMAA:enriched	0.000129	0.589	CCCGCCG	RglTHA_CONTROL4_withCtrl_peak_142	65.4186
Chr1_A_fumigatus_Af293	Afu1g10130	2612114	2612120	6_RglT_common_MA0399.1-SUT1	9.71053	+	SUT1	common	0.00017	0.773	GGCGGGG	RglTHA_CONTROL4_withCtrl_peak_142	65.4186
Chr1_A_fumigatus_Af293	Afu1g10130	2612114	2612120	3_CONTROL_enriched_MA0399.1-SUT1	9.71053	+	SUT1	RglTHA_CONTROL:enriched	0.00017	0.777	GGCGGGG	RglTHA_CONTROL4_withCtrl_peak_142	65.4186
Chr1_A_fumigatus_Af293	Afu1g10130	2612114	2612120	4_10MMAA_enriched_MA0399.1-SUT1	9.71053	+	SUT1	RglTHA_10MMAA:enriched	0.00017	0.783	GGCGGGG	RglTHA_CONTROL4_withCtrl_peak_142	65.4186
Chr1_A_fumigatus_Af293	Afu1g10130	2612113	2612120	26_RglT_common_MA0410.1-UGA3	8.64444	+	UGA3	common	0.00033	0.805	CGGCGGGG	RglTHA_CONTROL4_withCtrl_peak_142	65.4186
Chr1_A_fumigatus_Af293	Afu1g10130	2612113	2612120	7_CONTROL_enriched_MA0410.1-UGA3	8.64444	+	UGA3	RglTHA_CONTROL:enriched	0.00033	0.81	CGGCGGGG	RglTHA_CONTROL4_withCtrl_peak_142	65.4186
Chr1_A_fumigatus_Af293	Afu1g10130	2612089	2612095	3_10MMAA_enriched_CVSVMCG-MEME-1	9.04878	-	RDS1	RglTHA_10MMAA:enriched	0.000401	0.64	CCGAACG	RglTHA_CONTROL4_withCtrl_peak_142	65.4186
Chr1_A_fumigatus_Af293	Afu1g10130	2612112	2612118	8_RglT_common_MA0361.1-RDS1	9.07778	-	RDS1	common	0.000469	0.591	CCGCCGC	RglTHA_CONTROL4_withCtrl_peak_142	65.4186
Chr1_A_fumigatus_Af293	Afu1g10130	2612112	2612118	5_CONTROL_enriched_MA0361.1-RDS1	9.07778	-	RDS1	RglTHA_CONTROL:enriched	0.000469	0.589	CCGCCGC	RglTHA_CONTROL4_withCtrl_peak_142	65.4186
Chr1_A_fumigatus_Af293	Afu1g10130	2612114	2612118	1_CONTROL_enriched_GGSSS-DREME-1	7.98485	+	IME1	RglTHA_CONTROL:enriched	0.00074	0.677	GGCGG	RglTHA_CONTROL4_withCtrl_peak_142	65.4186
Chr1_A_fumigatus_Af293	Afu1g10130	2612113	2612119	8_RglT_common_MA0361.1-RDS1	7.85556	+	RDS1	common	0.000788	0.591	CGGCGGG	RglTHA_CONTROL4_withCtrl_peak_142	65.4186
Chr1_A_fumigatus_Af293	Afu1g10130	2612113	2612119	5_CONTROL_enriched_MA0361.1-RDS1	7.85556	+	RDS1	RglTHA_CONTROL:enriched	0.000788	0.589	CGGCGGG	RglTHA_CONTROL4_withCtrl_peak_142	65.4186
Chr1_A_fumigatus_Af293	Afu1g10130	2612074	2612078	1_10MMAA_enriched_BCCGA-DREME-1	8.75	-	DREME-2	RglTHA_10MMAA:enriched	0.000918	0.729	TCCGA	RglTHA_CONTROL4_withCtrl_peak_142	65.4186
Chr1_A_fumigatus_Af293	Afu1g10130	2612092	2612096	1_10MMAA_enriched_BCCGA-DREME-1	8.75	-	DREME-2	RglTHA_10MMAA:enriched	0.000918	0.729	TCCGA	RglTHA_CONTROL4_withCtrl_peak_142	65.4186
Chr1_A_fumigatus_Af293	Afu1g10130	2612098	2612102	1_10MMAA_enriched_BCCGA-DREME-1	8.75	-	DREME-2	RglTHA_10MMAA:enriched	0.000918	0.729	TCCGA	RglTHA_CONTROL4_withCtrl_peak_142	65.4186
Chr1_A_fumigatus_Af293	Afu1g10130	2612114	2612121	4_RglT_common_MA0375.1-RSC30	7.05556	-	RSC30	common	0.000958	1	GCCCCGCC	RglTHA_CONTROL4_withCtrl_peak_142	65.4186
Chr1_A_fumigatus_Af293	Afu1g10130	2612114	2612121	6_CONTROL_enriched_MA0375.1-RSC30	7.05556	-	RSC30	RglTHA_CONTROL:enriched	0.000958	1	GCCCCGCC	RglTHA_CONTROL4_withCtrl_peak_142	65.4186
Chr1_A_fumigatus_Af293	Afu1g10350	2666081	2666087	3_10MMAA_enriched_CVSVMCG-MEME-1	9.85366	+	RDS1	RglTHA_10MMAA:enriched	0.000129	0.589	CCCGCCG	RglTHA_CONTROL4_withCtrl_peak_144	41.6416
Chr1_A_fumigatus_Af293	Afu1g10350	2666073	2666091	2_RglT_common_CSVCCRRKCHRGGMNKBSG-MEME-1	9.65753	-	ASH1	common	0.000166	0.401	CCGACGGCGGGGTAGGTGG	RglTHA_CONTROL4_withCtrl_peak_144	41.6416
Chr1_A_fumigatus_Af293	Afu1g10350	2666080	2666086	6_RglT_common_MA0399.1-SUT1	9.71053	-	SUT1	common	0.00017	0.773	GGCGGGG	RglTHA_CONTROL4_withCtrl_peak_144	41.6416
Chr1_A_fumigatus_Af293	Afu1g10350	2666080	2666086	3_CONTROL_enriched_MA0399.1-SUT1	9.71053	-	SUT1	RglTHA_CONTROL:enriched	0.00017	0.777	GGCGGGG	RglTHA_CONTROL4_withCtrl_peak_144	41.6416
Chr1_A_fumigatus_Af293	Afu1g10350	2666080	2666086	4_10MMAA_enriched_MA0399.1-SUT1	9.71053	-	SUT1	RglTHA_10MMAA:enriched	0.00017	0.783	GGCGGGG	RglTHA_CONTROL4_withCtrl_peak_144	41.6416
Chr1_A_fumigatus_Af293	Afu1g10350	2666080	2666087	26_RglT_common_MA0410.1-UGA3	8.64444	-	UGA3	common	0.00033	0.805	CGGCGGGG	RglTHA_CONTROL4_withCtrl_peak_144	41.6416
Chr1_A_fumigatus_Af293	Afu1g10350	2666080	2666087	7_CONTROL_enriched_MA0410.1-UGA3	8.64444	-	UGA3	RglTHA_CONTROL:enriched	0.00033	0.81	CGGCGGGG	RglTHA_CONTROL4_withCtrl_peak_144	41.6416
Chr1_A_fumigatus_Af293	Afu1g10350	2666063	2666083	2_CONTROL_enriched_CGVCVMVKSSCCGGNSSVVSM-MEME-1	8.38462	+	NHP10	RglTHA_CONTROL:enriched	0.000449	0.346	CAAACAAAGGCCACCTACCCC	RglTHA_CONTROL4_withCtrl_peak_144	41.6416
Chr1_A_fumigatus_Af293	Afu1g10350	2666001	2666008	26_RglT_common_MA0410.1-UGA3	7.47778	-	UGA3	common	0.000579	0.848	ATGCGGGA	RglTHA_CONTROL4_withCtrl_peak_144	41.6416
Chr1_A_fumigatus_Af293	Afu1g10350	2666001	2666008	7_CONTROL_enriched_MA0410.1-UGA3	7.47778	-	UGA3	RglTHA_CONTROL:enriched	0.000579	0.854	ATGCGGGA	RglTHA_CONTROL4_withCtrl_peak_144	41.6416
Chr1_A_fumigatus_Af293	Afu1g10350	2666089	2666095	3_10MMAA_enriched_CVSVMCG-MEME-1	8.85366	+	RDS1	RglTHA_10MMAA:enriched	0.000669	0.74	CGGACCG	RglTHA_CONTROL4_withCtrl_peak_144	41.6416
Chr1_A_fumigatus_Af293	Afu1g10350	2666223	2666227	1_RglT_common_CSGSS-DREME-1	7.75758	+	IME1	common	0.00074	0.673	CGGCC	RglTHA_CONTROL4_withCtrl_peak_144	41.6416
Chr1_A_fumigatus_Af293	Afu1g10350	2666082	2666086	1_CONTROL_enriched_GGSSS-DREME-1	7.98485	-	IME1	RglTHA_CONTROL:enriched	0.00074	0.677	GGCGG	RglTHA_CONTROL4_withCtrl_peak_144	41.6416
Chr1_A_fumigatus_Af293	Afu1g10350	2666081	2666087	8_RglT_common_MA0361.1-RDS1	7.85556	-	RDS1	common	0.000788	0.591	CGGCGGG	RglTHA_CONTROL4_withCtrl_peak_144	41.6416
Chr1_A_fumigatus_Af293	Afu1g10350	2666081	2666087	5_CONTROL_enriched_MA0361.1-RDS1	7.85556	-	RDS1	RglTHA_CONTROL:enriched	0.000788	0.589	CGGCGGG	RglTHA_CONTROL4_withCtrl_peak_144	41.6416
Chr1_A_fumigatus_Af293	Afu1g10350	2665840	2665844	1_10MMAA_enriched_BCCGA-DREME-1	8.75	+	DREME-2	RglTHA_10MMAA:enriched	0.000918	0.729	TCCGA	RglTHA_CONTROL4_withCtrl_peak_144	41.6416
Chr1_A_fumigatus_Af293	Afu1g10350	2666088	2666092	1_10MMAA_enriched_BCCGA-DREME-1	8.75	-	DREME-2	RglTHA_10MMAA:enriched	0.000918	0.729	TCCGA	RglTHA_CONTROL4_withCtrl_peak_144	41.6416
Chr1_A_fumigatus_Af293	Afu1g10350	2666009	2666015	3_10MMAA_enriched_CVSVMCG-MEME-1	8.59756	+	RDS1	RglTHA_10MMAA:enriched	0.000951	0.751	CAGCCCG	RglTHA_CONTROL4_withCtrl_peak_144	41.6416
Chr1_A_fumigatus_Af293	Afu1g10390	2698614	2698634	2_CONTROL_enriched_CGVCVMVKSSCCGGNSSVVSM-MEME-1	13.2436	+	NHP10	RglTHA_CONTROL:enriched	5.45e-06	0.122	CGCCCCAACGCCCACCCCCGA	RglTHA_CONTROL4_withCtrl_peak_147	27.9279
Chr1_A_fumigatus_Af293	Afu1g10390	2698623	2698641	2_RglT_common_CSVCCRRKCHRGGMNKBSG-MEME-1	11.1781	-	ASH1	common	3.81e-05	0.313	CGGACGATCGGGGGTGGGC	RglTHA_CONTROL4_withCtrl_peak_147	27.9279
Chr1_A_fumigatus_Af293	Afu1g10390	2698773	2698780	26_RglT_common_MA0410.1-UGA3	11.1556	-	UGA3	common	0.000125	0.764	TGGCGGCA	RglTHA_CONTROL4_withCtrl_peak_147	27.9279
Chr1_A_fumigatus_Af293	Afu1g10390	2698773	2698780	7_CONTROL_enriched_MA0410.1-UGA3	11.1556	-	UGA3	RglTHA_CONTROL:enriched	0.000125	0.769	TGGCGGCA	RglTHA_CONTROL4_withCtrl_peak_147	27.9279
Chr1_A_fumigatus_Af293	Afu1g10390	2698616	2698636	2_CONTROL_enriched_CGVCVMVKSSCCGGNSSVVSM-MEME-1	9.58974	+	NHP10	RglTHA_CONTROL:enriched	0.000184	0.321	CCCCAACGCCCACCCCCGATC	RglTHA_CONTROL4_withCtrl_peak_147	27.9279
Chr1_A_fumigatus_Af293	Afu1g10390	2698776	2698796	2_CONTROL_enriched_CGVCVMVKSSCCGGNSSVVSM-MEME-1	8.70513	+	NHP10	RglTHA_CONTROL:enriched	0.000358	0.346	CGCCAACACGCCACCTAACAG	RglTHA_CONTROL4_withCtrl_peak_147	27.9279
Chr1_A_fumigatus_Af293	Afu1g10390	2698489	2698496	4_RglT_common_MA0375.1-RSC30	8.91111	-	RSC30	common	0.000396	1	AACGCGCC	RglTHA_CONTROL4_withCtrl_peak_147	27.9279
Chr1_A_fumigatus_Af293	Afu1g10390	2698489	2698496	6_CONTROL_enriched_MA0375.1-RSC30	8.91111	-	RSC30	RglTHA_CONTROL:enriched	0.000396	1	AACGCGCC	RglTHA_CONTROL4_withCtrl_peak_147	27.9279
Chr1_A_fumigatus_Af293	Afu1g10390	2698611	2698618	26_RglT_common_MA0410.1-UGA3	7.94444	-	UGA3	common	0.000473	0.848	GGGCGGGC	RglTHA_CONTROL4_withCtrl_peak_147	27.9279
Chr1_A_fumigatus_Af293	Afu1g10390	2698611	2698618	7_CONTROL_enriched_MA0410.1-UGA3	7.94444	-	UGA3	RglTHA_CONTROL:enriched	0.000473	0.854	GGGCGGGC	RglTHA_CONTROL4_withCtrl_peak_147	27.9279
Chr1_A_fumigatus_Af293	Afu1g10390	2698622	2698640	2_RglT_common_CSVCCRRKCHRGGMNKBSG-MEME-1	7.9589	-	ASH1	common	0.00065	0.477	GGACGATCGGGGGTGGGCG	RglTHA_CONTROL4_withCtrl_peak_147	27.9279
Chr1_A_fumigatus_Af293	Afu1g10390	2698613	2698617	1_CONTROL_enriched_GGSSS-DREME-1	7.98485	-	IME1	RglTHA_CONTROL:enriched	0.00074	0.677	GGCGG	RglTHA_CONTROL4_withCtrl_peak_147	27.9279
Chr1_A_fumigatus_Af293	Afu1g10390	2698775	2698779	1_CONTROL_enriched_GGSSS-DREME-1	7.98485	-	IME1	RglTHA_CONTROL:enriched	0.00074	0.677	GGCGG	RglTHA_CONTROL4_withCtrl_peak_147	27.9279
Chr1_A_fumigatus_Af293	Afu1g10390	2698673	2698677	1_10MMAA_enriched_BCCGA-DREME-1	8.75	+	DREME-2	RglTHA_10MMAA:enriched	0.000918	0.729	TCCGA	RglTHA_CONTROL4_withCtrl_peak_147	27.9279
Chr1_A_fumigatus_Af293	Afu1g10390	2698840	2698860	2_CONTROL_enriched_CGVCVMVKSSCCGGNSSVVSM-MEME-1	7.24359	-	NHP10	RglTHA_CONTROL:enriched	0.00095	0.394	GTACCACTGCCCCATCGAGTT	RglTHA_CONTROL4_withCtrl_peak_147	27.9279
Chr1_A_fumigatus_Af293	Afu1g10390	2698614	2698634	2_CONTROL_enriched_CGVCVMVKSSCCGGNSSVVSM-MEME-1	13.2436	+	NHP10	RglTHA_CONTROL:enriched	5.45e-06	0.122	CGCCCCAACGCCCACCCCCGA	RglTHA_10MMAA4_withCtrl_peak_90	26.8354
Chr1_A_fumigatus_Af293	Afu1g10390	2698623	2698641	2_RglT_common_CSVCCRRKCHRGGMNKBSG-MEME-1	11.1781	-	ASH1	common	3.81e-05	0.313	CGGACGATCGGGGGTGGGC	RglTHA_10MMAA4_withCtrl_peak_90	26.8354
Chr1_A_fumigatus_Af293	Afu1g10390	2698773	2698780	26_RglT_common_MA0410.1-UGA3	11.1556	-	UGA3	common	0.000125	0.764	TGGCGGCA	RglTHA_10MMAA4_withCtrl_peak_90	26.8354
Chr1_A_fumigatus_Af293	Afu1g10390	2698773	2698780	7_CONTROL_enriched_MA0410.1-UGA3	11.1556	-	UGA3	RglTHA_CONTROL:enriched	0.000125	0.769	TGGCGGCA	RglTHA_10MMAA4_withCtrl_peak_90	26.8354
Chr1_A_fumigatus_Af293	Afu1g10390	2698616	2698636	2_CONTROL_enriched_CGVCVMVKSSCCGGNSSVVSM-MEME-1	9.58974	+	NHP10	RglTHA_CONTROL:enriched	0.000184	0.321	CCCCAACGCCCACCCCCGATC	RglTHA_10MMAA4_withCtrl_peak_90	26.8354
Chr1_A_fumigatus_Af293	Afu1g10390	2698776	2698796	2_CONTROL_enriched_CGVCVMVKSSCCGGNSSVVSM-MEME-1	8.70513	+	NHP10	RglTHA_CONTROL:enriched	0.000358	0.346	CGCCAACACGCCACCTAACAG	RglTHA_10MMAA4_withCtrl_peak_90	26.8354
Chr1_A_fumigatus_Af293	Afu1g10390	2698611	2698618	26_RglT_common_MA0410.1-UGA3	7.94444	-	UGA3	common	0.000473	0.848	GGGCGGGC	RglTHA_10MMAA4_withCtrl_peak_90	26.8354
Chr1_A_fumigatus_Af293	Afu1g10390	2698611	2698618	7_CONTROL_enriched_MA0410.1-UGA3	7.94444	-	UGA3	RglTHA_CONTROL:enriched	0.000473	0.854	GGGCGGGC	RglTHA_10MMAA4_withCtrl_peak_90	26.8354
Chr1_A_fumigatus_Af293	Afu1g10390	2698993	2699000	26_RglT_common_MA0410.1-UGA3	7.56667	+	UGA3	common	0.000532	0.848	GCGCGGCT	RglTHA_10MMAA4_withCtrl_peak_90	26.8354
Chr1_A_fumigatus_Af293	Afu1g10390	2698993	2699000	7_CONTROL_enriched_MA0410.1-UGA3	7.56667	+	UGA3	RglTHA_CONTROL:enriched	0.000532	0.854	GCGCGGCT	RglTHA_10MMAA4_withCtrl_peak_90	26.8354
Chr1_A_fumigatus_Af293	Afu1g10390	2698622	2698640	2_RglT_common_CSVCCRRKCHRGGMNKBSG-MEME-1	7.9589	-	ASH1	common	0.00065	0.477	GGACGATCGGGGGTGGGCG	RglTHA_10MMAA4_withCtrl_peak_90	26.8354
Chr1_A_fumigatus_Af293	Afu1g10390	2698613	2698617	1_CONTROL_enriched_GGSSS-DREME-1	7.98485	-	IME1	RglTHA_CONTROL:enriched	0.00074	0.677	GGCGG	RglTHA_10MMAA4_withCtrl_peak_90	26.8354
Chr1_A_fumigatus_Af293	Afu1g10390	2698775	2698779	1_CONTROL_enriched_GGSSS-DREME-1	7.98485	-	IME1	RglTHA_CONTROL:enriched	0.00074	0.677	GGCGG	RglTHA_10MMAA4_withCtrl_peak_90	26.8354
Chr1_A_fumigatus_Af293	Afu1g10390	2698992	2698999	4_RglT_common_MA0375.1-RSC30	7.52222	+	RSC30	common	0.000764	1	TGCGCGGC	RglTHA_10MMAA4_withCtrl_peak_90	26.8354
Chr1_A_fumigatus_Af293	Afu1g10390	2698992	2698999	6_CONTROL_enriched_MA0375.1-RSC30	7.52222	+	RSC30	RglTHA_CONTROL:enriched	0.000764	1	TGCGCGGC	RglTHA_10MMAA4_withCtrl_peak_90	26.8354
Chr1_A_fumigatus_Af293	Afu1g10390	2698673	2698677	1_10MMAA_enriched_BCCGA-DREME-1	8.75	+	DREME-2	RglTHA_10MMAA:enriched	0.000918	0.729	TCCGA	RglTHA_10MMAA4_withCtrl_peak_90	26.8354
Chr1_A_fumigatus_Af293	Afu1g10390	2698840	2698860	2_CONTROL_enriched_CGVCVMVKSSCCGGNSSVVSM-MEME-1	7.24359	-	NHP10	RglTHA_CONTROL:enriched	0.00095	0.394	GTACCACTGCCCCATCGAGTT	RglTHA_10MMAA4_withCtrl_peak_90	26.8354
Chr1_A_fumigatus_Af293	Afu1g10580	2755580	2755598	2_RglT_common_CSVCCRRKCHRGGMNKBSG-MEME-1	9.69863	-	ASH1	common	0.00016	0.401	CCGCCGGCTTGGGGTGCTC	RglTHA_CONTROL4_withCtrl_peak_149	30.7472
Chr1_A_fumigatus_Af293	Afu1g10580	2755593	2755600	26_RglT_common_MA0410.1-UGA3	8.63333	+	UGA3	common	0.000354	0.805	CGGCGGTA	RglTHA_CONTROL4_withCtrl_peak_149	30.7472
Chr1_A_fumigatus_Af293	Afu1g10580	2755593	2755600	7_CONTROL_enriched_MA0410.1-UGA3	8.63333	+	UGA3	RglTHA_CONTROL:enriched	0.000354	0.81	CGGCGGTA	RglTHA_CONTROL4_withCtrl_peak_149	30.7472
Chr1_A_fumigatus_Af293	Afu1g10580	2755365	2755385	2_CONTROL_enriched_CGVCVMVKSSCCGGNSSVVSM-MEME-1	8.64103	-	NHP10	RglTHA_CONTROL:enriched	0.000375	0.346	CGAGCCATTGAAGGCCTAACC	RglTHA_CONTROL4_withCtrl_peak_149	30.7472
Chr1_A_fumigatus_Af293	Afu1g10580	2755655	2755675	2_CONTROL_enriched_CGVCVMVKSSCCGGNSSVVSM-MEME-1	8.39744	+	NHP10	RglTHA_CONTROL:enriched	0.000445	0.346	CGGGCAGGCGACCGTCCAATC	RglTHA_CONTROL4_withCtrl_peak_149	30.7472
Chr1_A_fumigatus_Af293	Afu1g10580	2755583	2755603	2_CONTROL_enriched_CGVCVMVKSSCCGGNSSVVSM-MEME-1	8.34615	+	NHP10	RglTHA_CONTROL:enriched	0.000461	0.347	CACCCCAAGCCGGCGGTAAAT	RglTHA_CONTROL4_withCtrl_peak_149	30.7472
Chr1_A_fumigatus_Af293	Afu1g10580	2755579	2755597	2_RglT_common_CSVCCRRKCHRGGMNKBSG-MEME-1	8.41096	-	ASH1	common	0.000463	0.451	CGCCGGCTTGGGGTGCTCG	RglTHA_CONTROL4_withCtrl_peak_149	30.7472
Chr1_A_fumigatus_Af293	Afu1g10580	2755592	2755598	8_RglT_common_MA0361.1-RDS1	9.07778	-	RDS1	common	0.000469	0.591	CCGCCGG	RglTHA_CONTROL4_withCtrl_peak_149	30.7472
Chr1_A_fumigatus_Af293	Afu1g10580	2755592	2755598	5_CONTROL_enriched_MA0361.1-RDS1	9.07778	-	RDS1	RglTHA_CONTROL:enriched	0.000469	0.589	CCGCCGG	RglTHA_CONTROL4_withCtrl_peak_149	30.7472
Chr1_A_fumigatus_Af293	Afu1g10580	2755555	2755562	26_RglT_common_MA0410.1-UGA3	7.47778	+	UGA3	common	0.000579	0.848	AAGCGGGA	RglTHA_CONTROL4_withCtrl_peak_149	30.7472
Chr1_A_fumigatus_Af293	Afu1g10580	2755555	2755562	7_CONTROL_enriched_MA0410.1-UGA3	7.47778	+	UGA3	RglTHA_CONTROL:enriched	0.000579	0.854	AAGCGGGA	RglTHA_CONTROL4_withCtrl_peak_149	30.7472
Chr1_A_fumigatus_Af293	Afu1g10580	2755550	2755570	2_CONTROL_enriched_CGVCVMVKSSCCGGNSSVVSM-MEME-1	7.92308	+	NHP10	RglTHA_CONTROL:enriched	0.000614	0.368	GGACCAAGCGGGAGGCGTACA	RglTHA_CONTROL4_withCtrl_peak_149	30.7472
Chr1_A_fumigatus_Af293	Afu1g10580	2755634	2755640	8_RglT_common_MA0361.1-RDS1	8.24444	-	RDS1	common	0.000654	0.591	TGGCCGC	RglTHA_CONTROL4_withCtrl_peak_149	30.7472
Chr1_A_fumigatus_Af293	Afu1g10580	2755634	2755640	5_CONTROL_enriched_MA0361.1-RDS1	8.24444	-	RDS1	RglTHA_CONTROL:enriched	0.000654	0.589	TGGCCGC	RglTHA_CONTROL4_withCtrl_peak_149	30.7472
Chr1_A_fumigatus_Af293	Afu1g10580	2755619	2755639	2_CONTROL_enriched_CGVCVMVKSSCCGGNSSVVSM-MEME-1	7.65385	+	NHP10	RglTHA_CONTROL:enriched	0.000733	0.375	GACCAACTCGACCCAGCGGCC	RglTHA_CONTROL4_withCtrl_peak_149	30.7472
Chr1_A_fumigatus_Af293	Afu1g10580	2755635	2755639	1_RglT_common_CSGSS-DREME-1	7.75758	+	IME1	common	0.00074	0.673	CGGCC	RglTHA_CONTROL4_withCtrl_peak_149	30.7472
Chr1_A_fumigatus_Af293	Afu1g10580	2755594	2755598	1_CONTROL_enriched_GGSSS-DREME-1	7.98485	+	IME1	RglTHA_CONTROL:enriched	0.00074	0.677	GGCGG	RglTHA_CONTROL4_withCtrl_peak_149	30.7472
Chr1_A_fumigatus_Af293	Afu1g10580	2755579	2755597	2_RglT_common_CSVCCRRKCHRGGMNKBSG-MEME-1	7.73973	+	ASH1	common	0.000761	0.477	CGAGCACCCCAAGCCGGCG	RglTHA_CONTROL4_withCtrl_peak_149	30.7472
Chr1_A_fumigatus_Af293	Afu1g10580	2755383	2755387	1_10MMAA_enriched_BCCGA-DREME-1	8.75	-	DREME-2	RglTHA_10MMAA:enriched	0.000918	0.729	TCCGA	RglTHA_CONTROL4_withCtrl_peak_149	30.7472
Chr1_A_fumigatus_Af293	Afu1g10580	2755536	2755540	1_10MMAA_enriched_BCCGA-DREME-1	8.75	+	DREME-2	RglTHA_10MMAA:enriched	0.000918	0.729	TCCGA	RglTHA_CONTROL4_withCtrl_peak_149	30.7472
Chr1_A_fumigatus_Af293	Afu1g10600	2768657	2768677	2_CONTROL_enriched_CGVCVMVKSSCCGGNSSVVSM-MEME-1	10.5128	+	NHP10	RglTHA_CONTROL:enriched	8.62e-05	0.293	CGAGCCCTTGCAGACCCACCG	RglTHA_10MMAA4_withCtrl_peak_95	24.4466
Chr1_A_fumigatus_Af293	Afu1g10600	2768733	2768751	2_RglT_common_CSVCCRRKCHRGGMNKBSG-MEME-1	8.73973	+	ASH1	common	0.000358	0.448	CCAAGAGGCCAAGAGGGCC	RglTHA_10MMAA4_withCtrl_peak_95	24.4466
Chr1_A_fumigatus_Af293	Afu1g10600	2768671	2768677	3_10MMAA_enriched_CVSVMCG-MEME-1	9	+	RDS1	RglTHA_10MMAA:enriched	0.000447	0.64	CCCACCG	RglTHA_10MMAA4_withCtrl_peak_95	24.4466
Chr1_A_fumigatus_Af293	Afu1g10600	2768671	2768689	2_RglT_common_CSVCCRRKCHRGGMNKBSG-MEME-1	8.41096	+	ASH1	common	0.000463	0.451	CCCACCGGCTGGTCAGCTG	RglTHA_10MMAA4_withCtrl_peak_95	24.4466
Chr1_A_fumigatus_Af293	Afu1g10600	2768581	2768601	2_CONTROL_enriched_CGVCVMVKSSCCGGNSSVVSM-MEME-1	8.24359	+	NHP10	RglTHA_CONTROL:enriched	0.000495	0.354	GTCCAGATGCCCAGACCTACT	RglTHA_10MMAA4_withCtrl_peak_95	24.4466
Chr1_A_fumigatus_Af293	Afu1g10600	2768523	2768543	2_CONTROL_enriched_CGVCVMVKSSCCGGNSSVVSM-MEME-1	8.08974	+	NHP10	RglTHA_CONTROL:enriched	0.000549	0.364	CACGCCAATGCCAACGGCAGA	RglTHA_10MMAA4_withCtrl_peak_95	24.4466
Chr1_A_fumigatus_Af293	Afu1g10600	2768653	2768659	8_RglT_common_MA0361.1-RDS1	8.08889	+	RDS1	common	0.000705	0.591	TGGCCGA	RglTHA_10MMAA4_withCtrl_peak_95	24.4466
Chr1_A_fumigatus_Af293	Afu1g10600	2768653	2768659	5_CONTROL_enriched_MA0361.1-RDS1	8.08889	+	RDS1	RglTHA_CONTROL:enriched	0.000705	0.589	TGGCCGA	RglTHA_10MMAA4_withCtrl_peak_95	24.4466
Chr1_A_fumigatus_Af293	Afu1g10600	2768654	2768658	1_RglT_common_CSGSS-DREME-1	7.75758	-	IME1	common	0.00074	0.673	CGGCC	RglTHA_10MMAA4_withCtrl_peak_95	24.4466
Chr1_A_fumigatus_Af293	Afu1g10600	2768748	2768752	1_RglT_common_CSGSS-DREME-1	7.75758	-	IME1	common	0.00074	0.673	CGGCC	RglTHA_10MMAA4_withCtrl_peak_95	24.4466
Chr1_A_fumigatus_Af293	Afu1g10600	2768750	2768754	1_CONTROL_enriched_GGSSS-DREME-1	7.98485	-	IME1	RglTHA_CONTROL:enriched	0.00074	0.677	GGCGG	RglTHA_10MMAA4_withCtrl_peak_95	24.4466
Chr1_A_fumigatus_Af293	Afu1g10600	2768640	2768658	2_RglT_common_CSVCCRRKCHRGGMNKBSG-MEME-1	7.58904	-	ASH1	common	0.000846	0.48	CGGCCATCCATGGAACCCT	RglTHA_10MMAA4_withCtrl_peak_95	24.4466
Chr1_A_fumigatus_Af293	Afu1g10600	2768731	2768751	2_CONTROL_enriched_CGVCVMVKSSCCGGNSSVVSM-MEME-1	7.29487	+	NHP10	RglTHA_CONTROL:enriched	0.00092	0.39	GACCAAGAGGCCAAGAGGGCC	RglTHA_10MMAA4_withCtrl_peak_95	24.4466
Chr1_A_fumigatus_Af293	Afu1g10600	2768657	2768677	2_CONTROL_enriched_CGVCVMVKSSCCGGNSSVVSM-MEME-1	10.5128	+	NHP10	RglTHA_CONTROL:enriched	8.62e-05	0.293	CGAGCCCTTGCAGACCCACCG	RglTHA_CONTROL4_withCtrl_peak_153	97.6034
Chr1_A_fumigatus_Af293	Afu1g10600	2768733	2768751	2_RglT_common_CSVCCRRKCHRGGMNKBSG-MEME-1	8.73973	+	ASH1	common	0.000358	0.448	CCAAGAGGCCAAGAGGGCC	RglTHA_CONTROL4_withCtrl_peak_153	97.6034
Chr1_A_fumigatus_Af293	Afu1g10600	2768671	2768677	3_10MMAA_enriched_CVSVMCG-MEME-1	9	+	RDS1	RglTHA_10MMAA:enriched	0.000447	0.64	CCCACCG	RglTHA_CONTROL4_withCtrl_peak_153	97.6034
Chr1_A_fumigatus_Af293	Afu1g10600	2768671	2768689	2_RglT_common_CSVCCRRKCHRGGMNKBSG-MEME-1	8.41096	+	ASH1	common	0.000463	0.451	CCCACCGGCTGGTCAGCTG	RglTHA_CONTROL4_withCtrl_peak_153	97.6034
Chr1_A_fumigatus_Af293	Afu1g10600	2768581	2768601	2_CONTROL_enriched_CGVCVMVKSSCCGGNSSVVSM-MEME-1	8.24359	+	NHP10	RglTHA_CONTROL:enriched	0.000495	0.354	GTCCAGATGCCCAGACCTACT	RglTHA_CONTROL4_withCtrl_peak_153	97.6034
Chr1_A_fumigatus_Af293	Afu1g10600	2768523	2768543	2_CONTROL_enriched_CGVCVMVKSSCCGGNSSVVSM-MEME-1	8.08974	+	NHP10	RglTHA_CONTROL:enriched	0.000549	0.364	CACGCCAATGCCAACGGCAGA	RglTHA_CONTROL4_withCtrl_peak_153	97.6034
Chr1_A_fumigatus_Af293	Afu1g10600	2768653	2768659	8_RglT_common_MA0361.1-RDS1	8.08889	+	RDS1	common	0.000705	0.591	TGGCCGA	RglTHA_CONTROL4_withCtrl_peak_153	97.6034
Chr1_A_fumigatus_Af293	Afu1g10600	2768653	2768659	5_CONTROL_enriched_MA0361.1-RDS1	8.08889	+	RDS1	RglTHA_CONTROL:enriched	0.000705	0.589	TGGCCGA	RglTHA_CONTROL4_withCtrl_peak_153	97.6034
Chr1_A_fumigatus_Af293	Afu1g10600	2768654	2768658	1_RglT_common_CSGSS-DREME-1	7.75758	-	IME1	common	0.00074	0.673	CGGCC	RglTHA_CONTROL4_withCtrl_peak_153	97.6034
Chr1_A_fumigatus_Af293	Afu1g10600	2768748	2768752	1_RglT_common_CSGSS-DREME-1	7.75758	-	IME1	common	0.00074	0.673	CGGCC	RglTHA_CONTROL4_withCtrl_peak_153	97.6034
Chr1_A_fumigatus_Af293	Afu1g10600	2768750	2768754	1_CONTROL_enriched_GGSSS-DREME-1	7.98485	-	IME1	RglTHA_CONTROL:enriched	0.00074	0.677	GGCGG	RglTHA_CONTROL4_withCtrl_peak_153	97.6034
Chr1_A_fumigatus_Af293	Afu1g10600	2768640	2768658	2_RglT_common_CSVCCRRKCHRGGMNKBSG-MEME-1	7.58904	-	ASH1	common	0.000846	0.48	CGGCCATCCATGGAACCCT	RglTHA_CONTROL4_withCtrl_peak_153	97.6034
Chr1_A_fumigatus_Af293	Afu1g10600	2768731	2768751	2_CONTROL_enriched_CGVCVMVKSSCCGGNSSVVSM-MEME-1	7.29487	+	NHP10	RglTHA_CONTROL:enriched	0.00092	0.39	GACCAAGAGGCCAAGAGGGCC	RglTHA_CONTROL4_withCtrl_peak_153	97.6034
Chr1_A_fumigatus_Af293	Afu1g10880	2836660	2836680	2_CONTROL_enriched_CGVCVMVKSSCCGGNSSVVSM-MEME-1	12.0513	-	NHP10	RglTHA_CONTROL:enriched	2.02e-05	0.212	CCGCAAAGCCCCAGTTGGACC	RglTHA_CONTROL4_withCtrl_peak_156	25.1109
Chr1_A_fumigatus_Af293	Afu1g10880	2836678	2836685	26_RglT_common_MA0410.1-UGA3	12.5111	+	UGA3	common	5.58e-05	0.744	CGGCGGCA	RglTHA_CONTROL4_withCtrl_peak_156	25.1109
Chr1_A_fumigatus_Af293	Afu1g10880	2836678	2836685	7_CONTROL_enriched_MA0410.1-UGA3	12.5111	+	UGA3	RglTHA_CONTROL:enriched	5.58e-05	0.749	CGGCGGCA	RglTHA_CONTROL4_withCtrl_peak_156	25.1109
Chr1_A_fumigatus_Af293	Afu1g10880	2836677	2836683	8_RglT_common_MA0361.1-RDS1	9.07778	-	RDS1	common	0.000469	0.591	CCGCCGC	RglTHA_CONTROL4_withCtrl_peak_156	25.1109
Chr1_A_fumigatus_Af293	Afu1g10880	2836677	2836683	5_CONTROL_enriched_MA0361.1-RDS1	9.07778	-	RDS1	RglTHA_CONTROL:enriched	0.000469	0.589	CCGCCGC	RglTHA_CONTROL4_withCtrl_peak_156	25.1109
Chr1_A_fumigatus_Af293	Afu1g10880	2836679	2836683	1_CONTROL_enriched_GGSSS-DREME-1	7.98485	+	IME1	RglTHA_CONTROL:enriched	0.00074	0.677	GGCGG	RglTHA_CONTROL4_withCtrl_peak_156	25.1109
Chr1_A_fumigatus_Af293	Afu1g10880	2836645	2836663	2_RglT_common_CSVCCRRKCHRGGMNKBSG-MEME-1	7.72603	-	ASH1	common	0.000768	0.477	GACCCGCTCCGAGATCGAG	RglTHA_CONTROL4_withCtrl_peak_156	25.1109
Chr1_A_fumigatus_Af293	Afu1g10880	2836678	2836684	8_RglT_common_MA0361.1-RDS1	7.85556	+	RDS1	common	0.000788	0.591	CGGCGGC	RglTHA_CONTROL4_withCtrl_peak_156	25.1109
Chr1_A_fumigatus_Af293	Afu1g10880	2836678	2836684	5_CONTROL_enriched_MA0361.1-RDS1	7.85556	+	RDS1	RglTHA_CONTROL:enriched	0.000788	0.589	CGGCGGC	RglTHA_CONTROL4_withCtrl_peak_156	25.1109
Chr1_A_fumigatus_Af293	Afu1g10880	2836652	2836656	1_10MMAA_enriched_BCCGA-DREME-1	8.75	-	DREME-2	RglTHA_10MMAA:enriched	0.000918	0.729	TCCGA	RglTHA_CONTROL4_withCtrl_peak_156	25.1109
Chr1_A_fumigatus_Af293	Afu1g11050	2890704	2890711	26_RglT_common_MA0410.1-UGA3	9.75556	-	UGA3	common	0.000218	0.764	CTGCGGGA	RglTHA_CONTROL4_withCtrl_peak_162	35.7282
Chr1_A_fumigatus_Af293	Afu1g11050	2890704	2890711	7_CONTROL_enriched_MA0410.1-UGA3	9.75556	-	UGA3	RglTHA_CONTROL:enriched	0.000218	0.769	CTGCGGGA	RglTHA_CONTROL4_withCtrl_peak_162	35.7282
Chr1_A_fumigatus_Af293	Afu1g11050	2890484	2890488	1_CONTROL_enriched_GGSSS-DREME-1	7.98485	+	IME1	RglTHA_CONTROL:enriched	0.00074	0.677	GGCGG	RglTHA_CONTROL4_withCtrl_peak_162	35.7282
Chr1_A_fumigatus_Af293	Afu1g11050	2890454	2890458	1_10MMAA_enriched_BCCGA-DREME-1	8.75	+	DREME-2	RglTHA_10MMAA:enriched	0.000918	0.729	TCCGA	RglTHA_CONTROL4_withCtrl_peak_162	35.7282
Chr1_A_fumigatus_Af293	Afu1g11220	2955805	2955812	4_RglT_common_MA0375.1-RSC30	11.9556	+	RSC30	common	4.89e-05	1	CCCGCGCC	RglTHA_10MMAA4_withCtrl_peak_103	35.0694
Chr1_A_fumigatus_Af293	Afu1g11220	2955805	2955812	6_CONTROL_enriched_MA0375.1-RSC30	11.9556	+	RSC30	RglTHA_CONTROL:enriched	4.89e-05	1	CCCGCGCC	RglTHA_10MMAA4_withCtrl_peak_103	35.0694
Chr1_A_fumigatus_Af293	Afu1g11220	2955804	2955811	26_RglT_common_MA0410.1-UGA3	12	-	UGA3	common	6.67e-05	0.764	GCGCGGGA	RglTHA_10MMAA4_withCtrl_peak_103	35.0694
Chr1_A_fumigatus_Af293	Afu1g11220	2955804	2955811	7_CONTROL_enriched_MA0410.1-UGA3	12	-	UGA3	RglTHA_CONTROL:enriched	6.67e-05	0.769	GCGCGGGA	RglTHA_10MMAA4_withCtrl_peak_103	35.0694
Chr1_A_fumigatus_Af293	Afu1g11220	2955866	2955884	2_RglT_common_CSVCCRRKCHRGGMNKBSG-MEME-1	10.2877	-	ASH1	common	9.29e-05	0.356	CCACCAGACTAGGAGGGCC	RglTHA_10MMAA4_withCtrl_peak_103	35.0694
Chr1_A_fumigatus_Af293	Afu1g11220	2955804	2955810	6_RglT_common_MA0399.1-SUT1	9.57895	-	SUT1	common	0.000262	0.773	CGCGGGA	RglTHA_10MMAA4_withCtrl_peak_103	35.0694
Chr1_A_fumigatus_Af293	Afu1g11220	2955804	2955810	3_CONTROL_enriched_MA0399.1-SUT1	9.57895	-	SUT1	RglTHA_CONTROL:enriched	0.000262	0.777	CGCGGGA	RglTHA_10MMAA4_withCtrl_peak_103	35.0694
Chr1_A_fumigatus_Af293	Afu1g11220	2955804	2955810	4_10MMAA_enriched_MA0399.1-SUT1	9.57895	-	SUT1	RglTHA_10MMAA:enriched	0.000262	0.783	CGCGGGA	RglTHA_10MMAA4_withCtrl_peak_103	35.0694
Chr1_A_fumigatus_Af293	Afu1g11220	2955805	2955812	4_RglT_common_MA0375.1-RSC30	9.5	-	RSC30	common	0.000308	1	GGCGCGGG	RglTHA_10MMAA4_withCtrl_peak_103	35.0694
Chr1_A_fumigatus_Af293	Afu1g11220	2955805	2955812	6_CONTROL_enriched_MA0375.1-RSC30	9.5	-	RSC30	RglTHA_CONTROL:enriched	0.000308	1	GGCGCGGG	RglTHA_10MMAA4_withCtrl_peak_103	35.0694
Chr1_A_fumigatus_Af293	Afu1g11220	2955933	2955951	2_RglT_common_CSVCCRRKCHRGGMNKBSG-MEME-1	8.87671	+	ASH1	common	0.000321	0.443	CAGACAGGGCTGATGGCCG	RglTHA_10MMAA4_withCtrl_peak_103	35.0694
Chr1_A_fumigatus_Af293	Afu1g11220	2955807	2955814	4_RglT_common_MA0375.1-RSC30	8.33333	-	RSC30	common	0.000548	1	AGGGCGCG	RglTHA_10MMAA4_withCtrl_peak_103	35.0694
Chr1_A_fumigatus_Af293	Afu1g11220	2955807	2955814	6_CONTROL_enriched_MA0375.1-RSC30	8.33333	-	RSC30	RglTHA_CONTROL:enriched	0.000548	1	AGGGCGCG	RglTHA_10MMAA4_withCtrl_peak_103	35.0694
Chr1_A_fumigatus_Af293	Afu1g11220	2955816	2955834	2_RglT_common_CSVCCRRKCHRGGMNKBSG-MEME-1	8.0411	-	ASH1	common	0.000612	0.477	CGACCAGTCAGTAGGCCCG	RglTHA_10MMAA4_withCtrl_peak_103	35.0694
Chr1_A_fumigatus_Af293	Afu1g11220	2955899	2955905	8_RglT_common_MA0361.1-RDS1	8.24444	-	RDS1	common	0.000654	0.591	TGGCCGC	RglTHA_10MMAA4_withCtrl_peak_103	35.0694
Chr1_A_fumigatus_Af293	Afu1g11220	2955899	2955905	5_CONTROL_enriched_MA0361.1-RDS1	8.24444	-	RDS1	RglTHA_CONTROL:enriched	0.000654	0.589	TGGCCGC	RglTHA_10MMAA4_withCtrl_peak_103	35.0694
Chr1_A_fumigatus_Af293	Afu1g11220	2955946	2955952	8_RglT_common_MA0361.1-RDS1	8.08889	+	RDS1	common	0.000705	0.591	TGGCCGA	RglTHA_10MMAA4_withCtrl_peak_103	35.0694
Chr1_A_fumigatus_Af293	Afu1g11220	2955946	2955952	5_CONTROL_enriched_MA0361.1-RDS1	8.08889	+	RDS1	RglTHA_CONTROL:enriched	0.000705	0.589	TGGCCGA	RglTHA_10MMAA4_withCtrl_peak_103	35.0694
Chr1_A_fumigatus_Af293	Afu1g11220	2955900	2955904	1_RglT_common_CSGSS-DREME-1	7.75758	+	IME1	common	0.00074	0.673	CGGCC	RglTHA_10MMAA4_withCtrl_peak_103	35.0694
Chr1_A_fumigatus_Af293	Afu1g11220	2955947	2955951	1_RglT_common_CSGSS-DREME-1	7.75758	-	IME1	common	0.00074	0.673	CGGCC	RglTHA_10MMAA4_withCtrl_peak_103	35.0694
Chr1_A_fumigatus_Af293	Afu1g11220	2955687	2955691	1_CONTROL_enriched_GGSSS-DREME-1	7.98485	-	IME1	RglTHA_CONTROL:enriched	0.00074	0.677	GGCGG	RglTHA_10MMAA4_withCtrl_peak_103	35.0694
Chr1_A_fumigatus_Af293	Afu1g11220	2955685	2955691	6_RglT_common_MA0399.1-SUT1	7.92105	-	SUT1	common	0.000746	0.773	GGCGGAG	RglTHA_10MMAA4_withCtrl_peak_103	35.0694
Chr1_A_fumigatus_Af293	Afu1g11220	2955685	2955691	3_CONTROL_enriched_MA0399.1-SUT1	7.92105	-	SUT1	RglTHA_CONTROL:enriched	0.000746	0.777	GGCGGAG	RglTHA_10MMAA4_withCtrl_peak_103	35.0694
Chr1_A_fumigatus_Af293	Afu1g11220	2955685	2955691	4_10MMAA_enriched_MA0399.1-SUT1	7.92105	-	SUT1	RglTHA_10MMAA:enriched	0.000746	0.783	GGCGGAG	RglTHA_10MMAA4_withCtrl_peak_103	35.0694
Chr1_A_fumigatus_Af293	Afu1g11920	3139983	3139990	4_RglT_common_MA0375.1-RSC30	11.8444	-	RSC30	common	5.98e-05	1	AGCGCGCG	RglTHA_CONTROL4_withCtrl_peak_170	107.561
Chr1_A_fumigatus_Af293	Afu1g11920	3139983	3139990	6_CONTROL_enriched_MA0375.1-RSC30	11.8444	-	RSC30	RglTHA_CONTROL:enriched	5.98e-05	1	AGCGCGCG	RglTHA_CONTROL4_withCtrl_peak_170	107.561
Chr1_A_fumigatus_Af293	Afu1g11920	3139981	3139988	4_RglT_common_MA0375.1-RSC30	11.1778	+	RSC30	common	0.000102	1	TGCGCGCG	RglTHA_CONTROL4_withCtrl_peak_170	107.561
Chr1_A_fumigatus_Af293	Afu1g11920	3139981	3139988	6_CONTROL_enriched_MA0375.1-RSC30	11.1778	+	RSC30	RglTHA_CONTROL:enriched	0.000102	1	TGCGCGCG	RglTHA_CONTROL4_withCtrl_peak_170	107.561
Chr1_A_fumigatus_Af293	Afu1g11920	3140140	3140147	4_RglT_common_MA0375.1-RSC30	10.2222	+	RSC30	common	0.000196	1	GACGCGCG	RglTHA_CONTROL4_withCtrl_peak_170	107.561
Chr1_A_fumigatus_Af293	Afu1g11920	3140140	3140147	6_CONTROL_enriched_MA0375.1-RSC30	10.2222	+	RSC30	RglTHA_CONTROL:enriched	0.000196	1	GACGCGCG	RglTHA_CONTROL4_withCtrl_peak_170	107.561
Chr1_A_fumigatus_Af293	Afu1g11920	3140173	3140179	6_RglT_common_MA0399.1-SUT1	8.90789	-	SUT1	common	0.000437	0.773	AGCGGGG	RglTHA_CONTROL4_withCtrl_peak_170	107.561
Chr1_A_fumigatus_Af293	Afu1g11920	3140173	3140179	3_CONTROL_enriched_MA0399.1-SUT1	8.90789	-	SUT1	RglTHA_CONTROL:enriched	0.000437	0.777	AGCGGGG	RglTHA_CONTROL4_withCtrl_peak_170	107.561
Chr1_A_fumigatus_Af293	Afu1g11920	3140173	3140179	4_10MMAA_enriched_MA0399.1-SUT1	8.90789	-	SUT1	RglTHA_10MMAA:enriched	0.000437	0.783	AGCGGGG	RglTHA_CONTROL4_withCtrl_peak_170	107.561
Chr1_A_fumigatus_Af293	Afu1g11920	3140204	3140210	3_10MMAA_enriched_CVSVMCG-MEME-1	8.93902	-	RDS1	RglTHA_10MMAA:enriched	0.00054	0.708	CGGGACG	RglTHA_CONTROL4_withCtrl_peak_170	107.561
Chr1_A_fumigatus_Af293	Afu1g11920	3140337	3140357	2_CONTROL_enriched_CGVCVMVKSSCCGGNSSVVSM-MEME-1	7.34615	-	NHP10	RglTHA_CONTROL:enriched	0.000891	0.39	GTGCCACTTGCAGGTGAAGGA	RglTHA_CONTROL4_withCtrl_peak_170	107.561
Chr1_A_fumigatus_Af293	Afu1g11920	3139940	3139944	1_10MMAA_enriched_BCCGA-DREME-1	8.75	+	DREME-2	RglTHA_10MMAA:enriched	0.000918	0.729	TCCGA	RglTHA_CONTROL4_withCtrl_peak_170	107.561
Chr1_A_fumigatus_Af293	Afu1g11920	3140185	3140189	1_10MMAA_enriched_BCCGA-DREME-1	8.75	-	DREME-2	RglTHA_10MMAA:enriched	0.000918	0.729	TCCGA	RglTHA_CONTROL4_withCtrl_peak_170	107.561
Chr1_A_fumigatus_Af293	Afu1g11920	3140050	3140068	2_RglT_common_CSVCCRRKCHRGGMNKBSG-MEME-1	7.39726	-	ASH1	common	0.000966	0.494	GGGCCAAACAAGCATGCGC	RglTHA_CONTROL4_withCtrl_peak_170	107.561
Chr1_A_fumigatus_Af293	Afu1g11920	3139983	3139990	4_RglT_common_MA0375.1-RSC30	11.8444	-	RSC30	common	5.98e-05	1	AGCGCGCG	RglTHA_10MMAA4_withCtrl_peak_105	61.5543
Chr1_A_fumigatus_Af293	Afu1g11920	3139983	3139990	6_CONTROL_enriched_MA0375.1-RSC30	11.8444	-	RSC30	RglTHA_CONTROL:enriched	5.98e-05	1	AGCGCGCG	RglTHA_10MMAA4_withCtrl_peak_105	61.5543
Chr1_A_fumigatus_Af293	Afu1g11920	3139981	3139988	4_RglT_common_MA0375.1-RSC30	11.1778	+	RSC30	common	0.000102	1	TGCGCGCG	RglTHA_10MMAA4_withCtrl_peak_105	61.5543
Chr1_A_fumigatus_Af293	Afu1g11920	3139981	3139988	6_CONTROL_enriched_MA0375.1-RSC30	11.1778	+	RSC30	RglTHA_CONTROL:enriched	0.000102	1	TGCGCGCG	RglTHA_10MMAA4_withCtrl_peak_105	61.5543
Chr1_A_fumigatus_Af293	Afu1g11920	3140140	3140147	4_RglT_common_MA0375.1-RSC30	10.2222	+	RSC30	common	0.000196	1	GACGCGCG	RglTHA_10MMAA4_withCtrl_peak_105	61.5543
Chr1_A_fumigatus_Af293	Afu1g11920	3140140	3140147	6_CONTROL_enriched_MA0375.1-RSC30	10.2222	+	RSC30	RglTHA_CONTROL:enriched	0.000196	1	GACGCGCG	RglTHA_10MMAA4_withCtrl_peak_105	61.5543
Chr1_A_fumigatus_Af293	Afu1g11920	3140173	3140179	6_RglT_common_MA0399.1-SUT1	8.90789	-	SUT1	common	0.000437	0.773	AGCGGGG	RglTHA_10MMAA4_withCtrl_peak_105	61.5543
Chr1_A_fumigatus_Af293	Afu1g11920	3140173	3140179	3_CONTROL_enriched_MA0399.1-SUT1	8.90789	-	SUT1	RglTHA_CONTROL:enriched	0.000437	0.777	AGCGGGG	RglTHA_10MMAA4_withCtrl_peak_105	61.5543
Chr1_A_fumigatus_Af293	Afu1g11920	3140173	3140179	4_10MMAA_enriched_MA0399.1-SUT1	8.90789	-	SUT1	RglTHA_10MMAA:enriched	0.000437	0.783	AGCGGGG	RglTHA_10MMAA4_withCtrl_peak_105	61.5543
Chr1_A_fumigatus_Af293	Afu1g11920	3140204	3140210	3_10MMAA_enriched_CVSVMCG-MEME-1	8.93902	-	RDS1	RglTHA_10MMAA:enriched	0.00054	0.708	CGGGACG	RglTHA_10MMAA4_withCtrl_peak_105	61.5543
Chr1_A_fumigatus_Af293	Afu1g11920	3140337	3140357	2_CONTROL_enriched_CGVCVMVKSSCCGGNSSVVSM-MEME-1	7.34615	-	NHP10	RglTHA_CONTROL:enriched	0.000891	0.39	GTGCCACTTGCAGGTGAAGGA	RglTHA_10MMAA4_withCtrl_peak_105	61.5543
Chr1_A_fumigatus_Af293	Afu1g11920	3139940	3139944	1_10MMAA_enriched_BCCGA-DREME-1	8.75	+	DREME-2	RglTHA_10MMAA:enriched	0.000918	0.729	TCCGA	RglTHA_10MMAA4_withCtrl_peak_105	61.5543
Chr1_A_fumigatus_Af293	Afu1g11920	3140185	3140189	1_10MMAA_enriched_BCCGA-DREME-1	8.75	-	DREME-2	RglTHA_10MMAA:enriched	0.000918	0.729	TCCGA	RglTHA_10MMAA4_withCtrl_peak_105	61.5543
Chr1_A_fumigatus_Af293	Afu1g11920	3140050	3140068	2_RglT_common_CSVCCRRKCHRGGMNKBSG-MEME-1	7.39726	-	ASH1	common	0.000966	0.494	GGGCCAAACAAGCATGCGC	RglTHA_10MMAA4_withCtrl_peak_105	61.5543
Chr1_A_fumigatus_Af293	Afu1g11940	3148230	3148237	26_RglT_common_MA0410.1-UGA3	9.98889	+	UGA3	common	0.000194	0.764	TCGCGGCA	RglTHA_CONTROL4_withCtrl_peak_173	65.2629
Chr1_A_fumigatus_Af293	Afu1g11940	3148230	3148237	7_CONTROL_enriched_MA0410.1-UGA3	9.98889	+	UGA3	RglTHA_CONTROL:enriched	0.000194	0.769	TCGCGGCA	RglTHA_CONTROL4_withCtrl_peak_173	65.2629
Chr1_A_fumigatus_Af293	Afu1g11940	3148426	3148446	2_CONTROL_enriched_CGVCVMVKSSCCGGNSSVVSM-MEME-1	9.29487	-	NHP10	RglTHA_CONTROL:enriched	0.000232	0.327	GGCCCAAAGACCCCCTCCAAA	RglTHA_CONTROL4_withCtrl_peak_173	65.2629
Chr1_A_fumigatus_Af293	Afu1g11940	3148627	3148647	2_CONTROL_enriched_CGVCVMVKSSCCGGNSSVVSM-MEME-1	8.79487	-	NHP10	RglTHA_CONTROL:enriched	0.000336	0.346	GGGCGGATGGCCACCTCGCAG	RglTHA_CONTROL4_withCtrl_peak_173	65.2629
Chr1_A_fumigatus_Af293	Afu1g11940	3148478	3148498	2_CONTROL_enriched_CGVCVMVKSSCCGGNSSVVSM-MEME-1	8.78205	+	NHP10	RglTHA_CONTROL:enriched	0.000339	0.346	GCGCACATGAACAGGCCAACC	RglTHA_CONTROL4_withCtrl_peak_173	65.2629
Chr1_A_fumigatus_Af293	Afu1g11940	3148542	3148548	3_10MMAA_enriched_CVSVMCG-MEME-1	9.04878	+	RDS1	RglTHA_10MMAA:enriched	0.000401	0.64	CCGAACG	RglTHA_CONTROL4_withCtrl_peak_173	65.2629
Chr1_A_fumigatus_Af293	Afu1g11940	3148465	3148471	3_10MMAA_enriched_CVSVMCG-MEME-1	9	-	RDS1	RglTHA_10MMAA:enriched	0.000447	0.64	CCCACCG	RglTHA_CONTROL4_withCtrl_peak_173	65.2629
Chr1_A_fumigatus_Af293	Afu1g11940	3148374	3148380	8_RglT_common_MA0361.1-RDS1	9.07778	+	RDS1	common	0.000469	0.591	CCGCCGC	RglTHA_CONTROL4_withCtrl_peak_173	65.2629
Chr1_A_fumigatus_Af293	Afu1g11940	3148374	3148380	5_CONTROL_enriched_MA0361.1-RDS1	9.07778	+	RDS1	RglTHA_CONTROL:enriched	0.000469	0.589	CCGCCGC	RglTHA_CONTROL4_withCtrl_peak_173	65.2629
Chr1_A_fumigatus_Af293	Afu1g11940	3148377	3148395	2_RglT_common_CSVCCRRKCHRGGMNKBSG-MEME-1	8.23288	+	ASH1	common	0.00053	0.467	CCGCCATTTTAGACCTTTG	RglTHA_CONTROL4_withCtrl_peak_173	65.2629
Chr1_A_fumigatus_Af293	Afu1g11940	3148372	3148379	26_RglT_common_MA0410.1-UGA3	7.28889	-	UGA3	common	0.000657	0.848	CGGCGGCG	RglTHA_CONTROL4_withCtrl_peak_173	65.2629
Chr1_A_fumigatus_Af293	Afu1g11940	3148372	3148379	7_CONTROL_enriched_MA0410.1-UGA3	7.28889	-	UGA3	RglTHA_CONTROL:enriched	0.000657	0.854	CGGCGGCG	RglTHA_CONTROL4_withCtrl_peak_173	65.2629
Chr1_A_fumigatus_Af293	Afu1g11940	3148523	3148529	3_10MMAA_enriched_CVSVMCG-MEME-1	8.82927	+	RDS1	RglTHA_10MMAA:enriched	0.000715	0.74	CCGTCCG	RglTHA_CONTROL4_withCtrl_peak_173	65.2629
Chr1_A_fumigatus_Af293	Afu1g11940	3148374	3148378	1_CONTROL_enriched_GGSSS-DREME-1	7.98485	-	IME1	RglTHA_CONTROL:enriched	0.00074	0.677	GGCGG	RglTHA_CONTROL4_withCtrl_peak_173	65.2629
Chr1_A_fumigatus_Af293	Afu1g11940	3148377	3148381	1_CONTROL_enriched_GGSSS-DREME-1	7.98485	-	IME1	RglTHA_CONTROL:enriched	0.00074	0.677	GGCGG	RglTHA_CONTROL4_withCtrl_peak_173	65.2629
Chr1_A_fumigatus_Af293	Afu1g11940	3148642	3148646	1_CONTROL_enriched_GGSSS-DREME-1	7.98485	-	IME1	RglTHA_CONTROL:enriched	0.00074	0.677	GGCGG	RglTHA_CONTROL4_withCtrl_peak_173	65.2629
Chr1_A_fumigatus_Af293	Afu1g11940	3148373	3148379	8_RglT_common_MA0361.1-RDS1	7.85556	-	RDS1	common	0.000788	0.591	CGGCGGC	RglTHA_CONTROL4_withCtrl_peak_173	65.2629
Chr1_A_fumigatus_Af293	Afu1g11940	3148373	3148379	5_CONTROL_enriched_MA0361.1-RDS1	7.85556	-	RDS1	RglTHA_CONTROL:enriched	0.000788	0.589	CGGCGGC	RglTHA_CONTROL4_withCtrl_peak_173	65.2629
Chr1_A_fumigatus_Af293	Afu1g11940	3148247	3148265	2_RglT_common_CSVCCRRKCHRGGMNKBSG-MEME-1	7.63014	+	ASH1	common	0.000822	0.477	CAGACAGTCTTGCGGTCTG	RglTHA_CONTROL4_withCtrl_peak_173	65.2629
Chr1_A_fumigatus_Af293	Afu1g11940	3148401	3148421	2_CONTROL_enriched_CGVCVMVKSSCCGGNSSVVSM-MEME-1	7.34615	-	NHP10	RglTHA_CONTROL:enriched	0.000891	0.39	GGAAGAAAGGCAAAATGACCC	RglTHA_CONTROL4_withCtrl_peak_173	65.2629
Chr1_A_fumigatus_Af293	Afu1g11940	3148259	3148265	3_10MMAA_enriched_CVSVMCG-MEME-1	8.69512	-	RDS1	RglTHA_10MMAA:enriched	0.000905	0.751	CAGACCG	RglTHA_CONTROL4_withCtrl_peak_173	65.2629
Chr1_A_fumigatus_Af293	Afu1g11940	3148526	3148530	1_10MMAA_enriched_BCCGA-DREME-1	8.75	+	DREME-2	RglTHA_10MMAA:enriched	0.000918	0.729	TCCGA	RglTHA_CONTROL4_withCtrl_peak_173	65.2629
Chr1_A_fumigatus_Af293	Afu1g11940	3148706	3148710	1_10MMAA_enriched_BCCGA-DREME-1	8.75	+	DREME-2	RglTHA_10MMAA:enriched	0.000918	0.729	TCCGA	RglTHA_CONTROL4_withCtrl_peak_173	65.2629
Chr1_A_fumigatus_Af293	Afu1g11950	3152858	3152876	2_RglT_common_CSVCCRRKCHRGGMNKBSG-MEME-1	10.4384	+	ASH1	common	8.04e-05	0.356	GCACCGACCTTGGAAGCCA	RglTHA_CONTROL4_withCtrl_peak_176	37.6466
Chr1_A_fumigatus_Af293	Afu1g11950	3152613	3152619	8_RglT_common_MA0361.1-RDS1	12.0889	+	RDS1	common	8.28e-05	0.495	CGGCCGC	RglTHA_CONTROL4_withCtrl_peak_176	37.6466
Chr1_A_fumigatus_Af293	Afu1g11950	3152613	3152619	5_CONTROL_enriched_MA0361.1-RDS1	12.0889	+	RDS1	RglTHA_CONTROL:enriched	8.28e-05	0.494	CGGCCGC	RglTHA_CONTROL4_withCtrl_peak_176	37.6466
Chr1_A_fumigatus_Af293	Afu1g11950	3152749	3152769	2_CONTROL_enriched_CGVCVMVKSSCCGGNSSVVSM-MEME-1	10.4487	+	NHP10	RglTHA_CONTROL:enriched	9.11e-05	0.293	GGCAGAGGCACAGGCTCAACC	RglTHA_CONTROL4_withCtrl_peak_176	37.6466
Chr1_A_fumigatus_Af293	Afu1g11950	3152612	3152618	8_RglT_common_MA0361.1-RDS1	11.9333	-	RDS1	common	0.000129	0.495	CGGCCGA	RglTHA_CONTROL4_withCtrl_peak_176	37.6466
Chr1_A_fumigatus_Af293	Afu1g11950	3152612	3152618	5_CONTROL_enriched_MA0361.1-RDS1	11.9333	-	RDS1	RglTHA_CONTROL:enriched	0.000129	0.494	CGGCCGA	RglTHA_CONTROL4_withCtrl_peak_176	37.6466
Chr1_A_fumigatus_Af293	Afu1g11950	3152803	3152821	2_RglT_common_CSVCCRRKCHRGGMNKBSG-MEME-1	9.0274	+	ASH1	common	0.000284	0.442	CCGCCAGCCTGTCTTCTGG	RglTHA_CONTROL4_withCtrl_peak_176	37.6466
Chr1_A_fumigatus_Af293	Afu1g11950	3152801	3152808	26_RglT_common_MA0410.1-UGA3	8.07778	-	UGA3	common	0.000453	0.843	TGGCGGCT	RglTHA_CONTROL4_withCtrl_peak_176	37.6466
Chr1_A_fumigatus_Af293	Afu1g11950	3152801	3152808	7_CONTROL_enriched_MA0410.1-UGA3	8.07778	-	UGA3	RglTHA_CONTROL:enriched	0.000453	0.849	TGGCGGCT	RglTHA_CONTROL4_withCtrl_peak_176	37.6466
Chr1_A_fumigatus_Af293	Afu1g11950	3152742	3152762	2_CONTROL_enriched_CGVCVMVKSSCCGGNSSVVSM-MEME-1	8.35897	+	NHP10	RglTHA_CONTROL:enriched	0.000457	0.346	CGCCCCAGGCAGAGGCACAGG	RglTHA_CONTROL4_withCtrl_peak_176	37.6466
Chr1_A_fumigatus_Af293	Afu1g11950	3152741	3152761	2_CONTROL_enriched_CGVCVMVKSSCCGGNSSVVSM-MEME-1	8.34615	+	NHP10	RglTHA_CONTROL:enriched	0.000461	0.347	CCGCCCCAGGCAGAGGCACAG	RglTHA_CONTROL4_withCtrl_peak_176	37.6466
Chr1_A_fumigatus_Af293	Afu1g11950	3152739	3152746	26_RglT_common_MA0410.1-UGA3	7.93333	-	UGA3	common	0.000497	0.848	GGGCGGTA	RglTHA_CONTROL4_withCtrl_peak_176	37.6466
Chr1_A_fumigatus_Af293	Afu1g11950	3152739	3152746	7_CONTROL_enriched_MA0410.1-UGA3	7.93333	-	UGA3	RglTHA_CONTROL:enriched	0.000497	0.854	GGGCGGTA	RglTHA_CONTROL4_withCtrl_peak_176	37.6466
Chr1_A_fumigatus_Af293	Afu1g11950	3152617	3152635	2_RglT_common_CSVCCRRKCHRGGMNKBSG-MEME-1	8.31507	-	ASH1	common	0.000498	0.458	CAGCCTGGTATGGATGGCG	RglTHA_CONTROL4_withCtrl_peak_176	37.6466
Chr1_A_fumigatus_Af293	Afu1g11950	3152613	3152617	1_RglT_common_CSGSS-DREME-1	7.75758	+	IME1	common	0.00074	0.673	CGGCC	RglTHA_CONTROL4_withCtrl_peak_176	37.6466
Chr1_A_fumigatus_Af293	Afu1g11950	3152614	3152618	1_RglT_common_CSGSS-DREME-1	7.75758	-	IME1	common	0.00074	0.673	CGGCC	RglTHA_CONTROL4_withCtrl_peak_176	37.6466
Chr1_A_fumigatus_Af293	Afu1g11950	3152616	3152620	1_CONTROL_enriched_GGSSS-DREME-1	7.98485	-	IME1	RglTHA_CONTROL:enriched	0.00074	0.677	GGCGG	RglTHA_CONTROL4_withCtrl_peak_176	37.6466
Chr1_A_fumigatus_Af293	Afu1g11950	3152741	3152745	1_CONTROL_enriched_GGSSS-DREME-1	7.98485	-	IME1	RglTHA_CONTROL:enriched	0.00074	0.677	GGCGG	RglTHA_CONTROL4_withCtrl_peak_176	37.6466
Chr1_A_fumigatus_Af293	Afu1g11950	3152803	3152807	1_CONTROL_enriched_GGSSS-DREME-1	7.98485	-	IME1	RglTHA_CONTROL:enriched	0.00074	0.677	GGCGG	RglTHA_CONTROL4_withCtrl_peak_176	37.6466
Chr1_A_fumigatus_Af293	Afu1g11950	3152726	3152730	1_10MMAA_enriched_BCCGA-DREME-1	8.75	+	DREME-2	RglTHA_10MMAA:enriched	0.000918	0.729	TCCGA	RglTHA_CONTROL4_withCtrl_peak_176	37.6466
Chr1_A_fumigatus_Af293	Afu1g11950	3153790	3153796	3_10MMAA_enriched_CVSVMCG-MEME-1	9.90244	+	RDS1	RglTHA_10MMAA:enriched	8.75e-05	0.579	CCGGACG	RglTHA_10MMAA4_withCtrl_peak_106	14.5031
Chr1_A_fumigatus_Af293	Afu1g11950	3153707	3153727	2_CONTROL_enriched_CGVCVMVKSSCCGGNSSVVSM-MEME-1	9.34615	-	NHP10	RglTHA_CONTROL:enriched	0.000223	0.327	GGCCGGGACGCAGGTCCAGAG	RglTHA_10MMAA4_withCtrl_peak_106	14.5031
Chr1_A_fumigatus_Af293	Afu1g11950	3153718	3153724	3_10MMAA_enriched_CVSVMCG-MEME-1	8.93902	-	RDS1	RglTHA_10MMAA:enriched	0.00054	0.708	CGGGACG	RglTHA_10MMAA4_withCtrl_peak_106	14.5031
Chr1_A_fumigatus_Af293	Afu1g11950	3153721	3153727	6_RglT_common_MA0399.1-SUT1	8.09211	-	SUT1	common	0.000566	0.773	GGCCGGG	RglTHA_10MMAA4_withCtrl_peak_106	14.5031
Chr1_A_fumigatus_Af293	Afu1g11950	3153721	3153727	3_CONTROL_enriched_MA0399.1-SUT1	8.09211	-	SUT1	RglTHA_CONTROL:enriched	0.000566	0.777	GGCCGGG	RglTHA_10MMAA4_withCtrl_peak_106	14.5031
Chr1_A_fumigatus_Af293	Afu1g11950	3153721	3153727	4_10MMAA_enriched_MA0399.1-SUT1	8.09211	-	SUT1	RglTHA_10MMAA:enriched	0.000566	0.783	GGCCGGG	RglTHA_10MMAA4_withCtrl_peak_106	14.5031
Chr1_A_fumigatus_Af293	Afu1g11950	3153722	3153728	8_RglT_common_MA0361.1-RDS1	8.24444	-	RDS1	common	0.000654	0.591	TGGCCGG	RglTHA_10MMAA4_withCtrl_peak_106	14.5031
Chr1_A_fumigatus_Af293	Afu1g11950	3153722	3153728	5_CONTROL_enriched_MA0361.1-RDS1	8.24444	-	RDS1	RglTHA_CONTROL:enriched	0.000654	0.589	TGGCCGG	RglTHA_10MMAA4_withCtrl_peak_106	14.5031
Chr1_A_fumigatus_Af293	Afu1g11950	3153723	3153727	1_RglT_common_CSGSS-DREME-1	7.75758	+	IME1	common	0.00074	0.673	CGGCC	RglTHA_10MMAA4_withCtrl_peak_106	14.5031
Chr1_A_fumigatus_Af293	Afu1g11950	3153790	3153796	3_10MMAA_enriched_CVSVMCG-MEME-1	9.90244	+	RDS1	RglTHA_10MMAA:enriched	8.75e-05	0.579	CCGGACG	RglTHA_CONTROL4_withCtrl_peak_177	25.7578
Chr1_A_fumigatus_Af293	Afu1g11950	3153707	3153727	2_CONTROL_enriched_CGVCVMVKSSCCGGNSSVVSM-MEME-1	9.34615	-	NHP10	RglTHA_CONTROL:enriched	0.000223	0.327	GGCCGGGACGCAGGTCCAGAG	RglTHA_CONTROL4_withCtrl_peak_177	25.7578
Chr1_A_fumigatus_Af293	Afu1g11950	3153718	3153724	3_10MMAA_enriched_CVSVMCG-MEME-1	8.93902	-	RDS1	RglTHA_10MMAA:enriched	0.00054	0.708	CGGGACG	RglTHA_CONTROL4_withCtrl_peak_177	25.7578
Chr1_A_fumigatus_Af293	Afu1g11950	3153721	3153727	6_RglT_common_MA0399.1-SUT1	8.09211	-	SUT1	common	0.000566	0.773	GGCCGGG	RglTHA_CONTROL4_withCtrl_peak_177	25.7578
Chr1_A_fumigatus_Af293	Afu1g11950	3153721	3153727	3_CONTROL_enriched_MA0399.1-SUT1	8.09211	-	SUT1	RglTHA_CONTROL:enriched	0.000566	0.777	GGCCGGG	RglTHA_CONTROL4_withCtrl_peak_177	25.7578
Chr1_A_fumigatus_Af293	Afu1g11950	3153721	3153727	4_10MMAA_enriched_MA0399.1-SUT1	8.09211	-	SUT1	RglTHA_10MMAA:enriched	0.000566	0.783	GGCCGGG	RglTHA_CONTROL4_withCtrl_peak_177	25.7578
Chr1_A_fumigatus_Af293	Afu1g11950	3153722	3153728	8_RglT_common_MA0361.1-RDS1	8.24444	-	RDS1	common	0.000654	0.591	TGGCCGG	RglTHA_CONTROL4_withCtrl_peak_177	25.7578
Chr1_A_fumigatus_Af293	Afu1g11950	3153722	3153728	5_CONTROL_enriched_MA0361.1-RDS1	8.24444	-	RDS1	RglTHA_CONTROL:enriched	0.000654	0.589	TGGCCGG	RglTHA_CONTROL4_withCtrl_peak_177	25.7578
Chr1_A_fumigatus_Af293	Afu1g11950	3153723	3153727	1_RglT_common_CSGSS-DREME-1	7.75758	+	IME1	common	0.00074	0.673	CGGCC	RglTHA_CONTROL4_withCtrl_peak_177	25.7578
Chr1_A_fumigatus_Af293	Afu1g12040	3186279	3186286	26_RglT_common_MA0410.1-UGA3	12.5111	+	UGA3	common	5.58e-05	0.744	TGGCGGGA	RglTHA_CONTROL4_withCtrl_peak_182	34.1602
Chr1_A_fumigatus_Af293	Afu1g12040	3186279	3186286	7_CONTROL_enriched_MA0410.1-UGA3	12.5111	+	UGA3	RglTHA_CONTROL:enriched	5.58e-05	0.749	TGGCGGGA	RglTHA_CONTROL4_withCtrl_peak_182	34.1602
Chr1_A_fumigatus_Af293	Afu1g12040	3186280	3186284	1_CONTROL_enriched_GGSSS-DREME-1	7.98485	+	IME1	RglTHA_CONTROL:enriched	0.00074	0.677	GGCGG	RglTHA_CONTROL4_withCtrl_peak_182	34.1602
Chr1_A_fumigatus_Af293	Afu1g12040	3186135	3186141	3_10MMAA_enriched_CVSVMCG-MEME-1	8.78049	-	RDS1	RglTHA_10MMAA:enriched	0.000766	0.74	CAGGACG	RglTHA_CONTROL4_withCtrl_peak_182	34.1602
Chr1_A_fumigatus_Af293	Afu1g12040	3186235	3186239	1_10MMAA_enriched_BCCGA-DREME-1	8.75	+	DREME-2	RglTHA_10MMAA:enriched	0.000918	0.729	TCCGA	RglTHA_CONTROL4_withCtrl_peak_182	34.1602
Chr1_A_fumigatus_Af293	Afu1g12040	3186467	3186471	1_10MMAA_enriched_BCCGA-DREME-1	8.75	-	DREME-2	RglTHA_10MMAA:enriched	0.000918	0.729	TCCGA	RglTHA_CONTROL4_withCtrl_peak_182	34.1602
Chr1_A_fumigatus_Af293	Afu1g12250	3235891	3235911	2_CONTROL_enriched_CGVCVMVKSSCCGGNSSVVSM-MEME-1	15.0128	-	NHP10	RglTHA_CONTROL:enriched	5.31e-07	0.0429	CGAGCAATCGCCGATCCGGCA	RglTHA_CONTROL4_withCtrl_peak_186	46.2988
Chr1_A_fumigatus_Af293	Afu1g12250	3235873	3235880	26_RglT_common_MA0410.1-UGA3	13.1667	+	UGA3	common	2.18e-05	0.532	GGGCGGGA	RglTHA_CONTROL4_withCtrl_peak_186	46.2988
Chr1_A_fumigatus_Af293	Afu1g12250	3235873	3235880	7_CONTROL_enriched_MA0410.1-UGA3	13.1667	+	UGA3	RglTHA_CONTROL:enriched	2.18e-05	0.536	GGGCGGGA	RglTHA_CONTROL4_withCtrl_peak_186	46.2988
Chr1_A_fumigatus_Af293	Afu1g12250	3235872	3235878	8_RglT_common_MA0361.1-RDS1	9.7	+	RDS1	common	0.000212	0.591	CGGGCGG	RglTHA_CONTROL4_withCtrl_peak_186	46.2988
Chr1_A_fumigatus_Af293	Afu1g12250	3235872	3235878	5_CONTROL_enriched_MA0361.1-RDS1	9.7	+	RDS1	RglTHA_CONTROL:enriched	0.000212	0.589	CGGGCGG	RglTHA_CONTROL4_withCtrl_peak_186	46.2988
Chr1_A_fumigatus_Af293	Afu1g12250	3235872	3235878	3_10MMAA_enriched_CVSVMCG-MEME-1	9.71951	-	RDS1	RglTHA_10MMAA:enriched	0.000216	0.602	CCGCCCG	RglTHA_CONTROL4_withCtrl_peak_186	46.2988
Chr1_A_fumigatus_Af293	Afu1g12250	3235831	3235849	2_RglT_common_CSVCCRRKCHRGGMNKBSG-MEME-1	8.65753	-	ASH1	common	0.000382	0.449	CACCCGGCCTATGCTGCTC	RglTHA_CONTROL4_withCtrl_peak_186	46.2988
Chr1_A_fumigatus_Af293	Afu1g12250	3235870	3235877	4_RglT_common_MA0375.1-RSC30	8.72222	-	RSC30	common	0.000425	1	CGCCCGCC	RglTHA_CONTROL4_withCtrl_peak_186	46.2988
Chr1_A_fumigatus_Af293	Afu1g12250	3235870	3235877	6_CONTROL_enriched_MA0375.1-RSC30	8.72222	-	RSC30	RglTHA_CONTROL:enriched	0.000425	1	CGCCCGCC	RglTHA_CONTROL4_withCtrl_peak_186	46.2988
Chr1_A_fumigatus_Af293	Afu1g12250	3235862	3235882	2_CONTROL_enriched_CGVCVMVKSSCCGGNSSVVSM-MEME-1	8.42308	+	NHP10	RglTHA_CONTROL:enriched	0.000437	0.346	TTGCGACAGGCGGGCGGGATC	RglTHA_CONTROL4_withCtrl_peak_186	46.2988
Chr1_A_fumigatus_Af293	Afu1g12250	3235870	3235877	4_RglT_common_MA0375.1-RSC30	8.48889	+	RSC30	common	0.000465	1	GGCGGGCG	RglTHA_CONTROL4_withCtrl_peak_186	46.2988
Chr1_A_fumigatus_Af293	Afu1g12250	3235870	3235877	6_CONTROL_enriched_MA0375.1-RSC30	8.48889	+	RSC30	RglTHA_CONTROL:enriched	0.000465	1	GGCGGGCG	RglTHA_CONTROL4_withCtrl_peak_186	46.2988
Chr1_A_fumigatus_Af293	Afu1g12250	3235841	3235847	6_RglT_common_MA0399.1-SUT1	8.09211	+	SUT1	common	0.000566	0.773	GGCCGGG	RglTHA_CONTROL4_withCtrl_peak_186	46.2988
Chr1_A_fumigatus_Af293	Afu1g12250	3235841	3235847	3_CONTROL_enriched_MA0399.1-SUT1	8.09211	+	SUT1	RglTHA_CONTROL:enriched	0.000566	0.777	GGCCGGG	RglTHA_CONTROL4_withCtrl_peak_186	46.2988
Chr1_A_fumigatus_Af293	Afu1g12250	3235841	3235847	4_10MMAA_enriched_MA0399.1-SUT1	8.09211	+	SUT1	RglTHA_10MMAA:enriched	0.000566	0.783	GGCCGGG	RglTHA_CONTROL4_withCtrl_peak_186	46.2988
Chr1_A_fumigatus_Af293	Afu1g12250	3235841	3235845	1_RglT_common_CSGSS-DREME-1	7.75758	-	IME1	common	0.00074	0.673	CGGCC	RglTHA_CONTROL4_withCtrl_peak_186	46.2988
Chr1_A_fumigatus_Af293	Afu1g12250	3235870	3235874	1_CONTROL_enriched_GGSSS-DREME-1	7.98485	+	IME1	RglTHA_CONTROL:enriched	0.00074	0.677	GGCGG	RglTHA_CONTROL4_withCtrl_peak_186	46.2988
Chr1_A_fumigatus_Af293	Afu1g12250	3235874	3235878	1_CONTROL_enriched_GGSSS-DREME-1	7.98485	+	IME1	RglTHA_CONTROL:enriched	0.00074	0.677	GGCGG	RglTHA_CONTROL4_withCtrl_peak_186	46.2988
Chr1_A_fumigatus_Af293	Afu1g12250	3235872	3235879	4_RglT_common_MA0375.1-RSC30	7.37778	+	RSC30	common	0.000826	1	CGGGCGGG	RglTHA_CONTROL4_withCtrl_peak_186	46.2988
Chr1_A_fumigatus_Af293	Afu1g12250	3235872	3235879	6_CONTROL_enriched_MA0375.1-RSC30	7.37778	+	RSC30	RglTHA_CONTROL:enriched	0.000826	1	CGGGCGGG	RglTHA_CONTROL4_withCtrl_peak_186	46.2988
Chr1_A_fumigatus_Af293	Afu1g12250	3235869	3235876	26_RglT_common_MA0410.1-UGA3	6.36667	+	UGA3	common	0.000845	0.877	AGGCGGGC	RglTHA_CONTROL4_withCtrl_peak_186	46.2988
Chr1_A_fumigatus_Af293	Afu1g12250	3235869	3235876	7_CONTROL_enriched_MA0410.1-UGA3	6.36667	+	UGA3	RglTHA_CONTROL:enriched	0.000845	0.883	AGGCGGGC	RglTHA_CONTROL4_withCtrl_peak_186	46.2988
Chr1_A_fumigatus_Af293	Afu1g12250	3236158	3236164	6_RglT_common_MA0399.1-SUT1	7.78947	-	SUT1	common	0.000849	0.773	CGCGGAA	RglTHA_CONTROL4_withCtrl_peak_186	46.2988
Chr1_A_fumigatus_Af293	Afu1g12250	3236158	3236164	3_CONTROL_enriched_MA0399.1-SUT1	7.78947	-	SUT1	RglTHA_CONTROL:enriched	0.000849	0.777	CGCGGAA	RglTHA_CONTROL4_withCtrl_peak_186	46.2988
Chr1_A_fumigatus_Af293	Afu1g12250	3236158	3236164	4_10MMAA_enriched_MA0399.1-SUT1	7.78947	-	SUT1	RglTHA_10MMAA:enriched	0.000849	0.783	CGCGGAA	RglTHA_CONTROL4_withCtrl_peak_186	46.2988
Chr1_A_fumigatus_Af293	Afu1g12250	3235790	3235794	1_10MMAA_enriched_BCCGA-DREME-1	8.75	-	DREME-2	RglTHA_10MMAA:enriched	0.000918	0.729	TCCGA	RglTHA_CONTROL4_withCtrl_peak_186	46.2988
Chr1_A_fumigatus_Af293	Afu1g12250	3236146	3236150	1_10MMAA_enriched_BCCGA-DREME-1	8.75	+	DREME-2	RglTHA_10MMAA:enriched	0.000918	0.729	TCCGA	RglTHA_CONTROL4_withCtrl_peak_186	46.2988
Chr1_A_fumigatus_Af293	Afu1g12250	3236158	3236165	26_RglT_common_MA0410.1-UGA3	6.11111	-	UGA3	common	0.000967	0.913	TCGCGGAA	RglTHA_CONTROL4_withCtrl_peak_186	46.2988
Chr1_A_fumigatus_Af293	Afu1g12250	3236158	3236165	7_CONTROL_enriched_MA0410.1-UGA3	6.11111	-	UGA3	RglTHA_CONTROL:enriched	0.000967	0.92	TCGCGGAA	RglTHA_CONTROL4_withCtrl_peak_186	46.2988
Chr1_A_fumigatus_Af293	Afu1g12332	3254271	3254291	2_CONTROL_enriched_CGVCVMVKSSCCGGNSSVVSM-MEME-1	10.1795	+	NHP10	RglTHA_CONTROL:enriched	0.000114	0.295	GGGCCAATGCCAGCGTCACGT	RglTHA_CONTROL4_withCtrl_peak_190	28.1988
Chr1_A_fumigatus_Af293	Afu1g12332	3254097	3254117	2_CONTROL_enriched_CGVCVMVKSSCCGGNSSVVSM-MEME-1	9.26923	+	NHP10	RglTHA_CONTROL:enriched	0.000236	0.328	CTCCCAGTCTCCGGTCTGCGA	RglTHA_CONTROL4_withCtrl_peak_190	28.1988
Chr1_A_fumigatus_Af293	Afu1g12332	3254204	3254224	2_CONTROL_enriched_CGVCVMVKSSCCGGNSSVVSM-MEME-1	7.85897	+	NHP10	RglTHA_CONTROL:enriched	0.000641	0.369	CGAAGAAAGGCGAAGTGGGAA	RglTHA_CONTROL4_withCtrl_peak_190	28.1988
Chr1_A_fumigatus_Af293	Afu1g12332	3254070	3254074	1_RglT_common_CSGSS-DREME-1	7.75758	-	IME1	common	0.00074	0.673	CGGCC	RglTHA_CONTROL4_withCtrl_peak_190	28.1988
Chr1_A_fumigatus_Af293	Afu1g12332	3254255	3254275	2_CONTROL_enriched_CGVCVMVKSSCCGGNSSVVSM-MEME-1	7.33333	+	NHP10	RglTHA_CONTROL:enriched	0.000898	0.39	GAACCAGAGACAGAATGGGCC	RglTHA_CONTROL4_withCtrl_peak_190	28.1988
Chr1_A_fumigatus_Af293	Afu1g12332	3254108	3254114	3_10MMAA_enriched_CVSVMCG-MEME-1	8.69512	-	RDS1	RglTHA_10MMAA:enriched	0.000905	0.751	CAGACCG	RglTHA_CONTROL4_withCtrl_peak_190	28.1988
Chr1_A_fumigatus_Af293	Afu1g12500	3292424	3292444	2_CONTROL_enriched_CGVCVMVKSSCCGGNSSVVSM-MEME-1	10.0769	+	NHP10	RglTHA_CONTROL:enriched	0.000125	0.3	CGGCAACTGGTAAGCCCAGGC	RglTHA_CONTROL4_withCtrl_peak_192	28.1678
Chr1_A_fumigatus_Af293	Afu1g12500	3292418	3292425	26_RglT_common_MA0410.1-UGA3	9.43333	-	UGA3	common	0.000252	0.764	CGGCGGCT	RglTHA_CONTROL4_withCtrl_peak_192	28.1678
Chr1_A_fumigatus_Af293	Afu1g12500	3292418	3292425	7_CONTROL_enriched_MA0410.1-UGA3	9.43333	-	UGA3	RglTHA_CONTROL:enriched	0.000252	0.769	CGGCGGCT	RglTHA_CONTROL4_withCtrl_peak_192	28.1678
Chr1_A_fumigatus_Af293	Afu1g12500	3292420	3292426	8_RglT_common_MA0361.1-RDS1	9.07778	+	RDS1	common	0.000469	0.591	CCGCCGG	RglTHA_CONTROL4_withCtrl_peak_192	28.1678
Chr1_A_fumigatus_Af293	Afu1g12500	3292420	3292426	5_CONTROL_enriched_MA0361.1-RDS1	9.07778	+	RDS1	RglTHA_CONTROL:enriched	0.000469	0.589	CCGCCGG	RglTHA_CONTROL4_withCtrl_peak_192	28.1678
Chr1_A_fumigatus_Af293	Afu1g12500	3292359	3292379	2_CONTROL_enriched_CGVCVMVKSSCCGGNSSVVSM-MEME-1	7.96154	+	NHP10	RglTHA_CONTROL:enriched	0.000599	0.365	TGGAGACTGGACAGGCCACCC	RglTHA_CONTROL4_withCtrl_peak_192	28.1678
Chr1_A_fumigatus_Af293	Afu1g12500	3292420	3292424	1_CONTROL_enriched_GGSSS-DREME-1	7.98485	-	IME1	RglTHA_CONTROL:enriched	0.00074	0.677	GGCGG	RglTHA_CONTROL4_withCtrl_peak_192	28.1678
Chr1_A_fumigatus_Af293	Afu1g12500	3292419	3292425	8_RglT_common_MA0361.1-RDS1	7.85556	-	RDS1	common	0.000788	0.591	CGGCGGC	RglTHA_CONTROL4_withCtrl_peak_192	28.1678
Chr1_A_fumigatus_Af293	Afu1g12500	3292419	3292425	5_CONTROL_enriched_MA0361.1-RDS1	7.85556	-	RDS1	RglTHA_CONTROL:enriched	0.000788	0.589	CGGCGGC	RglTHA_CONTROL4_withCtrl_peak_192	28.1678
Chr1_A_fumigatus_Af293	Afu1g12500	3292416	3292436	2_CONTROL_enriched_CGVCVMVKSSCCGGNSSVVSM-MEME-1	7.16667	-	NHP10	RglTHA_CONTROL:enriched	0.000997	0.398	TTACCAGTTGCCGGCGGCTGC	RglTHA_CONTROL4_withCtrl_peak_192	28.1678
Chr1_A_fumigatus_Af293	NA	3293632	3293652	2_CONTROL_enriched_CGVCVMVKSSCCGGNSSVVSM-MEME-1	9.88462	+	NHP10	RglTHA_CONTROL:enriched	0.000146	0.307	CACCGAATGGAGAAACGGGCC	RglTHA_CONTROL4_withCtrl_peak_193	74.7906
Chr1_A_fumigatus_Af293	NA	3293660	3293667	26_RglT_common_MA0410.1-UGA3	8.73333	-	UGA3	common	0.000311	0.805	GGGCGGCT	RglTHA_CONTROL4_withCtrl_peak_193	74.7906
Chr1_A_fumigatus_Af293	NA	3293660	3293667	7_CONTROL_enriched_MA0410.1-UGA3	8.73333	-	UGA3	RglTHA_CONTROL:enriched	0.000311	0.81	GGGCGGCT	RglTHA_CONTROL4_withCtrl_peak_193	74.7906
Chr1_A_fumigatus_Af293	NA	3293647	3293667	2_CONTROL_enriched_CGVCVMVKSSCCGGNSSVVSM-MEME-1	8.44872	+	NHP10	RglTHA_CONTROL:enriched	0.000429	0.346	CGGGCCCGCCTCAAGCCGCCC	RglTHA_CONTROL4_withCtrl_peak_193	74.7906
Chr1_A_fumigatus_Af293	NA	3293632	3293650	2_RglT_common_CSVCCRRKCHRGGMNKBSG-MEME-1	8.42466	+	ASH1	common	0.000458	0.449	CACCGAATGGAGAAACGGG	RglTHA_CONTROL4_withCtrl_peak_193	74.7906
Chr1_A_fumigatus_Af293	NA	3293625	3293631	3_10MMAA_enriched_CVSVMCG-MEME-1	8.85366	-	RDS1	RglTHA_10MMAA:enriched	0.000669	0.74	CGGACCG	RglTHA_CONTROL4_withCtrl_peak_193	74.7906
Chr1_A_fumigatus_Af293	NA	3293592	3293598	3_10MMAA_enriched_CVSVMCG-MEME-1	8.82927	-	RDS1	RglTHA_10MMAA:enriched	0.000715	0.74	CCGTCCG	RglTHA_CONTROL4_withCtrl_peak_193	74.7906
Chr1_A_fumigatus_Af293	NA	3293623	3293627	1_CONTROL_enriched_GGSSS-DREME-1	7.98485	+	IME1	RglTHA_CONTROL:enriched	0.00074	0.677	GGCGG	RglTHA_CONTROL4_withCtrl_peak_193	74.7906
Chr1_A_fumigatus_Af293	NA	3293652	3293656	1_CONTROL_enriched_GGSSS-DREME-1	7.98485	-	IME1	RglTHA_CONTROL:enriched	0.00074	0.677	GGCGG	RglTHA_CONTROL4_withCtrl_peak_193	74.7906
Chr1_A_fumigatus_Af293	NA	3293662	3293666	1_CONTROL_enriched_GGSSS-DREME-1	7.98485	-	IME1	RglTHA_CONTROL:enriched	0.00074	0.677	GGCGG	RglTHA_CONTROL4_withCtrl_peak_193	74.7906
Chr1_A_fumigatus_Af293	NA	3293642	3293662	2_CONTROL_enriched_CGVCVMVKSSCCGGNSSVVSM-MEME-1	7.44872	+	NHP10	RglTHA_CONTROL:enriched	0.000835	0.388	AGAAACGGGCCCGCCTCAAGC	RglTHA_CONTROL4_withCtrl_peak_193	74.7906
Chr1_A_fumigatus_Af293	NA	3293650	3293657	26_RglT_common_MA0410.1-UGA3	6.36667	-	UGA3	common	0.000845	0.877	AGGCGGGC	RglTHA_CONTROL4_withCtrl_peak_193	74.7906
Chr1_A_fumigatus_Af293	NA	3293650	3293657	7_CONTROL_enriched_MA0410.1-UGA3	6.36667	-	UGA3	RglTHA_CONTROL:enriched	0.000845	0.883	AGGCGGGC	RglTHA_CONTROL4_withCtrl_peak_193	74.7906
Chr1_A_fumigatus_Af293	NA	3293649	3293656	4_RglT_common_MA0375.1-RSC30	7.33333	+	RSC30	common	0.000856	1	GGCCCGCC	RglTHA_CONTROL4_withCtrl_peak_193	74.7906
Chr1_A_fumigatus_Af293	NA	3293649	3293656	6_CONTROL_enriched_MA0375.1-RSC30	7.33333	+	RSC30	RglTHA_CONTROL:enriched	0.000856	1	GGCCCGCC	RglTHA_CONTROL4_withCtrl_peak_193	74.7906
Chr1_A_fumigatus_Af293	NA	3293649	3293656	4_RglT_common_MA0375.1-RSC30	7.33333	-	RSC30	common	0.000856	1	GGCGGGCC	RglTHA_CONTROL4_withCtrl_peak_193	74.7906
Chr1_A_fumigatus_Af293	NA	3293649	3293656	6_CONTROL_enriched_MA0375.1-RSC30	7.33333	-	RSC30	RglTHA_CONTROL:enriched	0.000856	1	GGCGGGCC	RglTHA_CONTROL4_withCtrl_peak_193	74.7906
Chr1_A_fumigatus_Af293	NA	3293591	3293595	1_10MMAA_enriched_BCCGA-DREME-1	8.75	-	DREME-2	RglTHA_10MMAA:enriched	0.000918	0.729	TCCGA	RglTHA_CONTROL4_withCtrl_peak_193	74.7906
Chr1_A_fumigatus_Af293	NA	3293632	3293652	2_CONTROL_enriched_CGVCVMVKSSCCGGNSSVVSM-MEME-1	9.88462	+	NHP10	RglTHA_CONTROL:enriched	0.000146	0.307	CACCGAATGGAGAAACGGGCC	RglTHA_10MMAA4_withCtrl_peak_110	84.3508
Chr1_A_fumigatus_Af293	NA	3293660	3293667	26_RglT_common_MA0410.1-UGA3	8.73333	-	UGA3	common	0.000311	0.805	GGGCGGCT	RglTHA_10MMAA4_withCtrl_peak_110	84.3508
Chr1_A_fumigatus_Af293	NA	3293660	3293667	7_CONTROL_enriched_MA0410.1-UGA3	8.73333	-	UGA3	RglTHA_CONTROL:enriched	0.000311	0.81	GGGCGGCT	RglTHA_10MMAA4_withCtrl_peak_110	84.3508
Chr1_A_fumigatus_Af293	NA	3293647	3293667	2_CONTROL_enriched_CGVCVMVKSSCCGGNSSVVSM-MEME-1	8.44872	+	NHP10	RglTHA_CONTROL:enriched	0.000429	0.346	CGGGCCCGCCTCAAGCCGCCC	RglTHA_10MMAA4_withCtrl_peak_110	84.3508
Chr1_A_fumigatus_Af293	NA	3293632	3293650	2_RglT_common_CSVCCRRKCHRGGMNKBSG-MEME-1	8.42466	+	ASH1	common	0.000458	0.449	CACCGAATGGAGAAACGGG	RglTHA_10MMAA4_withCtrl_peak_110	84.3508
Chr1_A_fumigatus_Af293	NA	3293625	3293631	3_10MMAA_enriched_CVSVMCG-MEME-1	8.85366	-	RDS1	RglTHA_10MMAA:enriched	0.000669	0.74	CGGACCG	RglTHA_10MMAA4_withCtrl_peak_110	84.3508
Chr1_A_fumigatus_Af293	NA	3293592	3293598	3_10MMAA_enriched_CVSVMCG-MEME-1	8.82927	-	RDS1	RglTHA_10MMAA:enriched	0.000715	0.74	CCGTCCG	RglTHA_10MMAA4_withCtrl_peak_110	84.3508
Chr1_A_fumigatus_Af293	NA	3293623	3293627	1_CONTROL_enriched_GGSSS-DREME-1	7.98485	+	IME1	RglTHA_CONTROL:enriched	0.00074	0.677	GGCGG	RglTHA_10MMAA4_withCtrl_peak_110	84.3508
Chr1_A_fumigatus_Af293	NA	3293652	3293656	1_CONTROL_enriched_GGSSS-DREME-1	7.98485	-	IME1	RglTHA_CONTROL:enriched	0.00074	0.677	GGCGG	RglTHA_10MMAA4_withCtrl_peak_110	84.3508
Chr1_A_fumigatus_Af293	NA	3293662	3293666	1_CONTROL_enriched_GGSSS-DREME-1	7.98485	-	IME1	RglTHA_CONTROL:enriched	0.00074	0.677	GGCGG	RglTHA_10MMAA4_withCtrl_peak_110	84.3508
Chr1_A_fumigatus_Af293	NA	3293642	3293662	2_CONTROL_enriched_CGVCVMVKSSCCGGNSSVVSM-MEME-1	7.44872	+	NHP10	RglTHA_CONTROL:enriched	0.000835	0.388	AGAAACGGGCCCGCCTCAAGC	RglTHA_10MMAA4_withCtrl_peak_110	84.3508
Chr1_A_fumigatus_Af293	NA	3293650	3293657	26_RglT_common_MA0410.1-UGA3	6.36667	-	UGA3	common	0.000845	0.877	AGGCGGGC	RglTHA_10MMAA4_withCtrl_peak_110	84.3508
Chr1_A_fumigatus_Af293	NA	3293650	3293657	7_CONTROL_enriched_MA0410.1-UGA3	6.36667	-	UGA3	RglTHA_CONTROL:enriched	0.000845	0.883	AGGCGGGC	RglTHA_10MMAA4_withCtrl_peak_110	84.3508
Chr1_A_fumigatus_Af293	NA	3293649	3293656	4_RglT_common_MA0375.1-RSC30	7.33333	+	RSC30	common	0.000856	1	GGCCCGCC	RglTHA_10MMAA4_withCtrl_peak_110	84.3508
Chr1_A_fumigatus_Af293	NA	3293649	3293656	6_CONTROL_enriched_MA0375.1-RSC30	7.33333	+	RSC30	RglTHA_CONTROL:enriched	0.000856	1	GGCCCGCC	RglTHA_10MMAA4_withCtrl_peak_110	84.3508
Chr1_A_fumigatus_Af293	NA	3293649	3293656	4_RglT_common_MA0375.1-RSC30	7.33333	-	RSC30	common	0.000856	1	GGCGGGCC	RglTHA_10MMAA4_withCtrl_peak_110	84.3508
Chr1_A_fumigatus_Af293	NA	3293649	3293656	6_CONTROL_enriched_MA0375.1-RSC30	7.33333	-	RSC30	RglTHA_CONTROL:enriched	0.000856	1	GGCGGGCC	RglTHA_10MMAA4_withCtrl_peak_110	84.3508
Chr1_A_fumigatus_Af293	NA	3293591	3293595	1_10MMAA_enriched_BCCGA-DREME-1	8.75	-	DREME-2	RglTHA_10MMAA:enriched	0.000918	0.729	TCCGA	RglTHA_10MMAA4_withCtrl_peak_110	84.3508
Chr1_A_fumigatus_Af293	Afu1g12530	3303796	3303803	26_RglT_common_MA0410.1-UGA3	9.43333	+	UGA3	common	0.000252	0.764	CGGCGGCT	RglTHA_10MMAA4_withCtrl_peak_112	10.6815
Chr1_A_fumigatus_Af293	Afu1g12530	3303796	3303803	7_CONTROL_enriched_MA0410.1-UGA3	9.43333	+	UGA3	RglTHA_CONTROL:enriched	0.000252	0.769	CGGCGGCT	RglTHA_10MMAA4_withCtrl_peak_112	10.6815
Chr1_A_fumigatus_Af293	Afu1g12530	3303801	3303821	2_CONTROL_enriched_CGVCVMVKSSCCGGNSSVVSM-MEME-1	8.53846	-	NHP10	RglTHA_CONTROL:enriched	0.000403	0.346	CAGCACATCCGCAGGCAAAGC	RglTHA_10MMAA4_withCtrl_peak_112	10.6815
Chr1_A_fumigatus_Af293	Afu1g12530	3303795	3303801	8_RglT_common_MA0361.1-RDS1	8.92222	-	RDS1	common	0.000562	0.591	CCGCCGA	RglTHA_10MMAA4_withCtrl_peak_112	10.6815
Chr1_A_fumigatus_Af293	Afu1g12530	3303795	3303801	5_CONTROL_enriched_MA0361.1-RDS1	8.92222	-	RDS1	RglTHA_CONTROL:enriched	0.000562	0.589	CCGCCGA	RglTHA_10MMAA4_withCtrl_peak_112	10.6815
Chr1_A_fumigatus_Af293	Afu1g12530	3303609	3303613	1_CONTROL_enriched_GGSSS-DREME-1	7.98485	-	IME1	RglTHA_CONTROL:enriched	0.00074	0.677	GGCGG	RglTHA_10MMAA4_withCtrl_peak_112	10.6815
Chr1_A_fumigatus_Af293	Afu1g12530	3303797	3303801	1_CONTROL_enriched_GGSSS-DREME-1	7.98485	+	IME1	RglTHA_CONTROL:enriched	0.00074	0.677	GGCGG	RglTHA_10MMAA4_withCtrl_peak_112	10.6815
Chr1_A_fumigatus_Af293	Afu1g12530	3303796	3303802	8_RglT_common_MA0361.1-RDS1	7.85556	+	RDS1	common	0.000788	0.591	CGGCGGC	RglTHA_10MMAA4_withCtrl_peak_112	10.6815
Chr1_A_fumigatus_Af293	Afu1g12530	3303796	3303802	5_CONTROL_enriched_MA0361.1-RDS1	7.85556	+	RDS1	RglTHA_CONTROL:enriched	0.000788	0.589	CGGCGGC	RglTHA_10MMAA4_withCtrl_peak_112	10.6815
Chr1_A_fumigatus_Af293	Afu1g12530	3303404	3303408	1_10MMAA_enriched_BCCGA-DREME-1	8.75	+	DREME-2	RglTHA_10MMAA:enriched	0.000918	0.729	TCCGA	RglTHA_10MMAA4_withCtrl_peak_112	10.6815
Chr1_A_fumigatus_Af293	Afu1g12530	3303746	3303750	1_10MMAA_enriched_BCCGA-DREME-1	8.75	+	DREME-2	RglTHA_10MMAA:enriched	0.000918	0.729	TCCGA	RglTHA_10MMAA4_withCtrl_peak_112	10.6815
Chr1_A_fumigatus_Af293	Afu1g12530	3303796	3303803	26_RglT_common_MA0410.1-UGA3	9.43333	+	UGA3	common	0.000252	0.764	CGGCGGCT	RglTHA_CONTROL4_withCtrl_peak_195	46.8931
Chr1_A_fumigatus_Af293	Afu1g12530	3303796	3303803	7_CONTROL_enriched_MA0410.1-UGA3	9.43333	+	UGA3	RglTHA_CONTROL:enriched	0.000252	0.769	CGGCGGCT	RglTHA_CONTROL4_withCtrl_peak_195	46.8931
Chr1_A_fumigatus_Af293	Afu1g12530	3303801	3303821	2_CONTROL_enriched_CGVCVMVKSSCCGGNSSVVSM-MEME-1	8.53846	-	NHP10	RglTHA_CONTROL:enriched	0.000403	0.346	CAGCACATCCGCAGGCAAAGC	RglTHA_CONTROL4_withCtrl_peak_195	46.8931
Chr1_A_fumigatus_Af293	Afu1g12530	3303795	3303801	8_RglT_common_MA0361.1-RDS1	8.92222	-	RDS1	common	0.000562	0.591	CCGCCGA	RglTHA_CONTROL4_withCtrl_peak_195	46.8931
Chr1_A_fumigatus_Af293	Afu1g12530	3303795	3303801	5_CONTROL_enriched_MA0361.1-RDS1	8.92222	-	RDS1	RglTHA_CONTROL:enriched	0.000562	0.589	CCGCCGA	RglTHA_CONTROL4_withCtrl_peak_195	46.8931
Chr1_A_fumigatus_Af293	Afu1g12530	3303609	3303613	1_CONTROL_enriched_GGSSS-DREME-1	7.98485	-	IME1	RglTHA_CONTROL:enriched	0.00074	0.677	GGCGG	RglTHA_CONTROL4_withCtrl_peak_195	46.8931
Chr1_A_fumigatus_Af293	Afu1g12530	3303797	3303801	1_CONTROL_enriched_GGSSS-DREME-1	7.98485	+	IME1	RglTHA_CONTROL:enriched	0.00074	0.677	GGCGG	RglTHA_CONTROL4_withCtrl_peak_195	46.8931
Chr1_A_fumigatus_Af293	Afu1g12530	3303796	3303802	8_RglT_common_MA0361.1-RDS1	7.85556	+	RDS1	common	0.000788	0.591	CGGCGGC	RglTHA_CONTROL4_withCtrl_peak_195	46.8931
Chr1_A_fumigatus_Af293	Afu1g12530	3303796	3303802	5_CONTROL_enriched_MA0361.1-RDS1	7.85556	+	RDS1	RglTHA_CONTROL:enriched	0.000788	0.589	CGGCGGC	RglTHA_CONTROL4_withCtrl_peak_195	46.8931
Chr1_A_fumigatus_Af293	Afu1g12530	3303404	3303408	1_10MMAA_enriched_BCCGA-DREME-1	8.75	+	DREME-2	RglTHA_10MMAA:enriched	0.000918	0.729	TCCGA	RglTHA_CONTROL4_withCtrl_peak_195	46.8931
Chr1_A_fumigatus_Af293	Afu1g12530	3303746	3303750	1_10MMAA_enriched_BCCGA-DREME-1	8.75	+	DREME-2	RglTHA_10MMAA:enriched	0.000918	0.729	TCCGA	RglTHA_CONTROL4_withCtrl_peak_195	46.8931
Chr1_A_fumigatus_Af293	Afu1g12610	3330925	3330932	26_RglT_common_MA0410.1-UGA3	10.4222	+	UGA3	common	0.000159	0.764	ACGCGGGA	RglTHA_CONTROL4_withCtrl_peak_197	77.4055
Chr1_A_fumigatus_Af293	Afu1g12610	3330925	3330932	7_CONTROL_enriched_MA0410.1-UGA3	10.4222	+	UGA3	RglTHA_CONTROL:enriched	0.000159	0.769	ACGCGGGA	RglTHA_CONTROL4_withCtrl_peak_197	77.4055
Chr1_A_fumigatus_Af293	Afu1g12610	3330864	3330870	6_RglT_common_MA0399.1-SUT1	9.71053	-	SUT1	common	0.00017	0.773	GGCGGGG	RglTHA_CONTROL4_withCtrl_peak_197	77.4055
Chr1_A_fumigatus_Af293	Afu1g12610	3330864	3330870	3_CONTROL_enriched_MA0399.1-SUT1	9.71053	-	SUT1	RglTHA_CONTROL:enriched	0.00017	0.777	GGCGGGG	RglTHA_CONTROL4_withCtrl_peak_197	77.4055
Chr1_A_fumigatus_Af293	Afu1g12610	3330864	3330870	4_10MMAA_enriched_MA0399.1-SUT1	9.71053	-	SUT1	RglTHA_10MMAA:enriched	0.00017	0.783	GGCGGGG	RglTHA_CONTROL4_withCtrl_peak_197	77.4055
Chr1_A_fumigatus_Af293	Afu1g12610	3330853	3330860	26_RglT_common_MA0410.1-UGA3	10.2333	+	UGA3	common	0.000171	0.764	AGGCGGCA	RglTHA_CONTROL4_withCtrl_peak_197	77.4055
Chr1_A_fumigatus_Af293	Afu1g12610	3330853	3330860	7_CONTROL_enriched_MA0410.1-UGA3	10.2333	+	UGA3	RglTHA_CONTROL:enriched	0.000171	0.769	AGGCGGCA	RglTHA_CONTROL4_withCtrl_peak_197	77.4055
Chr1_A_fumigatus_Af293	Afu1g12610	3330926	3330932	6_RglT_common_MA0399.1-SUT1	9.57895	+	SUT1	common	0.000262	0.773	CGCGGGA	RglTHA_CONTROL4_withCtrl_peak_197	77.4055
Chr1_A_fumigatus_Af293	Afu1g12610	3330926	3330932	3_CONTROL_enriched_MA0399.1-SUT1	9.57895	+	SUT1	RglTHA_CONTROL:enriched	0.000262	0.777	CGCGGGA	RglTHA_CONTROL4_withCtrl_peak_197	77.4055
Chr1_A_fumigatus_Af293	Afu1g12610	3330926	3330932	4_10MMAA_enriched_MA0399.1-SUT1	9.57895	+	SUT1	RglTHA_10MMAA:enriched	0.000262	0.783	CGCGGGA	RglTHA_CONTROL4_withCtrl_peak_197	77.4055
Chr1_A_fumigatus_Af293	Afu1g12610	3330973	3330991	2_RglT_common_CSVCCRRKCHRGGMNKBSG-MEME-1	8.82192	+	ASH1	common	0.000335	0.443	GGGACAGCTTGGGCTTCAG	RglTHA_CONTROL4_withCtrl_peak_197	77.4055
Chr1_A_fumigatus_Af293	Afu1g12610	3330676	3330682	6_RglT_common_MA0399.1-SUT1	7.97368	-	SUT1	common	0.000612	0.773	CACCGGG	RglTHA_CONTROL4_withCtrl_peak_197	77.4055
Chr1_A_fumigatus_Af293	Afu1g12610	3330676	3330682	3_CONTROL_enriched_MA0399.1-SUT1	7.97368	-	SUT1	RglTHA_CONTROL:enriched	0.000612	0.777	CACCGGG	RglTHA_CONTROL4_withCtrl_peak_197	77.4055
Chr1_A_fumigatus_Af293	Afu1g12610	3330676	3330682	4_10MMAA_enriched_MA0399.1-SUT1	7.97368	-	SUT1	RglTHA_10MMAA:enriched	0.000612	0.783	CACCGGG	RglTHA_CONTROL4_withCtrl_peak_197	77.4055
Chr1_A_fumigatus_Af293	Afu1g12610	3330864	3330871	26_RglT_common_MA0410.1-UGA3	7.28889	-	UGA3	common	0.000657	0.848	TGGCGGGG	RglTHA_CONTROL4_withCtrl_peak_197	77.4055
Chr1_A_fumigatus_Af293	Afu1g12610	3330864	3330871	7_CONTROL_enriched_MA0410.1-UGA3	7.28889	-	UGA3	RglTHA_CONTROL:enriched	0.000657	0.854	TGGCGGGG	RglTHA_CONTROL4_withCtrl_peak_197	77.4055
Chr1_A_fumigatus_Af293	Afu1g12610	3330906	3330924	2_RglT_common_CSVCCRRKCHRGGMNKBSG-MEME-1	7.87671	-	ASH1	common	0.00069	0.477	CACACCGCCTAGGGGGGGT	RglTHA_CONTROL4_withCtrl_peak_197	77.4055
Chr1_A_fumigatus_Af293	Afu1g12610	3330924	3330931	4_RglT_common_MA0375.1-RSC30	7.72222	+	RSC30	common	0.000708	1	GACGCGGG	RglTHA_CONTROL4_withCtrl_peak_197	77.4055
Chr1_A_fumigatus_Af293	Afu1g12610	3330924	3330931	6_CONTROL_enriched_MA0375.1-RSC30	7.72222	+	RSC30	RglTHA_CONTROL:enriched	0.000708	1	GACGCGGG	RglTHA_CONTROL4_withCtrl_peak_197	77.4055
Chr1_A_fumigatus_Af293	Afu1g12610	3330854	3330858	1_CONTROL_enriched_GGSSS-DREME-1	7.98485	+	IME1	RglTHA_CONTROL:enriched	0.00074	0.677	GGCGG	RglTHA_CONTROL4_withCtrl_peak_197	77.4055
Chr1_A_fumigatus_Af293	Afu1g12610	3330866	3330870	1_CONTROL_enriched_GGSSS-DREME-1	7.98485	-	IME1	RglTHA_CONTROL:enriched	0.00074	0.677	GGCGG	RglTHA_CONTROL4_withCtrl_peak_197	77.4055
Chr1_A_fumigatus_Af293	Afu1g12610	3330916	3330920	1_CONTROL_enriched_GGSSS-DREME-1	7.98485	+	IME1	RglTHA_CONTROL:enriched	0.00074	0.677	GGCGG	RglTHA_CONTROL4_withCtrl_peak_197	77.4055
Chr1_A_fumigatus_Af293	Afu1g12610	3330684	3330690	3_10MMAA_enriched_CVSVMCG-MEME-1	8.59756	+	RDS1	RglTHA_10MMAA:enriched	0.000951	0.751	CAGCCCG	RglTHA_CONTROL4_withCtrl_peak_197	77.4055
Chr1_A_fumigatus_Af293	Afu1g12610	3330925	3330932	26_RglT_common_MA0410.1-UGA3	10.4222	+	UGA3	common	0.000159	0.764	ACGCGGGA	RglTHA_10MMAA4_withCtrl_peak_114	132.115
Chr1_A_fumigatus_Af293	Afu1g12610	3330925	3330932	7_CONTROL_enriched_MA0410.1-UGA3	10.4222	+	UGA3	RglTHA_CONTROL:enriched	0.000159	0.769	ACGCGGGA	RglTHA_10MMAA4_withCtrl_peak_114	132.115
Chr1_A_fumigatus_Af293	Afu1g12610	3330864	3330870	6_RglT_common_MA0399.1-SUT1	9.71053	-	SUT1	common	0.00017	0.773	GGCGGGG	RglTHA_10MMAA4_withCtrl_peak_114	132.115
Chr1_A_fumigatus_Af293	Afu1g12610	3330864	3330870	3_CONTROL_enriched_MA0399.1-SUT1	9.71053	-	SUT1	RglTHA_CONTROL:enriched	0.00017	0.777	GGCGGGG	RglTHA_10MMAA4_withCtrl_peak_114	132.115
Chr1_A_fumigatus_Af293	Afu1g12610	3330864	3330870	4_10MMAA_enriched_MA0399.1-SUT1	9.71053	-	SUT1	RglTHA_10MMAA:enriched	0.00017	0.783	GGCGGGG	RglTHA_10MMAA4_withCtrl_peak_114	132.115
Chr1_A_fumigatus_Af293	Afu1g12610	3330853	3330860	26_RglT_common_MA0410.1-UGA3	10.2333	+	UGA3	common	0.000171	0.764	AGGCGGCA	RglTHA_10MMAA4_withCtrl_peak_114	132.115
Chr1_A_fumigatus_Af293	Afu1g12610	3330853	3330860	7_CONTROL_enriched_MA0410.1-UGA3	10.2333	+	UGA3	RglTHA_CONTROL:enriched	0.000171	0.769	AGGCGGCA	RglTHA_10MMAA4_withCtrl_peak_114	132.115
Chr1_A_fumigatus_Af293	Afu1g12610	3330926	3330932	6_RglT_common_MA0399.1-SUT1	9.57895	+	SUT1	common	0.000262	0.773	CGCGGGA	RglTHA_10MMAA4_withCtrl_peak_114	132.115
Chr1_A_fumigatus_Af293	Afu1g12610	3330926	3330932	3_CONTROL_enriched_MA0399.1-SUT1	9.57895	+	SUT1	RglTHA_CONTROL:enriched	0.000262	0.777	CGCGGGA	RglTHA_10MMAA4_withCtrl_peak_114	132.115
Chr1_A_fumigatus_Af293	Afu1g12610	3330926	3330932	4_10MMAA_enriched_MA0399.1-SUT1	9.57895	+	SUT1	RglTHA_10MMAA:enriched	0.000262	0.783	CGCGGGA	RglTHA_10MMAA4_withCtrl_peak_114	132.115
Chr1_A_fumigatus_Af293	Afu1g12610	3330973	3330991	2_RglT_common_CSVCCRRKCHRGGMNKBSG-MEME-1	8.82192	+	ASH1	common	0.000335	0.443	GGGACAGCTTGGGCTTCAG	RglTHA_10MMAA4_withCtrl_peak_114	132.115
Chr1_A_fumigatus_Af293	Afu1g12610	3330676	3330682	6_RglT_common_MA0399.1-SUT1	7.97368	-	SUT1	common	0.000612	0.773	CACCGGG	RglTHA_10MMAA4_withCtrl_peak_114	132.115
Chr1_A_fumigatus_Af293	Afu1g12610	3330676	3330682	3_CONTROL_enriched_MA0399.1-SUT1	7.97368	-	SUT1	RglTHA_CONTROL:enriched	0.000612	0.777	CACCGGG	RglTHA_10MMAA4_withCtrl_peak_114	132.115
Chr1_A_fumigatus_Af293	Afu1g12610	3330676	3330682	4_10MMAA_enriched_MA0399.1-SUT1	7.97368	-	SUT1	RglTHA_10MMAA:enriched	0.000612	0.783	CACCGGG	RglTHA_10MMAA4_withCtrl_peak_114	132.115
Chr1_A_fumigatus_Af293	Afu1g12610	3330864	3330871	26_RglT_common_MA0410.1-UGA3	7.28889	-	UGA3	common	0.000657	0.848	TGGCGGGG	RglTHA_10MMAA4_withCtrl_peak_114	132.115
Chr1_A_fumigatus_Af293	Afu1g12610	3330864	3330871	7_CONTROL_enriched_MA0410.1-UGA3	7.28889	-	UGA3	RglTHA_CONTROL:enriched	0.000657	0.854	TGGCGGGG	RglTHA_10MMAA4_withCtrl_peak_114	132.115
Chr1_A_fumigatus_Af293	Afu1g12610	3330906	3330924	2_RglT_common_CSVCCRRKCHRGGMNKBSG-MEME-1	7.87671	-	ASH1	common	0.00069	0.477	CACACCGCCTAGGGGGGGT	RglTHA_10MMAA4_withCtrl_peak_114	132.115
Chr1_A_fumigatus_Af293	Afu1g12610	3330924	3330931	4_RglT_common_MA0375.1-RSC30	7.72222	+	RSC30	common	0.000708	1	GACGCGGG	RglTHA_10MMAA4_withCtrl_peak_114	132.115
Chr1_A_fumigatus_Af293	Afu1g12610	3330924	3330931	6_CONTROL_enriched_MA0375.1-RSC30	7.72222	+	RSC30	RglTHA_CONTROL:enriched	0.000708	1	GACGCGGG	RglTHA_10MMAA4_withCtrl_peak_114	132.115
Chr1_A_fumigatus_Af293	Afu1g12610	3330854	3330858	1_CONTROL_enriched_GGSSS-DREME-1	7.98485	+	IME1	RglTHA_CONTROL:enriched	0.00074	0.677	GGCGG	RglTHA_10MMAA4_withCtrl_peak_114	132.115
Chr1_A_fumigatus_Af293	Afu1g12610	3330866	3330870	1_CONTROL_enriched_GGSSS-DREME-1	7.98485	-	IME1	RglTHA_CONTROL:enriched	0.00074	0.677	GGCGG	RglTHA_10MMAA4_withCtrl_peak_114	132.115
Chr1_A_fumigatus_Af293	Afu1g12610	3330916	3330920	1_CONTROL_enriched_GGSSS-DREME-1	7.98485	+	IME1	RglTHA_CONTROL:enriched	0.00074	0.677	GGCGG	RglTHA_10MMAA4_withCtrl_peak_114	132.115
Chr1_A_fumigatus_Af293	Afu1g12610	3330684	3330690	3_10MMAA_enriched_CVSVMCG-MEME-1	8.59756	+	RDS1	RglTHA_10MMAA:enriched	0.000951	0.751	CAGCCCG	RglTHA_10MMAA4_withCtrl_peak_114	132.115
Chr1_A_fumigatus_Af293	Afu1g12620	3334406	3334426	2_CONTROL_enriched_CGVCVMVKSSCCGGNSSVVSM-MEME-1	9.4359	-	NHP10	RglTHA_CONTROL:enriched	0.000208	0.325	GGCGGAGTCGCCGGACTTAAG	RglTHA_CONTROL4_withCtrl_peak_198	20.2684
Chr1_A_fumigatus_Af293	Afu1g12620	3334318	3334324	3_10MMAA_enriched_CVSVMCG-MEME-1	9.04878	+	RDS1	RglTHA_10MMAA:enriched	0.000401	0.64	CCGAACG	RglTHA_CONTROL4_withCtrl_peak_198	20.2684
Chr1_A_fumigatus_Af293	Afu1g12620	3334292	3334298	8_RglT_common_MA0361.1-RDS1	9.07778	-	RDS1	common	0.000469	0.591	CCGCCGG	RglTHA_CONTROL4_withCtrl_peak_198	20.2684
Chr1_A_fumigatus_Af293	Afu1g12620	3334292	3334298	5_CONTROL_enriched_MA0361.1-RDS1	9.07778	-	RDS1	RglTHA_CONTROL:enriched	0.000469	0.589	CCGCCGG	RglTHA_CONTROL4_withCtrl_peak_198	20.2684
Chr1_A_fumigatus_Af293	Afu1g12620	3334179	3334185	6_RglT_common_MA0399.1-SUT1	8.27632	-	SUT1	common	0.000484	0.773	CGCCGAG	RglTHA_CONTROL4_withCtrl_peak_198	20.2684
Chr1_A_fumigatus_Af293	Afu1g12620	3334179	3334185	3_CONTROL_enriched_MA0399.1-SUT1	8.27632	-	SUT1	RglTHA_CONTROL:enriched	0.000484	0.777	CGCCGAG	RglTHA_CONTROL4_withCtrl_peak_198	20.2684
Chr1_A_fumigatus_Af293	Afu1g12620	3334179	3334185	4_10MMAA_enriched_MA0399.1-SUT1	8.27632	-	SUT1	RglTHA_10MMAA:enriched	0.000484	0.783	CGCCGAG	RglTHA_CONTROL4_withCtrl_peak_198	20.2684
Chr1_A_fumigatus_Af293	Afu1g12620	3334324	3334342	2_RglT_common_CSVCCRRKCHRGGMNKBSG-MEME-1	8.26027	+	ASH1	common	0.00052	0.464	GCAAGGATCTTGGCAGGTG	RglTHA_CONTROL4_withCtrl_peak_198	20.2684
Chr1_A_fumigatus_Af293	Afu1g12620	3334309	3334329	2_CONTROL_enriched_CGVCVMVKSSCCGGNSSVVSM-MEME-1	8.11538	+	NHP10	RglTHA_CONTROL:enriched	0.00054	0.362	CTCACCCTGCCGAACGCAAGG	RglTHA_CONTROL4_withCtrl_peak_198	20.2684
Chr1_A_fumigatus_Af293	Afu1g12620	3334291	3334297	6_RglT_common_MA0399.1-SUT1	7.96053	-	SUT1	common	0.000659	0.773	CGCCGGA	RglTHA_CONTROL4_withCtrl_peak_198	20.2684
Chr1_A_fumigatus_Af293	Afu1g12620	3334412	3334418	6_RglT_common_MA0399.1-SUT1	7.96053	-	SUT1	common	0.000659	0.773	CGCCGGA	RglTHA_CONTROL4_withCtrl_peak_198	20.2684
Chr1_A_fumigatus_Af293	Afu1g12620	3334291	3334297	3_CONTROL_enriched_MA0399.1-SUT1	7.96053	-	SUT1	RglTHA_CONTROL:enriched	0.000659	0.777	CGCCGGA	RglTHA_CONTROL4_withCtrl_peak_198	20.2684
Chr1_A_fumigatus_Af293	Afu1g12620	3334412	3334418	3_CONTROL_enriched_MA0399.1-SUT1	7.96053	-	SUT1	RglTHA_CONTROL:enriched	0.000659	0.777	CGCCGGA	RglTHA_CONTROL4_withCtrl_peak_198	20.2684
Chr1_A_fumigatus_Af293	Afu1g12620	3334291	3334297	4_10MMAA_enriched_MA0399.1-SUT1	7.96053	-	SUT1	RglTHA_10MMAA:enriched	0.000659	0.783	CGCCGGA	RglTHA_CONTROL4_withCtrl_peak_198	20.2684
Chr1_A_fumigatus_Af293	Afu1g12620	3334412	3334418	4_10MMAA_enriched_MA0399.1-SUT1	7.96053	-	SUT1	RglTHA_10MMAA:enriched	0.000659	0.783	CGCCGGA	RglTHA_CONTROL4_withCtrl_peak_198	20.2684
Chr1_A_fumigatus_Af293	Afu1g12620	3334296	3334302	3_10MMAA_enriched_CVSVMCG-MEME-1	8.85366	+	RDS1	RglTHA_10MMAA:enriched	0.000669	0.74	CGGACCG	RglTHA_CONTROL4_withCtrl_peak_198	20.2684
Chr1_A_fumigatus_Af293	Afu1g12620	3334294	3334298	1_CONTROL_enriched_GGSSS-DREME-1	7.98485	+	IME1	RglTHA_CONTROL:enriched	0.00074	0.677	GGCGG	RglTHA_CONTROL4_withCtrl_peak_198	20.2684
Chr1_A_fumigatus_Af293	Afu1g12620	3334422	3334426	1_CONTROL_enriched_GGSSS-DREME-1	7.98485	-	IME1	RglTHA_CONTROL:enriched	0.00074	0.677	GGCGG	RglTHA_CONTROL4_withCtrl_peak_198	20.2684
Chr1_A_fumigatus_Af293	Afu1g12620	3334420	3334426	6_RglT_common_MA0399.1-SUT1	7.92105	-	SUT1	common	0.000746	0.773	GGCGGAG	RglTHA_CONTROL4_withCtrl_peak_198	20.2684
Chr1_A_fumigatus_Af293	Afu1g12620	3334420	3334426	3_CONTROL_enriched_MA0399.1-SUT1	7.92105	-	SUT1	RglTHA_CONTROL:enriched	0.000746	0.777	GGCGGAG	RglTHA_CONTROL4_withCtrl_peak_198	20.2684
Chr1_A_fumigatus_Af293	Afu1g12620	3334420	3334426	4_10MMAA_enriched_MA0399.1-SUT1	7.92105	-	SUT1	RglTHA_10MMAA:enriched	0.000746	0.783	GGCGGAG	RglTHA_CONTROL4_withCtrl_peak_198	20.2684
Chr1_A_fumigatus_Af293	Afu1g12620	3334293	3334299	8_RglT_common_MA0361.1-RDS1	7.7	+	RDS1	common	0.000834	0.591	CGGCGGA	RglTHA_CONTROL4_withCtrl_peak_198	20.2684
Chr1_A_fumigatus_Af293	Afu1g12620	3334293	3334299	5_CONTROL_enriched_MA0361.1-RDS1	7.7	+	RDS1	RglTHA_CONTROL:enriched	0.000834	0.589	CGGCGGA	RglTHA_CONTROL4_withCtrl_peak_198	20.2684
Chr1_A_fumigatus_Af293	Afu1g12620	3334258	3334264	6_RglT_common_MA0399.1-SUT1	7.78947	+	SUT1	common	0.000849	0.773	CGCGGAA	RglTHA_CONTROL4_withCtrl_peak_198	20.2684
Chr1_A_fumigatus_Af293	Afu1g12620	3334258	3334264	3_CONTROL_enriched_MA0399.1-SUT1	7.78947	+	SUT1	RglTHA_CONTROL:enriched	0.000849	0.777	CGCGGAA	RglTHA_CONTROL4_withCtrl_peak_198	20.2684
Chr1_A_fumigatus_Af293	Afu1g12620	3334258	3334264	4_10MMAA_enriched_MA0399.1-SUT1	7.78947	+	SUT1	RglTHA_10MMAA:enriched	0.000849	0.783	CGCGGAA	RglTHA_CONTROL4_withCtrl_peak_198	20.2684
Chr1_A_fumigatus_Af293	Afu1g12620	3334181	3334187	3_10MMAA_enriched_CVSVMCG-MEME-1	8.73171	-	RDS1	RglTHA_10MMAA:enriched	0.000853	0.751	CACGCCG	RglTHA_CONTROL4_withCtrl_peak_198	20.2684
Chr1_A_fumigatus_Af293	Afu1g12620	3334239	3334243	1_10MMAA_enriched_BCCGA-DREME-1	8.75	+	DREME-2	RglTHA_10MMAA:enriched	0.000918	0.729	TCCGA	RglTHA_CONTROL4_withCtrl_peak_198	20.2684
Chr1_A_fumigatus_Af293	Afu1g12620	3334443	3334447	1_10MMAA_enriched_BCCGA-DREME-1	8.75	-	DREME-2	RglTHA_10MMAA:enriched	0.000918	0.729	TCCGA	RglTHA_CONTROL4_withCtrl_peak_198	20.2684
Chr1_A_fumigatus_Af293	Afu1g12620	3334257	3334264	26_RglT_common_MA0410.1-UGA3	6.11111	+	UGA3	common	0.000967	0.913	TCGCGGAA	RglTHA_CONTROL4_withCtrl_peak_198	20.2684
Chr1_A_fumigatus_Af293	Afu1g12620	3334257	3334264	7_CONTROL_enriched_MA0410.1-UGA3	6.11111	+	UGA3	RglTHA_CONTROL:enriched	0.000967	0.92	TCGCGGAA	RglTHA_CONTROL4_withCtrl_peak_198	20.2684
Chr1_A_fumigatus_Af293	Afu1g12620	3334205	3334211	6_RglT_common_MA0399.1-SUT1	7.61842	+	SUT1	common	0.000982	0.773	TGCCGGG	RglTHA_CONTROL4_withCtrl_peak_198	20.2684
Chr1_A_fumigatus_Af293	Afu1g12620	3334205	3334211	3_CONTROL_enriched_MA0399.1-SUT1	7.61842	+	SUT1	RglTHA_CONTROL:enriched	0.000982	0.777	TGCCGGG	RglTHA_CONTROL4_withCtrl_peak_198	20.2684
Chr1_A_fumigatus_Af293	Afu1g12620	3334205	3334211	4_10MMAA_enriched_MA0399.1-SUT1	7.61842	+	SUT1	RglTHA_10MMAA:enriched	0.000982	0.783	TGCCGGG	RglTHA_CONTROL4_withCtrl_peak_198	20.2684
Chr1_A_fumigatus_Af293	Afu1g12620	3335030	3335036	3_10MMAA_enriched_CVSVMCG-MEME-1	10.6707	-	RDS1	RglTHA_10MMAA:enriched	4.14e-05	0.385	CCGGCCG	RglTHA_CONTROL4_withCtrl_peak_199	63.1373
Chr1_A_fumigatus_Af293	Afu1g12620	3335030	3335036	8_RglT_common_MA0361.1-RDS1	12.0889	+	RDS1	common	8.28e-05	0.495	CGGCCGG	RglTHA_CONTROL4_withCtrl_peak_199	63.1373
Chr1_A_fumigatus_Af293	Afu1g12620	3335070	3335076	8_RglT_common_MA0361.1-RDS1	12.0889	-	RDS1	common	8.28e-05	0.495	CGGCCGC	RglTHA_CONTROL4_withCtrl_peak_199	63.1373
Chr1_A_fumigatus_Af293	Afu1g12620	3335030	3335036	5_CONTROL_enriched_MA0361.1-RDS1	12.0889	+	RDS1	RglTHA_CONTROL:enriched	8.28e-05	0.494	CGGCCGG	RglTHA_CONTROL4_withCtrl_peak_199	63.1373
Chr1_A_fumigatus_Af293	Afu1g12620	3335070	3335076	5_CONTROL_enriched_MA0361.1-RDS1	12.0889	-	RDS1	RglTHA_CONTROL:enriched	8.28e-05	0.494	CGGCCGC	RglTHA_CONTROL4_withCtrl_peak_199	63.1373
Chr1_A_fumigatus_Af293	Afu1g12620	3335071	3335077	8_RglT_common_MA0361.1-RDS1	11.9333	+	RDS1	common	0.000129	0.495	CGGCCGA	RglTHA_CONTROL4_withCtrl_peak_199	63.1373
Chr1_A_fumigatus_Af293	Afu1g12620	3335071	3335077	5_CONTROL_enriched_MA0361.1-RDS1	11.9333	+	RDS1	RglTHA_CONTROL:enriched	0.000129	0.494	CGGCCGA	RglTHA_CONTROL4_withCtrl_peak_199	63.1373
Chr1_A_fumigatus_Af293	Afu1g12620	3334930	3334948	2_RglT_common_CSVCCRRKCHRGGMNKBSG-MEME-1	9.45205	-	ASH1	common	0.000198	0.407	GAGCCAATGATCGCGGCGG	RglTHA_CONTROL4_withCtrl_peak_199	63.1373
Chr1_A_fumigatus_Af293	Afu1g12620	3334734	3334741	26_RglT_common_MA0410.1-UGA3	9.05556	-	UGA3	common	0.000289	0.795	GAGCGGGA	RglTHA_CONTROL4_withCtrl_peak_199	63.1373
Chr1_A_fumigatus_Af293	Afu1g12620	3334734	3334741	7_CONTROL_enriched_MA0410.1-UGA3	9.05556	-	UGA3	RglTHA_CONTROL:enriched	0.000289	0.801	GAGCGGGA	RglTHA_CONTROL4_withCtrl_peak_199	63.1373
Chr1_A_fumigatus_Af293	Afu1g12620	3335029	3335035	8_RglT_common_MA0361.1-RDS1	9.26667	-	RDS1	common	0.000304	0.591	CGGCCGT	RglTHA_CONTROL4_withCtrl_peak_199	63.1373
Chr1_A_fumigatus_Af293	Afu1g12620	3334931	3334937	6_RglT_common_MA0399.1-SUT1	9.56579	-	SUT1	common	0.000304	0.773	CGCGGCG	RglTHA_CONTROL4_withCtrl_peak_199	63.1373
Chr1_A_fumigatus_Af293	Afu1g12620	3335029	3335035	5_CONTROL_enriched_MA0361.1-RDS1	9.26667	-	RDS1	RglTHA_CONTROL:enriched	0.000304	0.589	CGGCCGT	RglTHA_CONTROL4_withCtrl_peak_199	63.1373
Chr1_A_fumigatus_Af293	Afu1g12620	3334931	3334937	3_CONTROL_enriched_MA0399.1-SUT1	9.56579	-	SUT1	RglTHA_CONTROL:enriched	0.000304	0.777	CGCGGCG	RglTHA_CONTROL4_withCtrl_peak_199	63.1373
Chr1_A_fumigatus_Af293	Afu1g12620	3334931	3334937	4_10MMAA_enriched_MA0399.1-SUT1	9.56579	-	SUT1	RglTHA_10MMAA:enriched	0.000304	0.783	CGCGGCG	RglTHA_CONTROL4_withCtrl_peak_199	63.1373
Chr1_A_fumigatus_Af293	Afu1g12620	3335025	3335031	3_10MMAA_enriched_CVSVMCG-MEME-1	9.08537	+	RDS1	RglTHA_10MMAA:enriched	0.00035	0.628	CCCGACG	RglTHA_CONTROL4_withCtrl_peak_199	63.1373
Chr1_A_fumigatus_Af293	Afu1g12620	3334984	3335002	2_RglT_common_CSVCCRRKCHRGGMNKBSG-MEME-1	8.68493	+	ASH1	common	0.000374	0.449	CCGCCAGGCCAGGAAAGTC	RglTHA_CONTROL4_withCtrl_peak_199	63.1373
Chr1_A_fumigatus_Af293	Afu1g12620	3335154	3335174	2_CONTROL_enriched_CGVCVMVKSSCCGGNSSVVSM-MEME-1	8.64103	+	NHP10	RglTHA_CONTROL:enriched	0.000375	0.346	TGGCCAGAGACGGGCGTGAGC	RglTHA_CONTROL4_withCtrl_peak_199	63.1373
Chr1_A_fumigatus_Af293	Afu1g12620	3334930	3334936	8_RglT_common_MA0361.1-RDS1	9.07778	+	RDS1	common	0.000469	0.591	CCGCCGC	RglTHA_CONTROL4_withCtrl_peak_199	63.1373
Chr1_A_fumigatus_Af293	Afu1g12620	3334930	3334936	5_CONTROL_enriched_MA0361.1-RDS1	9.07778	+	RDS1	RglTHA_CONTROL:enriched	0.000469	0.589	CCGCCGC	RglTHA_CONTROL4_withCtrl_peak_199	63.1373
Chr1_A_fumigatus_Af293	Afu1g12620	3334982	3334989	26_RglT_common_MA0410.1-UGA3	7.27778	-	UGA3	common	0.000684	0.848	TGGCGGAA	RglTHA_CONTROL4_withCtrl_peak_199	63.1373
Chr1_A_fumigatus_Af293	Afu1g12620	3334982	3334989	7_CONTROL_enriched_MA0410.1-UGA3	7.27778	-	UGA3	RglTHA_CONTROL:enriched	0.000684	0.854	TGGCGGAA	RglTHA_CONTROL4_withCtrl_peak_199	63.1373
Chr1_A_fumigatus_Af293	Afu1g12620	3334931	3334937	6_RglT_common_MA0399.1-SUT1	7.94737	+	SUT1	common	0.0007	0.773	CGCCGCG	RglTHA_CONTROL4_withCtrl_peak_199	63.1373
Chr1_A_fumigatus_Af293	Afu1g12620	3334931	3334937	3_CONTROL_enriched_MA0399.1-SUT1	7.94737	+	SUT1	RglTHA_CONTROL:enriched	0.0007	0.777	CGCCGCG	RglTHA_CONTROL4_withCtrl_peak_199	63.1373
Chr1_A_fumigatus_Af293	Afu1g12620	3334931	3334937	4_10MMAA_enriched_MA0399.1-SUT1	7.94737	+	SUT1	RglTHA_10MMAA:enriched	0.0007	0.783	CGCCGCG	RglTHA_CONTROL4_withCtrl_peak_199	63.1373
Chr1_A_fumigatus_Af293	Afu1g12620	3335030	3335034	1_RglT_common_CSGSS-DREME-1	7.75758	+	IME1	common	0.00074	0.673	CGGCC	RglTHA_CONTROL4_withCtrl_peak_199	63.1373
Chr1_A_fumigatus_Af293	Afu1g12620	3335031	3335035	1_RglT_common_CSGSS-DREME-1	7.75758	-	IME1	common	0.00074	0.673	CGGCC	RglTHA_CONTROL4_withCtrl_peak_199	63.1373
Chr1_A_fumigatus_Af293	Afu1g12620	3335071	3335075	1_RglT_common_CSGSS-DREME-1	7.75758	+	IME1	common	0.00074	0.673	CGGCC	RglTHA_CONTROL4_withCtrl_peak_199	63.1373
Chr1_A_fumigatus_Af293	Afu1g12620	3335072	3335076	1_RglT_common_CSGSS-DREME-1	7.75758	-	IME1	common	0.00074	0.673	CGGCC	RglTHA_CONTROL4_withCtrl_peak_199	63.1373
Chr1_A_fumigatus_Af293	Afu1g12620	3334930	3334934	1_CONTROL_enriched_GGSSS-DREME-1	7.98485	-	IME1	RglTHA_CONTROL:enriched	0.00074	0.677	GGCGG	RglTHA_CONTROL4_withCtrl_peak_199	63.1373
Chr1_A_fumigatus_Af293	Afu1g12620	3334984	3334988	1_CONTROL_enriched_GGSSS-DREME-1	7.98485	-	IME1	RglTHA_CONTROL:enriched	0.00074	0.677	GGCGG	RglTHA_CONTROL4_withCtrl_peak_199	63.1373
Chr1_A_fumigatus_Af293	Afu1g12620	3334858	3334876	2_RglT_common_CSVCCRRKCHRGGMNKBSG-MEME-1	7.64384	-	ASH1	common	0.000814	0.477	CCGGCAATCTAGTTGGTCT	RglTHA_CONTROL4_withCtrl_peak_199	63.1373
Chr1_A_fumigatus_Af293	Afu1g12620	3335018	3335036	2_RglT_common_CSVCCRRKCHRGGMNKBSG-MEME-1	7.53425	-	ASH1	common	0.000879	0.489	CCGGCCGTCGGGGTACCAC	RglTHA_CONTROL4_withCtrl_peak_199	63.1373
Chr1_A_fumigatus_Af293	Afu1g12620	3335164	3335170	8_RglT_common_MA0361.1-RDS1	6.87778	+	RDS1	common	0.00088	0.603	CGGGCGT	RglTHA_CONTROL4_withCtrl_peak_199	63.1373
Chr1_A_fumigatus_Af293	Afu1g12620	3335164	3335170	5_CONTROL_enriched_MA0361.1-RDS1	6.87778	+	RDS1	RglTHA_CONTROL:enriched	0.00088	0.601	CGGGCGT	RglTHA_CONTROL4_withCtrl_peak_199	63.1373
Chr1_A_fumigatus_Af293	Afu1g12620	3334834	3334838	1_10MMAA_enriched_BCCGA-DREME-1	8.75	-	DREME-2	RglTHA_10MMAA:enriched	0.000918	0.729	TCCGA	RglTHA_CONTROL4_withCtrl_peak_199	63.1373
Chr1_A_fumigatus_Af293	Afu1g12620	3335080	3335084	1_10MMAA_enriched_BCCGA-DREME-1	8.75	+	DREME-2	RglTHA_10MMAA:enriched	0.000918	0.729	TCCGA	RglTHA_CONTROL4_withCtrl_peak_199	63.1373
Chr1_A_fumigatus_Af293	Afu1g12620	3334888	3334908	2_CONTROL_enriched_CGVCVMVKSSCCGGNSSVVSM-MEME-1	7.26923	+	NHP10	RglTHA_CONTROL:enriched	0.000935	0.392	GGCGCAAAGCCCCATTGGTCA	RglTHA_CONTROL4_withCtrl_peak_199	63.1373
Chr1_A_fumigatus_Af293	Afu1g12620	3334871	3334877	6_RglT_common_MA0399.1-SUT1	7.61842	+	SUT1	common	0.000982	0.773	TGCCGGG	RglTHA_CONTROL4_withCtrl_peak_199	63.1373
Chr1_A_fumigatus_Af293	Afu1g12620	3334871	3334877	3_CONTROL_enriched_MA0399.1-SUT1	7.61842	+	SUT1	RglTHA_CONTROL:enriched	0.000982	0.777	TGCCGGG	RglTHA_CONTROL4_withCtrl_peak_199	63.1373
Chr1_A_fumigatus_Af293	Afu1g12620	3334871	3334877	4_10MMAA_enriched_MA0399.1-SUT1	7.61842	+	SUT1	RglTHA_10MMAA:enriched	0.000982	0.783	TGCCGGG	RglTHA_CONTROL4_withCtrl_peak_199	63.1373
Chr1_A_fumigatus_Af293	Afu1g12620	3335030	3335036	3_10MMAA_enriched_CVSVMCG-MEME-1	10.6707	-	RDS1	RglTHA_10MMAA:enriched	4.14e-05	0.385	CCGGCCG	RglTHA_10MMAA4_withCtrl_peak_115	206.62
Chr1_A_fumigatus_Af293	Afu1g12620	3335030	3335036	8_RglT_common_MA0361.1-RDS1	12.0889	+	RDS1	common	8.28e-05	0.495	CGGCCGG	RglTHA_10MMAA4_withCtrl_peak_115	206.62
Chr1_A_fumigatus_Af293	Afu1g12620	3335070	3335076	8_RglT_common_MA0361.1-RDS1	12.0889	-	RDS1	common	8.28e-05	0.495	CGGCCGC	RglTHA_10MMAA4_withCtrl_peak_115	206.62
Chr1_A_fumigatus_Af293	Afu1g12620	3335030	3335036	5_CONTROL_enriched_MA0361.1-RDS1	12.0889	+	RDS1	RglTHA_CONTROL:enriched	8.28e-05	0.494	CGGCCGG	RglTHA_10MMAA4_withCtrl_peak_115	206.62
Chr1_A_fumigatus_Af293	Afu1g12620	3335070	3335076	5_CONTROL_enriched_MA0361.1-RDS1	12.0889	-	RDS1	RglTHA_CONTROL:enriched	8.28e-05	0.494	CGGCCGC	RglTHA_10MMAA4_withCtrl_peak_115	206.62
Chr1_A_fumigatus_Af293	Afu1g12620	3335071	3335077	8_RglT_common_MA0361.1-RDS1	11.9333	+	RDS1	common	0.000129	0.495	CGGCCGA	RglTHA_10MMAA4_withCtrl_peak_115	206.62
Chr1_A_fumigatus_Af293	Afu1g12620	3335071	3335077	5_CONTROL_enriched_MA0361.1-RDS1	11.9333	+	RDS1	RglTHA_CONTROL:enriched	0.000129	0.494	CGGCCGA	RglTHA_10MMAA4_withCtrl_peak_115	206.62
Chr1_A_fumigatus_Af293	Afu1g12620	3334930	3334948	2_RglT_common_CSVCCRRKCHRGGMNKBSG-MEME-1	9.45205	-	ASH1	common	0.000198	0.407	GAGCCAATGATCGCGGCGG	RglTHA_10MMAA4_withCtrl_peak_115	206.62
Chr1_A_fumigatus_Af293	Afu1g12620	3334734	3334741	26_RglT_common_MA0410.1-UGA3	9.05556	-	UGA3	common	0.000289	0.795	GAGCGGGA	RglTHA_10MMAA4_withCtrl_peak_115	206.62
Chr1_A_fumigatus_Af293	Afu1g12620	3334734	3334741	7_CONTROL_enriched_MA0410.1-UGA3	9.05556	-	UGA3	RglTHA_CONTROL:enriched	0.000289	0.801	GAGCGGGA	RglTHA_10MMAA4_withCtrl_peak_115	206.62
Chr1_A_fumigatus_Af293	Afu1g12620	3335029	3335035	8_RglT_common_MA0361.1-RDS1	9.26667	-	RDS1	common	0.000304	0.591	CGGCCGT	RglTHA_10MMAA4_withCtrl_peak_115	206.62
Chr1_A_fumigatus_Af293	Afu1g12620	3334931	3334937	6_RglT_common_MA0399.1-SUT1	9.56579	-	SUT1	common	0.000304	0.773	CGCGGCG	RglTHA_10MMAA4_withCtrl_peak_115	206.62
Chr1_A_fumigatus_Af293	Afu1g12620	3335029	3335035	5_CONTROL_enriched_MA0361.1-RDS1	9.26667	-	RDS1	RglTHA_CONTROL:enriched	0.000304	0.589	CGGCCGT	RglTHA_10MMAA4_withCtrl_peak_115	206.62
Chr1_A_fumigatus_Af293	Afu1g12620	3334931	3334937	3_CONTROL_enriched_MA0399.1-SUT1	9.56579	-	SUT1	RglTHA_CONTROL:enriched	0.000304	0.777	CGCGGCG	RglTHA_10MMAA4_withCtrl_peak_115	206.62
Chr1_A_fumigatus_Af293	Afu1g12620	3334931	3334937	4_10MMAA_enriched_MA0399.1-SUT1	9.56579	-	SUT1	RglTHA_10MMAA:enriched	0.000304	0.783	CGCGGCG	RglTHA_10MMAA4_withCtrl_peak_115	206.62
Chr1_A_fumigatus_Af293	Afu1g12620	3335025	3335031	3_10MMAA_enriched_CVSVMCG-MEME-1	9.08537	+	RDS1	RglTHA_10MMAA:enriched	0.00035	0.628	CCCGACG	RglTHA_10MMAA4_withCtrl_peak_115	206.62
Chr1_A_fumigatus_Af293	Afu1g12620	3334984	3335002	2_RglT_common_CSVCCRRKCHRGGMNKBSG-MEME-1	8.68493	+	ASH1	common	0.000374	0.449	CCGCCAGGCCAGGAAAGTC	RglTHA_10MMAA4_withCtrl_peak_115	206.62
Chr1_A_fumigatus_Af293	Afu1g12620	3335154	3335174	2_CONTROL_enriched_CGVCVMVKSSCCGGNSSVVSM-MEME-1	8.64103	+	NHP10	RglTHA_CONTROL:enriched	0.000375	0.346	TGGCCAGAGACGGGCGTGAGC	RglTHA_10MMAA4_withCtrl_peak_115	206.62
Chr1_A_fumigatus_Af293	Afu1g12620	3334930	3334936	8_RglT_common_MA0361.1-RDS1	9.07778	+	RDS1	common	0.000469	0.591	CCGCCGC	RglTHA_10MMAA4_withCtrl_peak_115	206.62
Chr1_A_fumigatus_Af293	Afu1g12620	3334930	3334936	5_CONTROL_enriched_MA0361.1-RDS1	9.07778	+	RDS1	RglTHA_CONTROL:enriched	0.000469	0.589	CCGCCGC	RglTHA_10MMAA4_withCtrl_peak_115	206.62
Chr1_A_fumigatus_Af293	Afu1g12620	3334982	3334989	26_RglT_common_MA0410.1-UGA3	7.27778	-	UGA3	common	0.000684	0.848	TGGCGGAA	RglTHA_10MMAA4_withCtrl_peak_115	206.62
Chr1_A_fumigatus_Af293	Afu1g12620	3334982	3334989	7_CONTROL_enriched_MA0410.1-UGA3	7.27778	-	UGA3	RglTHA_CONTROL:enriched	0.000684	0.854	TGGCGGAA	RglTHA_10MMAA4_withCtrl_peak_115	206.62
Chr1_A_fumigatus_Af293	Afu1g12620	3334931	3334937	6_RglT_common_MA0399.1-SUT1	7.94737	+	SUT1	common	0.0007	0.773	CGCCGCG	RglTHA_10MMAA4_withCtrl_peak_115	206.62
Chr1_A_fumigatus_Af293	Afu1g12620	3334931	3334937	3_CONTROL_enriched_MA0399.1-SUT1	7.94737	+	SUT1	RglTHA_CONTROL:enriched	0.0007	0.777	CGCCGCG	RglTHA_10MMAA4_withCtrl_peak_115	206.62
Chr1_A_fumigatus_Af293	Afu1g12620	3334931	3334937	4_10MMAA_enriched_MA0399.1-SUT1	7.94737	+	SUT1	RglTHA_10MMAA:enriched	0.0007	0.783	CGCCGCG	RglTHA_10MMAA4_withCtrl_peak_115	206.62
Chr1_A_fumigatus_Af293	Afu1g12620	3335030	3335034	1_RglT_common_CSGSS-DREME-1	7.75758	+	IME1	common	0.00074	0.673	CGGCC	RglTHA_10MMAA4_withCtrl_peak_115	206.62
Chr1_A_fumigatus_Af293	Afu1g12620	3335031	3335035	1_RglT_common_CSGSS-DREME-1	7.75758	-	IME1	common	0.00074	0.673	CGGCC	RglTHA_10MMAA4_withCtrl_peak_115	206.62
Chr1_A_fumigatus_Af293	Afu1g12620	3335071	3335075	1_RglT_common_CSGSS-DREME-1	7.75758	+	IME1	common	0.00074	0.673	CGGCC	RglTHA_10MMAA4_withCtrl_peak_115	206.62
Chr1_A_fumigatus_Af293	Afu1g12620	3335072	3335076	1_RglT_common_CSGSS-DREME-1	7.75758	-	IME1	common	0.00074	0.673	CGGCC	RglTHA_10MMAA4_withCtrl_peak_115	206.62
Chr1_A_fumigatus_Af293	Afu1g12620	3334930	3334934	1_CONTROL_enriched_GGSSS-DREME-1	7.98485	-	IME1	RglTHA_CONTROL:enriched	0.00074	0.677	GGCGG	RglTHA_10MMAA4_withCtrl_peak_115	206.62
Chr1_A_fumigatus_Af293	Afu1g12620	3334984	3334988	1_CONTROL_enriched_GGSSS-DREME-1	7.98485	-	IME1	RglTHA_CONTROL:enriched	0.00074	0.677	GGCGG	RglTHA_10MMAA4_withCtrl_peak_115	206.62
Chr1_A_fumigatus_Af293	Afu1g12620	3334858	3334876	2_RglT_common_CSVCCRRKCHRGGMNKBSG-MEME-1	7.64384	-	ASH1	common	0.000814	0.477	CCGGCAATCTAGTTGGTCT	RglTHA_10MMAA4_withCtrl_peak_115	206.62
Chr1_A_fumigatus_Af293	Afu1g12620	3335018	3335036	2_RglT_common_CSVCCRRKCHRGGMNKBSG-MEME-1	7.53425	-	ASH1	common	0.000879	0.489	CCGGCCGTCGGGGTACCAC	RglTHA_10MMAA4_withCtrl_peak_115	206.62
Chr1_A_fumigatus_Af293	Afu1g12620	3335164	3335170	8_RglT_common_MA0361.1-RDS1	6.87778	+	RDS1	common	0.00088	0.603	CGGGCGT	RglTHA_10MMAA4_withCtrl_peak_115	206.62
Chr1_A_fumigatus_Af293	Afu1g12620	3335164	3335170	5_CONTROL_enriched_MA0361.1-RDS1	6.87778	+	RDS1	RglTHA_CONTROL:enriched	0.00088	0.601	CGGGCGT	RglTHA_10MMAA4_withCtrl_peak_115	206.62
Chr1_A_fumigatus_Af293	Afu1g12620	3334834	3334838	1_10MMAA_enriched_BCCGA-DREME-1	8.75	-	DREME-2	RglTHA_10MMAA:enriched	0.000918	0.729	TCCGA	RglTHA_10MMAA4_withCtrl_peak_115	206.62
Chr1_A_fumigatus_Af293	Afu1g12620	3335080	3335084	1_10MMAA_enriched_BCCGA-DREME-1	8.75	+	DREME-2	RglTHA_10MMAA:enriched	0.000918	0.729	TCCGA	RglTHA_10MMAA4_withCtrl_peak_115	206.62
Chr1_A_fumigatus_Af293	Afu1g12620	3334888	3334908	2_CONTROL_enriched_CGVCVMVKSSCCGGNSSVVSM-MEME-1	7.26923	+	NHP10	RglTHA_CONTROL:enriched	0.000935	0.392	GGCGCAAAGCCCCATTGGTCA	RglTHA_10MMAA4_withCtrl_peak_115	206.62
Chr1_A_fumigatus_Af293	Afu1g12620	3334871	3334877	6_RglT_common_MA0399.1-SUT1	7.61842	+	SUT1	common	0.000982	0.773	TGCCGGG	RglTHA_10MMAA4_withCtrl_peak_115	206.62
Chr1_A_fumigatus_Af293	Afu1g12620	3334871	3334877	3_CONTROL_enriched_MA0399.1-SUT1	7.61842	+	SUT1	RglTHA_CONTROL:enriched	0.000982	0.777	TGCCGGG	RglTHA_10MMAA4_withCtrl_peak_115	206.62
Chr1_A_fumigatus_Af293	Afu1g12620	3334871	3334877	4_10MMAA_enriched_MA0399.1-SUT1	7.61842	+	SUT1	RglTHA_10MMAA:enriched	0.000982	0.783	TGCCGGG	RglTHA_10MMAA4_withCtrl_peak_115	206.62
Chr1_A_fumigatus_Af293	Afu1g12830	3392595	3392613	2_RglT_common_CSVCCRRKCHRGGMNKBSG-MEME-1	9.36986	+	ASH1	common	0.000213	0.412	CCGCCATGGTATGACGGTG	RglTHA_CONTROL4_withCtrl_peak_200	43.7049
Chr1_A_fumigatus_Af293	Afu1g12840	3392595	3392613	2_RglT_common_CSVCCRRKCHRGGMNKBSG-MEME-1	9.36986	+	ASH1	common	0.000213	0.412	CCGCCATGGTATGACGGTG	RglTHA_CONTROL4_withCtrl_peak_200	43.7049
Chr1_A_fumigatus_Af293	Afu1g12830	3392772	3392790	2_RglT_common_CSVCCRRKCHRGGMNKBSG-MEME-1	9.34247	-	ASH1	common	0.000218	0.412	CCACCGTGGCGGATGGGAG	RglTHA_CONTROL4_withCtrl_peak_200	43.7049
Chr1_A_fumigatus_Af293	Afu1g12840	3392772	3392790	2_RglT_common_CSVCCRRKCHRGGMNKBSG-MEME-1	9.34247	-	ASH1	common	0.000218	0.412	CCACCGTGGCGGATGGGAG	RglTHA_CONTROL4_withCtrl_peak_200	43.7049
Chr1_A_fumigatus_Af293	Afu1g12830	3392771	3392791	2_CONTROL_enriched_CGVCVMVKSSCCGGNSSVVSM-MEME-1	9.11538	-	NHP10	RglTHA_CONTROL:enriched	0.000265	0.334	CCCACCGTGGCGGATGGGAGG	RglTHA_CONTROL4_withCtrl_peak_200	43.7049
Chr1_A_fumigatus_Af293	Afu1g12840	3392771	3392791	2_CONTROL_enriched_CGVCVMVKSSCCGGNSSVVSM-MEME-1	9.11538	-	NHP10	RglTHA_CONTROL:enriched	0.000265	0.334	CCCACCGTGGCGGATGGGAGG	RglTHA_CONTROL4_withCtrl_peak_200	43.7049
Chr1_A_fumigatus_Af293	Afu1g12830	3392785	3392791	3_10MMAA_enriched_CVSVMCG-MEME-1	9	-	RDS1	RglTHA_10MMAA:enriched	0.000447	0.64	CCCACCG	RglTHA_CONTROL4_withCtrl_peak_200	43.7049
Chr1_A_fumigatus_Af293	Afu1g12840	3392785	3392791	3_10MMAA_enriched_CVSVMCG-MEME-1	9	-	RDS1	RglTHA_10MMAA:enriched	0.000447	0.64	CCCACCG	RglTHA_CONTROL4_withCtrl_peak_200	43.7049
Chr1_A_fumigatus_Af293	Afu1g12830	3392825	3392832	26_RglT_common_MA0410.1-UGA3	8.07778	+	UGA3	common	0.000453	0.843	TGGCGGCT	RglTHA_CONTROL4_withCtrl_peak_200	43.7049
Chr1_A_fumigatus_Af293	Afu1g12840	3392825	3392832	26_RglT_common_MA0410.1-UGA3	8.07778	+	UGA3	common	0.000453	0.843	TGGCGGCT	RglTHA_CONTROL4_withCtrl_peak_200	43.7049
Chr1_A_fumigatus_Af293	Afu1g12830	3392825	3392832	7_CONTROL_enriched_MA0410.1-UGA3	8.07778	+	UGA3	RglTHA_CONTROL:enriched	0.000453	0.849	TGGCGGCT	RglTHA_CONTROL4_withCtrl_peak_200	43.7049
Chr1_A_fumigatus_Af293	Afu1g12840	3392825	3392832	7_CONTROL_enriched_MA0410.1-UGA3	8.07778	+	UGA3	RglTHA_CONTROL:enriched	0.000453	0.849	TGGCGGCT	RglTHA_CONTROL4_withCtrl_peak_200	43.7049
Chr1_A_fumigatus_Af293	Afu1g12830	3392672	3392690	2_RglT_common_CSVCCRRKCHRGGMNKBSG-MEME-1	8.38356	-	ASH1	common	0.000473	0.453	CCAACAAGGATGCAGGCGC	RglTHA_CONTROL4_withCtrl_peak_200	43.7049
Chr1_A_fumigatus_Af293	Afu1g12840	3392672	3392690	2_RglT_common_CSVCCRRKCHRGGMNKBSG-MEME-1	8.38356	-	ASH1	common	0.000473	0.453	CCAACAAGGATGCAGGCGC	RglTHA_CONTROL4_withCtrl_peak_200	43.7049
Chr1_A_fumigatus_Af293	Afu1g12830	3392595	3392599	1_CONTROL_enriched_GGSSS-DREME-1	7.98485	-	IME1	RglTHA_CONTROL:enriched	0.00074	0.677	GGCGG	RglTHA_CONTROL4_withCtrl_peak_200	43.7049
Chr1_A_fumigatus_Af293	Afu1g12840	3392595	3392599	1_CONTROL_enriched_GGSSS-DREME-1	7.98485	-	IME1	RglTHA_CONTROL:enriched	0.00074	0.677	GGCGG	RglTHA_CONTROL4_withCtrl_peak_200	43.7049
Chr1_A_fumigatus_Af293	Afu1g12830	3392779	3392783	1_CONTROL_enriched_GGSSS-DREME-1	7.98485	-	IME1	RglTHA_CONTROL:enriched	0.00074	0.677	GGCGG	RglTHA_CONTROL4_withCtrl_peak_200	43.7049
Chr1_A_fumigatus_Af293	Afu1g12840	3392779	3392783	1_CONTROL_enriched_GGSSS-DREME-1	7.98485	-	IME1	RglTHA_CONTROL:enriched	0.00074	0.677	GGCGG	RglTHA_CONTROL4_withCtrl_peak_200	43.7049
Chr1_A_fumigatus_Af293	Afu1g12830	3392826	3392830	1_CONTROL_enriched_GGSSS-DREME-1	7.98485	+	IME1	RglTHA_CONTROL:enriched	0.00074	0.677	GGCGG	RglTHA_CONTROL4_withCtrl_peak_200	43.7049
Chr1_A_fumigatus_Af293	Afu1g12840	3392826	3392830	1_CONTROL_enriched_GGSSS-DREME-1	7.98485	+	IME1	RglTHA_CONTROL:enriched	0.00074	0.677	GGCGG	RglTHA_CONTROL4_withCtrl_peak_200	43.7049
Chr1_A_fumigatus_Af293	Afu1g12830	3392843	3392863	2_CONTROL_enriched_CGVCVMVKSSCCGGNSSVVSM-MEME-1	7.47436	-	NHP10	RglTHA_CONTROL:enriched	0.000822	0.387	GGGAAAGTGGCACAGTCAACA	RglTHA_CONTROL4_withCtrl_peak_200	43.7049
Chr1_A_fumigatus_Af293	Afu1g12840	3392843	3392863	2_CONTROL_enriched_CGVCVMVKSSCCGGNSSVVSM-MEME-1	7.47436	-	NHP10	RglTHA_CONTROL:enriched	0.000822	0.387	GGGAAAGTGGCACAGTCAACA	RglTHA_CONTROL4_withCtrl_peak_200	43.7049
Chr1_A_fumigatus_Af293	Afu1g12830	3392660	3392680	2_CONTROL_enriched_CGVCVMVKSSCCGGNSSVVSM-MEME-1	7.4359	+	NHP10	RglTHA_CONTROL:enriched	0.000842	0.388	CGAGGAAATACAGCGCCTGCA	RglTHA_CONTROL4_withCtrl_peak_200	43.7049
Chr1_A_fumigatus_Af293	Afu1g12840	3392660	3392680	2_CONTROL_enriched_CGVCVMVKSSCCGGNSSVVSM-MEME-1	7.4359	+	NHP10	RglTHA_CONTROL:enriched	0.000842	0.388	CGAGGAAATACAGCGCCTGCA	RglTHA_CONTROL4_withCtrl_peak_200	43.7049
Chr1_A_fumigatus_Af293	Afu1g12830	3392547	3392551	1_10MMAA_enriched_BCCGA-DREME-1	8.75	-	DREME-2	RglTHA_10MMAA:enriched	0.000918	0.729	TCCGA	RglTHA_CONTROL4_withCtrl_peak_200	43.7049
Chr1_A_fumigatus_Af293	Afu1g12840	3392547	3392551	1_10MMAA_enriched_BCCGA-DREME-1	8.75	-	DREME-2	RglTHA_10MMAA:enriched	0.000918	0.729	TCCGA	RglTHA_CONTROL4_withCtrl_peak_200	43.7049
Chr1_A_fumigatus_Af293	Afu1g12850	3397965	3397985	2_CONTROL_enriched_CGVCVMVKSSCCGGNSSVVSM-MEME-1	10.8846	+	NHP10	RglTHA_CONTROL:enriched	6.21e-05	0.293	CGCCCATGGCCAGAACCTACC	RglTHA_CONTROL4_withCtrl_peak_202	32.2538
Chr1_A_fumigatus_Af293	Afu1g12850	3398189	3398196	4_RglT_common_MA0375.1-RSC30	11.7222	-	RSC30	common	6.96e-05	1	GCCGCGCG	RglTHA_CONTROL4_withCtrl_peak_202	32.2538
Chr1_A_fumigatus_Af293	Afu1g12850	3398189	3398196	6_CONTROL_enriched_MA0375.1-RSC30	11.7222	-	RSC30	RglTHA_CONTROL:enriched	6.96e-05	1	GCCGCGCG	RglTHA_CONTROL4_withCtrl_peak_202	32.2538
Chr1_A_fumigatus_Af293	Afu1g12850	3397762	3397768	6_RglT_common_MA0399.1-SUT1	9.89474	+	SUT1	common	0.000129	0.773	CGCGGAG	RglTHA_CONTROL4_withCtrl_peak_202	32.2538
Chr1_A_fumigatus_Af293	Afu1g12850	3397762	3397768	3_CONTROL_enriched_MA0399.1-SUT1	9.89474	+	SUT1	RglTHA_CONTROL:enriched	0.000129	0.777	CGCGGAG	RglTHA_CONTROL4_withCtrl_peak_202	32.2538
Chr1_A_fumigatus_Af293	Afu1g12850	3397762	3397768	4_10MMAA_enriched_MA0399.1-SUT1	9.89474	+	SUT1	RglTHA_10MMAA:enriched	0.000129	0.783	CGCGGAG	RglTHA_CONTROL4_withCtrl_peak_202	32.2538
Chr1_A_fumigatus_Af293	Afu1g12850	3398064	3398071	26_RglT_common_MA0410.1-UGA3	9.75556	+	UGA3	common	0.000218	0.764	CTGCGGGA	RglTHA_CONTROL4_withCtrl_peak_202	32.2538
Chr1_A_fumigatus_Af293	Afu1g12850	3398064	3398071	7_CONTROL_enriched_MA0410.1-UGA3	9.75556	+	UGA3	RglTHA_CONTROL:enriched	0.000218	0.769	CTGCGGGA	RglTHA_CONTROL4_withCtrl_peak_202	32.2538
Chr1_A_fumigatus_Af293	Afu1g12850	3398189	3398196	4_RglT_common_MA0375.1-RSC30	9.73333	+	RSC30	common	0.000269	1	CGCGCGGC	RglTHA_CONTROL4_withCtrl_peak_202	32.2538
Chr1_A_fumigatus_Af293	Afu1g12850	3398189	3398196	6_CONTROL_enriched_MA0375.1-RSC30	9.73333	+	RSC30	RglTHA_CONTROL:enriched	0.000269	1	CGCGCGGC	RglTHA_CONTROL4_withCtrl_peak_202	32.2538
Chr1_A_fumigatus_Af293	Afu1g12850	3398189	3398195	6_RglT_common_MA0399.1-SUT1	9.38158	+	SUT1	common	0.000345	0.773	CGCGCGG	RglTHA_CONTROL4_withCtrl_peak_202	32.2538
Chr1_A_fumigatus_Af293	Afu1g12850	3398189	3398195	3_CONTROL_enriched_MA0399.1-SUT1	9.38158	+	SUT1	RglTHA_CONTROL:enriched	0.000345	0.777	CGCGCGG	RglTHA_CONTROL4_withCtrl_peak_202	32.2538
Chr1_A_fumigatus_Af293	Afu1g12850	3398189	3398195	4_10MMAA_enriched_MA0399.1-SUT1	9.38158	+	SUT1	RglTHA_10MMAA:enriched	0.000345	0.783	CGCGCGG	RglTHA_CONTROL4_withCtrl_peak_202	32.2538
Chr1_A_fumigatus_Af293	Afu1g12850	3398121	3398127	3_10MMAA_enriched_CVSVMCG-MEME-1	9.04878	+	RDS1	RglTHA_10MMAA:enriched	0.000401	0.64	CCGAACG	RglTHA_CONTROL4_withCtrl_peak_202	32.2538
Chr1_A_fumigatus_Af293	Afu1g12850	3397759	3397766	26_RglT_common_MA0410.1-UGA3	7.46667	-	UGA3	common	0.000603	0.848	CCGCGGAA	RglTHA_CONTROL4_withCtrl_peak_202	32.2538
Chr1_A_fumigatus_Af293	Afu1g12850	3397759	3397766	7_CONTROL_enriched_MA0410.1-UGA3	7.46667	-	UGA3	RglTHA_CONTROL:enriched	0.000603	0.854	CCGCGGAA	RglTHA_CONTROL4_withCtrl_peak_202	32.2538
Chr1_A_fumigatus_Af293	Afu1g12850	3397996	3398002	6_RglT_common_MA0399.1-SUT1	7.97368	+	SUT1	common	0.000612	0.773	CACCGGG	RglTHA_CONTROL4_withCtrl_peak_202	32.2538
Chr1_A_fumigatus_Af293	Afu1g12850	3397996	3398002	3_CONTROL_enriched_MA0399.1-SUT1	7.97368	+	SUT1	RglTHA_CONTROL:enriched	0.000612	0.777	CACCGGG	RglTHA_CONTROL4_withCtrl_peak_202	32.2538
Chr1_A_fumigatus_Af293	Afu1g12850	3397996	3398002	4_10MMAA_enriched_MA0399.1-SUT1	7.97368	+	SUT1	RglTHA_10MMAA:enriched	0.000612	0.783	CACCGGG	RglTHA_CONTROL4_withCtrl_peak_202	32.2538
Chr1_A_fumigatus_Af293	Afu1g12850	3398117	3398123	3_10MMAA_enriched_CVSVMCG-MEME-1	8.85366	-	RDS1	RglTHA_10MMAA:enriched	0.000669	0.74	CGGACCG	RglTHA_CONTROL4_withCtrl_peak_202	32.2538
Chr1_A_fumigatus_Af293	Afu1g12850	3398193	3398197	1_RglT_common_CSGSS-DREME-1	7.75758	+	IME1	common	0.00074	0.673	CGGCC	RglTHA_CONTROL4_withCtrl_peak_202	32.2538
Chr1_A_fumigatus_Af293	Afu1g12850	3398115	3398119	1_CONTROL_enriched_GGSSS-DREME-1	7.98485	+	IME1	RglTHA_CONTROL:enriched	0.00074	0.677	GGCGG	RglTHA_CONTROL4_withCtrl_peak_202	32.2538
Chr1_A_fumigatus_Af293	Afu1g12850	3397759	3397765	6_RglT_common_MA0399.1-SUT1	7.78947	-	SUT1	common	0.000849	0.773	CGCGGAA	RglTHA_CONTROL4_withCtrl_peak_202	32.2538
Chr1_A_fumigatus_Af293	Afu1g12850	3397759	3397765	3_CONTROL_enriched_MA0399.1-SUT1	7.78947	-	SUT1	RglTHA_CONTROL:enriched	0.000849	0.777	CGCGGAA	RglTHA_CONTROL4_withCtrl_peak_202	32.2538
Chr1_A_fumigatus_Af293	Afu1g12850	3397759	3397765	4_10MMAA_enriched_MA0399.1-SUT1	7.78947	-	SUT1	RglTHA_10MMAA:enriched	0.000849	0.783	CGCGGAA	RglTHA_CONTROL4_withCtrl_peak_202	32.2538
Chr1_A_fumigatus_Af293	Afu1g12850	3397875	3397879	1_10MMAA_enriched_BCCGA-DREME-1	8.75	+	DREME-2	RglTHA_10MMAA:enriched	0.000918	0.729	TCCGA	RglTHA_CONTROL4_withCtrl_peak_202	32.2538
Chr1_A_fumigatus_Af293	Afu1g12850	3397952	3397956	1_10MMAA_enriched_BCCGA-DREME-1	8.75	+	DREME-2	RglTHA_10MMAA:enriched	0.000918	0.729	TCCGA	RglTHA_CONTROL4_withCtrl_peak_202	32.2538
Chr1_A_fumigatus_Af293	Afu1g12850	3398120	3398124	1_10MMAA_enriched_BCCGA-DREME-1	8.75	+	DREME-2	RglTHA_10MMAA:enriched	0.000918	0.729	TCCGA	RglTHA_CONTROL4_withCtrl_peak_202	32.2538
Chr1_A_fumigatus_Af293	Afu1g13300	3539536	3539556	2_CONTROL_enriched_CGVCVMVKSSCCGGNSSVVSM-MEME-1	10.4359	+	NHP10	RglTHA_CONTROL:enriched	9.21e-05	0.293	CGCCGACTTGCAGCTGCGGAT	RglTHA_10MMAA4_withCtrl_peak_120	58.3132
Chr1_A_fumigatus_Af293	Afu1g13300	3539456	3539463	26_RglT_common_MA0410.1-UGA3	11.3444	-	UGA3	common	0.000113	0.764	CCGCGGCA	RglTHA_10MMAA4_withCtrl_peak_120	58.3132
Chr1_A_fumigatus_Af293	Afu1g13300	3539456	3539463	7_CONTROL_enriched_MA0410.1-UGA3	11.3444	-	UGA3	RglTHA_CONTROL:enriched	0.000113	0.769	CCGCGGCA	RglTHA_10MMAA4_withCtrl_peak_120	58.3132
Chr1_A_fumigatus_Af293	Afu1g13300	3539534	3539540	3_10MMAA_enriched_CVSVMCG-MEME-1	9.85366	+	RDS1	RglTHA_10MMAA:enriched	0.000129	0.589	CCCGCCG	RglTHA_10MMAA4_withCtrl_peak_120	58.3132
Chr1_A_fumigatus_Af293	Afu1g13300	3539533	3539539	6_RglT_common_MA0399.1-SUT1	9.71053	-	SUT1	common	0.00017	0.773	GGCGGGG	RglTHA_10MMAA4_withCtrl_peak_120	58.3132
Chr1_A_fumigatus_Af293	Afu1g13300	3539533	3539539	3_CONTROL_enriched_MA0399.1-SUT1	9.71053	-	SUT1	RglTHA_CONTROL:enriched	0.00017	0.777	GGCGGGG	RglTHA_10MMAA4_withCtrl_peak_120	58.3132
Chr1_A_fumigatus_Af293	Afu1g13300	3539533	3539539	4_10MMAA_enriched_MA0399.1-SUT1	9.71053	-	SUT1	RglTHA_10MMAA:enriched	0.00017	0.783	GGCGGGG	RglTHA_10MMAA4_withCtrl_peak_120	58.3132
Chr1_A_fumigatus_Af293	Afu1g13300	3539533	3539540	26_RglT_common_MA0410.1-UGA3	8.64444	-	UGA3	common	0.00033	0.805	CGGCGGGG	RglTHA_10MMAA4_withCtrl_peak_120	58.3132
Chr1_A_fumigatus_Af293	Afu1g13300	3539533	3539540	7_CONTROL_enriched_MA0410.1-UGA3	8.64444	-	UGA3	RglTHA_CONTROL:enriched	0.00033	0.81	CGGCGGGG	RglTHA_10MMAA4_withCtrl_peak_120	58.3132
Chr1_A_fumigatus_Af293	Afu1g13300	3539477	3539497	2_CONTROL_enriched_CGVCVMVKSSCCGGNSSVVSM-MEME-1	8.52564	+	NHP10	RglTHA_CONTROL:enriched	0.000407	0.346	TGACAAATGACAGGTGGACCT	RglTHA_10MMAA4_withCtrl_peak_120	58.3132
Chr1_A_fumigatus_Af293	Afu1g13300	3539532	3539539	4_RglT_common_MA0375.1-RSC30	8.44444	+	RSC30	common	0.000495	1	CCCCCGCC	RglTHA_10MMAA4_withCtrl_peak_120	58.3132
Chr1_A_fumigatus_Af293	Afu1g13300	3539532	3539539	6_CONTROL_enriched_MA0375.1-RSC30	8.44444	+	RSC30	RglTHA_CONTROL:enriched	0.000495	1	CCCCCGCC	RglTHA_10MMAA4_withCtrl_peak_120	58.3132
Chr1_A_fumigatus_Af293	Afu1g13300	3539535	3539541	8_RglT_common_MA0361.1-RDS1	8.92222	+	RDS1	common	0.000562	0.591	CCGCCGA	RglTHA_10MMAA4_withCtrl_peak_120	58.3132
Chr1_A_fumigatus_Af293	Afu1g13300	3539535	3539541	5_CONTROL_enriched_MA0361.1-RDS1	8.92222	+	RDS1	RglTHA_CONTROL:enriched	0.000562	0.589	CCGCCGA	RglTHA_10MMAA4_withCtrl_peak_120	58.3132
Chr1_A_fumigatus_Af293	Afu1g13300	3539528	3539548	2_CONTROL_enriched_CGVCVMVKSSCCGGNSSVVSM-MEME-1	8	-	NHP10	RglTHA_CONTROL:enriched	0.000583	0.365	CTGCAAGTCGGCGGGGGAGAA	RglTHA_10MMAA4_withCtrl_peak_120	58.3132
Chr1_A_fumigatus_Af293	Afu1g13300	3539535	3539539	1_CONTROL_enriched_GGSSS-DREME-1	7.98485	-	IME1	RglTHA_CONTROL:enriched	0.00074	0.677	GGCGG	RglTHA_10MMAA4_withCtrl_peak_120	58.3132
Chr1_A_fumigatus_Af293	Afu1g13300	3539534	3539540	8_RglT_common_MA0361.1-RDS1	7.85556	-	RDS1	common	0.000788	0.591	CGGCGGG	RglTHA_10MMAA4_withCtrl_peak_120	58.3132
Chr1_A_fumigatus_Af293	Afu1g13300	3539534	3539540	5_CONTROL_enriched_MA0361.1-RDS1	7.85556	-	RDS1	RglTHA_CONTROL:enriched	0.000788	0.589	CGGCGGG	RglTHA_10MMAA4_withCtrl_peak_120	58.3132
Chr1_A_fumigatus_Af293	Afu1g13300	3539457	3539464	4_RglT_common_MA0375.1-RSC30	7.24444	-	RSC30	common	0.000867	1	TCCGCGGC	RglTHA_10MMAA4_withCtrl_peak_120	58.3132
Chr1_A_fumigatus_Af293	Afu1g13300	3539457	3539464	6_CONTROL_enriched_MA0375.1-RSC30	7.24444	-	RSC30	RglTHA_CONTROL:enriched	0.000867	1	TCCGCGGC	RglTHA_10MMAA4_withCtrl_peak_120	58.3132
Chr1_A_fumigatus_Af293	Afu1g13300	3539536	3539556	2_CONTROL_enriched_CGVCVMVKSSCCGGNSSVVSM-MEME-1	10.4359	+	NHP10	RglTHA_CONTROL:enriched	9.21e-05	0.293	CGCCGACTTGCAGCTGCGGAT	RglTHA_CONTROL4_withCtrl_peak_207	53.6162
Chr1_A_fumigatus_Af293	Afu1g13300	3539456	3539463	26_RglT_common_MA0410.1-UGA3	11.3444	-	UGA3	common	0.000113	0.764	CCGCGGCA	RglTHA_CONTROL4_withCtrl_peak_207	53.6162
Chr1_A_fumigatus_Af293	Afu1g13300	3539456	3539463	7_CONTROL_enriched_MA0410.1-UGA3	11.3444	-	UGA3	RglTHA_CONTROL:enriched	0.000113	0.769	CCGCGGCA	RglTHA_CONTROL4_withCtrl_peak_207	53.6162
Chr1_A_fumigatus_Af293	Afu1g13300	3539534	3539540	3_10MMAA_enriched_CVSVMCG-MEME-1	9.85366	+	RDS1	RglTHA_10MMAA:enriched	0.000129	0.589	CCCGCCG	RglTHA_CONTROL4_withCtrl_peak_207	53.6162
Chr1_A_fumigatus_Af293	Afu1g13300	3539533	3539539	6_RglT_common_MA0399.1-SUT1	9.71053	-	SUT1	common	0.00017	0.773	GGCGGGG	RglTHA_CONTROL4_withCtrl_peak_207	53.6162
Chr1_A_fumigatus_Af293	Afu1g13300	3539533	3539539	3_CONTROL_enriched_MA0399.1-SUT1	9.71053	-	SUT1	RglTHA_CONTROL:enriched	0.00017	0.777	GGCGGGG	RglTHA_CONTROL4_withCtrl_peak_207	53.6162
Chr1_A_fumigatus_Af293	Afu1g13300	3539533	3539539	4_10MMAA_enriched_MA0399.1-SUT1	9.71053	-	SUT1	RglTHA_10MMAA:enriched	0.00017	0.783	GGCGGGG	RglTHA_CONTROL4_withCtrl_peak_207	53.6162
Chr1_A_fumigatus_Af293	Afu1g13300	3539533	3539540	26_RglT_common_MA0410.1-UGA3	8.64444	-	UGA3	common	0.00033	0.805	CGGCGGGG	RglTHA_CONTROL4_withCtrl_peak_207	53.6162
Chr1_A_fumigatus_Af293	Afu1g13300	3539533	3539540	7_CONTROL_enriched_MA0410.1-UGA3	8.64444	-	UGA3	RglTHA_CONTROL:enriched	0.00033	0.81	CGGCGGGG	RglTHA_CONTROL4_withCtrl_peak_207	53.6162
Chr1_A_fumigatus_Af293	Afu1g13300	3539477	3539497	2_CONTROL_enriched_CGVCVMVKSSCCGGNSSVVSM-MEME-1	8.52564	+	NHP10	RglTHA_CONTROL:enriched	0.000407	0.346	TGACAAATGACAGGTGGACCT	RglTHA_CONTROL4_withCtrl_peak_207	53.6162
Chr1_A_fumigatus_Af293	Afu1g13300	3539532	3539539	4_RglT_common_MA0375.1-RSC30	8.44444	+	RSC30	common	0.000495	1	CCCCCGCC	RglTHA_CONTROL4_withCtrl_peak_207	53.6162
Chr1_A_fumigatus_Af293	Afu1g13300	3539532	3539539	6_CONTROL_enriched_MA0375.1-RSC30	8.44444	+	RSC30	RglTHA_CONTROL:enriched	0.000495	1	CCCCCGCC	RglTHA_CONTROL4_withCtrl_peak_207	53.6162
Chr1_A_fumigatus_Af293	Afu1g13300	3539535	3539541	8_RglT_common_MA0361.1-RDS1	8.92222	+	RDS1	common	0.000562	0.591	CCGCCGA	RglTHA_CONTROL4_withCtrl_peak_207	53.6162
Chr1_A_fumigatus_Af293	Afu1g13300	3539535	3539541	5_CONTROL_enriched_MA0361.1-RDS1	8.92222	+	RDS1	RglTHA_CONTROL:enriched	0.000562	0.589	CCGCCGA	RglTHA_CONTROL4_withCtrl_peak_207	53.6162
Chr1_A_fumigatus_Af293	Afu1g13300	3539528	3539548	2_CONTROL_enriched_CGVCVMVKSSCCGGNSSVVSM-MEME-1	8	-	NHP10	RglTHA_CONTROL:enriched	0.000583	0.365	CTGCAAGTCGGCGGGGGAGAA	RglTHA_CONTROL4_withCtrl_peak_207	53.6162
Chr1_A_fumigatus_Af293	Afu1g13300	3539535	3539539	1_CONTROL_enriched_GGSSS-DREME-1	7.98485	-	IME1	RglTHA_CONTROL:enriched	0.00074	0.677	GGCGG	RglTHA_CONTROL4_withCtrl_peak_207	53.6162
Chr1_A_fumigatus_Af293	Afu1g13300	3539534	3539540	8_RglT_common_MA0361.1-RDS1	7.85556	-	RDS1	common	0.000788	0.591	CGGCGGG	RglTHA_CONTROL4_withCtrl_peak_207	53.6162
Chr1_A_fumigatus_Af293	Afu1g13300	3539534	3539540	5_CONTROL_enriched_MA0361.1-RDS1	7.85556	-	RDS1	RglTHA_CONTROL:enriched	0.000788	0.589	CGGCGGG	RglTHA_CONTROL4_withCtrl_peak_207	53.6162
Chr1_A_fumigatus_Af293	Afu1g13300	3539457	3539464	4_RglT_common_MA0375.1-RSC30	7.24444	-	RSC30	common	0.000867	1	TCCGCGGC	RglTHA_CONTROL4_withCtrl_peak_207	53.6162
Chr1_A_fumigatus_Af293	Afu1g13300	3539457	3539464	6_CONTROL_enriched_MA0375.1-RSC30	7.24444	-	RSC30	RglTHA_CONTROL:enriched	0.000867	1	TCCGCGGC	RglTHA_CONTROL4_withCtrl_peak_207	53.6162
Chr1_A_fumigatus_Af293	Afu1g13740	3664128	3664134	3_10MMAA_enriched_CVSVMCG-MEME-1	9	+	RDS1	RglTHA_10MMAA:enriched	0.000447	0.64	CCCACCG	RglTHA_CONTROL4_withCtrl_peak_220	32.7063
Chr1_A_fumigatus_Af293	Afu1g13740	3664363	3664370	26_RglT_common_MA0410.1-UGA3	7.34444	+	UGA3	common	0.000615	0.848	ACGCGGGT	RglTHA_CONTROL4_withCtrl_peak_220	32.7063
Chr1_A_fumigatus_Af293	Afu1g13740	3664363	3664370	7_CONTROL_enriched_MA0410.1-UGA3	7.34444	+	UGA3	RglTHA_CONTROL:enriched	0.000615	0.854	ACGCGGGT	RglTHA_CONTROL4_withCtrl_peak_220	32.7063
Chr1_A_fumigatus_Af293	Afu1g13740	3664362	3664369	4_RglT_common_MA0375.1-RSC30	7.56667	+	RSC30	common	0.000753	1	AACGCGGG	RglTHA_CONTROL4_withCtrl_peak_220	32.7063
Chr1_A_fumigatus_Af293	Afu1g13740	3664362	3664369	6_CONTROL_enriched_MA0375.1-RSC30	7.56667	+	RSC30	RglTHA_CONTROL:enriched	0.000753	1	AACGCGGG	RglTHA_CONTROL4_withCtrl_peak_220	32.7063
Chr1_A_fumigatus_Af293	Afu1g13740	3664284	3664288	1_10MMAA_enriched_BCCGA-DREME-1	8.75	+	DREME-2	RglTHA_10MMAA:enriched	0.000918	0.729	TCCGA	RglTHA_CONTROL4_withCtrl_peak_220	32.7063
Chr1_A_fumigatus_Af293	Afu1g13740	3664448	3664455	26_RglT_common_MA0410.1-UGA3	6.12222	-	UGA3	common	0.00094	0.894	ATGCGGCA	RglTHA_CONTROL4_withCtrl_peak_220	32.7063
Chr1_A_fumigatus_Af293	Afu1g13740	3664448	3664455	7_CONTROL_enriched_MA0410.1-UGA3	6.12222	-	UGA3	RglTHA_CONTROL:enriched	0.00094	0.9	ATGCGGCA	RglTHA_CONTROL4_withCtrl_peak_220	32.7063
Chr1_A_fumigatus_Af293	Afu1g13740	3664128	3664134	3_10MMAA_enriched_CVSVMCG-MEME-1	9	+	RDS1	RglTHA_10MMAA:enriched	0.000447	0.64	CCCACCG	RglTHA_10MMAA4_withCtrl_peak_124	64.8545
Chr1_A_fumigatus_Af293	Afu1g13740	3664363	3664370	26_RglT_common_MA0410.1-UGA3	7.34444	+	UGA3	common	0.000615	0.848	ACGCGGGT	RglTHA_10MMAA4_withCtrl_peak_124	64.8545
Chr1_A_fumigatus_Af293	Afu1g13740	3664363	3664370	7_CONTROL_enriched_MA0410.1-UGA3	7.34444	+	UGA3	RglTHA_CONTROL:enriched	0.000615	0.854	ACGCGGGT	RglTHA_10MMAA4_withCtrl_peak_124	64.8545
Chr1_A_fumigatus_Af293	Afu1g13740	3664362	3664369	4_RglT_common_MA0375.1-RSC30	7.56667	+	RSC30	common	0.000753	1	AACGCGGG	RglTHA_10MMAA4_withCtrl_peak_124	64.8545
Chr1_A_fumigatus_Af293	Afu1g13740	3664362	3664369	6_CONTROL_enriched_MA0375.1-RSC30	7.56667	+	RSC30	RglTHA_CONTROL:enriched	0.000753	1	AACGCGGG	RglTHA_10MMAA4_withCtrl_peak_124	64.8545
Chr1_A_fumigatus_Af293	Afu1g13740	3664284	3664288	1_10MMAA_enriched_BCCGA-DREME-1	8.75	+	DREME-2	RglTHA_10MMAA:enriched	0.000918	0.729	TCCGA	RglTHA_10MMAA4_withCtrl_peak_124	64.8545
Chr1_A_fumigatus_Af293	Afu1g13740	3664448	3664455	26_RglT_common_MA0410.1-UGA3	6.12222	-	UGA3	common	0.00094	0.894	ATGCGGCA	RglTHA_10MMAA4_withCtrl_peak_124	64.8545
Chr1_A_fumigatus_Af293	Afu1g13740	3664448	3664455	7_CONTROL_enriched_MA0410.1-UGA3	6.12222	-	UGA3	RglTHA_CONTROL:enriched	0.00094	0.9	ATGCGGCA	RglTHA_10MMAA4_withCtrl_peak_124	64.8545
Chr1_A_fumigatus_Af293	NA	3664967	3664973	3_10MMAA_enriched_CVSVMCG-MEME-1	9.70732	+	RDS1	RglTHA_10MMAA:enriched	0.000258	0.602	CGGGCCG	RglTHA_10MMAA4_withCtrl_peak_125	40.5632
Chr1_A_fumigatus_Af293	NA	3664967	3664973	8_RglT_common_MA0361.1-RDS1	9.07778	-	RDS1	common	0.000469	0.591	CGGCCCG	RglTHA_10MMAA4_withCtrl_peak_125	40.5632
Chr1_A_fumigatus_Af293	NA	3664967	3664973	5_CONTROL_enriched_MA0361.1-RDS1	9.07778	-	RDS1	RglTHA_CONTROL:enriched	0.000469	0.589	CGGCCCG	RglTHA_10MMAA4_withCtrl_peak_125	40.5632
Chr1_A_fumigatus_Af293	NA	3664814	3664834	2_CONTROL_enriched_CGVCVMVKSSCCGGNSSVVSM-MEME-1	8.0641	-	NHP10	RglTHA_CONTROL:enriched	0.000559	0.365	CGCGAATTTCCGGATCGAGCG	RglTHA_10MMAA4_withCtrl_peak_125	40.5632
Chr1_A_fumigatus_Af293	NA	3664847	3664853	3_10MMAA_enriched_CVSVMCG-MEME-1	8.82927	-	RDS1	RglTHA_10MMAA:enriched	0.000715	0.74	CCGTCCG	RglTHA_10MMAA4_withCtrl_peak_125	40.5632
Chr1_A_fumigatus_Af293	NA	3664969	3664973	1_RglT_common_CSGSS-DREME-1	7.75758	-	IME1	common	0.00074	0.673	CGGCC	RglTHA_10MMAA4_withCtrl_peak_125	40.5632
Chr1_A_fumigatus_Af293	NA	3664756	3664762	6_RglT_common_MA0399.1-SUT1	7.80263	-	SUT1	common	0.000797	0.773	CACGGAG	RglTHA_10MMAA4_withCtrl_peak_125	40.5632
Chr1_A_fumigatus_Af293	NA	3664756	3664762	3_CONTROL_enriched_MA0399.1-SUT1	7.80263	-	SUT1	RglTHA_CONTROL:enriched	0.000797	0.777	CACGGAG	RglTHA_10MMAA4_withCtrl_peak_125	40.5632
Chr1_A_fumigatus_Af293	NA	3664756	3664762	4_10MMAA_enriched_MA0399.1-SUT1	7.80263	-	SUT1	RglTHA_10MMAA:enriched	0.000797	0.783	CACGGAG	RglTHA_10MMAA4_withCtrl_peak_125	40.5632
Chr1_A_fumigatus_Af293	NA	3664967	3664973	3_10MMAA_enriched_CVSVMCG-MEME-1	8.7561	-	RDS1	RglTHA_10MMAA:enriched	0.000807	0.74	CGGCCCG	RglTHA_10MMAA4_withCtrl_peak_125	40.5632
Chr1_A_fumigatus_Af293	NA	3664750	3664754	1_10MMAA_enriched_BCCGA-DREME-1	8.75	-	DREME-2	RglTHA_10MMAA:enriched	0.000918	0.729	TCCGA	RglTHA_10MMAA4_withCtrl_peak_125	40.5632
Chr1_A_fumigatus_Af293	NA	3664784	3664788	1_10MMAA_enriched_BCCGA-DREME-1	8.75	+	DREME-2	RglTHA_10MMAA:enriched	0.000918	0.729	TCCGA	RglTHA_10MMAA4_withCtrl_peak_125	40.5632
Chr1_A_fumigatus_Af293	NA	3664846	3664850	1_10MMAA_enriched_BCCGA-DREME-1	8.75	-	DREME-2	RglTHA_10MMAA:enriched	0.000918	0.729	TCCGA	RglTHA_10MMAA4_withCtrl_peak_125	40.5632
Chr1_A_fumigatus_Af293	NA	3664917	3664921	1_10MMAA_enriched_BCCGA-DREME-1	8.75	-	DREME-2	RglTHA_10MMAA:enriched	0.000918	0.729	TCCGA	RglTHA_10MMAA4_withCtrl_peak_125	40.5632
Chr1_A_fumigatus_Af293	Afu1g13750	3665505	3665523	2_RglT_common_CSVCCRRKCHRGGMNKBSG-MEME-1	9.84932	+	ASH1	common	0.000139	0.398	CGGGGCTTCTAGAAGGCCG	RglTHA_10MMAA4_withCtrl_peak_126	66.0257
Chr1_A_fumigatus_Af293	Afu1g13750	3665585	3665591	8_RglT_common_MA0361.1-RDS1	8.92222	+	RDS1	common	0.000562	0.591	CGGCCCA	RglTHA_10MMAA4_withCtrl_peak_126	66.0257
Chr1_A_fumigatus_Af293	Afu1g13750	3665585	3665591	5_CONTROL_enriched_MA0361.1-RDS1	8.92222	+	RDS1	RglTHA_CONTROL:enriched	0.000562	0.589	CGGCCCA	RglTHA_10MMAA4_withCtrl_peak_126	66.0257
Chr1_A_fumigatus_Af293	Afu1g13750	3665548	3665554	3_10MMAA_enriched_CVSVMCG-MEME-1	8.90244	-	RDS1	RglTHA_10MMAA:enriched	0.000581	0.708	CCCCCCG	RglTHA_10MMAA4_withCtrl_peak_126	66.0257
Chr1_A_fumigatus_Af293	Afu1g13750	3665519	3665523	1_RglT_common_CSGSS-DREME-1	7.75758	-	IME1	common	0.00074	0.673	CGGCC	RglTHA_10MMAA4_withCtrl_peak_126	66.0257
Chr1_A_fumigatus_Af293	Afu1g13750	3665585	3665589	1_RglT_common_CSGSS-DREME-1	7.75758	+	IME1	common	0.00074	0.673	CGGCC	RglTHA_10MMAA4_withCtrl_peak_126	66.0257
Chr1_A_fumigatus_Af293	Afu1g13750	3665612	3665618	6_RglT_common_MA0399.1-SUT1	7.80263	+	SUT1	common	0.000797	0.773	CACGGAG	RglTHA_10MMAA4_withCtrl_peak_126	66.0257
Chr1_A_fumigatus_Af293	Afu1g13750	3665612	3665618	3_CONTROL_enriched_MA0399.1-SUT1	7.80263	+	SUT1	RglTHA_CONTROL:enriched	0.000797	0.777	CACGGAG	RglTHA_10MMAA4_withCtrl_peak_126	66.0257
Chr1_A_fumigatus_Af293	Afu1g13750	3665612	3665618	4_10MMAA_enriched_MA0399.1-SUT1	7.80263	+	SUT1	RglTHA_10MMAA:enriched	0.000797	0.783	CACGGAG	RglTHA_10MMAA4_withCtrl_peak_126	66.0257
Chr1_A_fumigatus_Af293	Afu1g13750	3665776	3665796	2_CONTROL_enriched_CGVCVMVKSSCCGGNSSVVSM-MEME-1	7.35897	+	NHP10	RglTHA_CONTROL:enriched	0.000884	0.389	CCCGAAGATCCCACACCACCG	RglTHA_10MMAA4_withCtrl_peak_126	66.0257
Chr1_A_fumigatus_Af293	Afu1g13750	3665503	3665509	6_RglT_common_MA0399.1-SUT1	7.61842	+	SUT1	common	0.000982	0.773	GACGGGG	RglTHA_10MMAA4_withCtrl_peak_126	66.0257
Chr1_A_fumigatus_Af293	Afu1g13750	3665503	3665509	3_CONTROL_enriched_MA0399.1-SUT1	7.61842	+	SUT1	RglTHA_CONTROL:enriched	0.000982	0.777	GACGGGG	RglTHA_10MMAA4_withCtrl_peak_126	66.0257
Chr1_A_fumigatus_Af293	Afu1g13750	3665503	3665509	4_10MMAA_enriched_MA0399.1-SUT1	7.61842	+	SUT1	RglTHA_10MMAA:enriched	0.000982	0.783	GACGGGG	RglTHA_10MMAA4_withCtrl_peak_126	66.0257
Chr1_A_fumigatus_Af293	Afu1g13750	3665505	3665523	2_RglT_common_CSVCCRRKCHRGGMNKBSG-MEME-1	9.84932	+	ASH1	common	0.000139	0.398	CGGGGCTTCTAGAAGGCCG	RglTHA_CONTROL4_withCtrl_peak_221	28.1421
Chr1_A_fumigatus_Af293	Afu1g13750	3665791	3665809	2_RglT_common_CSVCCRRKCHRGGMNKBSG-MEME-1	8.34247	+	ASH1	common	0.000488	0.457	CCACCGACGGATGTGGCTG	RglTHA_CONTROL4_withCtrl_peak_221	28.1421
Chr1_A_fumigatus_Af293	Afu1g13750	3665585	3665591	8_RglT_common_MA0361.1-RDS1	8.92222	+	RDS1	common	0.000562	0.591	CGGCCCA	RglTHA_CONTROL4_withCtrl_peak_221	28.1421
Chr1_A_fumigatus_Af293	Afu1g13750	3665585	3665591	5_CONTROL_enriched_MA0361.1-RDS1	8.92222	+	RDS1	RglTHA_CONTROL:enriched	0.000562	0.589	CGGCCCA	RglTHA_CONTROL4_withCtrl_peak_221	28.1421
Chr1_A_fumigatus_Af293	Afu1g13750	3665548	3665554	3_10MMAA_enriched_CVSVMCG-MEME-1	8.90244	-	RDS1	RglTHA_10MMAA:enriched	0.000581	0.708	CCCCCCG	RglTHA_CONTROL4_withCtrl_peak_221	28.1421
Chr1_A_fumigatus_Af293	Afu1g13750	3665813	3665819	8_RglT_common_MA0361.1-RDS1	8.08889	-	RDS1	common	0.000705	0.591	TGGCCGA	RglTHA_CONTROL4_withCtrl_peak_221	28.1421
Chr1_A_fumigatus_Af293	Afu1g13750	3665813	3665819	5_CONTROL_enriched_MA0361.1-RDS1	8.08889	-	RDS1	RglTHA_CONTROL:enriched	0.000705	0.589	TGGCCGA	RglTHA_CONTROL4_withCtrl_peak_221	28.1421
Chr1_A_fumigatus_Af293	Afu1g13750	3665519	3665523	1_RglT_common_CSGSS-DREME-1	7.75758	-	IME1	common	0.00074	0.673	CGGCC	RglTHA_CONTROL4_withCtrl_peak_221	28.1421
Chr1_A_fumigatus_Af293	Afu1g13750	3665585	3665589	1_RglT_common_CSGSS-DREME-1	7.75758	+	IME1	common	0.00074	0.673	CGGCC	RglTHA_CONTROL4_withCtrl_peak_221	28.1421
Chr1_A_fumigatus_Af293	Afu1g13750	3665814	3665818	1_RglT_common_CSGSS-DREME-1	7.75758	+	IME1	common	0.00074	0.673	CGGCC	RglTHA_CONTROL4_withCtrl_peak_221	28.1421
Chr1_A_fumigatus_Af293	Afu1g13750	3665612	3665618	6_RglT_common_MA0399.1-SUT1	7.80263	+	SUT1	common	0.000797	0.773	CACGGAG	RglTHA_CONTROL4_withCtrl_peak_221	28.1421
Chr1_A_fumigatus_Af293	Afu1g13750	3665612	3665618	3_CONTROL_enriched_MA0399.1-SUT1	7.80263	+	SUT1	RglTHA_CONTROL:enriched	0.000797	0.777	CACGGAG	RglTHA_CONTROL4_withCtrl_peak_221	28.1421
Chr1_A_fumigatus_Af293	Afu1g13750	3665612	3665618	4_10MMAA_enriched_MA0399.1-SUT1	7.80263	+	SUT1	RglTHA_10MMAA:enriched	0.000797	0.783	CACGGAG	RglTHA_CONTROL4_withCtrl_peak_221	28.1421
Chr1_A_fumigatus_Af293	Afu1g13750	3665776	3665796	2_CONTROL_enriched_CGVCVMVKSSCCGGNSSVVSM-MEME-1	7.35897	+	NHP10	RglTHA_CONTROL:enriched	0.000884	0.389	CCCGAAGATCCCACACCACCG	RglTHA_CONTROL4_withCtrl_peak_221	28.1421
Chr1_A_fumigatus_Af293	Afu1g13750	3665503	3665509	6_RglT_common_MA0399.1-SUT1	7.61842	+	SUT1	common	0.000982	0.773	GACGGGG	RglTHA_CONTROL4_withCtrl_peak_221	28.1421
Chr1_A_fumigatus_Af293	Afu1g13750	3665503	3665509	3_CONTROL_enriched_MA0399.1-SUT1	7.61842	+	SUT1	RglTHA_CONTROL:enriched	0.000982	0.777	GACGGGG	RglTHA_CONTROL4_withCtrl_peak_221	28.1421
Chr1_A_fumigatus_Af293	Afu1g13750	3665503	3665509	4_10MMAA_enriched_MA0399.1-SUT1	7.61842	+	SUT1	RglTHA_10MMAA:enriched	0.000982	0.783	GACGGGG	RglTHA_CONTROL4_withCtrl_peak_221	28.1421
Chr1_A_fumigatus_Af293	Afu1g13750	3667322	3667342	2_CONTROL_enriched_CGVCVMVKSSCCGGNSSVVSM-MEME-1	11.4231	-	NHP10	RglTHA_CONTROL:enriched	3.77e-05	0.265	CTCCACCATGCCGGCCGGCTC	RglTHA_CONTROL4_withCtrl_peak_222	46.1769
Chr1_A_fumigatus_Af293	Afu1g13750	3667251	3667257	3_10MMAA_enriched_CVSVMCG-MEME-1	10.6707	+	RDS1	RglTHA_10MMAA:enriched	4.14e-05	0.385	CCGGCCG	RglTHA_CONTROL4_withCtrl_peak_222	46.1769
Chr1_A_fumigatus_Af293	Afu1g13750	3667325	3667331	3_10MMAA_enriched_CVSVMCG-MEME-1	10.6707	+	RDS1	RglTHA_10MMAA:enriched	4.14e-05	0.385	CCGGCCG	RglTHA_CONTROL4_withCtrl_peak_222	46.1769
Chr1_A_fumigatus_Af293	Afu1g13750	3667326	3667332	3_10MMAA_enriched_CVSVMCG-MEME-1	10.6707	-	RDS1	RglTHA_10MMAA:enriched	4.14e-05	0.385	CCGGCCG	RglTHA_CONTROL4_withCtrl_peak_222	46.1769
Chr1_A_fumigatus_Af293	Afu1g13750	3667251	3667257	8_RglT_common_MA0361.1-RDS1	12.0889	-	RDS1	common	8.28e-05	0.495	CGGCCGG	RglTHA_CONTROL4_withCtrl_peak_222	46.1769
Chr1_A_fumigatus_Af293	Afu1g13750	3667326	3667332	8_RglT_common_MA0361.1-RDS1	12.0889	+	RDS1	common	8.28e-05	0.495	CGGCCGG	RglTHA_CONTROL4_withCtrl_peak_222	46.1769
Chr1_A_fumigatus_Af293	Afu1g13750	3667325	3667331	8_RglT_common_MA0361.1-RDS1	12.0889	-	RDS1	common	8.28e-05	0.495	CGGCCGG	RglTHA_CONTROL4_withCtrl_peak_222	46.1769
Chr1_A_fumigatus_Af293	Afu1g13750	3667251	3667257	5_CONTROL_enriched_MA0361.1-RDS1	12.0889	-	RDS1	RglTHA_CONTROL:enriched	8.28e-05	0.494	CGGCCGG	RglTHA_CONTROL4_withCtrl_peak_222	46.1769
Chr1_A_fumigatus_Af293	Afu1g13750	3667326	3667332	5_CONTROL_enriched_MA0361.1-RDS1	12.0889	+	RDS1	RglTHA_CONTROL:enriched	8.28e-05	0.494	CGGCCGG	RglTHA_CONTROL4_withCtrl_peak_222	46.1769
Chr1_A_fumigatus_Af293	Afu1g13750	3667325	3667331	5_CONTROL_enriched_MA0361.1-RDS1	12.0889	-	RDS1	RglTHA_CONTROL:enriched	8.28e-05	0.494	CGGCCGG	RglTHA_CONTROL4_withCtrl_peak_222	46.1769
Chr1_A_fumigatus_Af293	Afu1g13750	3667252	3667258	8_RglT_common_MA0361.1-RDS1	11.9333	+	RDS1	common	0.000129	0.495	CGGCCGA	RglTHA_CONTROL4_withCtrl_peak_222	46.1769
Chr1_A_fumigatus_Af293	Afu1g13750	3667252	3667258	5_CONTROL_enriched_MA0361.1-RDS1	11.9333	+	RDS1	RglTHA_CONTROL:enriched	0.000129	0.494	CGGCCGA	RglTHA_CONTROL4_withCtrl_peak_222	46.1769
Chr1_A_fumigatus_Af293	Afu1g13750	3667239	3667257	2_RglT_common_CSVCCRRKCHRGGMNKBSG-MEME-1	9.83562	-	ASH1	common	0.000141	0.398	CGGCCGGCCAAGTTCGCAG	RglTHA_CONTROL4_withCtrl_peak_222	46.1769
Chr1_A_fumigatus_Af293	Afu1g13750	3667322	3667340	2_RglT_common_CSVCCRRKCHRGGMNKBSG-MEME-1	9.26027	-	ASH1	common	0.000233	0.414	CCACCATGCCGGCCGGCTC	RglTHA_CONTROL4_withCtrl_peak_222	46.1769
Chr1_A_fumigatus_Af293	Afu1g13750	3667322	3667340	2_RglT_common_CSVCCRRKCHRGGMNKBSG-MEME-1	8.15068	+	ASH1	common	0.000564	0.476	GAGCCGGCCGGCATGGTGG	RglTHA_CONTROL4_withCtrl_peak_222	46.1769
Chr1_A_fumigatus_Af293	Afu1g13750	3667248	3667254	8_RglT_common_MA0361.1-RDS1	8.24444	+	RDS1	common	0.000654	0.591	TGGCCGG	RglTHA_CONTROL4_withCtrl_peak_222	46.1769
Chr1_A_fumigatus_Af293	Afu1g13750	3667248	3667254	5_CONTROL_enriched_MA0361.1-RDS1	8.24444	+	RDS1	RglTHA_CONTROL:enriched	0.000654	0.589	TGGCCGG	RglTHA_CONTROL4_withCtrl_peak_222	46.1769
Chr1_A_fumigatus_Af293	Afu1g13750	3667519	3667525	6_RglT_common_MA0399.1-SUT1	7.96053	-	SUT1	common	0.000659	0.773	CGCCGGA	RglTHA_CONTROL4_withCtrl_peak_222	46.1769
Chr1_A_fumigatus_Af293	Afu1g13750	3667519	3667525	3_CONTROL_enriched_MA0399.1-SUT1	7.96053	-	SUT1	RglTHA_CONTROL:enriched	0.000659	0.777	CGCCGGA	RglTHA_CONTROL4_withCtrl_peak_222	46.1769
Chr1_A_fumigatus_Af293	Afu1g13750	3667519	3667525	4_10MMAA_enriched_MA0399.1-SUT1	7.96053	-	SUT1	RglTHA_10MMAA:enriched	0.000659	0.783	CGCCGGA	RglTHA_CONTROL4_withCtrl_peak_222	46.1769
Chr1_A_fumigatus_Af293	Afu1g13750	3667252	3667256	1_RglT_common_CSGSS-DREME-1	7.75758	+	IME1	common	0.00074	0.673	CGGCC	RglTHA_CONTROL4_withCtrl_peak_222	46.1769
Chr1_A_fumigatus_Af293	Afu1g13750	3667249	3667253	1_RglT_common_CSGSS-DREME-1	7.75758	-	IME1	common	0.00074	0.673	CGGCC	RglTHA_CONTROL4_withCtrl_peak_222	46.1769
Chr1_A_fumigatus_Af293	Afu1g13750	3667253	3667257	1_RglT_common_CSGSS-DREME-1	7.75758	-	IME1	common	0.00074	0.673	CGGCC	RglTHA_CONTROL4_withCtrl_peak_222	46.1769
Chr1_A_fumigatus_Af293	Afu1g13750	3667326	3667330	1_RglT_common_CSGSS-DREME-1	7.75758	+	IME1	common	0.00074	0.673	CGGCC	RglTHA_CONTROL4_withCtrl_peak_222	46.1769
Chr1_A_fumigatus_Af293	Afu1g13750	3667327	3667331	1_RglT_common_CSGSS-DREME-1	7.75758	-	IME1	common	0.00074	0.673	CGGCC	RglTHA_CONTROL4_withCtrl_peak_222	46.1769
Chr1_A_fumigatus_Af293	Afu1g13750	3667298	3667302	1_CONTROL_enriched_GGSSS-DREME-1	7.98485	-	IME1	RglTHA_CONTROL:enriched	0.00074	0.677	GGCGG	RglTHA_CONTROL4_withCtrl_peak_222	46.1769
Chr1_A_fumigatus_Af293	Afu1g13750	3667316	3667336	2_CONTROL_enriched_CGVCVMVKSSCCGGNSSVVSM-MEME-1	7.62821	+	NHP10	RglTHA_CONTROL:enriched	0.000745	0.377	TGCCGAGAGCCGGCCGGCATG	RglTHA_CONTROL4_withCtrl_peak_222	46.1769
Chr1_A_fumigatus_Af293	Afu1g13750	3667297	3667303	8_RglT_common_MA0361.1-RDS1	7.7	-	RDS1	common	0.000834	0.591	CGGCGGA	RglTHA_CONTROL4_withCtrl_peak_222	46.1769
Chr1_A_fumigatus_Af293	Afu1g13750	3667297	3667303	5_CONTROL_enriched_MA0361.1-RDS1	7.7	-	RDS1	RglTHA_CONTROL:enriched	0.000834	0.589	CGGCGGA	RglTHA_CONTROL4_withCtrl_peak_222	46.1769
Chr1_A_fumigatus_Af293	Afu1g13750	3667359	3667363	1_10MMAA_enriched_BCCGA-DREME-1	8.75	+	DREME-2	RglTHA_10MMAA:enriched	0.000918	0.729	TCCGA	RglTHA_CONTROL4_withCtrl_peak_222	46.1769
Chr1_A_fumigatus_Af293	Afu1g13750	3667322	3667342	2_CONTROL_enriched_CGVCVMVKSSCCGGNSSVVSM-MEME-1	11.4231	-	NHP10	RglTHA_CONTROL:enriched	3.77e-05	0.265	CTCCACCATGCCGGCCGGCTC	RglTHA_10MMAA4_withCtrl_peak_127	121.139
Chr1_A_fumigatus_Af293	Afu1g13750	3667251	3667257	3_10MMAA_enriched_CVSVMCG-MEME-1	10.6707	+	RDS1	RglTHA_10MMAA:enriched	4.14e-05	0.385	CCGGCCG	RglTHA_10MMAA4_withCtrl_peak_127	121.139
Chr1_A_fumigatus_Af293	Afu1g13750	3667325	3667331	3_10MMAA_enriched_CVSVMCG-MEME-1	10.6707	+	RDS1	RglTHA_10MMAA:enriched	4.14e-05	0.385	CCGGCCG	RglTHA_10MMAA4_withCtrl_peak_127	121.139
Chr1_A_fumigatus_Af293	Afu1g13750	3667326	3667332	3_10MMAA_enriched_CVSVMCG-MEME-1	10.6707	-	RDS1	RglTHA_10MMAA:enriched	4.14e-05	0.385	CCGGCCG	RglTHA_10MMAA4_withCtrl_peak_127	121.139
Chr1_A_fumigatus_Af293	Afu1g13750	3667251	3667257	8_RglT_common_MA0361.1-RDS1	12.0889	-	RDS1	common	8.28e-05	0.495	CGGCCGG	RglTHA_10MMAA4_withCtrl_peak_127	121.139
Chr1_A_fumigatus_Af293	Afu1g13750	3667326	3667332	8_RglT_common_MA0361.1-RDS1	12.0889	+	RDS1	common	8.28e-05	0.495	CGGCCGG	RglTHA_10MMAA4_withCtrl_peak_127	121.139
Chr1_A_fumigatus_Af293	Afu1g13750	3667325	3667331	8_RglT_common_MA0361.1-RDS1	12.0889	-	RDS1	common	8.28e-05	0.495	CGGCCGG	RglTHA_10MMAA4_withCtrl_peak_127	121.139
Chr1_A_fumigatus_Af293	Afu1g13750	3667251	3667257	5_CONTROL_enriched_MA0361.1-RDS1	12.0889	-	RDS1	RglTHA_CONTROL:enriched	8.28e-05	0.494	CGGCCGG	RglTHA_10MMAA4_withCtrl_peak_127	121.139
Chr1_A_fumigatus_Af293	Afu1g13750	3667326	3667332	5_CONTROL_enriched_MA0361.1-RDS1	12.0889	+	RDS1	RglTHA_CONTROL:enriched	8.28e-05	0.494	CGGCCGG	RglTHA_10MMAA4_withCtrl_peak_127	121.139
Chr1_A_fumigatus_Af293	Afu1g13750	3667325	3667331	5_CONTROL_enriched_MA0361.1-RDS1	12.0889	-	RDS1	RglTHA_CONTROL:enriched	8.28e-05	0.494	CGGCCGG	RglTHA_10MMAA4_withCtrl_peak_127	121.139
Chr1_A_fumigatus_Af293	Afu1g13750	3667252	3667258	8_RglT_common_MA0361.1-RDS1	11.9333	+	RDS1	common	0.000129	0.495	CGGCCGA	RglTHA_10MMAA4_withCtrl_peak_127	121.139
Chr1_A_fumigatus_Af293	Afu1g13750	3667252	3667258	5_CONTROL_enriched_MA0361.1-RDS1	11.9333	+	RDS1	RglTHA_CONTROL:enriched	0.000129	0.494	CGGCCGA	RglTHA_10MMAA4_withCtrl_peak_127	121.139
Chr1_A_fumigatus_Af293	Afu1g13750	3667239	3667257	2_RglT_common_CSVCCRRKCHRGGMNKBSG-MEME-1	9.83562	-	ASH1	common	0.000141	0.398	CGGCCGGCCAAGTTCGCAG	RglTHA_10MMAA4_withCtrl_peak_127	121.139
Chr1_A_fumigatus_Af293	Afu1g13750	3667322	3667340	2_RglT_common_CSVCCRRKCHRGGMNKBSG-MEME-1	9.26027	-	ASH1	common	0.000233	0.414	CCACCATGCCGGCCGGCTC	RglTHA_10MMAA4_withCtrl_peak_127	121.139
Chr1_A_fumigatus_Af293	Afu1g13750	3667322	3667340	2_RglT_common_CSVCCRRKCHRGGMNKBSG-MEME-1	8.15068	+	ASH1	common	0.000564	0.476	GAGCCGGCCGGCATGGTGG	RglTHA_10MMAA4_withCtrl_peak_127	121.139
Chr1_A_fumigatus_Af293	Afu1g13750	3667248	3667254	8_RglT_common_MA0361.1-RDS1	8.24444	+	RDS1	common	0.000654	0.591	TGGCCGG	RglTHA_10MMAA4_withCtrl_peak_127	121.139
Chr1_A_fumigatus_Af293	Afu1g13750	3667248	3667254	5_CONTROL_enriched_MA0361.1-RDS1	8.24444	+	RDS1	RglTHA_CONTROL:enriched	0.000654	0.589	TGGCCGG	RglTHA_10MMAA4_withCtrl_peak_127	121.139
Chr1_A_fumigatus_Af293	Afu1g13750	3667519	3667525	6_RglT_common_MA0399.1-SUT1	7.96053	-	SUT1	common	0.000659	0.773	CGCCGGA	RglTHA_10MMAA4_withCtrl_peak_127	121.139
Chr1_A_fumigatus_Af293	Afu1g13750	3667519	3667525	3_CONTROL_enriched_MA0399.1-SUT1	7.96053	-	SUT1	RglTHA_CONTROL:enriched	0.000659	0.777	CGCCGGA	RglTHA_10MMAA4_withCtrl_peak_127	121.139
Chr1_A_fumigatus_Af293	Afu1g13750	3667519	3667525	4_10MMAA_enriched_MA0399.1-SUT1	7.96053	-	SUT1	RglTHA_10MMAA:enriched	0.000659	0.783	CGCCGGA	RglTHA_10MMAA4_withCtrl_peak_127	121.139
Chr1_A_fumigatus_Af293	Afu1g13750	3667252	3667256	1_RglT_common_CSGSS-DREME-1	7.75758	+	IME1	common	0.00074	0.673	CGGCC	RglTHA_10MMAA4_withCtrl_peak_127	121.139
Chr1_A_fumigatus_Af293	Afu1g13750	3667249	3667253	1_RglT_common_CSGSS-DREME-1	7.75758	-	IME1	common	0.00074	0.673	CGGCC	RglTHA_10MMAA4_withCtrl_peak_127	121.139
Chr1_A_fumigatus_Af293	Afu1g13750	3667253	3667257	1_RglT_common_CSGSS-DREME-1	7.75758	-	IME1	common	0.00074	0.673	CGGCC	RglTHA_10MMAA4_withCtrl_peak_127	121.139
Chr1_A_fumigatus_Af293	Afu1g13750	3667326	3667330	1_RglT_common_CSGSS-DREME-1	7.75758	+	IME1	common	0.00074	0.673	CGGCC	RglTHA_10MMAA4_withCtrl_peak_127	121.139
Chr1_A_fumigatus_Af293	Afu1g13750	3667327	3667331	1_RglT_common_CSGSS-DREME-1	7.75758	-	IME1	common	0.00074	0.673	CGGCC	RglTHA_10MMAA4_withCtrl_peak_127	121.139
Chr1_A_fumigatus_Af293	Afu1g13750	3667298	3667302	1_CONTROL_enriched_GGSSS-DREME-1	7.98485	-	IME1	RglTHA_CONTROL:enriched	0.00074	0.677	GGCGG	RglTHA_10MMAA4_withCtrl_peak_127	121.139
Chr1_A_fumigatus_Af293	Afu1g13750	3667316	3667336	2_CONTROL_enriched_CGVCVMVKSSCCGGNSSVVSM-MEME-1	7.62821	+	NHP10	RglTHA_CONTROL:enriched	0.000745	0.377	TGCCGAGAGCCGGCCGGCATG	RglTHA_10MMAA4_withCtrl_peak_127	121.139
Chr1_A_fumigatus_Af293	Afu1g13750	3667297	3667303	8_RglT_common_MA0361.1-RDS1	7.7	-	RDS1	common	0.000834	0.591	CGGCGGA	RglTHA_10MMAA4_withCtrl_peak_127	121.139
Chr1_A_fumigatus_Af293	Afu1g13750	3667297	3667303	5_CONTROL_enriched_MA0361.1-RDS1	7.7	-	RDS1	RglTHA_CONTROL:enriched	0.000834	0.589	CGGCGGA	RglTHA_10MMAA4_withCtrl_peak_127	121.139
Chr1_A_fumigatus_Af293	Afu1g13750	3667359	3667363	1_10MMAA_enriched_BCCGA-DREME-1	8.75	+	DREME-2	RglTHA_10MMAA:enriched	0.000918	0.729	TCCGA	RglTHA_10MMAA4_withCtrl_peak_127	121.139
Chr1_A_fumigatus_Af293	Afu1g13750	3668460	3668480	2_CONTROL_enriched_CGVCVMVKSSCCGGNSSVVSM-MEME-1	14.8846	-	NHP10	RglTHA_CONTROL:enriched	6.4e-07	0.0431	GGCCCCATGCCCCACCGAGCC	RglTHA_CONTROL4_withCtrl_peak_223	32.2762
Chr1_A_fumigatus_Af293	Afu1g13750	3668412	3668430	2_RglT_common_CSVCCRRKCHRGGMNKBSG-MEME-1	10.2055	-	ASH1	common	0.0001	0.377	CCCACCATTATGGAGTCGG	RglTHA_CONTROL4_withCtrl_peak_223	32.2762
Chr1_A_fumigatus_Af293	Afu1g13750	3668468	3668488	2_CONTROL_enriched_CGVCVMVKSSCCGGNSSVVSM-MEME-1	8.79487	-	NHP10	RglTHA_CONTROL:enriched	0.000336	0.346	GTCCACCTGGCCCCATGCCCC	RglTHA_CONTROL4_withCtrl_peak_223	32.2762
Chr1_A_fumigatus_Af293	Afu1g13750	3668475	3668493	2_RglT_common_CSVCCRRKCHRGGMNKBSG-MEME-1	8.68493	+	ASH1	common	0.000374	0.449	GGGGCCAGGTGGACGGTGG	RglTHA_CONTROL4_withCtrl_peak_223	32.2762
Chr1_A_fumigatus_Af293	Afu1g13750	3668600	3668618	2_RglT_common_CSVCCRRKCHRGGMNKBSG-MEME-1	8.54795	-	ASH1	common	0.000417	0.449	CAGACAATCCTTGACTCAG	RglTHA_CONTROL4_withCtrl_peak_223	32.2762
Chr1_A_fumigatus_Af293	Afu1g13750	3668451	3668469	2_RglT_common_CSVCCRRKCHRGGMNKBSG-MEME-1	8.50685	-	ASH1	common	0.00043	0.449	CCACCGAGCCATTAAGCCG	RglTHA_CONTROL4_withCtrl_peak_223	32.2762
Chr1_A_fumigatus_Af293	Afu1g13750	3668464	3668470	3_10MMAA_enriched_CVSVMCG-MEME-1	9	-	RDS1	RglTHA_10MMAA:enriched	0.000447	0.64	CCCACCG	RglTHA_CONTROL4_withCtrl_peak_223	32.2762
Chr1_A_fumigatus_Af293	Afu1g13750	3668461	3668481	2_CONTROL_enriched_CGVCVMVKSSCCGGNSSVVSM-MEME-1	7.9359	-	NHP10	RglTHA_CONTROL:enriched	0.000609	0.365	TGGCCCCATGCCCCACCGAGC	RglTHA_CONTROL4_withCtrl_peak_223	32.2762
Chr1_A_fumigatus_Af293	Afu1g13750	3668245	3668249	1_10MMAA_enriched_BCCGA-DREME-1	8.75	+	DREME-2	RglTHA_10MMAA:enriched	0.000918	0.729	TCCGA	RglTHA_CONTROL4_withCtrl_peak_223	32.2762
Chr1_A_fumigatus_Af293	Afu1g13750	3668459	3668479	2_CONTROL_enriched_CGVCVMVKSSCCGGNSSVVSM-MEME-1	7.21795	-	NHP10	RglTHA_CONTROL:enriched	0.000965	0.396	GCCCCATGCCCCACCGAGCCA	RglTHA_CONTROL4_withCtrl_peak_223	32.2762
Chr1_A_fumigatus_Af293	Afu1g13750	3668477	3668497	2_CONTROL_enriched_CGVCVMVKSSCCGGNSSVVSM-MEME-1	7.19231	+	NHP10	RglTHA_CONTROL:enriched	0.000981	0.397	GGCCAGGTGGACGGTGGACGG	RglTHA_CONTROL4_withCtrl_peak_223	32.2762
Chr1_A_fumigatus_Af293	Afu1g13750	3668460	3668480	2_CONTROL_enriched_CGVCVMVKSSCCGGNSSVVSM-MEME-1	14.8846	-	NHP10	RglTHA_CONTROL:enriched	6.4e-07	0.0431	GGCCCCATGCCCCACCGAGCC	RglTHA_10MMAA4_withCtrl_peak_128	64.3654
Chr1_A_fumigatus_Af293	Afu1g13750	3668412	3668430	2_RglT_common_CSVCCRRKCHRGGMNKBSG-MEME-1	10.2055	-	ASH1	common	0.0001	0.377	CCCACCATTATGGAGTCGG	RglTHA_10MMAA4_withCtrl_peak_128	64.3654
Chr1_A_fumigatus_Af293	Afu1g13750	3668468	3668488	2_CONTROL_enriched_CGVCVMVKSSCCGGNSSVVSM-MEME-1	8.79487	-	NHP10	RglTHA_CONTROL:enriched	0.000336	0.346	GTCCACCTGGCCCCATGCCCC	RglTHA_10MMAA4_withCtrl_peak_128	64.3654
Chr1_A_fumigatus_Af293	Afu1g13750	3668475	3668493	2_RglT_common_CSVCCRRKCHRGGMNKBSG-MEME-1	8.68493	+	ASH1	common	0.000374	0.449	GGGGCCAGGTGGACGGTGG	RglTHA_10MMAA4_withCtrl_peak_128	64.3654
Chr1_A_fumigatus_Af293	Afu1g13750	3668600	3668618	2_RglT_common_CSVCCRRKCHRGGMNKBSG-MEME-1	8.54795	-	ASH1	common	0.000417	0.449	CAGACAATCCTTGACTCAG	RglTHA_10MMAA4_withCtrl_peak_128	64.3654
Chr1_A_fumigatus_Af293	Afu1g13750	3668451	3668469	2_RglT_common_CSVCCRRKCHRGGMNKBSG-MEME-1	8.50685	-	ASH1	common	0.00043	0.449	CCACCGAGCCATTAAGCCG	RglTHA_10MMAA4_withCtrl_peak_128	64.3654
Chr1_A_fumigatus_Af293	Afu1g13750	3668464	3668470	3_10MMAA_enriched_CVSVMCG-MEME-1	9	-	RDS1	RglTHA_10MMAA:enriched	0.000447	0.64	CCCACCG	RglTHA_10MMAA4_withCtrl_peak_128	64.3654
Chr1_A_fumigatus_Af293	Afu1g13750	3668461	3668481	2_CONTROL_enriched_CGVCVMVKSSCCGGNSSVVSM-MEME-1	7.9359	-	NHP10	RglTHA_CONTROL:enriched	0.000609	0.365	TGGCCCCATGCCCCACCGAGC	RglTHA_10MMAA4_withCtrl_peak_128	64.3654
Chr1_A_fumigatus_Af293	Afu1g13750	3668459	3668479	2_CONTROL_enriched_CGVCVMVKSSCCGGNSSVVSM-MEME-1	7.21795	-	NHP10	RglTHA_CONTROL:enriched	0.000965	0.396	GCCCCATGCCCCACCGAGCCA	RglTHA_10MMAA4_withCtrl_peak_128	64.3654
Chr1_A_fumigatus_Af293	Afu1g13750	3668477	3668497	2_CONTROL_enriched_CGVCVMVKSSCCGGNSSVVSM-MEME-1	7.19231	+	NHP10	RglTHA_CONTROL:enriched	0.000981	0.397	GGCCAGGTGGACGGTGGACGG	RglTHA_10MMAA4_withCtrl_peak_128	64.3654
Chr1_A_fumigatus_Af293	Afu1g13750	3669249	3669255	3_10MMAA_enriched_CVSVMCG-MEME-1	9.08537	-	RDS1	RglTHA_10MMAA:enriched	0.00035	0.628	CCCGACG	RglTHA_10MMAA4_withCtrl_peak_129	197.153
Chr1_A_fumigatus_Af293	Afu1g13750	3669026	3669032	3_10MMAA_enriched_CVSVMCG-MEME-1	9.04878	-	RDS1	RglTHA_10MMAA:enriched	0.000401	0.64	CCGAACG	RglTHA_10MMAA4_withCtrl_peak_129	197.153
Chr1_A_fumigatus_Af293	Afu1g13750	3669263	3669269	8_RglT_common_MA0361.1-RDS1	9.07778	-	RDS1	common	0.000469	0.591	CGGCCCC	RglTHA_10MMAA4_withCtrl_peak_129	197.153
Chr1_A_fumigatus_Af293	Afu1g13750	3669263	3669269	5_CONTROL_enriched_MA0361.1-RDS1	9.07778	-	RDS1	RglTHA_CONTROL:enriched	0.000469	0.589	CGGCCCC	RglTHA_10MMAA4_withCtrl_peak_129	197.153
Chr1_A_fumigatus_Af293	Afu1g13750	3669244	3669264	2_CONTROL_enriched_CGVCVMVKSSCCGGNSSVVSM-MEME-1	7.94872	-	NHP10	RglTHA_CONTROL:enriched	0.000604	0.365	CCAAGAAGTCCCGACGGACTC	RglTHA_10MMAA4_withCtrl_peak_129	197.153
Chr1_A_fumigatus_Af293	Afu1g13750	3669303	3669309	6_RglT_common_MA0399.1-SUT1	7.97368	-	SUT1	common	0.000612	0.773	CACCGGG	RglTHA_10MMAA4_withCtrl_peak_129	197.153
Chr1_A_fumigatus_Af293	Afu1g13750	3669303	3669309	3_CONTROL_enriched_MA0399.1-SUT1	7.97368	-	SUT1	RglTHA_CONTROL:enriched	0.000612	0.777	CACCGGG	RglTHA_10MMAA4_withCtrl_peak_129	197.153
Chr1_A_fumigatus_Af293	Afu1g13750	3669303	3669309	4_10MMAA_enriched_MA0399.1-SUT1	7.97368	-	SUT1	RglTHA_10MMAA:enriched	0.000612	0.783	CACCGGG	RglTHA_10MMAA4_withCtrl_peak_129	197.153
Chr1_A_fumigatus_Af293	Afu1g13750	3669255	3669275	2_CONTROL_enriched_CGVCVMVKSSCCGGNSSVVSM-MEME-1	7.89744	-	NHP10	RglTHA_CONTROL:enriched	0.000625	0.369	CACCAACGGCCCCAAGAAGTC	RglTHA_10MMAA4_withCtrl_peak_129	197.153
Chr1_A_fumigatus_Af293	Afu1g13750	3669197	3669217	2_CONTROL_enriched_CGVCVMVKSSCCGGNSSVVSM-MEME-1	7.84615	-	NHP10	RglTHA_CONTROL:enriched	0.000646	0.369	GACCGAGAGAACGGTTCGAGC	RglTHA_10MMAA4_withCtrl_peak_129	197.153
Chr1_A_fumigatus_Af293	Afu1g13750	3669265	3669269	1_RglT_common_CSGSS-DREME-1	7.75758	-	IME1	common	0.00074	0.673	CGGCC	RglTHA_10MMAA4_withCtrl_peak_129	197.153
Chr1_A_fumigatus_Af293	Afu1g13750	3669236	3669240	1_10MMAA_enriched_BCCGA-DREME-1	8.75	-	DREME-2	RglTHA_10MMAA:enriched	0.000918	0.729	TCCGA	RglTHA_10MMAA4_withCtrl_peak_129	197.153
Chr1_A_fumigatus_Af293	Afu1g13750	3672624	3672630	6_RglT_common_MA0399.1-SUT1	10.0658	-	SUT1	common	8.28e-05	0.773	CGCCGGG	RglTHA_10MMAA4_withCtrl_peak_132	43.5577
Chr1_A_fumigatus_Af293	Afu1g13750	3672624	3672630	3_CONTROL_enriched_MA0399.1-SUT1	10.0658	-	SUT1	RglTHA_CONTROL:enriched	8.28e-05	0.777	CGCCGGG	RglTHA_10MMAA4_withCtrl_peak_132	43.5577
Chr1_A_fumigatus_Af293	Afu1g13750	3672624	3672630	4_10MMAA_enriched_MA0399.1-SUT1	10.0658	-	SUT1	RglTHA_10MMAA:enriched	8.28e-05	0.783	CGCCGGG	RglTHA_10MMAA4_withCtrl_peak_132	43.5577
Chr1_A_fumigatus_Af293	Afu1g13750	3672627	3672647	2_CONTROL_enriched_CGVCVMVKSSCCGGNSSVVSM-MEME-1	10.3718	+	NHP10	RglTHA_CONTROL:enriched	9.73e-05	0.293	GGCGGACATCCCGGCTCGCCT	RglTHA_10MMAA4_withCtrl_peak_132	43.5577
Chr1_A_fumigatus_Af293	Afu1g13750	3672823	3672841	2_RglT_common_CSVCCRRKCHRGGMNKBSG-MEME-1	10.0411	+	ASH1	common	0.000117	0.395	CGGACTTGCGGGGATGGCG	RglTHA_10MMAA4_withCtrl_peak_132	43.5577
Chr1_A_fumigatus_Af293	Afu1g13750	3672829	3672835	6_RglT_common_MA0399.1-SUT1	9.23684	+	SUT1	common	0.000391	0.773	TGCGGGG	RglTHA_10MMAA4_withCtrl_peak_132	43.5577
Chr1_A_fumigatus_Af293	Afu1g13750	3672829	3672835	3_CONTROL_enriched_MA0399.1-SUT1	9.23684	+	SUT1	RglTHA_CONTROL:enriched	0.000391	0.777	TGCGGGG	RglTHA_10MMAA4_withCtrl_peak_132	43.5577
Chr1_A_fumigatus_Af293	Afu1g13750	3672829	3672835	4_10MMAA_enriched_MA0399.1-SUT1	9.23684	+	SUT1	RglTHA_10MMAA:enriched	0.000391	0.783	TGCGGGG	RglTHA_10MMAA4_withCtrl_peak_132	43.5577
Chr1_A_fumigatus_Af293	Afu1g13750	3672625	3672631	8_RglT_common_MA0361.1-RDS1	9.07778	-	RDS1	common	0.000469	0.591	CCGCCGG	RglTHA_10MMAA4_withCtrl_peak_132	43.5577
Chr1_A_fumigatus_Af293	Afu1g13750	3672625	3672631	5_CONTROL_enriched_MA0361.1-RDS1	9.07778	-	RDS1	RglTHA_CONTROL:enriched	0.000469	0.589	CCGCCGG	RglTHA_10MMAA4_withCtrl_peak_132	43.5577
Chr1_A_fumigatus_Af293	Afu1g13750	3672760	3672766	3_10MMAA_enriched_CVSVMCG-MEME-1	8.90244	-	RDS1	RglTHA_10MMAA:enriched	0.000581	0.708	CCCCCCG	RglTHA_10MMAA4_withCtrl_peak_132	43.5577
Chr1_A_fumigatus_Af293	Afu1g13750	3672815	3672835	2_CONTROL_enriched_CGVCVMVKSSCCGGNSSVVSM-MEME-1	7.70513	-	NHP10	RglTHA_CONTROL:enriched	0.000709	0.375	CCCCGCAAGTCCGATCACCCG	RglTHA_10MMAA4_withCtrl_peak_132	43.5577
Chr1_A_fumigatus_Af293	Afu1g13750	3672746	3672766	2_CONTROL_enriched_CGVCVMVKSSCCGGNSSVVSM-MEME-1	7.66667	-	NHP10	RglTHA_CONTROL:enriched	0.000726	0.375	CCCCCCGGCACCAAGCGCCAT	RglTHA_10MMAA4_withCtrl_peak_132	43.5577
Chr1_A_fumigatus_Af293	Afu1g13750	3672627	3672631	1_CONTROL_enriched_GGSSS-DREME-1	7.98485	+	IME1	RglTHA_CONTROL:enriched	0.00074	0.677	GGCGG	RglTHA_10MMAA4_withCtrl_peak_132	43.5577
Chr1_A_fumigatus_Af293	Afu1g13750	3672626	3672632	8_RglT_common_MA0361.1-RDS1	7.7	+	RDS1	common	0.000834	0.591	CGGCGGA	RglTHA_10MMAA4_withCtrl_peak_132	43.5577
Chr1_A_fumigatus_Af293	Afu1g13750	3672626	3672632	5_CONTROL_enriched_MA0361.1-RDS1	7.7	+	RDS1	RglTHA_CONTROL:enriched	0.000834	0.589	CGGCGGA	RglTHA_10MMAA4_withCtrl_peak_132	43.5577
Chr1_A_fumigatus_Af293	Afu1g13750	3672629	3672647	2_RglT_common_CSVCCRRKCHRGGMNKBSG-MEME-1	7.50685	+	ASH1	common	0.000896	0.49	CGGACATCCCGGCTCGCCT	RglTHA_10MMAA4_withCtrl_peak_132	43.5577
Chr1_A_fumigatus_Af293	Afu1g13750	3672822	3672826	1_10MMAA_enriched_BCCGA-DREME-1	8.75	-	DREME-2	RglTHA_10MMAA:enriched	0.000918	0.729	TCCGA	RglTHA_10MMAA4_withCtrl_peak_132	43.5577
Chr1_A_fumigatus_Af293	Afu1g13750	3672757	3672763	6_RglT_common_MA0399.1-SUT1	7.61842	+	SUT1	common	0.000982	0.773	TGCCGGG	RglTHA_10MMAA4_withCtrl_peak_132	43.5577
Chr1_A_fumigatus_Af293	Afu1g13750	3672757	3672763	3_CONTROL_enriched_MA0399.1-SUT1	7.61842	+	SUT1	RglTHA_CONTROL:enriched	0.000982	0.777	TGCCGGG	RglTHA_10MMAA4_withCtrl_peak_132	43.5577
Chr1_A_fumigatus_Af293	Afu1g13750	3672757	3672763	4_10MMAA_enriched_MA0399.1-SUT1	7.61842	+	SUT1	RglTHA_10MMAA:enriched	0.000982	0.783	TGCCGGG	RglTHA_10MMAA4_withCtrl_peak_132	43.5577
Chr1_A_fumigatus_Af293	Afu1g13750	3672624	3672630	6_RglT_common_MA0399.1-SUT1	10.0658	-	SUT1	common	8.28e-05	0.773	CGCCGGG	RglTHA_CONTROL4_withCtrl_peak_224	8.21943
Chr1_A_fumigatus_Af293	Afu1g13750	3672624	3672630	3_CONTROL_enriched_MA0399.1-SUT1	10.0658	-	SUT1	RglTHA_CONTROL:enriched	8.28e-05	0.777	CGCCGGG	RglTHA_CONTROL4_withCtrl_peak_224	8.21943
Chr1_A_fumigatus_Af293	Afu1g13750	3672624	3672630	4_10MMAA_enriched_MA0399.1-SUT1	10.0658	-	SUT1	RglTHA_10MMAA:enriched	8.28e-05	0.783	CGCCGGG	RglTHA_CONTROL4_withCtrl_peak_224	8.21943
Chr1_A_fumigatus_Af293	Afu1g13750	3672627	3672647	2_CONTROL_enriched_CGVCVMVKSSCCGGNSSVVSM-MEME-1	10.3718	+	NHP10	RglTHA_CONTROL:enriched	9.73e-05	0.293	GGCGGACATCCCGGCTCGCCT	RglTHA_CONTROL4_withCtrl_peak_224	8.21943
Chr1_A_fumigatus_Af293	Afu1g13750	3672823	3672841	2_RglT_common_CSVCCRRKCHRGGMNKBSG-MEME-1	10.0411	+	ASH1	common	0.000117	0.395	CGGACTTGCGGGGATGGCG	RglTHA_CONTROL4_withCtrl_peak_224	8.21943
Chr1_A_fumigatus_Af293	Afu1g13750	3672829	3672835	6_RglT_common_MA0399.1-SUT1	9.23684	+	SUT1	common	0.000391	0.773	TGCGGGG	RglTHA_CONTROL4_withCtrl_peak_224	8.21943
Chr1_A_fumigatus_Af293	Afu1g13750	3672829	3672835	3_CONTROL_enriched_MA0399.1-SUT1	9.23684	+	SUT1	RglTHA_CONTROL:enriched	0.000391	0.777	TGCGGGG	RglTHA_CONTROL4_withCtrl_peak_224	8.21943
Chr1_A_fumigatus_Af293	Afu1g13750	3672829	3672835	4_10MMAA_enriched_MA0399.1-SUT1	9.23684	+	SUT1	RglTHA_10MMAA:enriched	0.000391	0.783	TGCGGGG	RglTHA_CONTROL4_withCtrl_peak_224	8.21943
Chr1_A_fumigatus_Af293	Afu1g13750	3672625	3672631	8_RglT_common_MA0361.1-RDS1	9.07778	-	RDS1	common	0.000469	0.591	CCGCCGG	RglTHA_CONTROL4_withCtrl_peak_224	8.21943
Chr1_A_fumigatus_Af293	Afu1g13750	3672625	3672631	5_CONTROL_enriched_MA0361.1-RDS1	9.07778	-	RDS1	RglTHA_CONTROL:enriched	0.000469	0.589	CCGCCGG	RglTHA_CONTROL4_withCtrl_peak_224	8.21943
Chr1_A_fumigatus_Af293	Afu1g13750	3672760	3672766	3_10MMAA_enriched_CVSVMCG-MEME-1	8.90244	-	RDS1	RglTHA_10MMAA:enriched	0.000581	0.708	CCCCCCG	RglTHA_CONTROL4_withCtrl_peak_224	8.21943
Chr1_A_fumigatus_Af293	Afu1g13750	3672815	3672835	2_CONTROL_enriched_CGVCVMVKSSCCGGNSSVVSM-MEME-1	7.70513	-	NHP10	RglTHA_CONTROL:enriched	0.000709	0.375	CCCCGCAAGTCCGATCACCCG	RglTHA_CONTROL4_withCtrl_peak_224	8.21943
Chr1_A_fumigatus_Af293	Afu1g13750	3672746	3672766	2_CONTROL_enriched_CGVCVMVKSSCCGGNSSVVSM-MEME-1	7.66667	-	NHP10	RglTHA_CONTROL:enriched	0.000726	0.375	CCCCCCGGCACCAAGCGCCAT	RglTHA_CONTROL4_withCtrl_peak_224	8.21943
Chr1_A_fumigatus_Af293	Afu1g13750	3672627	3672631	1_CONTROL_enriched_GGSSS-DREME-1	7.98485	+	IME1	RglTHA_CONTROL:enriched	0.00074	0.677	GGCGG	RglTHA_CONTROL4_withCtrl_peak_224	8.21943
Chr1_A_fumigatus_Af293	Afu1g13750	3672626	3672632	8_RglT_common_MA0361.1-RDS1	7.7	+	RDS1	common	0.000834	0.591	CGGCGGA	RglTHA_CONTROL4_withCtrl_peak_224	8.21943
Chr1_A_fumigatus_Af293	Afu1g13750	3672626	3672632	5_CONTROL_enriched_MA0361.1-RDS1	7.7	+	RDS1	RglTHA_CONTROL:enriched	0.000834	0.589	CGGCGGA	RglTHA_CONTROL4_withCtrl_peak_224	8.21943
Chr1_A_fumigatus_Af293	Afu1g13750	3672629	3672647	2_RglT_common_CSVCCRRKCHRGGMNKBSG-MEME-1	7.50685	+	ASH1	common	0.000896	0.49	CGGACATCCCGGCTCGCCT	RglTHA_CONTROL4_withCtrl_peak_224	8.21943
Chr1_A_fumigatus_Af293	Afu1g13750	3672822	3672826	1_10MMAA_enriched_BCCGA-DREME-1	8.75	-	DREME-2	RglTHA_10MMAA:enriched	0.000918	0.729	TCCGA	RglTHA_CONTROL4_withCtrl_peak_224	8.21943
Chr1_A_fumigatus_Af293	Afu1g13750	3672757	3672763	6_RglT_common_MA0399.1-SUT1	7.61842	+	SUT1	common	0.000982	0.773	TGCCGGG	RglTHA_CONTROL4_withCtrl_peak_224	8.21943
Chr1_A_fumigatus_Af293	Afu1g13750	3672757	3672763	3_CONTROL_enriched_MA0399.1-SUT1	7.61842	+	SUT1	RglTHA_CONTROL:enriched	0.000982	0.777	TGCCGGG	RglTHA_CONTROL4_withCtrl_peak_224	8.21943
Chr1_A_fumigatus_Af293	Afu1g13750	3672757	3672763	4_10MMAA_enriched_MA0399.1-SUT1	7.61842	+	SUT1	RglTHA_10MMAA:enriched	0.000982	0.783	TGCCGGG	RglTHA_CONTROL4_withCtrl_peak_224	8.21943
Chr1_A_fumigatus_Af293	Afu1g13810	3687037	3687043	3_10MMAA_enriched_CVSVMCG-MEME-1	9	+	RDS1	RglTHA_10MMAA:enriched	0.000447	0.64	CCCACCG	RglTHA_CONTROL4_withCtrl_peak_227	21.4905
Chr1_A_fumigatus_Af293	Afu1g13810	3687179	3687186	26_RglT_common_MA0410.1-UGA3	8.07778	-	UGA3	common	0.000453	0.843	TGGCGGCT	RglTHA_CONTROL4_withCtrl_peak_227	21.4905
Chr1_A_fumigatus_Af293	Afu1g13810	3687179	3687186	7_CONTROL_enriched_MA0410.1-UGA3	8.07778	-	UGA3	RglTHA_CONTROL:enriched	0.000453	0.849	TGGCGGCT	RglTHA_CONTROL4_withCtrl_peak_227	21.4905
Chr1_A_fumigatus_Af293	Afu1g13810	3687097	3687103	6_RglT_common_MA0399.1-SUT1	7.96053	+	SUT1	common	0.000659	0.773	CGCCGGA	RglTHA_CONTROL4_withCtrl_peak_227	21.4905
Chr1_A_fumigatus_Af293	Afu1g13810	3687097	3687103	3_CONTROL_enriched_MA0399.1-SUT1	7.96053	+	SUT1	RglTHA_CONTROL:enriched	0.000659	0.777	CGCCGGA	RglTHA_CONTROL4_withCtrl_peak_227	21.4905
Chr1_A_fumigatus_Af293	Afu1g13810	3687097	3687103	4_10MMAA_enriched_MA0399.1-SUT1	7.96053	+	SUT1	RglTHA_10MMAA:enriched	0.000659	0.783	CGCCGGA	RglTHA_CONTROL4_withCtrl_peak_227	21.4905
Chr1_A_fumigatus_Af293	Afu1g13810	3687160	3687166	8_RglT_common_MA0361.1-RDS1	8.08889	+	RDS1	common	0.000705	0.591	TGGCCGA	RglTHA_CONTROL4_withCtrl_peak_227	21.4905
Chr1_A_fumigatus_Af293	Afu1g13810	3687160	3687166	5_CONTROL_enriched_MA0361.1-RDS1	8.08889	+	RDS1	RglTHA_CONTROL:enriched	0.000705	0.589	TGGCCGA	RglTHA_CONTROL4_withCtrl_peak_227	21.4905
Chr1_A_fumigatus_Af293	Afu1g13810	3687154	3687158	1_RglT_common_CSGSS-DREME-1	7.75758	+	IME1	common	0.00074	0.673	CGGCC	RglTHA_CONTROL4_withCtrl_peak_227	21.4905
Chr1_A_fumigatus_Af293	Afu1g13810	3687161	3687165	1_RglT_common_CSGSS-DREME-1	7.75758	-	IME1	common	0.00074	0.673	CGGCC	RglTHA_CONTROL4_withCtrl_peak_227	21.4905
Chr1_A_fumigatus_Af293	Afu1g13810	3687181	3687185	1_CONTROL_enriched_GGSSS-DREME-1	7.98485	-	IME1	RglTHA_CONTROL:enriched	0.00074	0.677	GGCGG	RglTHA_CONTROL4_withCtrl_peak_227	21.4905
Chr1_A_fumigatus_Af293	Afu1g13810	3686985	3686989	1_10MMAA_enriched_BCCGA-DREME-1	8.75	-	DREME-2	RglTHA_10MMAA:enriched	0.000918	0.729	TCCGA	RglTHA_CONTROL4_withCtrl_peak_227	21.4905
Chr1_A_fumigatus_Af293	Afu1g13810	3687457	3687463	8_RglT_common_MA0361.1-RDS1	9.7	+	RDS1	common	0.000212	0.591	CGGGCGG	RglTHA_10MMAA4_withCtrl_peak_134	36.6524
Chr1_A_fumigatus_Af293	Afu1g13810	3687457	3687463	5_CONTROL_enriched_MA0361.1-RDS1	9.7	+	RDS1	RglTHA_CONTROL:enriched	0.000212	0.589	CGGGCGG	RglTHA_10MMAA4_withCtrl_peak_134	36.6524
Chr1_A_fumigatus_Af293	Afu1g13810	3687457	3687463	3_10MMAA_enriched_CVSVMCG-MEME-1	9.71951	-	RDS1	RglTHA_10MMAA:enriched	0.000216	0.602	CCGCCCG	RglTHA_10MMAA4_withCtrl_peak_134	36.6524
Chr1_A_fumigatus_Af293	Afu1g13810	3687458	3687465	26_RglT_common_MA0410.1-UGA3	8.73333	+	UGA3	common	0.000311	0.805	GGGCGGCT	RglTHA_10MMAA4_withCtrl_peak_134	36.6524
Chr1_A_fumigatus_Af293	Afu1g13810	3687458	3687465	7_CONTROL_enriched_MA0410.1-UGA3	8.73333	+	UGA3	RglTHA_CONTROL:enriched	0.000311	0.81	GGGCGGCT	RglTHA_10MMAA4_withCtrl_peak_134	36.6524
Chr1_A_fumigatus_Af293	Afu1g13810	3687037	3687043	3_10MMAA_enriched_CVSVMCG-MEME-1	9	+	RDS1	RglTHA_10MMAA:enriched	0.000447	0.64	CCCACCG	RglTHA_10MMAA4_withCtrl_peak_134	36.6524
Chr1_A_fumigatus_Af293	Afu1g13810	3687179	3687186	26_RglT_common_MA0410.1-UGA3	8.07778	-	UGA3	common	0.000453	0.843	TGGCGGCT	RglTHA_10MMAA4_withCtrl_peak_134	36.6524
Chr1_A_fumigatus_Af293	Afu1g13810	3687179	3687186	7_CONTROL_enriched_MA0410.1-UGA3	8.07778	-	UGA3	RglTHA_CONTROL:enriched	0.000453	0.849	TGGCGGCT	RglTHA_10MMAA4_withCtrl_peak_134	36.6524
Chr1_A_fumigatus_Af293	Afu1g13810	3687455	3687462	4_RglT_common_MA0375.1-RSC30	8.21111	+	RSC30	common	0.00059	1	GCCGGGCG	RglTHA_10MMAA4_withCtrl_peak_134	36.6524
Chr1_A_fumigatus_Af293	Afu1g13810	3687455	3687462	6_CONTROL_enriched_MA0375.1-RSC30	8.21111	+	RSC30	RglTHA_CONTROL:enriched	0.00059	1	GCCGGGCG	RglTHA_10MMAA4_withCtrl_peak_134	36.6524
Chr1_A_fumigatus_Af293	Afu1g13810	3687097	3687103	6_RglT_common_MA0399.1-SUT1	7.96053	+	SUT1	common	0.000659	0.773	CGCCGGA	RglTHA_10MMAA4_withCtrl_peak_134	36.6524
Chr1_A_fumigatus_Af293	Afu1g13810	3687097	3687103	3_CONTROL_enriched_MA0399.1-SUT1	7.96053	+	SUT1	RglTHA_CONTROL:enriched	0.000659	0.777	CGCCGGA	RglTHA_10MMAA4_withCtrl_peak_134	36.6524
Chr1_A_fumigatus_Af293	Afu1g13810	3687097	3687103	4_10MMAA_enriched_MA0399.1-SUT1	7.96053	+	SUT1	RglTHA_10MMAA:enriched	0.000659	0.783	CGCCGGA	RglTHA_10MMAA4_withCtrl_peak_134	36.6524
Chr1_A_fumigatus_Af293	Afu1g13810	3687160	3687166	8_RglT_common_MA0361.1-RDS1	8.08889	+	RDS1	common	0.000705	0.591	TGGCCGA	RglTHA_10MMAA4_withCtrl_peak_134	36.6524
Chr1_A_fumigatus_Af293	Afu1g13810	3687160	3687166	5_CONTROL_enriched_MA0361.1-RDS1	8.08889	+	RDS1	RglTHA_CONTROL:enriched	0.000705	0.589	TGGCCGA	RglTHA_10MMAA4_withCtrl_peak_134	36.6524
Chr1_A_fumigatus_Af293	Afu1g13810	3687154	3687158	1_RglT_common_CSGSS-DREME-1	7.75758	+	IME1	common	0.00074	0.673	CGGCC	RglTHA_10MMAA4_withCtrl_peak_134	36.6524
Chr1_A_fumigatus_Af293	Afu1g13810	3687161	3687165	1_RglT_common_CSGSS-DREME-1	7.75758	-	IME1	common	0.00074	0.673	CGGCC	RglTHA_10MMAA4_withCtrl_peak_134	36.6524
Chr1_A_fumigatus_Af293	Afu1g13810	3687181	3687185	1_CONTROL_enriched_GGSSS-DREME-1	7.98485	-	IME1	RglTHA_CONTROL:enriched	0.00074	0.677	GGCGG	RglTHA_10MMAA4_withCtrl_peak_134	36.6524
Chr1_A_fumigatus_Af293	Afu1g13810	3687459	3687463	1_CONTROL_enriched_GGSSS-DREME-1	7.98485	+	IME1	RglTHA_CONTROL:enriched	0.00074	0.677	GGCGG	RglTHA_10MMAA4_withCtrl_peak_134	36.6524
Chr1_A_fumigatus_Af293	Afu1g13810	3687456	3687462	6_RglT_common_MA0399.1-SUT1	7.76316	-	SUT1	common	0.00089	0.773	CGCCCGG	RglTHA_10MMAA4_withCtrl_peak_134	36.6524
Chr1_A_fumigatus_Af293	Afu1g13810	3687456	3687462	3_CONTROL_enriched_MA0399.1-SUT1	7.76316	-	SUT1	RglTHA_CONTROL:enriched	0.00089	0.777	CGCCCGG	RglTHA_10MMAA4_withCtrl_peak_134	36.6524
Chr1_A_fumigatus_Af293	Afu1g13810	3687456	3687462	4_10MMAA_enriched_MA0399.1-SUT1	7.76316	-	SUT1	RglTHA_10MMAA:enriched	0.00089	0.783	CGCCCGG	RglTHA_10MMAA4_withCtrl_peak_134	36.6524
Chr1_A_fumigatus_Af293	Afu1g13810	3686985	3686989	1_10MMAA_enriched_BCCGA-DREME-1	8.75	-	DREME-2	RglTHA_10MMAA:enriched	0.000918	0.729	TCCGA	RglTHA_10MMAA4_withCtrl_peak_134	36.6524
Chr1_A_fumigatus_Af293	Afu1g13810	3687454	3687460	6_RglT_common_MA0399.1-SUT1	7.61842	+	SUT1	common	0.000982	0.773	TGCCGGG	RglTHA_10MMAA4_withCtrl_peak_134	36.6524
Chr1_A_fumigatus_Af293	Afu1g13810	3687454	3687460	3_CONTROL_enriched_MA0399.1-SUT1	7.61842	+	SUT1	RglTHA_CONTROL:enriched	0.000982	0.777	TGCCGGG	RglTHA_10MMAA4_withCtrl_peak_134	36.6524
Chr1_A_fumigatus_Af293	Afu1g13810	3687454	3687460	4_10MMAA_enriched_MA0399.1-SUT1	7.61842	+	SUT1	RglTHA_10MMAA:enriched	0.000982	0.783	TGCCGGG	RglTHA_10MMAA4_withCtrl_peak_134	36.6524
Chr1_A_fumigatus_Af293	Afu1g13810	3687829	3687835	8_RglT_common_MA0361.1-RDS1	8.08889	+	RDS1	common	0.000705	0.591	TGGCCGA	RglTHA_CONTROL4_withCtrl_peak_228	6.6451
Chr1_A_fumigatus_Af293	Afu1g13810	3687925	3687931	8_RglT_common_MA0361.1-RDS1	8.08889	+	RDS1	common	0.000705	0.591	TGGCCGA	RglTHA_CONTROL4_withCtrl_peak_228	6.6451
Chr1_A_fumigatus_Af293	Afu1g13810	3687829	3687835	5_CONTROL_enriched_MA0361.1-RDS1	8.08889	+	RDS1	RglTHA_CONTROL:enriched	0.000705	0.589	TGGCCGA	RglTHA_CONTROL4_withCtrl_peak_228	6.6451
Chr1_A_fumigatus_Af293	Afu1g13810	3687925	3687931	5_CONTROL_enriched_MA0361.1-RDS1	8.08889	+	RDS1	RglTHA_CONTROL:enriched	0.000705	0.589	TGGCCGA	RglTHA_CONTROL4_withCtrl_peak_228	6.6451
Chr1_A_fumigatus_Af293	Afu1g13810	3687830	3687834	1_RglT_common_CSGSS-DREME-1	7.75758	-	IME1	common	0.00074	0.673	CGGCC	RglTHA_CONTROL4_withCtrl_peak_228	6.6451
Chr1_A_fumigatus_Af293	Afu1g13810	3687926	3687930	1_RglT_common_CSGSS-DREME-1	7.75758	-	IME1	common	0.00074	0.673	CGGCC	RglTHA_CONTROL4_withCtrl_peak_228	6.6451
Chr1_A_fumigatus_Af293	Afu1g13810	3688047	3688053	6_RglT_common_MA0399.1-SUT1	7.80263	+	SUT1	common	0.000797	0.773	CACGGAG	RglTHA_CONTROL4_withCtrl_peak_228	6.6451
Chr1_A_fumigatus_Af293	Afu1g13810	3688047	3688053	3_CONTROL_enriched_MA0399.1-SUT1	7.80263	+	SUT1	RglTHA_CONTROL:enriched	0.000797	0.777	CACGGAG	RglTHA_CONTROL4_withCtrl_peak_228	6.6451
Chr1_A_fumigatus_Af293	Afu1g13810	3688047	3688053	4_10MMAA_enriched_MA0399.1-SUT1	7.80263	+	SUT1	RglTHA_10MMAA:enriched	0.000797	0.783	CACGGAG	RglTHA_CONTROL4_withCtrl_peak_228	6.6451
Chr1_A_fumigatus_Af293	Afu1g13810	3687920	3687924	1_10MMAA_enriched_BCCGA-DREME-1	8.75	-	DREME-2	RglTHA_10MMAA:enriched	0.000918	0.729	TCCGA	RglTHA_CONTROL4_withCtrl_peak_228	6.6451
Chr1_A_fumigatus_Af293	Afu1g13810	3687666	3687673	26_RglT_common_MA0410.1-UGA3	6.12222	-	UGA3	common	0.00094	0.894	AAGCGGCA	RglTHA_CONTROL4_withCtrl_peak_228	6.6451
Chr1_A_fumigatus_Af293	Afu1g13810	3687666	3687673	7_CONTROL_enriched_MA0410.1-UGA3	6.12222	-	UGA3	RglTHA_CONTROL:enriched	0.00094	0.9	AAGCGGCA	RglTHA_CONTROL4_withCtrl_peak_228	6.6451
Chr1_A_fumigatus_Af293	Afu1g13980	3741248	3741268	2_CONTROL_enriched_CGVCVMVKSSCCGGNSSVVSM-MEME-1	11.6282	+	NHP10	RglTHA_CONTROL:enriched	3.09e-05	0.252	GGCCACAGCGTCAGTCCGGCC	RglTHA_CONTROL4_withCtrl_peak_232	69.6691
Chr1_A_fumigatus_Af293	Afu1g13980	3741264	3741270	8_RglT_common_MA0361.1-RDS1	8.92222	+	RDS1	common	0.000562	0.591	CGGCCCA	RglTHA_CONTROL4_withCtrl_peak_232	69.6691
Chr1_A_fumigatus_Af293	Afu1g13980	3741264	3741270	5_CONTROL_enriched_MA0361.1-RDS1	8.92222	+	RDS1	RglTHA_CONTROL:enriched	0.000562	0.589	CGGCCCA	RglTHA_CONTROL4_withCtrl_peak_232	69.6691
Chr1_A_fumigatus_Af293	Afu1g13980	3741361	3741381	2_CONTROL_enriched_CGVCVMVKSSCCGGNSSVVSM-MEME-1	7.94872	-	NHP10	RglTHA_CONTROL:enriched	0.000604	0.365	CGCCAAAACCGGGAGCAAGGA	RglTHA_CONTROL4_withCtrl_peak_232	69.6691
Chr1_A_fumigatus_Af293	Afu1g13980	3741301	3741319	2_RglT_common_CSVCCRRKCHRGGMNKBSG-MEME-1	7.89041	-	ASH1	common	0.000683	0.477	CGGCCAATGTACTCCGTAG	RglTHA_CONTROL4_withCtrl_peak_232	69.6691
Chr1_A_fumigatus_Af293	Afu1g13980	3741264	3741268	1_RglT_common_CSGSS-DREME-1	7.75758	+	IME1	common	0.00074	0.673	CGGCC	RglTHA_CONTROL4_withCtrl_peak_232	69.6691
Chr1_A_fumigatus_Af293	Afu1g13980	3741315	3741319	1_RglT_common_CSGSS-DREME-1	7.75758	-	IME1	common	0.00074	0.673	CGGCC	RglTHA_CONTROL4_withCtrl_peak_232	69.6691
Chr1_A_fumigatus_Af293	Afu1g13980	3741167	3741185	2_RglT_common_CSVCCRRKCHRGGMNKBSG-MEME-1	7.42466	-	ASH1	common	0.000948	0.491	CCAAGGGTGTTGGCTCGGC	RglTHA_CONTROL4_withCtrl_peak_232	69.6691
Chr1_A_fumigatus_Af293	Afu1g13980	3741138	3741144	6_RglT_common_MA0399.1-SUT1	7.61842	-	SUT1	common	0.000982	0.773	GACGGGG	RglTHA_CONTROL4_withCtrl_peak_232	69.6691
Chr1_A_fumigatus_Af293	Afu1g13980	3741138	3741144	3_CONTROL_enriched_MA0399.1-SUT1	7.61842	-	SUT1	RglTHA_CONTROL:enriched	0.000982	0.777	GACGGGG	RglTHA_CONTROL4_withCtrl_peak_232	69.6691
Chr1_A_fumigatus_Af293	Afu1g13980	3741138	3741144	4_10MMAA_enriched_MA0399.1-SUT1	7.61842	-	SUT1	RglTHA_10MMAA:enriched	0.000982	0.783	GACGGGG	RglTHA_CONTROL4_withCtrl_peak_232	69.6691
Chr1_A_fumigatus_Af293	Afu1g13990	3744417	3744435	2_RglT_common_CSVCCRRKCHRGGMNKBSG-MEME-1	12.7534	-	ASH1	common	6.19e-06	0.267	CGCCCAATCAGGGATCGGA	RglTHA_CONTROL4_withCtrl_peak_234	31.9735
Chr1_A_fumigatus_Af293	Afu1g14000	3744417	3744435	2_RglT_common_CSVCCRRKCHRGGMNKBSG-MEME-1	12.7534	-	ASH1	common	6.19e-06	0.267	CGCCCAATCAGGGATCGGA	RglTHA_CONTROL4_withCtrl_peak_234	31.9735
Chr1_A_fumigatus_Af293	Afu1g13990	3744432	3744439	4_RglT_common_MA0375.1-RSC30	11.9556	-	RSC30	common	4.89e-05	1	CCCGCGCC	RglTHA_CONTROL4_withCtrl_peak_234	31.9735
Chr1_A_fumigatus_Af293	Afu1g14000	3744432	3744439	4_RglT_common_MA0375.1-RSC30	11.9556	-	RSC30	common	4.89e-05	1	CCCGCGCC	RglTHA_CONTROL4_withCtrl_peak_234	31.9735
Chr1_A_fumigatus_Af293	Afu1g13990	3744432	3744439	6_CONTROL_enriched_MA0375.1-RSC30	11.9556	-	RSC30	RglTHA_CONTROL:enriched	4.89e-05	1	CCCGCGCC	RglTHA_CONTROL4_withCtrl_peak_234	31.9735
Chr1_A_fumigatus_Af293	Afu1g14000	3744432	3744439	6_CONTROL_enriched_MA0375.1-RSC30	11.9556	-	RSC30	RglTHA_CONTROL:enriched	4.89e-05	1	CCCGCGCC	RglTHA_CONTROL4_withCtrl_peak_234	31.9735
Chr1_A_fumigatus_Af293	Afu1g13990	3744427	3744447	2_CONTROL_enriched_CGVCVMVKSSCCGGNSSVVSM-MEME-1	9.64103	-	NHP10	RglTHA_CONTROL:enriched	0.000177	0.318	CACGGCCACCCGCGCCCAATC	RglTHA_CONTROL4_withCtrl_peak_234	31.9735
Chr1_A_fumigatus_Af293	Afu1g14000	3744427	3744447	2_CONTROL_enriched_CGVCVMVKSSCCGGNSSVVSM-MEME-1	9.64103	-	NHP10	RglTHA_CONTROL:enriched	0.000177	0.318	CACGGCCACCCGCGCCCAATC	RglTHA_CONTROL4_withCtrl_peak_234	31.9735
Chr1_A_fumigatus_Af293	Afu1g13990	3744481	3744499	2_RglT_common_CSVCCRRKCHRGGMNKBSG-MEME-1	9.35616	+	ASH1	common	0.000215	0.412	GCAACGGTCTGAAACGCAG	RglTHA_CONTROL4_withCtrl_peak_234	31.9735
Chr1_A_fumigatus_Af293	Afu1g14000	3744481	3744499	2_RglT_common_CSVCCRRKCHRGGMNKBSG-MEME-1	9.35616	+	ASH1	common	0.000215	0.412	GCAACGGTCTGAAACGCAG	RglTHA_CONTROL4_withCtrl_peak_234	31.9735
Chr1_A_fumigatus_Af293	Afu1g13990	3744353	3744360	26_RglT_common_MA0410.1-UGA3	9.06667	-	UGA3	common	0.000264	0.773	ACGCGGCA	RglTHA_CONTROL4_withCtrl_peak_234	31.9735
Chr1_A_fumigatus_Af293	Afu1g14000	3744353	3744360	26_RglT_common_MA0410.1-UGA3	9.06667	-	UGA3	common	0.000264	0.773	ACGCGGCA	RglTHA_CONTROL4_withCtrl_peak_234	31.9735
Chr1_A_fumigatus_Af293	Afu1g13990	3744353	3744360	7_CONTROL_enriched_MA0410.1-UGA3	9.06667	-	UGA3	RglTHA_CONTROL:enriched	0.000264	0.778	ACGCGGCA	RglTHA_CONTROL4_withCtrl_peak_234	31.9735
Chr1_A_fumigatus_Af293	Afu1g14000	3744353	3744360	7_CONTROL_enriched_MA0410.1-UGA3	9.06667	-	UGA3	RglTHA_CONTROL:enriched	0.000264	0.778	ACGCGGCA	RglTHA_CONTROL4_withCtrl_peak_234	31.9735
Chr1_A_fumigatus_Af293	Afu1g13990	3744433	3744440	26_RglT_common_MA0410.1-UGA3	8.92222	+	UGA3	common	0.0003	0.805	GCGCGGGT	RglTHA_CONTROL4_withCtrl_peak_234	31.9735
Chr1_A_fumigatus_Af293	Afu1g14000	3744433	3744440	26_RglT_common_MA0410.1-UGA3	8.92222	+	UGA3	common	0.0003	0.805	GCGCGGGT	RglTHA_CONTROL4_withCtrl_peak_234	31.9735
Chr1_A_fumigatus_Af293	Afu1g13990	3744433	3744440	7_CONTROL_enriched_MA0410.1-UGA3	8.92222	+	UGA3	RglTHA_CONTROL:enriched	0.0003	0.81	GCGCGGGT	RglTHA_CONTROL4_withCtrl_peak_234	31.9735
Chr1_A_fumigatus_Af293	Afu1g14000	3744433	3744440	7_CONTROL_enriched_MA0410.1-UGA3	8.92222	+	UGA3	RglTHA_CONTROL:enriched	0.0003	0.81	GCGCGGGT	RglTHA_CONTROL4_withCtrl_peak_234	31.9735
Chr1_A_fumigatus_Af293	Afu1g13990	3744432	3744439	4_RglT_common_MA0375.1-RSC30	9.5	+	RSC30	common	0.000308	1	GGCGCGGG	RglTHA_CONTROL4_withCtrl_peak_234	31.9735
Chr1_A_fumigatus_Af293	Afu1g14000	3744432	3744439	4_RglT_common_MA0375.1-RSC30	9.5	+	RSC30	common	0.000308	1	GGCGCGGG	RglTHA_CONTROL4_withCtrl_peak_234	31.9735
Chr1_A_fumigatus_Af293	Afu1g13990	3744432	3744439	6_CONTROL_enriched_MA0375.1-RSC30	9.5	+	RSC30	RglTHA_CONTROL:enriched	0.000308	1	GGCGCGGG	RglTHA_CONTROL4_withCtrl_peak_234	31.9735
Chr1_A_fumigatus_Af293	Afu1g14000	3744432	3744439	6_CONTROL_enriched_MA0375.1-RSC30	9.5	+	RSC30	RglTHA_CONTROL:enriched	0.000308	1	GGCGCGGG	RglTHA_CONTROL4_withCtrl_peak_234	31.9735
Chr1_A_fumigatus_Af293	Afu1g13990	3744415	3744435	2_CONTROL_enriched_CGVCVMVKSSCCGGNSSVVSM-MEME-1	8.5	-	NHP10	RglTHA_CONTROL:enriched	0.000414	0.346	CGCCCAATCAGGGATCGGAAG	RglTHA_CONTROL4_withCtrl_peak_234	31.9735
Chr1_A_fumigatus_Af293	Afu1g14000	3744415	3744435	2_CONTROL_enriched_CGVCVMVKSSCCGGNSSVVSM-MEME-1	8.5	-	NHP10	RglTHA_CONTROL:enriched	0.000414	0.346	CGCCCAATCAGGGATCGGAAG	RglTHA_CONTROL4_withCtrl_peak_234	31.9735
Chr1_A_fumigatus_Af293	Afu1g13990	3744327	3744333	8_RglT_common_MA0361.1-RDS1	9.07778	+	RDS1	common	0.000469	0.591	CCGCCGG	RglTHA_CONTROL4_withCtrl_peak_234	31.9735
Chr1_A_fumigatus_Af293	Afu1g14000	3744327	3744333	8_RglT_common_MA0361.1-RDS1	9.07778	+	RDS1	common	0.000469	0.591	CCGCCGG	RglTHA_CONTROL4_withCtrl_peak_234	31.9735
Chr1_A_fumigatus_Af293	Afu1g13990	3744327	3744333	5_CONTROL_enriched_MA0361.1-RDS1	9.07778	+	RDS1	RglTHA_CONTROL:enriched	0.000469	0.589	CCGCCGG	RglTHA_CONTROL4_withCtrl_peak_234	31.9735
Chr1_A_fumigatus_Af293	Afu1g14000	3744327	3744333	5_CONTROL_enriched_MA0361.1-RDS1	9.07778	+	RDS1	RglTHA_CONTROL:enriched	0.000469	0.589	CCGCCGG	RglTHA_CONTROL4_withCtrl_peak_234	31.9735
Chr1_A_fumigatus_Af293	Afu1g13990	3744501	3744508	26_RglT_common_MA0410.1-UGA3	7.93333	-	UGA3	common	0.000497	0.848	GGGCGGTA	RglTHA_CONTROL4_withCtrl_peak_234	31.9735
Chr1_A_fumigatus_Af293	Afu1g14000	3744501	3744508	26_RglT_common_MA0410.1-UGA3	7.93333	-	UGA3	common	0.000497	0.848	GGGCGGTA	RglTHA_CONTROL4_withCtrl_peak_234	31.9735
Chr1_A_fumigatus_Af293	Afu1g13990	3744501	3744508	7_CONTROL_enriched_MA0410.1-UGA3	7.93333	-	UGA3	RglTHA_CONTROL:enriched	0.000497	0.854	GGGCGGTA	RglTHA_CONTROL4_withCtrl_peak_234	31.9735
Chr1_A_fumigatus_Af293	Afu1g14000	3744501	3744508	7_CONTROL_enriched_MA0410.1-UGA3	7.93333	-	UGA3	RglTHA_CONTROL:enriched	0.000497	0.854	GGGCGGTA	RglTHA_CONTROL4_withCtrl_peak_234	31.9735
Chr1_A_fumigatus_Af293	Afu1g13990	3744327	3744345	2_RglT_common_CSVCCRRKCHRGGMNKBSG-MEME-1	8.15068	+	ASH1	common	0.000564	0.476	CCGCCGGACTGGAATCCCA	RglTHA_CONTROL4_withCtrl_peak_234	31.9735
Chr1_A_fumigatus_Af293	Afu1g14000	3744327	3744345	2_RglT_common_CSVCCRRKCHRGGMNKBSG-MEME-1	8.15068	+	ASH1	common	0.000564	0.476	CCGCCGGACTGGAATCCCA	RglTHA_CONTROL4_withCtrl_peak_234	31.9735
Chr1_A_fumigatus_Af293	Afu1g13990	3744225	3744232	4_RglT_common_MA0375.1-RSC30	8.1	-	RSC30	common	0.000633	1	CACGGGCG	RglTHA_CONTROL4_withCtrl_peak_234	31.9735
Chr1_A_fumigatus_Af293	Afu1g14000	3744225	3744232	4_RglT_common_MA0375.1-RSC30	8.1	-	RSC30	common	0.000633	1	CACGGGCG	RglTHA_CONTROL4_withCtrl_peak_234	31.9735
Chr1_A_fumigatus_Af293	Afu1g13990	3744434	3744441	4_RglT_common_MA0375.1-RSC30	8.1	-	RSC30	common	0.000633	1	CACCCGCG	RglTHA_CONTROL4_withCtrl_peak_234	31.9735
Chr1_A_fumigatus_Af293	Afu1g14000	3744434	3744441	4_RglT_common_MA0375.1-RSC30	8.1	-	RSC30	common	0.000633	1	CACCCGCG	RglTHA_CONTROL4_withCtrl_peak_234	31.9735
Chr1_A_fumigatus_Af293	Afu1g13990	3744225	3744232	6_CONTROL_enriched_MA0375.1-RSC30	8.1	-	RSC30	RglTHA_CONTROL:enriched	0.000633	1	CACGGGCG	RglTHA_CONTROL4_withCtrl_peak_234	31.9735
Chr1_A_fumigatus_Af293	Afu1g14000	3744225	3744232	6_CONTROL_enriched_MA0375.1-RSC30	8.1	-	RSC30	RglTHA_CONTROL:enriched	0.000633	1	CACGGGCG	RglTHA_CONTROL4_withCtrl_peak_234	31.9735
Chr1_A_fumigatus_Af293	Afu1g13990	3744434	3744441	6_CONTROL_enriched_MA0375.1-RSC30	8.1	-	RSC30	RglTHA_CONTROL:enriched	0.000633	1	CACCCGCG	RglTHA_CONTROL4_withCtrl_peak_234	31.9735
Chr1_A_fumigatus_Af293	Afu1g14000	3744434	3744441	6_CONTROL_enriched_MA0375.1-RSC30	8.1	-	RSC30	RglTHA_CONTROL:enriched	0.000633	1	CACCCGCG	RglTHA_CONTROL4_withCtrl_peak_234	31.9735
Chr1_A_fumigatus_Af293	Afu1g13990	3744328	3744334	6_RglT_common_MA0399.1-SUT1	7.96053	+	SUT1	common	0.000659	0.773	CGCCGGA	RglTHA_CONTROL4_withCtrl_peak_234	31.9735
Chr1_A_fumigatus_Af293	Afu1g14000	3744328	3744334	6_RglT_common_MA0399.1-SUT1	7.96053	+	SUT1	common	0.000659	0.773	CGCCGGA	RglTHA_CONTROL4_withCtrl_peak_234	31.9735
Chr1_A_fumigatus_Af293	Afu1g13990	3744328	3744334	3_CONTROL_enriched_MA0399.1-SUT1	7.96053	+	SUT1	RglTHA_CONTROL:enriched	0.000659	0.777	CGCCGGA	RglTHA_CONTROL4_withCtrl_peak_234	31.9735
Chr1_A_fumigatus_Af293	Afu1g14000	3744328	3744334	3_CONTROL_enriched_MA0399.1-SUT1	7.96053	+	SUT1	RglTHA_CONTROL:enriched	0.000659	0.777	CGCCGGA	RglTHA_CONTROL4_withCtrl_peak_234	31.9735
Chr1_A_fumigatus_Af293	Afu1g13990	3744328	3744334	4_10MMAA_enriched_MA0399.1-SUT1	7.96053	+	SUT1	RglTHA_10MMAA:enriched	0.000659	0.783	CGCCGGA	RglTHA_CONTROL4_withCtrl_peak_234	31.9735
Chr1_A_fumigatus_Af293	Afu1g14000	3744328	3744334	4_10MMAA_enriched_MA0399.1-SUT1	7.96053	+	SUT1	RglTHA_10MMAA:enriched	0.000659	0.783	CGCCGGA	RglTHA_CONTROL4_withCtrl_peak_234	31.9735
Chr1_A_fumigatus_Af293	Afu1g13990	3744441	3744445	1_RglT_common_CSGSS-DREME-1	7.75758	-	IME1	common	0.00074	0.673	CGGCC	RglTHA_CONTROL4_withCtrl_peak_234	31.9735
Chr1_A_fumigatus_Af293	Afu1g14000	3744441	3744445	1_RglT_common_CSGSS-DREME-1	7.75758	-	IME1	common	0.00074	0.673	CGGCC	RglTHA_CONTROL4_withCtrl_peak_234	31.9735
Chr1_A_fumigatus_Af293	Afu1g13990	3744327	3744331	1_CONTROL_enriched_GGSSS-DREME-1	7.98485	-	IME1	RglTHA_CONTROL:enriched	0.00074	0.677	GGCGG	RglTHA_CONTROL4_withCtrl_peak_234	31.9735
Chr1_A_fumigatus_Af293	Afu1g14000	3744327	3744331	1_CONTROL_enriched_GGSSS-DREME-1	7.98485	-	IME1	RglTHA_CONTROL:enriched	0.00074	0.677	GGCGG	RglTHA_CONTROL4_withCtrl_peak_234	31.9735
Chr1_A_fumigatus_Af293	Afu1g13990	3744406	3744410	1_CONTROL_enriched_GGSSS-DREME-1	7.98485	+	IME1	RglTHA_CONTROL:enriched	0.00074	0.677	GGCGG	RglTHA_CONTROL4_withCtrl_peak_234	31.9735
Chr1_A_fumigatus_Af293	Afu1g14000	3744406	3744410	1_CONTROL_enriched_GGSSS-DREME-1	7.98485	+	IME1	RglTHA_CONTROL:enriched	0.00074	0.677	GGCGG	RglTHA_CONTROL4_withCtrl_peak_234	31.9735
Chr1_A_fumigatus_Af293	Afu1g13990	3744503	3744507	1_CONTROL_enriched_GGSSS-DREME-1	7.98485	-	IME1	RglTHA_CONTROL:enriched	0.00074	0.677	GGCGG	RglTHA_CONTROL4_withCtrl_peak_234	31.9735
Chr1_A_fumigatus_Af293	Afu1g14000	3744503	3744507	1_CONTROL_enriched_GGSSS-DREME-1	7.98485	-	IME1	RglTHA_CONTROL:enriched	0.00074	0.677	GGCGG	RglTHA_CONTROL4_withCtrl_peak_234	31.9735
Chr1_A_fumigatus_Af293	Afu1g13990	3744430	3744437	4_RglT_common_MA0375.1-RSC30	7.66667	+	RSC30	common	0.000741	1	TGGGCGCG	RglTHA_CONTROL4_withCtrl_peak_234	31.9735
Chr1_A_fumigatus_Af293	Afu1g14000	3744430	3744437	4_RglT_common_MA0375.1-RSC30	7.66667	+	RSC30	common	0.000741	1	TGGGCGCG	RglTHA_CONTROL4_withCtrl_peak_234	31.9735
Chr1_A_fumigatus_Af293	Afu1g13990	3744430	3744437	6_CONTROL_enriched_MA0375.1-RSC30	7.66667	+	RSC30	RglTHA_CONTROL:enriched	0.000741	1	TGGGCGCG	RglTHA_CONTROL4_withCtrl_peak_234	31.9735
Chr1_A_fumigatus_Af293	Afu1g14000	3744430	3744437	6_CONTROL_enriched_MA0375.1-RSC30	7.66667	+	RSC30	RglTHA_CONTROL:enriched	0.000741	1	TGGGCGCG	RglTHA_CONTROL4_withCtrl_peak_234	31.9735
Chr1_A_fumigatus_Af293	Afu1g13990	3744310	3744316	3_10MMAA_enriched_CVSVMCG-MEME-1	8.78049	+	RDS1	RglTHA_10MMAA:enriched	0.000766	0.74	CAGGACG	RglTHA_CONTROL4_withCtrl_peak_234	31.9735
Chr1_A_fumigatus_Af293	Afu1g14000	3744310	3744316	3_10MMAA_enriched_CVSVMCG-MEME-1	8.78049	+	RDS1	RglTHA_10MMAA:enriched	0.000766	0.74	CAGGACG	RglTHA_CONTROL4_withCtrl_peak_234	31.9735
Chr1_A_fumigatus_Af293	Afu1g13990	3744224	3744230	8_RglT_common_MA0361.1-RDS1	6.87778	-	RDS1	common	0.00088	0.603	CGGGCGT	RglTHA_CONTROL4_withCtrl_peak_234	31.9735
Chr1_A_fumigatus_Af293	Afu1g14000	3744224	3744230	8_RglT_common_MA0361.1-RDS1	6.87778	-	RDS1	common	0.00088	0.603	CGGGCGT	RglTHA_CONTROL4_withCtrl_peak_234	31.9735
Chr1_A_fumigatus_Af293	Afu1g13990	3744224	3744230	5_CONTROL_enriched_MA0361.1-RDS1	6.87778	-	RDS1	RglTHA_CONTROL:enriched	0.00088	0.601	CGGGCGT	RglTHA_CONTROL4_withCtrl_peak_234	31.9735
Chr1_A_fumigatus_Af293	Afu1g14000	3744224	3744230	5_CONTROL_enriched_MA0361.1-RDS1	6.87778	-	RDS1	RglTHA_CONTROL:enriched	0.00088	0.601	CGGGCGT	RglTHA_CONTROL4_withCtrl_peak_234	31.9735
Chr1_A_fumigatus_Af293	Afu1g13990	3744485	3744491	3_10MMAA_enriched_CVSVMCG-MEME-1	8.69512	-	RDS1	RglTHA_10MMAA:enriched	0.000905	0.751	CAGACCG	RglTHA_CONTROL4_withCtrl_peak_234	31.9735
Chr1_A_fumigatus_Af293	Afu1g14000	3744485	3744491	3_10MMAA_enriched_CVSVMCG-MEME-1	8.69512	-	RDS1	RglTHA_10MMAA:enriched	0.000905	0.751	CAGACCG	RglTHA_CONTROL4_withCtrl_peak_234	31.9735
Chr1_A_fumigatus_Af293	Afu1g13990	3744301	3744307	3_10MMAA_enriched_CVSVMCG-MEME-1	8.69512	+	RDS1	RglTHA_10MMAA:enriched	0.000905	0.751	CAGACCG	RglTHA_CONTROL4_withCtrl_peak_234	31.9735
Chr1_A_fumigatus_Af293	Afu1g14000	3744301	3744307	3_10MMAA_enriched_CVSVMCG-MEME-1	8.69512	+	RDS1	RglTHA_10MMAA:enriched	0.000905	0.751	CAGACCG	RglTHA_CONTROL4_withCtrl_peak_234	31.9735
Chr1_A_fumigatus_Af293	Afu1g13990	3744417	3744421	1_10MMAA_enriched_BCCGA-DREME-1	8.75	+	DREME-2	RglTHA_10MMAA:enriched	0.000918	0.729	TCCGA	RglTHA_CONTROL4_withCtrl_peak_234	31.9735
Chr1_A_fumigatus_Af293	Afu1g14000	3744417	3744421	1_10MMAA_enriched_BCCGA-DREME-1	8.75	+	DREME-2	RglTHA_10MMAA:enriched	0.000918	0.729	TCCGA	RglTHA_CONTROL4_withCtrl_peak_234	31.9735
Chr1_A_fumigatus_Af293	Afu1g14330	3831659	3831665	3_10MMAA_enriched_CVSVMCG-MEME-1	10.6707	+	RDS1	RglTHA_10MMAA:enriched	4.14e-05	0.385	CCGGCCG	RglTHA_10MMAA4_withCtrl_peak_141	14.7686
Chr1_A_fumigatus_Af293	Afu1g14330	3831660	3831666	3_10MMAA_enriched_CVSVMCG-MEME-1	10.6707	-	RDS1	RglTHA_10MMAA:enriched	4.14e-05	0.385	CCGGCCG	RglTHA_10MMAA4_withCtrl_peak_141	14.7686
Chr1_A_fumigatus_Af293	Afu1g14330	3831660	3831666	8_RglT_common_MA0361.1-RDS1	12.0889	+	RDS1	common	8.28e-05	0.495	CGGCCGG	RglTHA_10MMAA4_withCtrl_peak_141	14.7686
Chr1_A_fumigatus_Af293	Afu1g14330	3831659	3831665	8_RglT_common_MA0361.1-RDS1	12.0889	-	RDS1	common	8.28e-05	0.495	CGGCCGG	RglTHA_10MMAA4_withCtrl_peak_141	14.7686
Chr1_A_fumigatus_Af293	Afu1g14330	3831660	3831666	5_CONTROL_enriched_MA0361.1-RDS1	12.0889	+	RDS1	RglTHA_CONTROL:enriched	8.28e-05	0.494	CGGCCGG	RglTHA_10MMAA4_withCtrl_peak_141	14.7686
Chr1_A_fumigatus_Af293	Afu1g14330	3831659	3831665	5_CONTROL_enriched_MA0361.1-RDS1	12.0889	-	RDS1	RglTHA_CONTROL:enriched	8.28e-05	0.494	CGGCCGG	RglTHA_10MMAA4_withCtrl_peak_141	14.7686
Chr1_A_fumigatus_Af293	Afu1g14330	3831718	3831736	2_RglT_common_CSVCCRRKCHRGGMNKBSG-MEME-1	8.90411	-	ASH1	common	0.000314	0.443	GGCCCAGTCCAAGGACGGG	RglTHA_10MMAA4_withCtrl_peak_141	14.7686
Chr1_A_fumigatus_Af293	Afu1g14330	3831766	3831772	3_10MMAA_enriched_CVSVMCG-MEME-1	9.08537	-	RDS1	RglTHA_10MMAA:enriched	0.00035	0.628	CCCGACG	RglTHA_10MMAA4_withCtrl_peak_141	14.7686
Chr1_A_fumigatus_Af293	Afu1g14330	3831716	3831736	2_CONTROL_enriched_CGVCVMVKSSCCGGNSSVVSM-MEME-1	8.12821	-	NHP10	RglTHA_CONTROL:enriched	0.000535	0.36	GGCCCAGTCCAAGGACGGGTA	RglTHA_10MMAA4_withCtrl_peak_141	14.7686
Chr1_A_fumigatus_Af293	Afu1g14330	3831752	3831770	2_RglT_common_CSVCCRRKCHRGGMNKBSG-MEME-1	7.9863	-	ASH1	common	0.000637	0.477	CGACGAATCGGGTTGTCGA	RglTHA_10MMAA4_withCtrl_peak_141	14.7686
Chr1_A_fumigatus_Af293	Afu1g14330	3831734	3831754	2_CONTROL_enriched_CGVCVMVKSSCCGGNSSVVSM-MEME-1	7.74359	-	NHP10	RglTHA_CONTROL:enriched	0.000691	0.375	CGAGACAGTACGCCTCCGGGC	RglTHA_10MMAA4_withCtrl_peak_141	14.7686
Chr1_A_fumigatus_Af293	Afu1g14330	3831660	3831664	1_RglT_common_CSGSS-DREME-1	7.75758	+	IME1	common	0.00074	0.673	CGGCC	RglTHA_10MMAA4_withCtrl_peak_141	14.7686
Chr1_A_fumigatus_Af293	Afu1g14330	3831661	3831665	1_RglT_common_CSGSS-DREME-1	7.75758	-	IME1	common	0.00074	0.673	CGGCC	RglTHA_10MMAA4_withCtrl_peak_141	14.7686
Chr1_A_fumigatus_Af293	Afu1g14330	3831516	3831520	1_10MMAA_enriched_BCCGA-DREME-1	8.75	+	DREME-2	RglTHA_10MMAA:enriched	0.000918	0.729	TCCGA	RglTHA_10MMAA4_withCtrl_peak_141	14.7686
Chr1_A_fumigatus_Af293	Afu1g14330	3831753	3831771	2_RglT_common_CSVCCRRKCHRGGMNKBSG-MEME-1	7.38356	-	ASH1	common	0.000975	0.494	CCGACGAATCGGGTTGTCG	RglTHA_10MMAA4_withCtrl_peak_141	14.7686
Chr1_A_fumigatus_Af293	Afu1g14330	3831659	3831665	3_10MMAA_enriched_CVSVMCG-MEME-1	10.6707	+	RDS1	RglTHA_10MMAA:enriched	4.14e-05	0.385	CCGGCCG	RglTHA_CONTROL4_withCtrl_peak_240	26.37
Chr1_A_fumigatus_Af293	Afu1g14330	3831660	3831666	3_10MMAA_enriched_CVSVMCG-MEME-1	10.6707	-	RDS1	RglTHA_10MMAA:enriched	4.14e-05	0.385	CCGGCCG	RglTHA_CONTROL4_withCtrl_peak_240	26.37
Chr1_A_fumigatus_Af293	Afu1g14330	3831660	3831666	8_RglT_common_MA0361.1-RDS1	12.0889	+	RDS1	common	8.28e-05	0.495	CGGCCGG	RglTHA_CONTROL4_withCtrl_peak_240	26.37
Chr1_A_fumigatus_Af293	Afu1g14330	3831659	3831665	8_RglT_common_MA0361.1-RDS1	12.0889	-	RDS1	common	8.28e-05	0.495	CGGCCGG	RglTHA_CONTROL4_withCtrl_peak_240	26.37
Chr1_A_fumigatus_Af293	Afu1g14330	3831660	3831666	5_CONTROL_enriched_MA0361.1-RDS1	12.0889	+	RDS1	RglTHA_CONTROL:enriched	8.28e-05	0.494	CGGCCGG	RglTHA_CONTROL4_withCtrl_peak_240	26.37
Chr1_A_fumigatus_Af293	Afu1g14330	3831659	3831665	5_CONTROL_enriched_MA0361.1-RDS1	12.0889	-	RDS1	RglTHA_CONTROL:enriched	8.28e-05	0.494	CGGCCGG	RglTHA_CONTROL4_withCtrl_peak_240	26.37
Chr1_A_fumigatus_Af293	Afu1g14330	3831718	3831736	2_RglT_common_CSVCCRRKCHRGGMNKBSG-MEME-1	8.90411	-	ASH1	common	0.000314	0.443	GGCCCAGTCCAAGGACGGG	RglTHA_CONTROL4_withCtrl_peak_240	26.37
Chr1_A_fumigatus_Af293	Afu1g14330	3831766	3831772	3_10MMAA_enriched_CVSVMCG-MEME-1	9.08537	-	RDS1	RglTHA_10MMAA:enriched	0.00035	0.628	CCCGACG	RglTHA_CONTROL4_withCtrl_peak_240	26.37
Chr1_A_fumigatus_Af293	Afu1g14330	3831716	3831736	2_CONTROL_enriched_CGVCVMVKSSCCGGNSSVVSM-MEME-1	8.12821	-	NHP10	RglTHA_CONTROL:enriched	0.000535	0.36	GGCCCAGTCCAAGGACGGGTA	RglTHA_CONTROL4_withCtrl_peak_240	26.37
Chr1_A_fumigatus_Af293	Afu1g14330	3831752	3831770	2_RglT_common_CSVCCRRKCHRGGMNKBSG-MEME-1	7.9863	-	ASH1	common	0.000637	0.477	CGACGAATCGGGTTGTCGA	RglTHA_CONTROL4_withCtrl_peak_240	26.37
Chr1_A_fumigatus_Af293	Afu1g14330	3831734	3831754	2_CONTROL_enriched_CGVCVMVKSSCCGGNSSVVSM-MEME-1	7.74359	-	NHP10	RglTHA_CONTROL:enriched	0.000691	0.375	CGAGACAGTACGCCTCCGGGC	RglTHA_CONTROL4_withCtrl_peak_240	26.37
Chr1_A_fumigatus_Af293	Afu1g14330	3831660	3831664	1_RglT_common_CSGSS-DREME-1	7.75758	+	IME1	common	0.00074	0.673	CGGCC	RglTHA_CONTROL4_withCtrl_peak_240	26.37
Chr1_A_fumigatus_Af293	Afu1g14330	3831661	3831665	1_RglT_common_CSGSS-DREME-1	7.75758	-	IME1	common	0.00074	0.673	CGGCC	RglTHA_CONTROL4_withCtrl_peak_240	26.37
Chr1_A_fumigatus_Af293	Afu1g14330	3831516	3831520	1_10MMAA_enriched_BCCGA-DREME-1	8.75	+	DREME-2	RglTHA_10MMAA:enriched	0.000918	0.729	TCCGA	RglTHA_CONTROL4_withCtrl_peak_240	26.37
Chr1_A_fumigatus_Af293	Afu1g14330	3831753	3831771	2_RglT_common_CSVCCRRKCHRGGMNKBSG-MEME-1	7.38356	-	ASH1	common	0.000975	0.494	CCGACGAATCGGGTTGTCG	RglTHA_CONTROL4_withCtrl_peak_240	26.37
Chr1_A_fumigatus_Af293	Afu1g14760	3955033	3955053	2_CONTROL_enriched_CGVCVMVKSSCCGGNSSVVSM-MEME-1	11.3718	+	NHP10	RglTHA_CONTROL:enriched	3.96e-05	0.275	CGCCACCTCCCGCATGCAAAC	RglTHA_CONTROL4_withCtrl_peak_249	82.3659
Chr1_A_fumigatus_Af293	Afu1g14770	3955033	3955053	2_CONTROL_enriched_CGVCVMVKSSCCGGNSSVVSM-MEME-1	11.3718	+	NHP10	RglTHA_CONTROL:enriched	3.96e-05	0.275	CGCCACCTCCCGCATGCAAAC	RglTHA_CONTROL4_withCtrl_peak_249	82.3659
Chr1_A_fumigatus_Af293	Afu1g14760	3954996	3955016	2_CONTROL_enriched_CGVCVMVKSSCCGGNSSVVSM-MEME-1	9.88462	+	NHP10	RglTHA_CONTROL:enriched	0.000146	0.307	CACCGCCTTCCGCGCTCAGAC	RglTHA_CONTROL4_withCtrl_peak_249	82.3659
Chr1_A_fumigatus_Af293	Afu1g14770	3954996	3955016	2_CONTROL_enriched_CGVCVMVKSSCCGGNSSVVSM-MEME-1	9.88462	+	NHP10	RglTHA_CONTROL:enriched	0.000146	0.307	CACCGCCTTCCGCGCTCAGAC	RglTHA_CONTROL4_withCtrl_peak_249	82.3659
Chr1_A_fumigatus_Af293	Afu1g14760	3955040	3955047	26_RglT_common_MA0410.1-UGA3	7.47778	-	UGA3	common	0.000579	0.848	ATGCGGGA	RglTHA_CONTROL4_withCtrl_peak_249	82.3659
Chr1_A_fumigatus_Af293	Afu1g14770	3955040	3955047	26_RglT_common_MA0410.1-UGA3	7.47778	-	UGA3	common	0.000579	0.848	ATGCGGGA	RglTHA_CONTROL4_withCtrl_peak_249	82.3659
Chr1_A_fumigatus_Af293	Afu1g14760	3955040	3955047	7_CONTROL_enriched_MA0410.1-UGA3	7.47778	-	UGA3	RglTHA_CONTROL:enriched	0.000579	0.854	ATGCGGGA	RglTHA_CONTROL4_withCtrl_peak_249	82.3659
Chr1_A_fumigatus_Af293	Afu1g14770	3955040	3955047	7_CONTROL_enriched_MA0410.1-UGA3	7.47778	-	UGA3	RglTHA_CONTROL:enriched	0.000579	0.854	ATGCGGGA	RglTHA_CONTROL4_withCtrl_peak_249	82.3659
Chr1_A_fumigatus_Af293	Afu1g14760	3954898	3954902	1_CONTROL_enriched_GGSSS-DREME-1	7.98485	-	IME1	RglTHA_CONTROL:enriched	0.00074	0.677	GGCGG	RglTHA_CONTROL4_withCtrl_peak_249	82.3659
Chr1_A_fumigatus_Af293	Afu1g14770	3954898	3954902	1_CONTROL_enriched_GGSSS-DREME-1	7.98485	-	IME1	RglTHA_CONTROL:enriched	0.00074	0.677	GGCGG	RglTHA_CONTROL4_withCtrl_peak_249	82.3659
Chr1_A_fumigatus_Af293	Afu1g14760	3954998	3955002	1_CONTROL_enriched_GGSSS-DREME-1	7.98485	-	IME1	RglTHA_CONTROL:enriched	0.00074	0.677	GGCGG	RglTHA_CONTROL4_withCtrl_peak_249	82.3659
Chr1_A_fumigatus_Af293	Afu1g14770	3954998	3955002	1_CONTROL_enriched_GGSSS-DREME-1	7.98485	-	IME1	RglTHA_CONTROL:enriched	0.00074	0.677	GGCGG	RglTHA_CONTROL4_withCtrl_peak_249	82.3659
Chr1_A_fumigatus_Af293	Afu1g14760	3955020	3955024	1_CONTROL_enriched_GGSSS-DREME-1	7.98485	-	IME1	RglTHA_CONTROL:enriched	0.00074	0.677	GGCGG	RglTHA_CONTROL4_withCtrl_peak_249	82.3659
Chr1_A_fumigatus_Af293	Afu1g14770	3955020	3955024	1_CONTROL_enriched_GGSSS-DREME-1	7.98485	-	IME1	RglTHA_CONTROL:enriched	0.00074	0.677	GGCGG	RglTHA_CONTROL4_withCtrl_peak_249	82.3659
Chr1_A_fumigatus_Af293	Afu1g14760	3955073	3955077	1_CONTROL_enriched_GGSSS-DREME-1	7.98485	-	IME1	RglTHA_CONTROL:enriched	0.00074	0.677	GGCGG	RglTHA_CONTROL4_withCtrl_peak_249	82.3659
Chr1_A_fumigatus_Af293	Afu1g14770	3955073	3955077	1_CONTROL_enriched_GGSSS-DREME-1	7.98485	-	IME1	RglTHA_CONTROL:enriched	0.00074	0.677	GGCGG	RglTHA_CONTROL4_withCtrl_peak_249	82.3659
Chr1_A_fumigatus_Af293	Afu1g14760	3955071	3955077	6_RglT_common_MA0399.1-SUT1	7.92105	-	SUT1	common	0.000746	0.773	GGCGGAG	RglTHA_CONTROL4_withCtrl_peak_249	82.3659
Chr1_A_fumigatus_Af293	Afu1g14770	3955071	3955077	6_RglT_common_MA0399.1-SUT1	7.92105	-	SUT1	common	0.000746	0.773	GGCGGAG	RglTHA_CONTROL4_withCtrl_peak_249	82.3659
Chr1_A_fumigatus_Af293	Afu1g14760	3955071	3955077	3_CONTROL_enriched_MA0399.1-SUT1	7.92105	-	SUT1	RglTHA_CONTROL:enriched	0.000746	0.777	GGCGGAG	RglTHA_CONTROL4_withCtrl_peak_249	82.3659
Chr1_A_fumigatus_Af293	Afu1g14770	3955071	3955077	3_CONTROL_enriched_MA0399.1-SUT1	7.92105	-	SUT1	RglTHA_CONTROL:enriched	0.000746	0.777	GGCGGAG	RglTHA_CONTROL4_withCtrl_peak_249	82.3659
Chr1_A_fumigatus_Af293	Afu1g14760	3955071	3955077	4_10MMAA_enriched_MA0399.1-SUT1	7.92105	-	SUT1	RglTHA_10MMAA:enriched	0.000746	0.783	GGCGGAG	RglTHA_CONTROL4_withCtrl_peak_249	82.3659
Chr1_A_fumigatus_Af293	Afu1g14770	3955071	3955077	4_10MMAA_enriched_MA0399.1-SUT1	7.92105	-	SUT1	RglTHA_10MMAA:enriched	0.000746	0.783	GGCGGAG	RglTHA_CONTROL4_withCtrl_peak_249	82.3659
Chr1_A_fumigatus_Af293	Afu1g14760	3955003	3955010	26_RglT_common_MA0410.1-UGA3	6.76667	-	UGA3	common	0.000779	0.873	GCGCGGAA	RglTHA_CONTROL4_withCtrl_peak_249	82.3659
Chr1_A_fumigatus_Af293	Afu1g14770	3955003	3955010	26_RglT_common_MA0410.1-UGA3	6.76667	-	UGA3	common	0.000779	0.873	GCGCGGAA	RglTHA_CONTROL4_withCtrl_peak_249	82.3659
Chr1_A_fumigatus_Af293	Afu1g14760	3955003	3955010	7_CONTROL_enriched_MA0410.1-UGA3	6.76667	-	UGA3	RglTHA_CONTROL:enriched	0.000779	0.879	GCGCGGAA	RglTHA_CONTROL4_withCtrl_peak_249	82.3659
Chr1_A_fumigatus_Af293	Afu1g14770	3955003	3955010	7_CONTROL_enriched_MA0410.1-UGA3	6.76667	-	UGA3	RglTHA_CONTROL:enriched	0.000779	0.879	GCGCGGAA	RglTHA_CONTROL4_withCtrl_peak_249	82.3659
Chr1_A_fumigatus_Af293	Afu1g14760	3955072	3955078	8_RglT_common_MA0361.1-RDS1	7.7	-	RDS1	common	0.000834	0.591	CGGCGGA	RglTHA_CONTROL4_withCtrl_peak_249	82.3659
Chr1_A_fumigatus_Af293	Afu1g14770	3955072	3955078	8_RglT_common_MA0361.1-RDS1	7.7	-	RDS1	common	0.000834	0.591	CGGCGGA	RglTHA_CONTROL4_withCtrl_peak_249	82.3659
Chr1_A_fumigatus_Af293	Afu1g14760	3955072	3955078	5_CONTROL_enriched_MA0361.1-RDS1	7.7	-	RDS1	RglTHA_CONTROL:enriched	0.000834	0.589	CGGCGGA	RglTHA_CONTROL4_withCtrl_peak_249	82.3659
Chr1_A_fumigatus_Af293	Afu1g14770	3955072	3955078	5_CONTROL_enriched_MA0361.1-RDS1	7.7	-	RDS1	RglTHA_CONTROL:enriched	0.000834	0.589	CGGCGGA	RglTHA_CONTROL4_withCtrl_peak_249	82.3659
Chr1_A_fumigatus_Af293	Afu1g14760	3954980	3954998	2_RglT_common_CSVCCRRKCHRGGMNKBSG-MEME-1	7.58904	+	ASH1	common	0.000846	0.48	CCAGCCACCGAGGCTGCAC	RglTHA_CONTROL4_withCtrl_peak_249	82.3659
Chr1_A_fumigatus_Af293	Afu1g14770	3954980	3954998	2_RglT_common_CSVCCRRKCHRGGMNKBSG-MEME-1	7.58904	+	ASH1	common	0.000846	0.48	CCAGCCACCGAGGCTGCAC	RglTHA_CONTROL4_withCtrl_peak_249	82.3659
Chr1_A_fumigatus_Af293	Afu1g14760	3955003	3955009	6_RglT_common_MA0399.1-SUT1	7.78947	-	SUT1	common	0.000849	0.773	CGCGGAA	RglTHA_CONTROL4_withCtrl_peak_249	82.3659
Chr1_A_fumigatus_Af293	Afu1g14770	3955003	3955009	6_RglT_common_MA0399.1-SUT1	7.78947	-	SUT1	common	0.000849	0.773	CGCGGAA	RglTHA_CONTROL4_withCtrl_peak_249	82.3659
Chr1_A_fumigatus_Af293	Afu1g14760	3955003	3955009	3_CONTROL_enriched_MA0399.1-SUT1	7.78947	-	SUT1	RglTHA_CONTROL:enriched	0.000849	0.777	CGCGGAA	RglTHA_CONTROL4_withCtrl_peak_249	82.3659
Chr1_A_fumigatus_Af293	Afu1g14770	3955003	3955009	3_CONTROL_enriched_MA0399.1-SUT1	7.78947	-	SUT1	RglTHA_CONTROL:enriched	0.000849	0.777	CGCGGAA	RglTHA_CONTROL4_withCtrl_peak_249	82.3659
Chr1_A_fumigatus_Af293	Afu1g14760	3955003	3955009	4_10MMAA_enriched_MA0399.1-SUT1	7.78947	-	SUT1	RglTHA_10MMAA:enriched	0.000849	0.783	CGCGGAA	RglTHA_CONTROL4_withCtrl_peak_249	82.3659
Chr1_A_fumigatus_Af293	Afu1g14770	3955003	3955009	4_10MMAA_enriched_MA0399.1-SUT1	7.78947	-	SUT1	RglTHA_10MMAA:enriched	0.000849	0.783	CGCGGAA	RglTHA_CONTROL4_withCtrl_peak_249	82.3659
Chr1_A_fumigatus_Af293	Afu1g14760	3954985	3955003	2_RglT_common_CSVCCRRKCHRGGMNKBSG-MEME-1	7.46575	+	ASH1	common	0.000922	0.49	CACCGAGGCTGCACCGCCT	RglTHA_CONTROL4_withCtrl_peak_249	82.3659
Chr1_A_fumigatus_Af293	Afu1g14770	3954985	3955003	2_RglT_common_CSVCCRRKCHRGGMNKBSG-MEME-1	7.46575	+	ASH1	common	0.000922	0.49	CACCGAGGCTGCACCGCCT	RglTHA_CONTROL4_withCtrl_peak_249	82.3659
Chr1_A_fumigatus_Af293	Afu1g14930	4002570	4002588	2_RglT_common_CSVCCRRKCHRGGMNKBSG-MEME-1	9.21918	-	ASH1	common	0.000242	0.419	GGCCCAATCTGGTAATCCA	RglTHA_10MMAA4_withCtrl_peak_147	32.0638
Chr1_A_fumigatus_Af293	Afu1g14930	4002600	4002620	2_CONTROL_enriched_CGVCVMVKSSCCGGNSSVVSM-MEME-1	8.30769	+	NHP10	RglTHA_CONTROL:enriched	0.000473	0.349	CACCACAGCACCAGCTCATCG	RglTHA_10MMAA4_withCtrl_peak_147	32.0638
Chr1_A_fumigatus_Af293	Afu1g14930	4002482	4002488	3_10MMAA_enriched_CVSVMCG-MEME-1	8.93902	+	RDS1	RglTHA_10MMAA:enriched	0.00054	0.708	CGGGACG	RglTHA_10MMAA4_withCtrl_peak_147	32.0638
Chr1_A_fumigatus_Af293	Afu1g14930	4002344	4002364	2_CONTROL_enriched_CGVCVMVKSSCCGGNSSVVSM-MEME-1	8	-	NHP10	RglTHA_CONTROL:enriched	0.000583	0.365	CGAAGCATCCCGAATCGTCGA	RglTHA_10MMAA4_withCtrl_peak_147	32.0638
Chr1_A_fumigatus_Af293	Afu1g14930	4002544	4002548	1_RglT_common_CSGSS-DREME-1	7.75758	+	IME1	common	0.00074	0.673	CGGCC	RglTHA_10MMAA4_withCtrl_peak_147	32.0638
Chr1_A_fumigatus_Af293	Afu1g14930	4002372	4002378	6_RglT_common_MA0399.1-SUT1	7.80263	-	SUT1	common	0.000797	0.773	CACGGAG	RglTHA_10MMAA4_withCtrl_peak_147	32.0638
Chr1_A_fumigatus_Af293	Afu1g14930	4002372	4002378	3_CONTROL_enriched_MA0399.1-SUT1	7.80263	-	SUT1	RglTHA_CONTROL:enriched	0.000797	0.777	CACGGAG	RglTHA_10MMAA4_withCtrl_peak_147	32.0638
Chr1_A_fumigatus_Af293	Afu1g14930	4002372	4002378	4_10MMAA_enriched_MA0399.1-SUT1	7.80263	-	SUT1	RglTHA_10MMAA:enriched	0.000797	0.783	CACGGAG	RglTHA_10MMAA4_withCtrl_peak_147	32.0638
Chr1_A_fumigatus_Af293	Afu1g14930	4002206	4002210	1_10MMAA_enriched_BCCGA-DREME-1	8.75	-	DREME-2	RglTHA_10MMAA:enriched	0.000918	0.729	TCCGA	RglTHA_10MMAA4_withCtrl_peak_147	32.0638
Chr1_A_fumigatus_Af293	Afu1g14930	4002248	4002252	1_10MMAA_enriched_BCCGA-DREME-1	8.75	-	DREME-2	RglTHA_10MMAA:enriched	0.000918	0.729	TCCGA	RglTHA_10MMAA4_withCtrl_peak_147	32.0638
Chr1_A_fumigatus_Af293	Afu1g14930	4002473	4002477	1_10MMAA_enriched_BCCGA-DREME-1	8.75	+	DREME-2	RglTHA_10MMAA:enriched	0.000918	0.729	TCCGA	RglTHA_10MMAA4_withCtrl_peak_147	32.0638
Chr1_A_fumigatus_Af293	Afu1g14930	4002684	4002688	1_10MMAA_enriched_BCCGA-DREME-1	8.75	+	DREME-2	RglTHA_10MMAA:enriched	0.000918	0.729	TCCGA	RglTHA_10MMAA4_withCtrl_peak_147	32.0638
Chr1_A_fumigatus_Af293	Afu1g15220	4096186	4096204	2_RglT_common_CSVCCRRKCHRGGMNKBSG-MEME-1	8.73973	+	ASH1	common	0.000358	0.448	GCAGGGATCAGGGAGTGGA	RglTHA_10MMAA4_withCtrl_peak_152	12.9118
Chr1_A_fumigatus_Af293	Afu1g15220	4096186	4096204	2_RglT_common_CSVCCRRKCHRGGMNKBSG-MEME-1	8.73973	+	ASH1	common	0.000358	0.448	GCAGGGATCAGGGAGTGGA	RglTHA_CONTROL4_withCtrl_peak_254	61.8692
Chr1_A_fumigatus_Af293	Afu1g15220	4096012	4096032	2_CONTROL_enriched_CGVCVMVKSSCCGGNSSVVSM-MEME-1	8.44872	+	NHP10	RglTHA_CONTROL:enriched	0.000429	0.346	CGCGGAATGGCACGCCTATGG	RglTHA_CONTROL4_withCtrl_peak_254	61.8692
Chr1_A_fumigatus_Af293	Afu1g15220	4096012	4096032	2_CONTROL_enriched_CGVCVMVKSSCCGGNSSVVSM-MEME-1	8.44872	+	NHP10	RglTHA_CONTROL:enriched	0.000429	0.346	CGCGGAATGGCACGCCTATGG	RglTHA_10MMAA4_withCtrl_peak_152	12.9118
Chr1_A_fumigatus_Af293	Afu1g15220	4096007	4096013	8_RglT_common_MA0361.1-RDS1	8.92222	-	RDS1	common	0.000562	0.591	CGGCCCA	RglTHA_10MMAA4_withCtrl_peak_152	12.9118
Chr1_A_fumigatus_Af293	Afu1g15220	4096007	4096013	8_RglT_common_MA0361.1-RDS1	8.92222	-	RDS1	common	0.000562	0.591	CGGCCCA	RglTHA_CONTROL4_withCtrl_peak_254	61.8692
Chr1_A_fumigatus_Af293	Afu1g15220	4096007	4096013	5_CONTROL_enriched_MA0361.1-RDS1	8.92222	-	RDS1	RglTHA_CONTROL:enriched	0.000562	0.589	CGGCCCA	RglTHA_10MMAA4_withCtrl_peak_152	12.9118
Chr1_A_fumigatus_Af293	Afu1g15220	4096007	4096013	5_CONTROL_enriched_MA0361.1-RDS1	8.92222	-	RDS1	RglTHA_CONTROL:enriched	0.000562	0.589	CGGCCCA	RglTHA_CONTROL4_withCtrl_peak_254	61.8692
Chr1_A_fumigatus_Af293	Afu1g15220	4096174	4096194	2_CONTROL_enriched_CGVCVMVKSSCCGGNSSVVSM-MEME-1	8	+	NHP10	RglTHA_CONTROL:enriched	0.000583	0.365	GGAGCCAAGCCAGCAGGGATC	RglTHA_CONTROL4_withCtrl_peak_254	61.8692
Chr1_A_fumigatus_Af293	Afu1g15220	4096174	4096194	2_CONTROL_enriched_CGVCVMVKSSCCGGNSSVVSM-MEME-1	8	+	NHP10	RglTHA_CONTROL:enriched	0.000583	0.365	GGAGCCAAGCCAGCAGGGATC	RglTHA_10MMAA4_withCtrl_peak_152	12.9118
Chr1_A_fumigatus_Af293	Afu1g15220	4096011	4096018	26_RglT_common_MA0410.1-UGA3	7.46667	+	UGA3	common	0.000603	0.848	CCGCGGAA	RglTHA_CONTROL4_withCtrl_peak_254	61.8692
Chr1_A_fumigatus_Af293	Afu1g15220	4096011	4096018	26_RglT_common_MA0410.1-UGA3	7.46667	+	UGA3	common	0.000603	0.848	CCGCGGAA	RglTHA_10MMAA4_withCtrl_peak_152	12.9118
Chr1_A_fumigatus_Af293	Afu1g15220	4096011	4096018	7_CONTROL_enriched_MA0410.1-UGA3	7.46667	+	UGA3	RglTHA_CONTROL:enriched	0.000603	0.854	CCGCGGAA	RglTHA_CONTROL4_withCtrl_peak_254	61.8692
Chr1_A_fumigatus_Af293	Afu1g15220	4096011	4096018	7_CONTROL_enriched_MA0410.1-UGA3	7.46667	+	UGA3	RglTHA_CONTROL:enriched	0.000603	0.854	CCGCGGAA	RglTHA_10MMAA4_withCtrl_peak_152	12.9118
Chr1_A_fumigatus_Af293	Afu1g15220	4096069	4096089	2_CONTROL_enriched_CGVCVMVKSSCCGGNSSVVSM-MEME-1	7.76923	-	NHP10	RglTHA_CONTROL:enriched	0.00068	0.375	GACAGCGTCACCGGCTAGAGA	RglTHA_CONTROL4_withCtrl_peak_254	61.8692
Chr1_A_fumigatus_Af293	Afu1g15220	4096069	4096089	2_CONTROL_enriched_CGVCVMVKSSCCGGNSSVVSM-MEME-1	7.76923	-	NHP10	RglTHA_CONTROL:enriched	0.00068	0.375	GACAGCGTCACCGGCTAGAGA	RglTHA_10MMAA4_withCtrl_peak_152	12.9118
Chr1_A_fumigatus_Af293	Afu1g15220	4096009	4096013	1_RglT_common_CSGSS-DREME-1	7.75758	-	IME1	common	0.00074	0.673	CGGCC	RglTHA_CONTROL4_withCtrl_peak_254	61.8692
Chr1_A_fumigatus_Af293	Afu1g15220	4096009	4096013	1_RglT_common_CSGSS-DREME-1	7.75758	-	IME1	common	0.00074	0.673	CGGCC	RglTHA_10MMAA4_withCtrl_peak_152	12.9118
Chr1_A_fumigatus_Af293	Afu1g15220	4095835	4095839	1_CONTROL_enriched_GGSSS-DREME-1	7.98485	-	IME1	RglTHA_CONTROL:enriched	0.00074	0.677	GGCGG	RglTHA_10MMAA4_withCtrl_peak_152	12.9118
Chr1_A_fumigatus_Af293	Afu1g15220	4095835	4095839	1_CONTROL_enriched_GGSSS-DREME-1	7.98485	-	IME1	RglTHA_CONTROL:enriched	0.00074	0.677	GGCGG	RglTHA_CONTROL4_withCtrl_peak_254	61.8692
Chr1_A_fumigatus_Af293	Afu1g15220	4096175	4096193	2_RglT_common_CSVCCRRKCHRGGMNKBSG-MEME-1	7.71233	+	ASH1	common	0.000776	0.477	GAGCCAAGCCAGCAGGGAT	RglTHA_10MMAA4_withCtrl_peak_152	12.9118
Chr1_A_fumigatus_Af293	Afu1g15220	4096175	4096193	2_RglT_common_CSVCCRRKCHRGGMNKBSG-MEME-1	7.71233	+	ASH1	common	0.000776	0.477	GAGCCAAGCCAGCAGGGAT	RglTHA_CONTROL4_withCtrl_peak_254	61.8692
Chr1_A_fumigatus_Af293	Afu1g15220	4096012	4096018	6_RglT_common_MA0399.1-SUT1	7.78947	+	SUT1	common	0.000849	0.773	CGCGGAA	RglTHA_10MMAA4_withCtrl_peak_152	12.9118
Chr1_A_fumigatus_Af293	Afu1g15220	4096012	4096018	6_RglT_common_MA0399.1-SUT1	7.78947	+	SUT1	common	0.000849	0.773	CGCGGAA	RglTHA_CONTROL4_withCtrl_peak_254	61.8692
Chr1_A_fumigatus_Af293	Afu1g15220	4096012	4096018	3_CONTROL_enriched_MA0399.1-SUT1	7.78947	+	SUT1	RglTHA_CONTROL:enriched	0.000849	0.777	CGCGGAA	RglTHA_10MMAA4_withCtrl_peak_152	12.9118
Chr1_A_fumigatus_Af293	Afu1g15220	4096012	4096018	3_CONTROL_enriched_MA0399.1-SUT1	7.78947	+	SUT1	RglTHA_CONTROL:enriched	0.000849	0.777	CGCGGAA	RglTHA_CONTROL4_withCtrl_peak_254	61.8692
Chr1_A_fumigatus_Af293	Afu1g15220	4096012	4096018	4_10MMAA_enriched_MA0399.1-SUT1	7.78947	+	SUT1	RglTHA_10MMAA:enriched	0.000849	0.783	CGCGGAA	RglTHA_10MMAA4_withCtrl_peak_152	12.9118
Chr1_A_fumigatus_Af293	Afu1g15220	4096012	4096018	4_10MMAA_enriched_MA0399.1-SUT1	7.78947	+	SUT1	RglTHA_10MMAA:enriched	0.000849	0.783	CGCGGAA	RglTHA_CONTROL4_withCtrl_peak_254	61.8692
Chr1_A_fumigatus_Af293	Afu1g15220	4096010	4096017	4_RglT_common_MA0375.1-RSC30	7.24444	-	RSC30	common	0.000867	1	TCCGCGGC	RglTHA_10MMAA4_withCtrl_peak_152	12.9118
Chr1_A_fumigatus_Af293	Afu1g15220	4096010	4096017	4_RglT_common_MA0375.1-RSC30	7.24444	-	RSC30	common	0.000867	1	TCCGCGGC	RglTHA_CONTROL4_withCtrl_peak_254	61.8692
Chr1_A_fumigatus_Af293	Afu1g15220	4096010	4096017	6_CONTROL_enriched_MA0375.1-RSC30	7.24444	-	RSC30	RglTHA_CONTROL:enriched	0.000867	1	TCCGCGGC	RglTHA_10MMAA4_withCtrl_peak_152	12.9118
Chr1_A_fumigatus_Af293	Afu1g15220	4096010	4096017	6_CONTROL_enriched_MA0375.1-RSC30	7.24444	-	RSC30	RglTHA_CONTROL:enriched	0.000867	1	TCCGCGGC	RglTHA_CONTROL4_withCtrl_peak_254	61.8692
Chr1_A_fumigatus_Af293	Afu1g15220	4095806	4095810	1_10MMAA_enriched_BCCGA-DREME-1	8.75	-	DREME-2	RglTHA_10MMAA:enriched	0.000918	0.729	TCCGA	RglTHA_10MMAA4_withCtrl_peak_152	12.9118
Chr1_A_fumigatus_Af293	Afu1g15220	4095806	4095810	1_10MMAA_enriched_BCCGA-DREME-1	8.75	-	DREME-2	RglTHA_10MMAA:enriched	0.000918	0.729	TCCGA	RglTHA_CONTROL4_withCtrl_peak_254	61.8692
Chr1_A_fumigatus_Af293	Afu1g15220	4095873	4095877	1_10MMAA_enriched_BCCGA-DREME-1	8.75	+	DREME-2	RglTHA_10MMAA:enriched	0.000918	0.729	TCCGA	RglTHA_CONTROL4_withCtrl_peak_254	61.8692
Chr1_A_fumigatus_Af293	Afu1g15220	4095873	4095877	1_10MMAA_enriched_BCCGA-DREME-1	8.75	+	DREME-2	RglTHA_10MMAA:enriched	0.000918	0.729	TCCGA	RglTHA_10MMAA4_withCtrl_peak_152	12.9118
Chr1_A_fumigatus_Af293	Afu1g15220	4095939	4095943	1_10MMAA_enriched_BCCGA-DREME-1	8.75	+	DREME-2	RglTHA_10MMAA:enriched	0.000918	0.729	TCCGA	RglTHA_CONTROL4_withCtrl_peak_254	61.8692
Chr1_A_fumigatus_Af293	Afu1g15220	4095939	4095943	1_10MMAA_enriched_BCCGA-DREME-1	8.75	+	DREME-2	RglTHA_10MMAA:enriched	0.000918	0.729	TCCGA	RglTHA_10MMAA4_withCtrl_peak_152	12.9118
Chr1_A_fumigatus_Af293	Afu1g15220	4096124	4096128	1_10MMAA_enriched_BCCGA-DREME-1	8.75	-	DREME-2	RglTHA_10MMAA:enriched	0.000918	0.729	TCCGA	RglTHA_CONTROL4_withCtrl_peak_254	61.8692
Chr1_A_fumigatus_Af293	Afu1g15220	4096124	4096128	1_10MMAA_enriched_BCCGA-DREME-1	8.75	-	DREME-2	RglTHA_10MMAA:enriched	0.000918	0.729	TCCGA	RglTHA_10MMAA4_withCtrl_peak_152	12.9118
Chr1_A_fumigatus_Af293	Afu1g15220	4096169	4096173	1_10MMAA_enriched_BCCGA-DREME-1	8.75	+	DREME-2	RglTHA_10MMAA:enriched	0.000918	0.729	TCCGA	RglTHA_10MMAA4_withCtrl_peak_152	12.9118
Chr1_A_fumigatus_Af293	Afu1g15220	4096169	4096173	1_10MMAA_enriched_BCCGA-DREME-1	8.75	+	DREME-2	RglTHA_10MMAA:enriched	0.000918	0.729	TCCGA	RglTHA_CONTROL4_withCtrl_peak_254	61.8692
Chr1_A_fumigatus_Af293	Afu1g15220	4096009	4096016	26_RglT_common_MA0410.1-UGA3	6.12222	-	UGA3	common	0.00094	0.894	CCGCGGCC	RglTHA_CONTROL4_withCtrl_peak_254	61.8692
Chr1_A_fumigatus_Af293	Afu1g15220	4096009	4096016	26_RglT_common_MA0410.1-UGA3	6.12222	-	UGA3	common	0.00094	0.894	CCGCGGCC	RglTHA_10MMAA4_withCtrl_peak_152	12.9118
Chr1_A_fumigatus_Af293	Afu1g15220	4096009	4096016	7_CONTROL_enriched_MA0410.1-UGA3	6.12222	-	UGA3	RglTHA_CONTROL:enriched	0.00094	0.9	CCGCGGCC	RglTHA_CONTROL4_withCtrl_peak_254	61.8692
Chr1_A_fumigatus_Af293	Afu1g15220	4096009	4096016	7_CONTROL_enriched_MA0410.1-UGA3	6.12222	-	UGA3	RglTHA_CONTROL:enriched	0.00094	0.9	CCGCGGCC	RglTHA_10MMAA4_withCtrl_peak_152	12.9118
Chr1_A_fumigatus_Af293	Afu1g15220	4095838	4095856	2_RglT_common_CSVCCRRKCHRGGMNKBSG-MEME-1	7.41096	+	ASH1	common	0.000957	0.494	CCCCGGAGCAAGCTACTGC	RglTHA_10MMAA4_withCtrl_peak_152	12.9118
Chr1_A_fumigatus_Af293	Afu1g15220	4095838	4095856	2_RglT_common_CSVCCRRKCHRGGMNKBSG-MEME-1	7.41096	+	ASH1	common	0.000957	0.494	CCCCGGAGCAAGCTACTGC	RglTHA_CONTROL4_withCtrl_peak_254	61.8692
Chr1_A_fumigatus_Af293	Afu1g15270	4111313	4111319	8_RglT_common_MA0361.1-RDS1	8.08889	+	RDS1	common	0.000705	0.591	TGGCCGA	RglTHA_10MMAA4_withCtrl_peak_155	44.8765
Chr1_A_fumigatus_Af293	Afu1g15270	4111313	4111319	5_CONTROL_enriched_MA0361.1-RDS1	8.08889	+	RDS1	RglTHA_CONTROL:enriched	0.000705	0.589	TGGCCGA	RglTHA_10MMAA4_withCtrl_peak_155	44.8765
Chr1_A_fumigatus_Af293	Afu1g15270	4111314	4111318	1_RglT_common_CSGSS-DREME-1	7.75758	-	IME1	common	0.00074	0.673	CGGCC	RglTHA_10MMAA4_withCtrl_peak_155	44.8765
Chr1_A_fumigatus_Af293	Afu1g15270	4111067	4111071	1_CONTROL_enriched_GGSSS-DREME-1	7.98485	+	IME1	RglTHA_CONTROL:enriched	0.00074	0.677	GGCGG	RglTHA_10MMAA4_withCtrl_peak_155	44.8765
Chr1_A_fumigatus_Af293	Afu1g15270	4111328	4111346	2_RglT_common_CSVCCRRKCHRGGMNKBSG-MEME-1	9.68493	-	ASH1	common	0.000162	0.401	GGGAGGATCTGAGAATGGG	RglTHA_CONTROL4_withCtrl_peak_257	13.9718
Chr1_A_fumigatus_Af293	Afu1g15270	4111326	4111346	2_CONTROL_enriched_CGVCVMVKSSCCGGNSSVVSM-MEME-1	8.01282	+	NHP10	RglTHA_CONTROL:enriched	0.000578	0.365	CGCCCATTCTCAGATCCTCCC	RglTHA_CONTROL4_withCtrl_peak_257	13.9718
Chr1_A_fumigatus_Af293	Afu1g15270	4111313	4111319	8_RglT_common_MA0361.1-RDS1	8.08889	+	RDS1	common	0.000705	0.591	TGGCCGA	RglTHA_CONTROL4_withCtrl_peak_257	13.9718
Chr1_A_fumigatus_Af293	Afu1g15270	4111313	4111319	5_CONTROL_enriched_MA0361.1-RDS1	8.08889	+	RDS1	RglTHA_CONTROL:enriched	0.000705	0.589	TGGCCGA	RglTHA_CONTROL4_withCtrl_peak_257	13.9718
Chr1_A_fumigatus_Af293	Afu1g15270	4111314	4111318	1_RglT_common_CSGSS-DREME-1	7.75758	-	IME1	common	0.00074	0.673	CGGCC	RglTHA_CONTROL4_withCtrl_peak_257	13.9718
Chr1_A_fumigatus_Af293	Afu1g15270	4111067	4111071	1_CONTROL_enriched_GGSSS-DREME-1	7.98485	+	IME1	RglTHA_CONTROL:enriched	0.00074	0.677	GGCGG	RglTHA_CONTROL4_withCtrl_peak_257	13.9718
Chr1_A_fumigatus_Af293	Afu1g15550	4206030	4206048	2_RglT_common_CSVCCRRKCHRGGMNKBSG-MEME-1	11.2055	+	ASH1	common	3.7e-05	0.313	CCGCCTTTCCAGGCATTGG	RglTHA_10MMAA4_withCtrl_peak_159	30.9306
Chr1_A_fumigatus_Af293	Afu1g15550	4206005	4206012	4_RglT_common_MA0375.1-RSC30	11.8444	-	RSC30	common	5.98e-05	1	AGCGCGCG	RglTHA_10MMAA4_withCtrl_peak_159	30.9306
Chr1_A_fumigatus_Af293	Afu1g15550	4206005	4206012	6_CONTROL_enriched_MA0375.1-RSC30	11.8444	-	RSC30	RglTHA_CONTROL:enriched	5.98e-05	1	AGCGCGCG	RglTHA_10MMAA4_withCtrl_peak_159	30.9306
Chr1_A_fumigatus_Af293	Afu1g15550	4206158	4206164	6_RglT_common_MA0399.1-SUT1	9.71053	+	SUT1	common	0.00017	0.773	GGCGGGG	RglTHA_10MMAA4_withCtrl_peak_159	30.9306
Chr1_A_fumigatus_Af293	Afu1g15550	4206158	4206164	3_CONTROL_enriched_MA0399.1-SUT1	9.71053	+	SUT1	RglTHA_CONTROL:enriched	0.00017	0.777	GGCGGGG	RglTHA_10MMAA4_withCtrl_peak_159	30.9306
Chr1_A_fumigatus_Af293	Afu1g15550	4206158	4206164	4_10MMAA_enriched_MA0399.1-SUT1	9.71053	+	SUT1	RglTHA_10MMAA:enriched	0.00017	0.783	GGCGGGG	RglTHA_10MMAA4_withCtrl_peak_159	30.9306
Chr1_A_fumigatus_Af293	Afu1g15550	4205901	4205921	2_CONTROL_enriched_CGVCVMVKSSCCGGNSSVVSM-MEME-1	9.53846	+	NHP10	RglTHA_CONTROL:enriched	0.000192	0.323	GCGCACGTCCCCGCACCCAAA	RglTHA_10MMAA4_withCtrl_peak_159	30.9306
Chr1_A_fumigatus_Af293	Afu1g15550	4205957	4205964	4_RglT_common_MA0375.1-RSC30	10.0222	-	RSC30	common	0.000219	1	TGCGCGCC	RglTHA_10MMAA4_withCtrl_peak_159	30.9306
Chr1_A_fumigatus_Af293	Afu1g15550	4205957	4205964	6_CONTROL_enriched_MA0375.1-RSC30	10.0222	-	RSC30	RglTHA_CONTROL:enriched	0.000219	1	TGCGCGCC	RglTHA_10MMAA4_withCtrl_peak_159	30.9306
Chr1_A_fumigatus_Af293	Afu1g15550	4206217	4206235	2_RglT_common_CSVCCRRKCHRGGMNKBSG-MEME-1	9.24658	+	ASH1	common	0.000236	0.417	CGGCCCACCGGCGACTGAG	RglTHA_10MMAA4_withCtrl_peak_159	30.9306
Chr1_A_fumigatus_Af293	Afu1g15550	4206211	4206231	2_CONTROL_enriched_CGVCVMVKSSCCGGNSSVVSM-MEME-1	8.84615	+	NHP10	RglTHA_CONTROL:enriched	0.000323	0.346	CCCAGACGGCCCACCGGCGAC	RglTHA_10MMAA4_withCtrl_peak_159	30.9306
Chr1_A_fumigatus_Af293	Afu1g15550	4205909	4205915	6_RglT_common_MA0399.1-SUT1	9.23684	-	SUT1	common	0.000391	0.773	TGCGGGG	RglTHA_10MMAA4_withCtrl_peak_159	30.9306
Chr1_A_fumigatus_Af293	Afu1g15550	4205909	4205915	3_CONTROL_enriched_MA0399.1-SUT1	9.23684	-	SUT1	RglTHA_CONTROL:enriched	0.000391	0.777	TGCGGGG	RglTHA_10MMAA4_withCtrl_peak_159	30.9306
Chr1_A_fumigatus_Af293	Afu1g15550	4205909	4205915	4_10MMAA_enriched_MA0399.1-SUT1	9.23684	-	SUT1	RglTHA_10MMAA:enriched	0.000391	0.783	TGCGGGG	RglTHA_10MMAA4_withCtrl_peak_159	30.9306
Chr1_A_fumigatus_Af293	Afu1g15550	4206193	4206199	3_10MMAA_enriched_CVSVMCG-MEME-1	9.04878	+	RDS1	RglTHA_10MMAA:enriched	0.000401	0.64	CCGAACG	RglTHA_10MMAA4_withCtrl_peak_159	30.9306
Chr1_A_fumigatus_Af293	Afu1g15550	4206220	4206226	3_10MMAA_enriched_CVSVMCG-MEME-1	9	+	RDS1	RglTHA_10MMAA:enriched	0.000447	0.64	CCCACCG	RglTHA_10MMAA4_withCtrl_peak_159	30.9306
Chr1_A_fumigatus_Af293	Afu1g15550	4205949	4205969	2_CONTROL_enriched_CGVCVMVKSSCCGGNSSVVSM-MEME-1	8.29487	+	NHP10	RglTHA_CONTROL:enriched	0.000478	0.349	CACCGAAGGGCGCGCACTAGC	RglTHA_10MMAA4_withCtrl_peak_159	30.9306
Chr1_A_fumigatus_Af293	Afu1g15550	4205955	4205962	4_RglT_common_MA0375.1-RSC30	8.33333	+	RSC30	common	0.000548	1	AGGGCGCG	RglTHA_10MMAA4_withCtrl_peak_159	30.9306
Chr1_A_fumigatus_Af293	Afu1g15550	4205955	4205962	6_CONTROL_enriched_MA0375.1-RSC30	8.33333	+	RSC30	RglTHA_CONTROL:enriched	0.000548	1	AGGGCGCG	RglTHA_10MMAA4_withCtrl_peak_159	30.9306
Chr1_A_fumigatus_Af293	Afu1g15550	4206217	4206223	8_RglT_common_MA0361.1-RDS1	8.92222	+	RDS1	common	0.000562	0.591	CGGCCCA	RglTHA_10MMAA4_withCtrl_peak_159	30.9306
Chr1_A_fumigatus_Af293	Afu1g15550	4206217	4206223	5_CONTROL_enriched_MA0361.1-RDS1	8.92222	+	RDS1	RglTHA_CONTROL:enriched	0.000562	0.589	CGGCCCA	RglTHA_10MMAA4_withCtrl_peak_159	30.9306
Chr1_A_fumigatus_Af293	Afu1g15550	4206157	4206164	26_RglT_common_MA0410.1-UGA3	7.28889	+	UGA3	common	0.000657	0.848	TGGCGGGG	RglTHA_10MMAA4_withCtrl_peak_159	30.9306
Chr1_A_fumigatus_Af293	Afu1g15550	4206157	4206164	7_CONTROL_enriched_MA0410.1-UGA3	7.28889	+	UGA3	RglTHA_CONTROL:enriched	0.000657	0.854	TGGCGGGG	RglTHA_10MMAA4_withCtrl_peak_159	30.9306
Chr1_A_fumigatus_Af293	Afu1g15550	4206191	4206195	1_RglT_common_CSGSS-DREME-1	7.75758	-	IME1	common	0.00074	0.673	CGGCC	RglTHA_10MMAA4_withCtrl_peak_159	30.9306
Chr1_A_fumigatus_Af293	Afu1g15550	4206217	4206221	1_RglT_common_CSGSS-DREME-1	7.75758	+	IME1	common	0.00074	0.673	CGGCC	RglTHA_10MMAA4_withCtrl_peak_159	30.9306
Chr1_A_fumigatus_Af293	Afu1g15550	4206030	4206034	1_CONTROL_enriched_GGSSS-DREME-1	7.98485	-	IME1	RglTHA_CONTROL:enriched	0.00074	0.677	GGCGG	RglTHA_10MMAA4_withCtrl_peak_159	30.9306
Chr1_A_fumigatus_Af293	Afu1g15550	4206158	4206162	1_CONTROL_enriched_GGSSS-DREME-1	7.98485	+	IME1	RglTHA_CONTROL:enriched	0.00074	0.677	GGCGG	RglTHA_10MMAA4_withCtrl_peak_159	30.9306
Chr1_A_fumigatus_Af293	Afu1g15550	4206217	4206237	2_CONTROL_enriched_CGVCVMVKSSCCGGNSSVVSM-MEME-1	7.48718	-	NHP10	RglTHA_CONTROL:enriched	0.000815	0.386	TGCTCAGTCGCCGGTGGGCCG	RglTHA_10MMAA4_withCtrl_peak_159	30.9306
Chr1_A_fumigatus_Af293	Afu1g15550	4205852	4205856	1_10MMAA_enriched_BCCGA-DREME-1	8.75	+	DREME-2	RglTHA_10MMAA:enriched	0.000918	0.729	TCCGA	RglTHA_10MMAA4_withCtrl_peak_159	30.9306
Chr1_A_fumigatus_Af293	Afu1g15550	4205997	4206001	1_10MMAA_enriched_BCCGA-DREME-1	8.75	-	DREME-2	RglTHA_10MMAA:enriched	0.000918	0.729	TCCGA	RglTHA_10MMAA4_withCtrl_peak_159	30.9306
Chr1_A_fumigatus_Af293	Afu1g15550	4206017	4206021	1_10MMAA_enriched_BCCGA-DREME-1	8.75	+	DREME-2	RglTHA_10MMAA:enriched	0.000918	0.729	TCCGA	RglTHA_10MMAA4_withCtrl_peak_159	30.9306
Chr1_A_fumigatus_Af293	Afu1g15550	4206030	4206048	2_RglT_common_CSVCCRRKCHRGGMNKBSG-MEME-1	11.2055	+	ASH1	common	3.7e-05	0.313	CCGCCTTTCCAGGCATTGG	RglTHA_CONTROL4_withCtrl_peak_263	38.4469
Chr1_A_fumigatus_Af293	Afu1g15550	4206005	4206012	4_RglT_common_MA0375.1-RSC30	11.8444	-	RSC30	common	5.98e-05	1	AGCGCGCG	RglTHA_CONTROL4_withCtrl_peak_263	38.4469
Chr1_A_fumigatus_Af293	Afu1g15550	4206005	4206012	6_CONTROL_enriched_MA0375.1-RSC30	11.8444	-	RSC30	RglTHA_CONTROL:enriched	5.98e-05	1	AGCGCGCG	RglTHA_CONTROL4_withCtrl_peak_263	38.4469
Chr1_A_fumigatus_Af293	Afu1g15550	4206158	4206164	6_RglT_common_MA0399.1-SUT1	9.71053	+	SUT1	common	0.00017	0.773	GGCGGGG	RglTHA_CONTROL4_withCtrl_peak_263	38.4469
Chr1_A_fumigatus_Af293	Afu1g15550	4206158	4206164	3_CONTROL_enriched_MA0399.1-SUT1	9.71053	+	SUT1	RglTHA_CONTROL:enriched	0.00017	0.777	GGCGGGG	RglTHA_CONTROL4_withCtrl_peak_263	38.4469
Chr1_A_fumigatus_Af293	Afu1g15550	4206158	4206164	4_10MMAA_enriched_MA0399.1-SUT1	9.71053	+	SUT1	RglTHA_10MMAA:enriched	0.00017	0.783	GGCGGGG	RglTHA_CONTROL4_withCtrl_peak_263	38.4469
Chr1_A_fumigatus_Af293	Afu1g15550	4205901	4205921	2_CONTROL_enriched_CGVCVMVKSSCCGGNSSVVSM-MEME-1	9.53846	+	NHP10	RglTHA_CONTROL:enriched	0.000192	0.323	GCGCACGTCCCCGCACCCAAA	RglTHA_CONTROL4_withCtrl_peak_263	38.4469
Chr1_A_fumigatus_Af293	Afu1g15550	4205957	4205964	4_RglT_common_MA0375.1-RSC30	10.0222	-	RSC30	common	0.000219	1	TGCGCGCC	RglTHA_CONTROL4_withCtrl_peak_263	38.4469
Chr1_A_fumigatus_Af293	Afu1g15550	4205957	4205964	6_CONTROL_enriched_MA0375.1-RSC30	10.0222	-	RSC30	RglTHA_CONTROL:enriched	0.000219	1	TGCGCGCC	RglTHA_CONTROL4_withCtrl_peak_263	38.4469
[truncated: 16,017 more rows]
