# Supplementary material for: The Aspergillus fumigatus transcription factor RglT is important for gliotoxin biosynthesis and self-protection, and virulence
Source: PLoS Pathog. 2020 Jul 15;16(7):e1008645. doi: 10.1371/journal.ppat.1008645 (PMC7384679; doi:10.1371/journal.ppat.1008645)
Supplement: S5 File — (XLSX) [file ppat.1008645.s010.xlsx]

## Sheet: RglT GliT presence absence
Supplementary File 5. List of the presence or absence of RglT, GliT, and a gliotoxin (GT) BGC (biosynthetic gene cluster) among 458 Eurotiomycetes and Sordariomycetes (tab RglT GliT presence absence) and statistical summary of phylogenetic signal and phylogenetically informed RglT and GliT dependency testing (tab phylogen correlation testing).
Class	Genus_Species_Strain_Assembly	GT BGC presence (species-specific gene ID) or absence	RglT presence (species-specific gene ID) or absence	GliT presence (species-specific gene ID) or absence
sordariomycetes	Acremonium_chrysogenum_ATCC_11550.GCA_000769265.1_ASM76926v1	No_cluster	No_RglT	KFH45536.1
eurotiomycetes	Ascosphaera_apis_ARSEF_7405.GCA_001636715.1_AAP_1.0	No_cluster	No_RglT	No_GliT
eurotiomycetes	Blastomyces_dermatitidis_ATCC_18188.GCA_000151595.1_BD_ATCC18188_V1	No_cluster	No_RglT	EGE78060.2
eurotiomycetes	Blastomyces_dermatitidis_ER-3.GCA_000003525.2_BD_ER3_V1	No_cluster	No_RglT	OAS99441.1
eurotiomycetes	Blastomyces_gilchristii_SLH14081.GCA_000003855.2_BD_SLH14081_V1	No_cluster	OAT07895.1	OAT08629.1
eurotiomycetes	Blastomyces_dermatitidis_ATCC_26199.GCA_000166155.1_BD_ATCC26199_V2	No_cluster	No_RglT	EQL38361.1
eurotiomycetes	Blastomyces_percursus.GCA_001883805.1_Blas_perc_EI222_V1	No_cluster	OJD20825.1	OJD28104.1
eurotiomycetes	Blastomyces_silverae.GCA_001014755.1_ASM101475v1	No_cluster	No_RglT	KLJ11639.1
eurotiomycetes	Blastomyces_parvus.GCA_002572885.1_Emmon_parv_130	No_cluster	PGH06189.1	PGH09094.1
eurotiomycetes	Histoplasma_capsulatum_G186AR.GCA_000150115.1_ASM15011v1	No_cluster	EEH06048.1	EEH05762.1
eurotiomycetes	Histoplasma_capsulatum_H143.GCA_000151035.1_ASM15103v1	No_cluster	EER37640.1	EER41620.1
eurotiomycetes	Histoplasma_capsulatum_H88.GCA_000151005.2_ASM15100v2	No_cluster	EGC48805.1	EGC49487.1
eurotiomycetes	Histoplasma_capsulatum_NAm1.GCA_000149585.1_ASM14958v1	No_cluster	EDN04104.1	EDN10068.1
eurotiomycetes	Emergomyces_pasteurianus_Ep9510.GCA_001883825.1_Emmo_past_UAMH9510_V1	No_cluster	OJD11755.1	OJD17201.1
eurotiomycetes	Emmonsia_sp._CAC-2015a.GCA_001660665.1_Emmo_afri_EA111	No_cluster	OAX85089.1	OAX82874.1
eurotiomycetes	Emmonsia_crescens.GCA_002572855.1_Emmon_cres_4076_V1	No_cluster	PGH31321.1	PGH31391.1
eurotiomycetes	Emmonsia_crescens_UAMH_3008.GCA_001008285.1_ASM100828v1	No_cluster	KKZ61440.1	KKZ66918.1
eurotiomycetes	Paracoccidioides_brasiliensis.GCA_001713645.1_ASM171364v1	No_cluster	ODH19725.1	ODH45320.1
eurotiomycetes	Paracoccidioides_brasiliensis.GCA_001713695.1_Paracocci_br_PbCNH	No_cluster	ODH48643.1	ODH50198.1
eurotiomycetes	Paracoccidioides_brasiliensis_Pb18.GCA_000150735.2_Paracocci_br_Pb18_V2	No_cluster	EEH46163.2	EEH45401.2
eurotiomycetes	Paracoccidioides_brasiliensis_Pb03.GCA_000150475.2_Paracocci_br_Pb03_V2	No_cluster	EEH16560.2	EEH20792.2
eurotiomycetes	Paracoccidioides_lutzii_Pb01.GCA_000150705.2_Paracocci_br_Pb01_V2	No_cluster	EEH36038.1	EEH38268.1
eurotiomycetes	Helicocarpus_griseus_UAMH5409.GCA_002573585.1_Heli_gris_5409_V1	No_cluster	PGH15826.1	PGH14298.1
eurotiomycetes	Polytolypa_hystricis_UAMH7299.GCA_002573605.1_Poly_hyst_7299_V1	PGH15362.1;PGH15363.1;PGH15364.1;PGH15365.1;PGH15366.1;PGH15367.1;PGH15368.1;PGH15369.1;PGH15370.1;PGH15360.1;PGH15361.1 GliT;NA;NA;GliM;NA;GliN;GliF;GliH;GliP;GliJ;NA	PGH19141.1	PGH15362.1
eurotiomycetes	Coccidioides_immitis.GCA_004115165.2_Cimm211_ragoo	No_cluster	TPX24423.1	No_GliT
eurotiomycetes	Coccidioides_immitis_H538.4.GCA_000149815.1_ASM14981v1	No_cluster	KMU87148.1	No_GliT
eurotiomycetes	Coccidioides_posadasii_C735_delta_SOWgp.GCA_000151335.1_JCVI-cpa1-1.0	No_cluster	EER28146.1	No_GliT
eurotiomycetes	Coccidioides_posadasii_RMSCC_3488.GCA_000150055.1_ASM15005v1	No_cluster	KMM68193.1	No_GliT
eurotiomycetes	Coccidioides_posadasii_str._Silveira.GCA_000170175.2_CPS2	No_cluster	EFW23322.1	No_GliT
eurotiomycetes	Coccidioides_immitis_RS.GCA_000149335.2_ASM14933v2	No_cluster	EAS31669.3	No_GliT
eurotiomycetes	Coccidioides_immitis_RMSCC_2394.GCA_000149895.1_ASM14989v1	No_cluster	KMP04331.1	No_GliT
eurotiomycetes	Coccidioides_immitis_RMSCC_3703.GCA_000150085.1_ASM15008v1	No_cluster	KMU73463.1	No_GliT
eurotiomycetes	Uncinocarpus_reesii_1704.GCA_000003515.2_ASM351v2	No_cluster	EEP80912.1	No_GliT
eurotiomycetes	Microsporum_canis_CBS_113480.GCA_000151145.1_ASM15114v1	No_cluster	EEQ35696.1	EEQ29680.1
eurotiomycetes	Nannizzia_gypsea_CBS_118893.GCA_000150975.2_MS_CBS118893	EFR00285.1;EFR00286.1;EFR00287.1;EFR00288.1;EFR00289.1;EFR00290.1;EFR00291.1;EFR00292.1;EFR00293.1;EFR00294.1;EFR00295.1;EFR00296.1;EFR00297.1;EFR00298.1;EFR00299.1;EFR00300.1;EFR00301.1;EFR00302.1;EFR00303.1;EFR00304.1;EFR00305.1;EFR00306.1 GliF;NA;NA;GliK;GliA;NA;GliI;NA;GliF;GliT;NA;GliT;GliT;GliM;GliG;GliC;GliJ;NA;GliP;NA;NA;GliM	EFQ96741.1	EFR00294.1
eurotiomycetes	Trichophyton_benhamiae_CBS_112371.GCA_000151125.2_ASM15112v2	No_cluster	EFE33254.1	EFE35267.1
eurotiomycetes	Trichophyton_benhamiae_CBS_112371.GCA_001858085.1_ASM185808v1	DAA72989.1;DAA72990.1;DAA72991.1;DAA72992.1;DAA72993.1;DAA72994.1;DAA72995.1;DAA72996.1;DAA72997.1;DAA72998.1;DAA72999.1;DAA73000.1;DAA73001.1;DAA73002.1;DAA73003.1;DAA73004.1;DAA73005.1;DAA73006.1;DAA73007.1;DAA73008.1;DAA73009.1;DAA73010.1 GliF;NA;NA;GliK;GliA;NA;GliI;NA;GliF;GliT;NA;GliT;GliT;GliM;GliG;GliC;GliJ;NA;GliP;NA;NA;GliM	DAA76306.1	DAA78146.1
eurotiomycetes	Trichophyton_verrucosum_HKI_0517.GCA_000151505.1_ASM15150v1	EFE39234.1;EFE39235.1;EFE39236.1;EFE39237.1;EFE39238.1;EFE39239.1;EFE39240.1;EFE39241.1;EFE39242.1;EFE39243.1;EFE39244.1;EFE39245.1;EFE39246.1;EFE39247.1;EFE39248.1;EFE39249.1;EFE39231.1;EFE39250.1;EFE39251.1;EFE39232.1;EFE39233.1 GliP;NA;GliJ;GliC;GliG;GliM;GliT;NA;NA;GliT;GliF;GliI;NA;GliA;GliK;NA;GliM;NA;GliF;NA;NA	EFE40665.1	EFE44379.1
eurotiomycetes	Trichophyton_rubrum_CBS_100081.GCA_000616805.1_Tric_fish_CBS_100081_V1	EZF42506.1;EZF42507.1;EZF42508.1;EZF42509.1;EZF42510.1;EZF42511.1;EZF42512.1;EZF42513.1;EZF42514.1;EZF42515.1;EZF42516.1;EZF42517.1;EZF42518.1;EZF42519.1;EZF42520.1;EZF42505.1 NA;GliF;GliT;NA;GliT;GliT;GliM;GliG;GliC;GliJ;NA;GliP;NA;NA;GliM;GliI	EZF40995.1	EZF43244.1
eurotiomycetes	Trichophyton_rubrum_MR850.GCA_000616765.1_Tric_rubr_MR-850_V1	EZF23550.1;EZF23551.1;EZF23552.1;EZF23553.1;EZF23554.1;EZF23555.1;EZF23556.1;EZF23557.1;EZF23558.1;EZF23559.1;EZF23560.1;EZF23561.1;EZF23562.1;EZF23563.1;EZF23564.1;EZF23549.1 NA;GliF;GliT;NA;GliT;GliT;GliM;GliG;GliC;GliJ;NA;GliP;NA;NA;GliM;GliI	EZF21945.1	EZF24202.1
eurotiomycetes	Trichophyton_rubrum_MR1448.GCA_000616905.1_Tric_rubr_M1448_V1	EZF85065.1;EZF85066.1;EZF85067.1;EZF85068.1;EZF85069.1;EZF85070.1;EZF85071.1;EZF85072.1;EZF85073.1;EZF85074.1;EZF85075.1;EZF85076.1;EZF85077.1;EZF85078.1;EZF85079.1;EZF85080.1;EZF85062.1;EZF85063.1;EZF85064.1 GliI;NA;GliF;GliT;NA;GliT;GliT;GliM;GliG;GliC;GliJ;NA;GliP;NA;NA;GliM;GliK;GliA;NA	EZF83580.1	EZF85797.1
eurotiomycetes	Trichophyton_rubrum_CBS_202.88.GCA_000616985.1_Tric_raub_CBS_202_88_V2	EZG17437.1;EZG17438.1;EZG17439.1;EZG17418.1;EZG17419.1;EZG17420.1;EZG17421.1;EZG17422.1;EZG17423.1;EZG17424.1;EZG17425.1;EZG17426.1;EZG17427.1;EZG17428.1;EZG17429.1;EZG17430.1;EZG17431.1;EZG17432.1;EZG17433.1;EZG17434.1;EZG17435.1;EZG17436.1 NA;NA;GliM;GliF;NA;NA;GliK;GliA;NA;GliI;NA;GliF;GliT;NA;GliT;GliT;GliM;GliG;GliC;GliJ;NA;GliP	EZG15832.1	EZG18143.1
eurotiomycetes	Trichophyton_rubrum_D6.GCA_000622995.1_Tric_rubr_D6_V1	KDB34282.1;KDB34283.1;KDB34284.1;KDB34285.1;KDB34286.1;KDB34287.1;KDB34288.1;KDB34289.1;KDB34290.1;KDB34291.1;KDB34292.1;KDB34293.1;KDB34294.1;KDB34295.1;KDB34296.1;KDB34281.1 NA;GliF;GliT;NA;GliT;GliT;GliM;GliG;GliC;GliJ;NA;GliP;NA;NA;GliM;GliI	KDB32743.1	KDB34966.1
eurotiomycetes	Trichophyton_rubrum_CBS_289.86.GCA_000616845.1_Tric_kane_CBS_289_86_V1	EZF63793.1;EZF63794.1;EZF63795.1;EZF63796.1;EZF63797.1;EZF63798.1;EZF63799.1;EZF63800.1;EZF63801.1;EZF63802.1;EZF63803.1;EZF63804.1;EZF63805.1;EZF63790.1;EZF63791.1;EZF63792.1 GliT;NA;GliT;GliT;GliM;GliG;GliC;GliJ;NA;GliP;NA;NA;GliM;GliI;NA;GliF	EZF62246.1	EZF64503.1
eurotiomycetes	Trichophyton_rubrum_MR1459.GCA_000616945.1_Tric_rubr_MR1459_V1	EZF95905.1;EZF95906.1;EZF95907.1;EZF95908.1;EZF95909.1;EZF95910.1;EZF95911.1;EZF95912.1;EZF95913.1;EZF95914.1;EZF95915.1;EZF95916.1;EZF95917.1;EZF95918.1 GliF;GliT;NA;GliT;GliT;GliM;GliG;GliC;GliJ;NA;GliP;NA;NA;GliM	EZF94233.1	EZF96557.1
eurotiomycetes	Trichophyton_rubrum_CBS_288.86.GCA_000616825.1_Tric_fish_CBS_288_86_V1	EZF53122.1;EZF53123.1;EZF53124.1;EZF53125.1;EZF53126.1;EZF53127.1;EZF53128.1;EZF53129.1;EZF53130.1;EZF53131.1;EZF53132.1;EZF53119.1;EZF53120.1;EZF53121.1 GliT;GliT;GliM;GliG;GliC;GliJ;NA;GliP;NA;NA;GliM;GliF;GliT;NA	EZF51620.1	EZF53855.1
eurotiomycetes	Trichophyton_rubrum_CBS_118892.GCA_000151425.1_ASM15142v1	EGD88879.1;EGD88880.1;EGD88881.1;EGD88882.1;EGD88883.1;EGD88884.1;EGD88885.1;EGD88886.1;EGD88887.2;EGD88888.2;EGD88889.1;EGD88890.2;EGD88891.1;EGD88892.1 GliF;GliT;NA;GliT;GliT;GliM;GliG;GliC;GliJ;NA;GliP;NA;NA;GliM	EGD86608.1	EGD88880.1
eurotiomycetes	Trichophyton_rubrum.GCA_000812105.1_ASM81210v1	KMQ47639.1;KMQ47640.1;KMQ47637.1;KMQ47638.1;KMQ47643.1;KMQ47644.1;KMQ47641.1;KMQ47642.1;KMQ47635.1;KMQ47636.1;KMQ47721.1;KMQ47646.1;KMQ47645.1;KMQ47706.1;KMQ47650.1;KMQ47649.1;KMQ47648.1;KMQ47647.1;KMQ47723.1;KMQ47722.1;KMQ47672.1;KMQ47673.1 GliM;NA;NA;GliP;NA;GliJ;GliC;GliG;GliM;GliT;GliT;NA;GliT;GliF;NA;GliI;NA;GliA;GliK;NA;NA;GliF	KMQ48030.1	KMQ47636.1
eurotiomycetes	Trichophyton_rubrum.GCA_001651445.1_CMCC_F_T1i	OAL64713.1;OAL64714.1;OAL64715.1;OAL64716.1;OAL64717.1;OAL64718.1;OAL64719.1;OAL64720.1;OAL64721.1;OAL64722.1;OAL64723.1;OAL64724.1;OAL64725.1;OAL64726.1;OAL64727.1;OAL64728.1;OAL64729.1;OAL64730.1;OAL64731.1 GliF;NA;NA;GliK;GliA;NA;GliI;GliT;NA;GliT;GliM;GliG;GliC;GliJ;NA;GliP;NA;NA;GliM	OAL61773.1	OAL64720.1
eurotiomycetes	Trichophyton_rubrum_CBS_735.88.GCA_000616965.1_Tric_megn_CBS_735_88_V1	EZG06879.1;EZG06880.1;EZG06881.1;EZG06882.1;EZG06883.1;EZG06884.1;EZG06885.1;EZG06886.1;EZG06887.1;EZG06888.1;EZG06889.1;EZG06890.1;EZG06891.1;EZG06892.1 GliF;GliT;NA;GliT;GliT;GliM;GliG;GliC;GliJ;NA;GliP;NA;NA;GliM	EZG05208.1	EZG07476.1
eurotiomycetes	Trichophyton_soudanense_CBS_452.61.GCA_000616865.1_Tric_soud_CBS_452_61_V1	EZF74486.1;EZF74487.1;EZF74488.1;EZF74489.1;EZF74490.1;EZF74491.1;EZF74492.1;EZF74493.1;EZF74494.1;EZF74495.1;EZF74496.1;EZF74497.1;EZF74498.1;EZF74499.1;EZF74500.1;EZF74485.1 NA;GliF;GliT;NA;GliT;GliT;GliM;GliG;GliC;GliJ;NA;GliP;NA;NA;GliM;GliI	EZF72866.1	EZF75131.1
eurotiomycetes	Trichophyton_violaceum.GCA_001651435.1_CMCC_F_T3l	OAL70264.1;OAL70265.1;OAL70266.1;OAL70267.1;OAL70268.1;OAL70269.1;OAL70270.1;OAL70271.1;OAL70272.1;OAL70273.1;OAL70274.1;OAL70275.1;OAL70276.1 GliI;NA;GliF;GliT;NA;GliT;GliT;GliM;GliG;GliC;GliJ;NA;GliP	OAL71594.1	OAL72957.1
eurotiomycetes	Trichophyton_equinum_CBS_127.97.GCA_000151175.1_ASM15117v1	EGE04739.1;EGE04740.1;EGE04741.1;EGE04742.1;EGE04743.1;EGE04744.1;EGE04745.1;EGE04746.1;EGE04747.1;EGE04748.1;EGE04749.1;EGE04736.1;EGE04737.1;EGE04738.1 GliT;GliT;GliM;GliG;GliC;GliJ;NA;GliP;NA;NA;GliM;GliF;GliT;NA	EGE06777.1	EGE04739.1
eurotiomycetes	Trichophyton_tonsurans_CBS_112818.GCA_000151455.1_ASM15145v1	EGD97610.1;EGD97611.1;EGD97612.1;EGD97613.1;EGD97614.1;EGD97615.1;EGD97616.1;EGD97617.1;EGD97618.1;EGD97619.1;EGD97620.1;EGD97621.1;EGD97622.1;EGD97623.1;EGD97608.1;EGD97609.1 GliF;GliT;NA;GliT;GliT;GliM;GliG;GliC;GliJ;NA;GliP;NA;NA;GliM;GliI;NA	EGD94024.1	EGD97611.1
eurotiomycetes	Trichophyton_interdigitale_H6.GCA_000616785.1_Tric_rubr_H6_V2	EZF35098.1;EZF35099.1;EZF35100.1;EZF35101.1;EZF35102.1;EZF35103.1;EZF35104.1;EZF35105.1;EZF35106.1;EZF35107.1;EZF35108.1;EZF35109.1;EZF35110.1;EZF35095.1;EZF35096.1;EZF35097.1 GliI;NA;GliF;GliT;NA;GliT;GliT;GliM;GliG;GliC;GliJ;NA;GliP;GliK;GliA;NA	EZF36453.1	EZF35101.1
eurotiomycetes	Trichophyton_interdigitale_MR816.GCA_000622975.1_Tric_inte_MR816_V1	KDB25424.1;KDB25425.1;KDB25426.1;KDB25427.1;KDB25428.1;KDB25429.1;KDB25430.1;KDB25431.1;KDB25432.1;KDB25433.1;KDB25434.1;KDB25435.1;KDB25436.1;KDB25437.1;KDB25438.1;KDB25439.1;KDB25440.1;KDB25441.1;KDB25442.1;KDB25443.1;KDB25422.1;KDB25423.1 NA;GliK;GliA;NA;GliI;NA;GliF;GliT;NA;GliT;GliT;GliM;GliG;GliC;GliJ;NA;GliP;NA;NA;GliM;GliF;NA	KDB24484.1	KDB25431.1
eurotiomycetes	Trichophyton_mentagrophytes.GCA_003118255.1_ABySS_70bp_45k_152cov_v1	GBF64186.1;GBF64187.1;GBF64169.1;GBF64170.1;GBF64171.1;GBF64172.1;GBF64173.1;GBF64174.1;GBF64175.1;GBF64176.1;GBF64177.1;GBF64178.1;GBF64179.1;GBF64180.1;GBF64181.1;GBF64182.1;GBF64183.1;GBF64184.1;GBF64185.1 GliA;GliK;GliM;NA;NA;GliP;NA;GliJ;GliC;GliG;GliM;GliT;GliT;NA;GliT;GliF;NA;GliI;NA	GBF63594.1	GBF60528.1
eurotiomycetes	Aspergillus_aculeatinus_CBS_121060.GCA_003184765.1_Aspacu1	No_cluster	RAH64918.1	RAH72147.1
eurotiomycetes	Aspergillus_aculeatus_ATCC_16872.GCA_001890905.1_Aspac1	No_cluster	OJK02944.1	OJJ97897.1
eurotiomycetes	Aspergillus_indologenus_CBS_114.80.GCA_003184685.1_Aspind1	No_cluster	PYI25474.1	PYI28304.1
eurotiomycetes	Aspergillus_japonicus_CBS_114.51.GCA_003184785.1_Aspjap1	No_cluster	RAH82065.1	RAH87039.1
eurotiomycetes	Aspergillus_violaceofuscus_CBS_115571.GCA_003184705.1_Aspvio1	No_cluster	PYI18751.1	PYI18358.1
eurotiomycetes	Aspergillus_uvarum_CBS_121591.GCA_003184745.1_Aspuva1	No_cluster	PYH82108.1	PYH78527.1
eurotiomycetes	Aspergillus_brunneoviolaceus_CBS_621.78.GCA_003184695.1_Aspbru1	No_cluster	RAH45501.1	RAH48961.1
eurotiomycetes	Aspergillus_fijiensis_CBS_313.89.GCA_003184825.1_Aspfij1	No_cluster	RAK73922.1	RAK74251.1
eurotiomycetes	Aspergillus_saccharolyticus_JOP_1030-1.GCA_003184585.1_Aspsac1	No_cluster	PYH40619.1	PYH46743.1
eurotiomycetes	Aspergillus_homomorphus_CBS_101889.GCA_003184865.1_Asphom1	No_cluster	RAL09307.1	RAL17151.1
eurotiomycetes	Aspergillus_awamori.GCA_003850985.1_Aawm_assembly01	No_cluster	GCB22354.1	GCB17121.1
eurotiomycetes	Aspergillus_niger.GCA_900248155.1_Aniger_ATCC_64974_N402	No_cluster	SPB52989.1	SPB43193.1
eurotiomycetes	Aspergillus_phoenicis_ATCC_13157.GCA_003344505.1_Aspph1	No_cluster	RDK48299.1	RDK45626.1
eurotiomycetes	Aspergillus_lacticoffeatus_CBS_101883.GCA_003184595.1_Asplac1	No_cluster	PYH56351.1	PYH60812.1
eurotiomycetes	Aspergillus_niger_ATCC_1015.GCA_000230395.2_ASPNI_v3.0	No_cluster	EHA17754.1	EHA28542.1
eurotiomycetes	Aspergillus_niger.GCA_000002855.2_ASM285v2	No_cluster	CAK45223.1	CAK40401.1
eurotiomycetes	Aspergillus_niger_ATCC_13496.GCA_003344705.1_Aspni_bvT_1	No_cluster	RDH23473.1	RDH20630.1
eurotiomycetes	Aspergillus_welwitschiae.GCA_003344945.1_Aspwel1	No_cluster	RDH29405.1	RDH35955.1
eurotiomycetes	Aspergillus_costaricaensis_CBS_115574.GCA_003184835.1_Aspcos1	No_cluster	RAK93642.1	RAK94246.1
eurotiomycetes	Aspergillus_eucalypticola_CBS_122712.GCA_003184535.1_Aspeuc1	No_cluster	PWY67447.1	PWY75749.1
eurotiomycetes	Aspergillus_kawachii_IFO_4308.GCA_000239835.2_Akaw_assembly01	No_cluster	GAA87547.1	GAA86648.1
eurotiomycetes	Aspergillus_luchuensis.GCA_001602395.1_AspL_2604	No_cluster	GAT29181.1	GAT24862.1
eurotiomycetes	Aspergillus_luchuensis_CBS_106.47.GCA_001890685.1_Aspfo1	No_cluster	OJZ87970.1	OJZ85206.1
eurotiomycetes	Aspergillus_piperis_CBS_112811.GCA_003184755.1_Asppip1	No_cluster	RAH60826.1	RAH62637.1
eurotiomycetes	Aspergillus_niger.GCA_001515345.1_ASM151534v1	No_cluster	GAQ41352.1	GAQ40143.1
eurotiomycetes	Aspergillus_neoniger_CBS_115656.GCA_003184625.1_Aspneo1	No_cluster	PYH32749.1	PYH36950.1
eurotiomycetes	Aspergillus_tubingensis_CBS_134.48.GCA_001890745.1_Asptu1	No_cluster	OJI90580.1	OJI88517.1
eurotiomycetes	Aspergillus_vadensis_CBS_113365.GCA_003184925.1_Aspvad1	No_cluster	PYH64856.1	PYH70985.1
eurotiomycetes	Aspergillus_brasiliensis_CBS_101740.GCA_001889945.1_Aspbr1	No_cluster	OJJ74066.1	OJJ70121.1
eurotiomycetes	Aspergillus_carbonarius_ITEM_5010.GCA_001990825.1_Aspca3	No_cluster	OOG01179.1	OOF95682.1
eurotiomycetes	Aspergillus_sclerotioniger_CBS_115572.GCA_003184525.1_Aspscl1	No_cluster	PWY83302.1	PWY95160.1
eurotiomycetes	Aspergillus_ibericus_CBS_121593.GCA_003184845.1_Aspibe1	No_cluster	RAL00265.1	RAL01953.1
eurotiomycetes	Aspergillus_sclerotiicarbonarius_CBS_121057.GCA_003184635.1_Aspscle1	No_cluster	PYI01733.1	PYI12351.1
eurotiomycetes	Aspergillus_ellipticus_CBS_707.79.GCA_003184645.1_Aspell1	No_cluster	PYH95847.1	PYH96147.1
eurotiomycetes	Aspergillus_heteromorphus_CBS_117.55.GCA_003184545.1_Asphet1	No_cluster	PWY81805.1	PWY88389.1
eurotiomycetes	Aspergillus_campestris_IBT_28561.GCA_002847485.1_Aspcam1	No_cluster	PKY00915.1	PKY03903.1
eurotiomycetes	Aspergillus_candidus.GCA_002847045.1_Aspcand1	No_cluster	PLB34611.1	PLB42361.1
eurotiomycetes	Aspergillus_taichungensis.GCA_002850765.1_Asptaic1	No_cluster	PLN80911.1	PLN80106.1
eurotiomycetes	Aspergillus_arachidicola.GCA_002749805.1_ASM274980v1	PIG84648.1;PIG84624.1;PIG84625.1;PIG84638.1;PIG84629.1;PIG84640.1;PIG84655.1;PIG84662.1;PIG84631.1;PIG84630.1;PIG84667.1;PIG84666.1;PIG84653.1;PIG84654.1;PIG84651.1;PIG84652.1;PIG84649.1;PIG84650.1;PIG84647.1 NA;NA;GliF;GliM;NA;NA;GliP;GliJ;GliC;GliG;GliM;GliT;NA;GliT;GliF;GliI;NA;GliA;GliK	PIG83194.1	PIG89333.1
eurotiomycetes	Aspergillus_parasiticus_SU-1.GCA_000956085.1_ASM95608v1	KJK66602.1;KJK66578.1;KJK66601.1;KJK66624.1;KJK66579.1;KJK66603.1;KJK66606.1;KJK66621.1;KJK66620.1;KJK66607.1;KJK66576.1;KJK66630.1;KJK66600.1;KJK66594.1;KJK66599.1;KJK66604.1 GliM;NA;NA;GliP;GliJ;GliF;GliM;GliT;GliT;NA;GliT;GliI;NA;GliA;GliK;GliF	KJK60660.1	KJK67834.1
eurotiomycetes	Aspergillus_flavus_AF70.GCA_000952835.1_ASM95283v1	KOC07849.1;KOC07832.1;KOC07833.1;KOC07834.1;KOC07835.1;KJJ36627.1;KOC07836.1;KOC07837.1;KOC07838.1;KOC07839.1;KOC07840.1;KOC07841.1;KOC07842.1;KOC07843.1;KOC07844.1;KOC07845.1;KOC07846.1;KOC07847.1;KOC07848.1 GliM;GliF;NA;NA;GliK;GliA;NA;GliI;GliF;GliT;NA;GliT;GliT;GliM;GliC;GliJ;GliP;NA;NA	KOC17488.1	KOC07497.1
eurotiomycetes	Aspergillus_flavus.GCA_002443195.2_ASM244319v2	RAQ53290.1;RAQ53295.1;RAQ53294.1;RAQ53062.1;RAQ53063.1;RAQ53060.1;RAQ53061.1;RAQ53066.1;RAQ53136.1;RAQ53064.1;RAQ53065.1;RAQ53137.1;RAQ53068.1;RAQ53356.1;RAQ53355.1;RAQ53358.1;RAQ53357.1;RAQ53352.1 GliP;GliJ;GliC;GliG;GliM;GliT;GliT;NA;GliT;GliF;NA;GliI;NA;GliA;GliK;NA;NA;GliF	RAQ41396.1	RAQ53060.1
eurotiomycetes	Aspergillus_flavus.GCA_002443215.2_ASM244321v2	RAQ78998.1;RAQ78999.1;RAQ78996.1;RAQ78997.1;RAQ78989.1;RAQ78995.1;RAQ78982.1;RAQ79004.1;RAQ78984.1;RAQ78983.1;RAQ79003.1;RAQ79002.1;RAQ78986.1;RAQ78985.1;RAQ78988.1;RAQ78987.1;RAQ79001.1;RAQ78991.1 GliJ;GliC;GliG;GliM;GliT;GliT;NA;GliT;GliF;NA;GliI;NA;GliA;GliK;NA;NA;GliF;GliP	RAQ63253.1	RAQ81762.1
eurotiomycetes	Aspergillus_oryzae_RIB40.GCA_000184455.3_ASM18445v3	BAE56608.1;BAE56609.1;BAE56593.1;BAE56594.1;BAE56595.1;BAE56596.1;BAE56597.1;BAE56598.1;BAE56599.1;BAE56600.1;BAE56601.1;BAE56602.1;BAE56603.1;BAE56604.1;BAE56605.1;BAE56606.1;BAE56607.1 NA;GliM;GliK;GliA;NA;GliI;NA;GliF;NA;GliT;GliT;GliM;GliG;GliC;GliJ;GliP;NA	No_RglT	BAE54768.1
eurotiomycetes	Aspergillus_flavus.GCA_002456175.2_ASM245617v2	RAQ76576.1;RAQ76577.1;RAQ76610.1;RAQ76582.1;RAQ76536.1;RAQ76477.1;RAQ76581.1;RAQ76579.1;RAQ76580.1;RAQ76578.1;RAQ76561.1;RAQ76583.1;RAQ76584.1;RAQ76466.1;RAQ76575.1;RAQ76504.1;RAQ76505.1;RAQ76506.1;RAQ76507.1;RAQ76508.1;RAQ76509.1 NA;NA;GliM;GliF;NA;NA;GliK;GliA;NA;GliI;NA;GliF;GliT;NA;GliT;GliT;GliM;GliG;GliC;GliJ;GliP	RAQ62637.1	RAQ76584.1
eurotiomycetes	Aspergillus_flavus.GCA_003709025.1_ASM370902v1	RMZ44844.1;RMZ44843.1;RMZ44842.1;RMZ44841.1;RMZ44840.1;RMZ44741.1;RMZ44742.1;RMZ44743.1;RMZ44744.1;RMZ44737.1;RMZ44738.1;RMZ44739.1;RMZ44740.1;RMZ44735.1;RMZ44736.1;RMZ44852.1;RMZ44851.1;RMZ44854.1;RMZ44853.1;RMZ44856.1;RMZ44855.1 GliM;NA;NA;GliP;GliJ;GliC;GliG;GliM;GliT;GliT;NA;GliT;GliF;NA;GliI;NA;GliA;GliK;NA;NA;GliF	RMZ39734.1	RMZ45568.1
eurotiomycetes	Aspergillus_flavus_NRRL3357.GCA_000006275.2_JCVI-afl1-v2.0	EED49634.1;EED49635.1;EED49622.1;EED49623.1;EED49624.1;EED49625.1;EED49626.1;EED49627.1;EED49628.1;EED49629.1;EED49630.1;EED49631.1;EED49632.1;EED49633.1 GliJ;GliP;GliA;NA;GliI;NA;GliF;GliT;NA;GliT;GliT;GliM;GliG;GliC	No_RglT	EED53310.1
eurotiomycetes	Aspergillus_oryzae_3.042.GCA_000269785.2_AspOry3042	EIT81010.1;EIT81003.1;EIT80958.1;EIT80977.1;EIT80960.1;EIT80973.1;EIT80969.1;EIT80944.1;EIT80951.1;EIT80998.1;EIT81000.1;EIT80954.1;EIT80945.1;EIT80992.1;EIT81005.1;EIT80953.1;EIT80943.1 GliM;NA;NA;GliP;GliJ;GliC;GliG;GliM;GliT;GliT;NA;GliF;NA;GliI;NA;GliA;GliK	EIT79070.1	EIT80951.1
eurotiomycetes	Aspergillus_oryzae.GCA_002007945.1_ASM200794v1	OOO09504.1;OOO09505.1;OOO09506.1;OOO09507.1;OOO09508.1;OOO09509.1;OOO09510.1;OOO09511.1;OOO09512.1;OOO09513.1;OOO09514.1;OOO09515.1;OOO09516.1;OOO09517.1;OOO09518.1;OOO09519.1;OOO09520.1;OOO09521.1 GliM;NA;NA;GliP;GliJ;GliC;GliG;GliM;GliT;GliT;NA;GliT;GliI;NA;GliA;GliK;NA;GliF	OOO12287.1	OOO13887.1
eurotiomycetes	Aspergillus_oryzae_100-8.GCA_000691885.1_Aspergillus_oryzae_100-8	KDE83288.1;KDE83338.1;KDE83311.1;KDE83289.1;KDE83302.1;KDE83271.1;KDE83345.1;KDE83300.1;KDE83321.1;KDE83282.1;KDE83348.1;KDE83351.1;KDE83319.1;KDE83275.1;KDE83312.1;KDE83314.1;KDE83291.1 NA;GliM;GliK;GliA;NA;GliI;NA;GliF;NA;GliT;GliT;GliM;GliG;GliC;GliJ;GliP;NA	KDE79032.1	KDE85692.1
eurotiomycetes	Aspergillus_bombycis.GCA_001792695.1_ASM179269v1	No_cluster	OGM43794.1	OGM51270.1
eurotiomycetes	Aspergillus_nomius_NRRL_13137.GCA_001204775.1_ASM120477v1	No_cluster	KNG84057.1	KNG90418.1
eurotiomycetes	Aspergillus_calidoustus.GCA_001511075.1_Acal_Allpaths_LG	No_cluster	CEN62113.1	CEN59904.1
eurotiomycetes	Aspergillus_mulundensis.GCA_003369625.1_ASM336962v1	No_cluster	RDW76244.1	RDW93121.1
eurotiomycetes	Aspergillus_nidulans_FGSC_A4.GCA_000011425.1_ASM1142v1	No_cluster	CBF87636.1	CBF71843.1
eurotiomycetes	Aspergillus_nidulans_FGSC_A4.GCA_000149205.2_ASM14920v2	No_cluster	EAA65551.1	EAA59434.1
eurotiomycetes	Aspergillus_sydowii_CBS_593.65.GCA_001890705.1_Aspsy1	No_cluster	OJJ63289.1	OJJ53916.1
eurotiomycetes	Aspergillus_versicolor_CBS_583.65.GCA_001890125.1_Aspve1	No_cluster	OJI97669.1	OJJ05082.1
eurotiomycetes	Aspergillus_ochraceoroseus.GCA_000986665.1_ASM98666v1	No_cluster	KKK17767.1	KKK25543.1
eurotiomycetes	Aspergillus_rambellii.GCA_000986645.1_ASM98664v1	No_cluster	KKK16725.1	KKK22377.1
eurotiomycetes	Aspergillus_ochraceoroseus_IBT_24754.GCA_002846915.2_Aspergillus_ochraceoroseus_IBT_24754_v1.1	No_cluster	PTU22414.1	PTU21041.1
eurotiomycetes	Aspergillus_steynii_IBT_23096.GCA_002849105.1_Aspste1	No_cluster	PLB44034.1	PLB51889.1
eurotiomycetes	Aspergillus_tanneri.GCA_004798825.1_ASM479882v1	THC96852.1;THC96836.1;THC96846.1;THC96853.1;THC96858.1;THC96834.1;THC96854.1;THC96859.1;THC96856.1;THC96845.1;THC96848.1;THC96851.1;THC96849.1;THC96855.1;THC96840.1;THC96860.1;THC96847.1;THC96863.1 GliH;GliP;NA;NA;GliM;NA;GliJ;GliT;GliM;GliF;NA;NA;GliC;GliN;GliG;NA;GliA;GliF	THC87802.1	THC96859.1
eurotiomycetes	Aspergillus_terreus_NIH2624.GCA_000149615.1_ASM14961v1	EAU36743.1;EAU36744.1;EAU36745.1;EAU36746.1;EAU36747.1;EAU36748.1;EAU36749.1 GliH;GliP;GliF;GliM;GliJ;GliC;GliA	EAU30675.1	EAU39359.1
eurotiomycetes	Aspergillus_clavatus_NRRL_1.GCA_000002715.1_ASM271v1	EAW11032.1;EAW11033.1;EAW11034.1;EAW11035.1;EAW11036.1;EAW11037.1;EAW11038.1;EAW11039.1;EAW11040.1;EAW11041.1;EAW11042.1;EAW11043.1;EAW11044.1;EAW11045.1;EAW11046.1;EAW11047.1;EAW11048.1;EAW11049.1;EAW11050.1;EAW11051.1 GliM;NA;NA;GliP;NA;NA;GliK;GliA;NA;GliI;NA;GliF;GliT;NA;GliT;GliT;GliM;GliG;GliC;GliJ	EAW07911.1	EAW14752.1
eurotiomycetes	Aspergillus_fischeri_NRRL_181.GCA_000149645.2_ASM14964v1	EAW16180.1;EAW16181.1;EAW16182.1;EAW16183.1;EAW16184.1;EAW16185.1;EAW16186.1;EAW16187.1;EAW16188.1;EAW16189.1;EAW16190.1;EAW16191.1;EAW16192.1;EAW16193.1;EAW16194.1;EAW16195.1 GliP;NA;NA;GliZ;GliI;GliJ;GliP;GliC;GliM;GliG;GliK;GliA;GliN;GliF;GliT;GliH	EAW22949.1	EAW24283.1
eurotiomycetes	Aspergillus_lentulus.GCA_001445615.1_Alt_assembly01	GAQ03179.1;GAQ03180.1;GAQ03181.1;GAQ03182.1;GAQ03183.1;GAQ03184.1;GAQ03185.1;GAQ03186.1;GAQ03187.1;GAQ03188.1;GAQ03189.1;GAQ03190.1;GAQ03191.1 GliH;GliT;GliF;GliN;GliA;GliK;GliG;GliM;GliC;GliP;GliJ;GliI;GliZ	GAQ10991.1	GAQ03180.1
eurotiomycetes	Aspergillus_novofumigatus_IBT_16806.GCA_002847465.1_Aspnov1	PKX95379.1;PKX95380.1;PKX95381.1;PKX95382.1;PKX95383.1;PKX95384.1;PKX95385.1;PKX95386.1;PKX95387.1;PKX95388.1;PKX95389.1;PKX95390.1;PKX95391.1 GliH;GliT;GliF;GliN;GliA;GliK;GliG;GliM;GliC;GliP;GliJ;GliI;GliZ	PKX94449.1	PKX96645.1
eurotiomycetes	Aspergillus_fumigatus_A1163.GCA_000150145.1_ASM15014v1	EDP49536.1;EDP49537.1;EDP49538.1;EDP49539.1;EDP49540.1;EDP49541.1;EDP49542.1;EDP49543.1;EDP49544.1;EDP49545.1;EDP49546.1;EDP49547.1;EDP49548.1;EDP49549.1;EDP49550.1 GliP;NA;GliZ;GliI;GliJ;GliP;GliC;GliM;GliG;GliK;GliA;GliN;GliF;GliT;GliH	EDP56155.1	EDP51202.1
eurotiomycetes	Aspergillus_fumigatus_var._RP-2014.GCA_000731615.1_AspFumNiv1.0	KEY77182.1;KEY77177.1;KEY77176.1;KEY77179.1;KEY77178.1;KEY77189.1;KEY77188.1;KEY77192.1;KEY77193.1;KEY77194.1;KEY77195.1;KEY77180.1;KEY77183.1 GliF;GliN;GliA;GliK;GliG;GliM;GliC;GliP;GliJ;GliI;GliZ;GliH;GliT	No_RglT	KEY77183.1
eurotiomycetes	Aspergillus_fumigatus_Af293.GCA_000002655.1_ASM265v1	EAL88812.1;EAL88813.1;EAL88814.1;EAL88815.1;EAL88816.2;EAL88817.1;EAL88818.2;EAL88819.2;EAL88820.2;EAL88821.2;EAL88822.1;EAL88823.1;EAL88824.1;EAL88825.1;EAL88826.2 GliP;NA;GliZ;GliI;GliJ;GliP;GliC;GliM;GliG;GliK;GliA;GliN;GliF;GliT;GliH	EAL90248.1	EAL85952.1
eurotiomycetes	Aspergillus_fumigatus.GCA_002234955.1_ASM223495v1	OXN22218.1;OXN22215.1;OXN22216.1;OXN22220.1;OXN22221.1;OXN22219.1;OXN22223.1;OXN22222.1;OXN22224.1;OXN22225.1;OXN22217.1;OXN22226.1 GliC;GliM;GliG;GliK;GliA;GliN;GliF;GliT;GliH;GliJ;GliP;GliI	OXN22956.1	OXN28239.1
eurotiomycetes	Aspergillus_fumigatus_Z5.GCA_001029325.1_ASM102932v1	KMK63280.1;KMK63281.1;KMK63282.1;KMK63283.1;KMK63284.1;KMK63285.1;KMK63286.1;KMK63287.1;KMK63288.1;KMK63289.1;KMK63290.1;KMK63291.1;KMK63292.1;KMK63293.1;KMK63294.1 GliP;NA;GliZ;GliI;GliJ;GliP;GliC;GliM;GliG;GliK;GliA;GliN;GliF;GliT;GliH	KMK61190.1	KMK63293.1
eurotiomycetes	Aspergillus_fumigatus.GCA_002234985.1_ASM223498v1	OXN03509.1;OXN03503.1;OXN03499.1;OXN03502.1;OXN03510.1;OXN03504.1;OXN03506.1;OXN03505.1;OXN03501.1;OXN03500.1 GliG;GliJ;GliM;GliI;GliZ;NA;NA;GliP;GliC;GliP	OXN10139.1	OXN09906.1
eurotiomycetes	Aspergillus_udagawae.GCA_001078395.1_Aud_assembly01	GAO88009.1;GAO88010.1;GAO88011.1;GAO88012.1;GAO88013.1;GAO88014.1;GAO88015.1;GAO88016.1;GAO88017.1;GAO88018.1;GAO88019.1;GAO88020.1;GAO88021.1 GliZ;GliI;GliJ;GliP;GliC;GliM;GliG;GliK;GliA;GliN;GliF;GliT;GliH	GAO88667.1	GAO81624.1
eurotiomycetes	Aspergillus_turcosus.GCA_002234965.2_ASM223496v2	RHZ60667.1;RHZ60668.1;RHZ60669.1;RHZ60670.1;RHZ60671.1;RHZ60672.1;RHZ60673.1;RHZ60674.1;RHZ60675.1;RHZ60676.1;RHZ60677.1;RHZ60678.1 GliH;GliT;GliF;GliN;GliA;GliK;GliG;GliM;GliC;GliP;GliJ;GliI	RHZ58271.1	RHZ69036.1
eurotiomycetes	Aspergillus_turcosus.GCA_002234975.2_ASM223497v2	RLL93866.1;RLL93867.1;RLL93868.1;RLL93869.1;RLL93870.1;RLL93871.1;RLL93872.1;RLL93873.1;RLL93874.1;RLL93875.1;RLL93864.1;RLL93865.1 GliF;GliN;GliA;GliK;GliG;GliM;GliC;GliP;GliJ;GliI;GliH;GliT	RLL94546.1	RLL99572.1
eurotiomycetes	Aspergillus_thermomutatus.GCA_002237265.2_ASM223726v2	RHZ44671.1;RHZ44672.1;RHZ44673.1;RHZ44674.1;RHZ44675.1;RHZ44676.1;RHZ44677.1;RHZ44667.1;RHZ44678.1;RHZ44679.1;RHZ44668.1;RHZ44669.1;RHZ44670.1 GliC;GliM;GliG;GliK;GliA;GliN;GliF;GliZ;GliT;GliH;GliI;GliJ;GliP	No_RglT	RHZ61469.1
eurotiomycetes	Aspergillus_cristatus.GCA_001717485.1_ASM171748v1	No_cluster	ODM21732.1	ODM20870.1
eurotiomycetes	Aspergillus_glaucus_CBS_516.65.GCA_001890805.1_Aspgl1	No_cluster	OJJ83338.1	OJJ83145.1
eurotiomycetes	Aspergillus_ruber_CBS_135680.GCA_000600275.1_Eurhe1	No_cluster	EYE92523.1	EYE98491.1
eurotiomycetes	Aspergillus_wentii_DTO_134E9.GCA_001890725.1_Aspwe1	No_cluster	OJJ38615.1	OJJ33013.1
eurotiomycetes	Aspergillus_sclerotialis.GCA_003589665.1_phiScl_1.0	No_cluster	No_RglT	RJE22939.1
eurotiomycetes	Phialosimplex_sp._HF37.GCA_003698115.1_ASM369811v1	No_cluster	No_RglT	No_GliT
eurotiomycetes	Monascus_purpureus.GCA_006542485.1_ASM654248v1	No_cluster	No_RglT	TQB67972.1
eurotiomycetes	Penicilliopsis_zonata_CBS_506.65.GCA_001890105.1_Aspzo1	OJJ45955.1;OJJ45940.1;OJJ45941.1;OJJ45942.1;OJJ45943.1;OJJ45944.1;OJJ45945.1;OJJ45946.1;OJJ45947.1;OJJ45948.1;OJJ45949.1;OJJ45950.1;OJJ45951.1;OJJ45952.1;OJJ45953.1;OJJ45954.1 GliJ;GliA;NA;GliT;GliP;GliC;GliM;GliK;GliG;GliI;GliJ;NA;GliT;NA;GliI;NA	OJJ49556.1	OJJ46585.1
eurotiomycetes	Penicillium_arizonense.GCA_001773325.1_ASM177332v1	OGE48534.1;OGE48452.1;OGE48450.1;OGE48505.1;OGE48533.1;OGE48488.1;OGE48516.1;OGE48493.1;OGE48449.1 GliA;GliC;GliT;GliK;GliM;GliF;GliP;NA;GliH	OGE47881.1	OGE55650.1
eurotiomycetes	Penicillium_camemberti_FM_013.GCA_000513335.1_PCAMFM013_20131106	No_cluster	CRL19877.1	CRL18247.1
eurotiomycetes	Penicillium_freii.GCA_001513925.1_ASM151392v1	No_cluster	KUM66092.1	KUM66912.1
eurotiomycetes	Penicillium_polonicum.GCA_002072265.1_ASM207226v1	No_cluster	OQD62936.1	OQD69861.1
eurotiomycetes	Penicillium_nordicum.GCA_001278595.1_ASM127859v1	KOS38163.1;KOS38162.1;KOS38161.1;KOS38166.1;KOS38165.1;KOS38150.1;KOS38154.1;KOS38155.1;KOS38156.1;KOS38152.1;KOS38153.1;KOS38157.1;KOS38164.1 GliM;NA;NA;GliK;GliI;GliT;NA;GliG;GliF;GliH;GliP;GliA;GliC	KOS43979.1	KOS46507.1
eurotiomycetes	Penicillium_solitum.GCA_002072235.1_ASM207223v1	No_cluster	OQD96453.1	OQD94509.1
eurotiomycetes	Penicillium_digitatum_Pd1.GCA_000315645.2_PdigPd1_v1	No_cluster	EKV15080.1	EKV14278.1
eurotiomycetes	Penicillium_digitatum_PHI26.GCA_000315665.1_PdigPHI26_v1	No_cluster	EKV12680.1	EKV15130.1
eurotiomycetes	Penicillium_italicum.GCA_000769765.1_ASM76976v1	No_cluster	KGO71524.1	KGO76619.1
eurotiomycetes	Penicillium_expansum.GCA_000769735.1_ASM76973v1	KGO40682.1;KGO40683.1;KGO40684.1;KGO40685.1;KGO40686.1;KGO40687.1;KGO40688.1;KGO40689.1;KGO40690.1;KGO40691.1;KGO40692.1 GliI;GliN;GliN;NA;GliT;GliK;GliG;GliM;GliC;GliP;GliJ	KGO40758.1	KGO46879.1
eurotiomycetes	Penicillium_expansum.GCA_000769755.1_PEX1	KGO70780.1;KGO70781.1;KGO70782.1;KGO70783.1;KGO70784.1;KGO70785.1;KGO70786.1;KGO70787.1;KGO70777.1;KGO70778.1;KGO70779.1 NA;GliT;GliK;GliG;GliM;GliC;GliP;GliJ;GliI;GliN;GliN	KGO66195.1	KGO71389.1
eurotiomycetes	Penicillium_expansum.GCA_000769745.1_ASM76974v1	KGO63390.1;KGO63380.1;KGO63381.1;KGO63382.1;KGO63383.1;KGO63384.1;KGO63385.1;KGO63386.1;KGO63387.1;KGO63388.1;KGO63389.1 GliJ;GliI;GliN;GliN;NA;GliT;GliK;GliG;GliM;GliC;GliP	KGO51126.1	KGO63384.1
eurotiomycetes	Penicillium_chrysogenum.GCA_000710275.1_ASM71027v1	No_cluster	No_RglT	KZN90425.1
eurotiomycetes	Penicillium_rubens_Wisconsin_54-1255.GCA_000226395.1_PenChr_Nov2007	No_cluster	CAP92901.1	CAP79996.1
eurotiomycetes	Penicillium_flavigenum.GCA_002072365.1_ASM207236v1	OQE22014.1;OQE22222.1;OQE22156.1;OQE22128.1;OQE22140.1;OQE22030.1;OQE22215.1;OQE22068.1;OQE22012.1;OQE22213.1;OQE22181.1 GliJ;GliP;GliC;GliM;GliG;GliK;GliT;NA;GliN;GliN;GliI	OQE14314.1	OQE26115.1
eurotiomycetes	Penicillium_nalgiovense.GCA_002072425.1_ASM207242v1	No_cluster	OQE77425.1	OQE93158.1
eurotiomycetes	Penicillium_coprophilum.GCA_002072405.1_ASM207240v1	No_cluster	OQE37800.1	OQE42130.1
eurotiomycetes	Penicillium_griseofulvum.GCA_001561935.1_ASM156193v1	No_cluster	KXG51622.1	KXG54285.1
eurotiomycetes	Penicillium_vulpinum.GCA_002072255.1_ASM207225v1	No_cluster	OQE06534.1	OQE06467.1
eurotiomycetes	Penicillium_roqueforti_FM164.GCA_000513255.1_PROQFM164_20130607	CDM38092.1;CDM38093.1;CDM38094.1;CDM38095.1;CDM38096.1;CDM38097.1;CDM38098.1;CDM38099.1;CDM38100.1;CDM38101.1;CDM38102.1 GliK;GliJ;GliA;GliN;GliG;GliC;NA;GliI;GliP;GliT;GliN	CDM30075.1	CDM27385.1
eurotiomycetes	Penicillium_brasilianum.GCA_001048715.1_Pbras_Allpaths-LG	No_cluster	CEJ59136.1	CEJ57710.1
eurotiomycetes	Penicillium_brasilianum.GCA_002016555.1_ASM201655v1	No_cluster	OOQ90969.1	OOQ90621.1
eurotiomycetes	Penicillium_subrubescens.GCA_001908125.1_ASM190812v1	No_cluster	OKP01401.1	OKP07684.1
eurotiomycetes	Penicillium_oxalicum_114-2.GCA_000346795.1_pde_v1.0	No_cluster	EPS31826.1	EPS27190.1
eurotiomycetes	Penicillium_steckii.GCA_002072375.1_ASM207237v1	No_cluster	OQE17243.1	OQE29707.1
eurotiomycetes	Penicillium_decumbens.GCA_002072245.1_ASM207224v1	No_cluster	OQD67274.1	OQD76429.1
eurotiomycetes	Byssochlamys_spectabilis.GCA_004022145.1_Paevar1	No_cluster	RWQ99675.1	RWQ98376.1
eurotiomycetes	Byssochlamys_spectabilis_No._5.GCA_000497085.1_PVAR5_assembly01	No_cluster	GAD95862.1	GAD98331.1
eurotiomycetes	Elaphomyces_granulatus.GCA_002240705.1_PX439	No_cluster	No_RglT	No_GliT
eurotiomycetes	Penicillium_sp.__occitanis_.GCA_002382835.1_ASM238283v1	No_cluster	PCH09018.1	PCH10449.1
eurotiomycetes	Penicillium_sp.__occitanis_.GCA_002382855.1_ASM238285v1	No_cluster	PCG99255.1	PCH03237.1
eurotiomycetes	Talaromyces_cellulolyticus.GCA_000829775.1_TcelY94_1.0	No_cluster	GAM41239.1	GAM33615.1
eurotiomycetes	Talaromyces_verruculosus.GCA_001305275.1_ASM130527v1	KUL82973.1;KUL82970.1;KUL82967.1;KUL82968.1;KUL82974.1;KUL82979.1;KUL82963.1;KUL82980.1;KUL82964.1;KUL82981.1;KUL82951.1;KUL82946.1;KUL82958.1;KUL82959.1 GliP;GliF;GliN;GliA;GliC;NA;GliI;GliN;NA;GliG;NA;NA;GliM;GliM	KUL86560.1	KUL87688.1
eurotiomycetes	Talaromyces_amestolkiae.GCA_001896365.1_ASM189636v1	No_cluster	RAO65323.1	RAO68202.1
eurotiomycetes	Talaromyces_marneffei_ATCC_18224.GCA_000001985.1_JCVI-PMFA1-2.0	EEA28312.1;EEA28313.1;EEA28314.1;EEA28315.1;EEA28316.1;EEA28317.1;EEA28318.1;EEA28319.1;EEA28320.1;EEA28321.1;EEA28322.1;EEA28323.1 GliG;NA;GliN;NA;GliI;NA;GliC;GliA;GliJ;GliN;GliF;GliP	EEA20757.1	EEA24954.1
eurotiomycetes	Talaromyces_marneffei_PM1.GCA_000750115.1_ASM75011v1	KFX53120.1;KFX53121.1;KFX53122.1;KFX53123.1;KFX53124.1;KFX53125.1;KFX53126.1;KFX53127.1;KFX53128.1;KFX53129.1;KFX53131.1;KFX53130.1;KFX53132.1;KFX53133.1;KFX53134.1;KFX53135.1 GliP;GliF;GliF;GliF;GliN;GliN;GliK;GliA;GliC;GliI;NA;NA;GliN;NA;GliG;GliG	KFX44748.1	KFX51657.1
eurotiomycetes	Talaromyces_stipitatus_ATCC_10500.GCA_000003125.1_JCVI-TSTA1-3.0	No_cluster	EED20275.1	EED18766.1
eurotiomycetes	Talaromyces_atroroseus.GCA_001907595.1_ASM190759v1	No_cluster	OKL60446.1	OKL63499.1
eurotiomycetes	Talaromyces_islandicus.GCA_000985935.1_PIS	No_cluster	CRG85631.1	CRG91169.1
eurotiomycetes	Rasamsonia_emersonii_CBS_393.64.GCA_000968595.1_ASM96859v1	No_cluster	KKA23466.1	KKA24694.1
eurotiomycetes	Capronia_coronata_CBS_617.96.GCA_000585585.1_Capr_coro_CBS_617_96_V1	No_cluster	EXJ85437.1	No_GliT
eurotiomycetes	Capronia_epimyces_CBS_606.96.GCA_000585565.1_Capr_epim_CBS_606_96_V1	No_cluster	No_RglT	EXJ91944.1
eurotiomycetes	Exophiala_dermatitidis_NIH_UT8656.GCA_000230625.1_Exop_derm_V1	EHY54822.1;EHY54823.1;EHY54824.1;EHY54825.1;EHY54826.1;EHY54827.1;EHY54828.1;EHY54829.1;EHY54830.1 GliA;GliJ;GliK;GliI;GliM;GliG;GliF;GliH;GliP	EHY54637.1	EHY53263.1
eurotiomycetes	Exophiala_oligosperma.GCA_000835515.1_Exop_olig_CBS72588_V1	No_cluster	KIW44442.1	KIW39579.1
eurotiomycetes	Exophiala_spinifera.GCA_000836115.1_Exop_spin_CBS89968_V1	No_cluster	KIW15184.1	KIW12786.1
eurotiomycetes	Exophiala_xenobiotica.GCA_000835505.1_Exop_xeno_CBS118157_V1	No_cluster	KIW50302.1	KIW59290.1
eurotiomycetes	Exophiala_sideris.GCA_000835395.1_Exop_side_CBS121828_V1	No_cluster	KIV80472.1	KIV85056.1
eurotiomycetes	Rhinocladiella_mackenziei_CBS_650.93.GCA_000835555.1_Rhin_mack_CBS_650_93_V1	KIX09571.1;KIX09572.1;KIX09573.1;KIX09574.1;KIX09575.1;KIX09576.1;KIX09577.1;KIX09578.1;KIX09579.1;KIX09580.1;KIX09581.1;KIX09582.1;KIX09583.1;KIX09584.1;KIX09585.1;KIX09586.1;KIX09587.1;KIX09588.1;KIX09589.1;KIX09590.1;KIX09591.1;KIX09592.1 GliA;GliA;GliF;NA;GliF;GliF;GliT;GliP;GliF;NA;GliT;GliF;GliC;GliM;GliT;GliH;GliJ;GliM;NA;GliI;NA;GliG	KIX06518.1	KIX09577.1
eurotiomycetes	Cladophialophora_bantiana_CBS_173.52.GCA_000835475.1_Clad_bant_CBS_173_52_V1	No_cluster	KIW90401.1	KIW92105.1
eurotiomycetes	Cladophialophora_psammophila_CBS_110553.GCA_000585535.1_Clad_psam_CBS_110553_V1	No_cluster	EXJ70549.1	No_GliT
eurotiomycetes	Cladophialophora_immunda.GCA_000785585.1_claImm	No_cluster	OQV02810.1	OQV05693.1
eurotiomycetes	Cladophialophora_immunda.GCA_000835495.1_Clad_immu_CBS83496_V1	No_cluster	KIW35428.1	No_GliT
eurotiomycetes	Fonsecaea_erecta.GCA_001651985.1_ASM165198v1	No_cluster	OAP59496.1	No_GliT
eurotiomycetes	Fonsecaea_multimorphosa_CBS_102226.GCA_000836435.1_Fons_mult_CBS_102226_V1	No_cluster	KIX96981.1	No_GliT
eurotiomycetes	Fonsecaea_multimorphosa.GCA_001646985.1_ASM164698v1	No_cluster	OAL23057.1	No_GliT
eurotiomycetes	Fonsecaea_monophora.GCA_001642475.1_ASM164247v1	No_cluster	OAG39211.1	No_GliT
eurotiomycetes	Fonsecaea_pedrosoi_CBS_271.37.GCA_000835455.1_Fons_pedr_CBS_271_37_V1	No_cluster	KIW77892.1	No_GliT
eurotiomycetes	Fonsecaea_nubica.GCA_001646965.1_ASM164696v1	No_cluster	OAL34705.1	No_GliT
eurotiomycetes	Cladophialophora_carrionii_CBS_160.54.GCA_000365165.2_Clad_carr_CBS_160_54_V1	No_cluster	ETI28454.1	No_GliT
eurotiomycetes	Cladophialophora_carrionii.GCA_001700775.1_ASM170077v1	No_cluster	OCT54000.1	No_GliT
eurotiomycetes	Cladophialophora_yegresii_CBS_114405.GCA_000585515.1_Clad_yegr_CBS_114405_V1	No_cluster	EXJ64513.1	No_GliT
eurotiomycetes	Phialophora_americana.GCA_000835435.1_Capr_semi_CBS27337_V1	No_cluster	KIW73020.1	No_GliT
eurotiomycetes	Exophiala_aquamarina_CBS_119918.GCA_000709125.1_Exop_aqua_CBS_119918_V1	No_cluster	KEF58041.1	KEF56448.1
eurotiomycetes	Exophiala_mesophila.GCA_000836275.1_Exop_meso_CBS40295_V1	No_cluster	KIV89162.1	KIV95024.1
eurotiomycetes	Exophiala_mesophila.GCA_004011775.1_ASM401177v1	RVX72049.1;RVX72050.1;RVX72051.1;RVX72052.1;RVX72053.1;RVX72054.1;RVX72055.1;RVX72056.1;RVX72057.1;RVX72058.1;RVX72059.1 GliC;NA;GliP;GliH;NA;NA;GliG;GliM;GliI;GliK;GliJ	RVX71841.1	RVX73370.1
eurotiomycetes	Chaetothyriales_sp._CBS_132003.GCA_003709865.1_ASM370986v1	No_cluster	RMZ75600.1	No_GliT
eurotiomycetes	Chaetothyriales_sp._CBS_134916.GCA_003709845.1_ASM370984v1	No_cluster	RMZ88533.1	No_GliT
eurotiomycetes	Chaetothyriales_sp._CBS_134920.GCA_003693665.1_ASM369366v1	No_cluster	No_RglT	No_GliT
eurotiomycetes	Chaetothyriales_sp._CBS_135597.GCA_003709825.1_ASM370982v1	No_cluster	RMZ83199.1	RMZ82549.1
eurotiomycetes	Cyphellophora_europaea_CBS_101466.GCA_000365145.2_Phia_euro_CBS_101466_V1	No_cluster	ETN46291.1	ETN42863.1
eurotiomycetes	Phialophora_attae.GCA_001299255.1_ASM129925v1	No_cluster	KPI38789.1	KPI40341.1
eurotiomycetes	Endocarpon_pusillum_Z07020.GCA_000464535.1_EPUS	No_cluster	ERF70609.1	ERF77100.1
eurotiomycetes	Phaeomoniella_chlamydospora.GCA_001006345.1_UCRPA7V1.0	No_cluster	No_RglT	KKY21012.1
sordariomycetes	Daldinia_sp._EC12.GCA_002120325.1_DalEC12_v.1.0	No_cluster	OTB14225.1	OTB19047.1
sordariomycetes	Hypoxylon_sp._CO27-5.GCA_002120305.1_HypCO275_v1.0	OTA92430.1;OTA92431.1;OTA92432.1;OTA92433.1;OTA92434.1;OTA92435.1;OTA92436.1;OTA92437.1;OTA92438.1;OTA92439.1;OTA92440.1;OTA92441.1;OTA92442.1;OTA92443.1 GliP;GliK;NA;GliI;NA;GliG;GliC;NA;GliJ;GliA;GliT;NA;NA;GliM	No_RglT	OTA97622.1
sordariomycetes	Hypoxylon_sp._EC38.GCA_002120335.1_HypEC38_v3.0	OTA66114.1;OTA66115.1;OTA66116.1;OTA66117.1;OTA66118.1;OTA66119.1;OTA66120.1;OTA66121.1;OTA66122.1;OTA66123.1;OTA66124.1;OTA66125.1;OTA66126.1;OTA66127.1 GliP;GliK;NA;GliI;NA;NA;GliG;GliC;GliJ;GliA;GliT;NA;NA;GliM	OTA64854.1	OTA70504.1
sordariomycetes	Hypoxylon_sp._CI-4A.GCA_002120315.1_HypCI4A_v1.0	OTB04076.1;OTB04077.1;OTB04078.1;OTB04079.1;OTB04080.1;OTB04081.1;OTB04082.1;OTB04083.1;OTB04084.1;OTB04085.1;OTB04086.1;OTB04087.1;OTB04088.1;OTB04089.1;OTB04090.1 GliF;GliF;GliA;NA;GliT;NA;GliN;NA;GliC;GliG;NA;GliP;GliI;GliT;GliM	No_RglT	OTB09264.1
sordariomycetes	Rosellinia_necatrix.GCA_001445595.3_Rnecatrix_2.0	No_cluster	No_RglT	GAP84777.2
sordariomycetes	Xylaria_grammica.GCA_004014815.1_ASM401481v1	RWA08686.1;RWA08687.1;RWA08692.1;RWA08693.1;RWA08690.1;RWA08691.1;RWA08684.1;RWA08685.1;RWA08674.1;RWA08673.1;RWA08675.1 GliN;NA;GliA;NA;NA;GliT;GliT;GliC;GliM;GliP;GliK	RWA13022.1	RWA13622.1
sordariomycetes	Xylaria_hypoxylon.GCA_004768795.1_ASM476879v1	No_cluster	No_RglT	TGJ86470.1
sordariomycetes	Xylaria_flabelliformis.GCA_007182795.1_ASM718279v1	No_cluster	No_RglT	TRX98374.1
sordariomycetes	Xylaria_longipes.GCA_003426265.1_ASM342626v1	No_cluster	RYC63493.1	RYC64459.1
sordariomycetes	Eutypa_lata_UCREL1.GCA_000349385.1_UCREL1V03	No_cluster	No_RglT	EMR71228.1
sordariomycetes	Monosporascus_cannonballus.GCA_004154925.1_ASM415492v1	No_cluster	RYO78849.1	RYO91838.1
sordariomycetes	Monosporascus_sp._MC13-8B.GCA_004154975.1_ASM415497v1	No_cluster	RYP21579.1	RYP34210.1
sordariomycetes	Monosporascus_cannonballus.GCA_004155895.1_ASM415589v1	No_cluster	RYO99070.1	RYO96120.1
sordariomycetes	Monosporascus_sp._GIB2.GCA_004155935.1_ASM415593v1	RYO97034.1;RYO97035.1;RYO97036.1;RYO97037.1;RYO97038.1;RYO97039.1;RYO97040.1;RYO97041.1;RYO97032.1;RYO97042.1;RYO97043.1;RYO97044.1;RYO97045.1;RYO97046.1;RYO97031.1;RYO97033.1 GliC;NA;NA;GliF;GliT;NA;NA;GliN;GliK;NA;NA;GliG;NA;GliT;GliM;GliP	RYP13338.1	RYP23799.1
sordariomycetes	Monosporascus_sp._MG133.GCA_004155925.1_ASM415592v1	RYP13113.1;RYP13114.1;RYP13115.1;RYP13116.1;RYP13117.1;RYP13118.1;RYP13119.1;RYP13120.1;RYP13121.1;RYP13122.1;RYP13123.1;RYP13124.1;RYP13125.1;RYP13126.1 GliT;NA;GliG;NA;GliN;NA;NA;GliT;GliF;NA;NA;GliP;GliK;GliM	RYP34616.1	RYP42649.1
sordariomycetes	Monosporascus_ibericus.GCA_004154915.1_ASM415491v1	RYP04561.1;RYP04562.1;RYP04563.1;RYP04564.1;RYP04565.1;RYP04566.1;RYP04567.1;RYP04568.1;RYP04569.1;RYP04570.1;RYP04571.1;RYP04572.1 GliM;GliK;GliP;NA;GliF;GliT;NA;GliN;NA;NA;GliG;GliT	RYP05467.1	RYP05754.1
sordariomycetes	Monosporascus_sp._5C6A.GCA_004155035.1_ASM415503v1	No_cluster	No_RglT	RYP73132.1
sordariomycetes	Monosporascus_sp._CRB-9-2.GCA_004155915.1_ASM415591v1	No_cluster	RYP91300.1	RYP93687.1
sordariomycetes	Monosporascus_sp._mg162.GCA_004155945.1_ASM415594v1	No_cluster	RYP47574.1	RYP51342.1
sordariomycetes	Monosporascus_sp._CRB-8-3.GCA_004155055.1_ASM415505v1	No_cluster	RYP64469.1	RYP88553.1
sordariomycetes	Microdochium_bolleyi.GCA_001566295.1_Microdochium_bolleyi_v1.0	KXJ85037.1;KXJ85038.1;KXJ85039.1;KXJ85040.1;KXJ85041.1;KXJ85042.1;KXJ85043.1;KXJ85044.1;KXJ85045.1;KXJ85036.1 GliC;GliG;GliA;NA;GliK;GliP;GliT;GliJ;GliN;GliI	KXJ95549.1	KXJ89187.1
sordariomycetes	Pestalotiopsis_fici_W106-1.GCA_000516985.1_PFICI	No_cluster	ETS87077.1	ETS82326.1
sordariomycetes	Pseudomassariella_vexata.GCA_002105095.1_Pseve2	No_cluster	ORY66248.1	ORY56606.1
sordariomycetes	Chaetomium_globosum_CBS_148.51.GCA_000143365.1_ASM14336v1	No_cluster	No_RglT	EAQ87249.1
sordariomycetes	Thermothelomyces_thermophilus_ATCC_42464.GCA_000226095.1_ASM22609v1	No_cluster	No_RglT	AEO60607.1
sordariomycetes	Chaetomium_thermophilum_var._thermophilum_DSM_1495.GCA_000221225.1_CTHT_3.0	No_cluster	No_RglT	No_GliT
sordariomycetes	Thielavia_terrestris.GCA_900343105.1_Thte_LPH172	No_cluster	No_RglT	SPQ17648.1
sordariomycetes	Thielavia_terrestris_NRRL_8126.GCA_000226115.1_ASM22611v1	No_cluster	No_RglT	AEO63290.1
sordariomycetes	Madurella_mycetomatis.GCA_001275765.2_ASM127576v2	KXX83279.1;KXX83232.1;KXX83231.1;KXX83230.1;KXX83229.1;KXX83236.1;KXX83235.1;KXX83234.1;KXX83233.1;KXX83238.1 GliF;GliP;GliH;NA;GliC;GliG;GliI;GliT;GliM;GliA	KXX82821.1	KXX83234.1
sordariomycetes	Podospora_anserina_S_mat_.GCA_000226545.1_ASM22654v1	No_cluster	No_RglT	No_GliT
sordariomycetes	Podospora_comata.GCA_900290415.1_version1	No_cluster	No_RglT	No_GliT
sordariomycetes	Neurospora_crassa.GCA_000786625.1_Neucr_trp3_1	No_cluster	No_RglT	No_GliT
sordariomycetes	Neurospora_crassa_OR74A.GCA_000182925.2_NC12	No_cluster	No_RglT	No_GliT
sordariomycetes	Neurospora_tetrasperma_FGSC_2508.GCA_000213175.1_v2.0	No_cluster	No_RglT	No_GliT
sordariomycetes	Neurospora_tetrasperma_FGSC_2509.GCA_000213195.1_v1.0	No_cluster	No_RglT	No_GliT
sordariomycetes	Sordaria_macrospora_k-hell.GCA_000182805.2_ASM18280v2	No_cluster	No_RglT	No_GliT
sordariomycetes	Coniochaeta_ligniaria_NRRL_30616.GCA_001879275.1_Conlig_v1.0	No_cluster	OIW34811.1	OIW28971.1
sordariomycetes	Coniochaeta_pulveracea.GCA_003635345.1_ASM363534v1	No_cluster	RKU39946.1	RKU39945.1
sordariomycetes	Coniella_lustricola.GCA_003019895.1_Coniella_lustricola_v1.0	No_cluster	PSS03526.1	PSR82443.1
sordariomycetes	Cytospora_leucostoma.GCA_003795295.1_ASM379529v1	No_cluster	No_RglT	ROW17441.1
sordariomycetes	Valsa_mali.GCA_000818155.1_ASM81815v1	No_cluster	KUI66332.1	KUI65273.1
sordariomycetes	Valsa_mali_var._pyri.GCA_000813385.1_ASM81338v1	No_cluster	No_RglT	KUI55448.1
sordariomycetes	Valsa_sordida.GCA_003795275.1_ASM379527v1	No_cluster	No_RglT	ROV93909.1
sordariomycetes	Diaporthe_ampelina.GCA_001006365.1_UCDDA912v1.0	No_cluster	No_RglT	KKY35383.1
sordariomycetes	Diaporthe_helianthi.GCA_001702395.2_DHEL01v2	No_cluster	No_RglT	POS79673.1
sordariomycetes	Phaeoacremonium_minimum_UCRPA7.GCA_000392275.1_UCRPA7V03	No_cluster	No_RglT	EON97859.1
sordariomycetes	Gaeumannomyces_tritici_R3-111a-1.GCA_000145635.1_Gae_graminis_V2	No_cluster	No_RglT	EJT73974.1
sordariomycetes	Magnaporthiopsis_poae_ATCC_64411.GCA_000193285.1_Mag_poae_ATCC_64411_V1	No_cluster	No_RglT	KLU82187.1
sordariomycetes	Pyricularia_grisea.GCA_004355905.1_ASM435590v1	No_cluster	TLD10093.1	TLD04361.1
sordariomycetes	Pyricularia_oryzae_70-15__rice_blast_fungus_.GCA_000002495.2_MG8	No_cluster	EHA57352.1	EHA51081.1
sordariomycetes	Pyricularia_oryzae__rice_blast_fungus_.GCA_004346965.1_ASM434696v1	No_cluster	No_RglT	QBZ59772.1
sordariomycetes	Pyricularia_oryzae_P131__rice_blast_fungus_.GCA_000292605.1_MoP131_2.0	No_cluster	ELQ62900.1	ELQ63369.1
sordariomycetes	Pyricularia_oryzae_Y34__rice_blast_fungus_.GCA_000292585.1_MoY34_2.0	No_cluster	ELQ40620.1	ELQ44762.1
sordariomycetes	Pyricularia_sp._CBS_133598.GCA_004337975.1_ASM433797v1	No_cluster	TLD25145.1	TLD32805.1
sordariomycetes	Pyricularia_pennisetigena.GCA_004337985.1_ASM433798v1	No_cluster	No_RglT	TLS21294.1
sordariomycetes	Grosmannia_clavigera_kw1407.GCA_000143105.2_Sanger-454-IlluminaPA_2.0	No_cluster	EFW99915.1	No_GliT
sordariomycetes	Ophiostoma_piceae_UAMH_11346.GCA_000410735.1_Opiceae_UAMHv01	No_cluster	EPE06836.1	No_GliT
sordariomycetes	Sporothrix_brasiliensis_5110.GCA_000820605.1_S_brasiliensis_5110_v1	No_cluster	No_RglT	KIH91164.1
sordariomycetes	Sporothrix_schenckii_1099-18.GCA_000961545.1_S_schenckii_v1	No_cluster	No_RglT	KJR85106.1
sordariomycetes	Sporothrix_schenckii_ATCC_58251.GCA_000474925.1_Spor_sche_ATCC58251_V1	No_cluster	No_RglT	ERT00413.1
sordariomycetes	Sporothrix_insectorum_RCEF_264.GCA_001636815.1_SPI_1.0	No_cluster	No_RglT	OAA63432.1
sordariomycetes	Phialemoniopsis_curvata.GCA_004353045.1_ASM435304v1	No_cluster	No_RglT	TPX15802.1
sordariomycetes	Colletotrichum_chlorophyti.GCA_001937105.1_ASM193710v1	No_cluster	OLN88611.1	OLN97055.1
sordariomycetes	Colletotrichum_fioriniae_PJ7.GCA_000582985.1_CFIO01	No_cluster	No_RglT	EXF77263.1
sordariomycetes	Colletotrichum_nymphaeae_SA-01.GCA_001563115.1_CNYM01	No_cluster	KXH45421.1	KXH60753.1
sordariomycetes	Colletotrichum_simmondsii.GCA_001563135.1_CSIM01	No_cluster	KXH46154.1	KXH33993.1
sordariomycetes	Colletotrichum_salicis.GCA_001563125.1_CSAL01	No_cluster	KXH39665.1	KXH60506.1
sordariomycetes	Colletotrichum_orchidophilum.GCA_001831195.1_CORC01	No_cluster	No_RglT	OHE98522.1
sordariomycetes	Colletotrichum_graminicola_M1.001.GCA_000149035.1_C_graminicola_M1_001_V1	No_cluster	No_RglT	EFQ30473.1
sordariomycetes	Colletotrichum_sublineola.GCA_000696135.1_ASM69613v1	No_cluster	KDN61786.1	KDN65318.1
sordariomycetes	Colletotrichum_higginsianum.GCA_000313795.2_ASM31379v2	No_cluster	No_RglT	CCF40049.1
sordariomycetes	Colletotrichum_higginsianum_IMI_349063.GCA_001672515.1_ASM167251v1	No_cluster	OBR15562.1	OBR04683.1
sordariomycetes	Colletotrichum_higginsianum.GCA_004920355.1_ASM492035v1	No_cluster	No_RglT	TIC93533.1
sordariomycetes	Colletotrichum_sp._PG-2018a.GCA_006783085.1_ASM678308v1	No_cluster	TQN74014.1	TQN67715.1
sordariomycetes	Colletotrichum_tanaceti.GCA_005350895.1_ASM535089v1	No_cluster	TKW52917.1	TKW59958.1
sordariomycetes	Colletotrichum_tofieldiae.GCA_001625265.1_Ct0861v1	No_cluster	KZL70057.1	KZL70037.1
sordariomycetes	Colletotrichum_incanum.GCA_001625285.1_Ci238704v1	No_cluster	KZL82327.1	KZL86306.1
sordariomycetes	Colletotrichum_incanum.GCA_001855235.1_ASM185523v1	No_cluster	OHW95456.1	OHX00265.1
sordariomycetes	Colletotrichum_fructicola_Nara_gc5.GCA_000319635.1_RPSC_Cfru_v1.0	ELA27938.1;ELA27939.1;ELA27940.1;ELA27941.1;ELA27942.1;ELA27943.1;ELA27944.1;ELA27945.1;ELA27946.1;ELA27937.1 GliA;GliT;GliM;GliF;GliG;GliK;GliN;GliC;GliP;GliJ	ELA23173.1	ELA30150.1
sordariomycetes	Colletotrichum_gloeosporioides_Cg-14.GCA_000446055.1_Colletotrichum_gloeosporioides1	No_cluster	No_RglT	EQB57914.1
sordariomycetes	Colletotrichum_orbiculare_MAFF_240422.GCA_000350065.2_KSG_Corb_v2	No_cluster	TDZ23748.1	TDZ22000.1
sordariomycetes	Colletotrichum_sidae.GCA_004367935.1_ASM436793v1	No_cluster	No_RglT	TEA19150.1
sordariomycetes	Colletotrichum_spinosum.GCA_004366825.1_ASM436682v1	No_cluster	No_RglT	TDZ36613.1
sordariomycetes	Colletotrichum_trifolii.GCA_004367215.1_KSG_Cotri_v1	No_cluster	No_RglT	TDZ67575.1
sordariomycetes	Sodiomyces_alkalinus_F11.GCA_003711515.1_Sodal1	No_cluster	No_RglT	ROT42593.1
sordariomycetes	Verticillium_alfalfae_VaMs.102.GCA_000150825.1_ASM15082v1	No_cluster	No_RglT	EEY21344.1
sordariomycetes	Verticillium_nonalfalfae.GCA_003724135.1_ASM372413v1	No_cluster	RNJ53246.1	RNJ60353.1
sordariomycetes	Verticillium_longisporum.GCA_001268145.1_vl1.denovo.v1	No_cluster	CRK22377.1	CRK00456.1
sordariomycetes	Verticillium_longisporum.GCA_001268165.1_vl2.denovo.v1	No_cluster	No_RglT	CRK24956.1
sordariomycetes	Verticillium_dahliae.GCA_002892985.1_ASM289298v1	No_cluster	PNH34720.1	PNH30228.1
sordariomycetes	Verticillium_dahliae.GCA_002893035.1_ASM289303v1	No_cluster	PNH69885.1	PNH69143.1
sordariomycetes	Verticillium_dahliae.GCA_002893025.1_ASM289302v1	No_cluster	PNH56496.1	PNH55423.1
sordariomycetes	Verticillium_dahliae.GCA_002893045.1_ASM289304v1	No_cluster	PNH76207.1	PNH77349.1
sordariomycetes	Verticillium_dahliae.GCA_002892995.1_ASM289299v1	No_cluster	PNH41855.1	PNH48121.1
sordariomycetes	Verticillium_dahliae_VdLs.17.GCA_000150675.2_ASM15067v2	No_cluster	EGY22676.1	EGY20296.1
sordariomycetes	Verticillium_dahliae.GCA_003320035.1_VdGwydir1A3	No_cluster	RBQ65192.1	RBQ82427.1
sordariomycetes	Verticillium_dahliae.GCA_004109745.1_ASM410974v1	No_cluster	RXG47730.1	RXG45624.1
sordariomycetes	Ceratocystis_fimbriata_CBS_114723.GCA_000389695.3_Cfim3.0	No_cluster	No_RglT	PHH51196.1
sordariomycetes	Ceratocystis_platani.GCA_000978885.1_ASM97888v1	No_cluster	No_RglT	No_GliT
sordariomycetes	Thielaviopsis_punctulata.GCA_000968615.1_ASM96861v1	No_cluster	No_RglT	KKA29184.1
sordariomycetes	Lomentospora_prolificans.GCA_002276285.1_Lprolificans_pilon	No_cluster	No_RglT	PKS08395.1
sordariomycetes	Scedosporium_apiospermum.GCA_000732125.1_ScApio1.0	KEZ45500.1;KEZ45501.1;KEZ45502.1;KEZ45503.1;KEZ45504.1;KEZ45505.1;KEZ45506.1;KEZ45507.1;KEZ45508.1;KEZ45509.1;KEZ45510.1;KEZ45511.1 GliC;NA;NA;GliF;GliK;GliP;GliI;GliT;GliM;GliG;NA;GliH	No_RglT	KEZ45507.1
sordariomycetes	Beauveria_bassiana_ARSEF_2860.GCA_000280675.1_ASM28067v1	No_cluster	EJP66189.1	EJP68552.1
sordariomycetes	Beauveria_bassiana.GCA_002871155.1_ASM287115v1	No_cluster	No_RglT	PMB73702.1
sordariomycetes	Beauveria_bassiana_D1-5.GCA_000770705.1_BBA1.0	No_cluster	No_RglT	KGQ10197.1
sordariomycetes	Beauveria_bassiana.GCA_001682635.1_ASM168263v1	No_cluster	PQK11406.1	PQK14985.1
sordariomycetes	Beauveria_brongniartii_RCEF_3172.GCA_001636735.1_BBO_1.0	No_cluster	No_RglT	OAA43956.1
sordariomycetes	Cordyceps_fumosorosea_ARSEF_2679.GCA_001636725.1_ISF_1.0	No_cluster	OAA73494.1	OAA72306.1
sordariomycetes	Cordyceps_militaris_CM01.GCA_000225605.1_CmilitarisCM01_v01	No_cluster	No_RglT	EGX88789.1
sordariomycetes	Cordyceps_javanica.GCA_006981975.1_ASM698197v1	No_cluster	No_RglT	TQW09856.1
sordariomycetes	Cordyceps_javanica.GCA_006981985.1_ASM698198v1	No_cluster	No_RglT	TQV98640.1
sordariomycetes	Cordyceps_confragosa.GCA_001653215.1_ASM165321v1	No_cluster	OAR02096.1	No_GliT
sordariomycetes	Cordyceps_confragosa_RCEF_1005.GCA_001636795.1_LEL_1.0	No_cluster	OAA82108.1	OAA76510.1
sordariomycetes	Torrubiella_hemipterigena.GCA_000825705.1_Allpaths-LG	CEJ82320.1;CEJ82321.1;CEJ82322.1;CEJ82323.1;CEJ82324.1;CEJ82325.1;CEJ82326.1;CEJ82327.1;CEJ82328.1;CEJ82329.1 GliM;GliC;GliP;GliK;GliJ;GliI;GliG;GliN;GliA;GliT	No_RglT	CEJ81811.1
sordariomycetes	Escovopsis_weberi.GCA_001278495.1_ASM127849v1	No_cluster	No_RglT	KOS23049.1
sordariomycetes	Trichoderma_arundinaceum.GCA_003012105.1_Trichoderma_arundinaceum_IBT40837_contigs	No_cluster	No_RglT	RFU80360.1
sordariomycetes	Trichoderma_guizhouense.GCA_002022785.1_ASM202278v1	No_cluster	No_RglT	OPB46127.1
sordariomycetes	Trichoderma_harzianum_CBS_226.95.GCA_003025095.1_Triha_v1.0	PTB52989.1;PTB52990.1;PTB52991.1;PTB52992.1;PTB52993.1;PTB52994.1;PTB52995.1 GliN;GliI;GliC;GliP;GliK;GliJ;GliG	No_RglT	PTB58312.1
sordariomycetes	Trichoderma_harzianum.GCA_002838845.1_ASM283884v1	PKK53439.1;PKK53438.1;PKK53445.1;PKK53446.1;PKK53443.1;PKK53444.1;PKK53449.1 GliN;GliI;GliC;GliP;GliK;GliJ;GliG	No_RglT	PKK53428.1
sordariomycetes	Trichoderma_harzianum.GCA_000988865.1_ASM98886v1	No_cluster	No_RglT	KKP05006.1
sordariomycetes	Trichoderma_harzianum.GCA_002894145.1_Tr1	No_cluster	No_RglT	PNP58575.1
sordariomycetes	Trichoderma_virens_Gv29-8.GCA_000170995.2_TRIVI_v2.0	EHK21719.1;EHK21720.1;EHK21721.1;EHK21722.1;EHK21723.1;EHK21724.1;EHK21725.1;EHK21726.1;EHK21727.1;EHK21728.1;EHK21729.1 GliN;GliT;GliP;GliI;NA;GliC;GliG;GliN;GliA;GliJ;GliK	No_RglT	EHK25290.1
sordariomycetes	Trichoderma_asperellum_CBS_433.97.GCA_003025105.1_Trias_v._1.0	No_cluster	No_RglT	PTB42647.1
sordariomycetes	Trichoderma_atroviride_IMI_206040.GCA_000171015.2_TRIAT_v2.0	No_cluster	No_RglT	EHK48557.1
sordariomycetes	Trichoderma_gamsii.GCA_001481775.2_TGAM01v2	No_cluster	No_RglT	PON24608.1
sordariomycetes	Trichoderma_gamsii.GCA_002894205.1_A5MHv2.1	No_cluster	No_RglT	PNP44814.1
sordariomycetes	Trichoderma_citrinoviride.GCA_003025115.1_Trici_v4.0	PTB62205.1;PTB62206.1;PTB62207.1;PTB62208.1;PTB62209.1;PTB62210.1;PTB62211.1 GliG;GliJ;GliK;GliP;GliC;GliI;GliN	No_RglT	PTB69247.1
sordariomycetes	Trichoderma_longibrachiatum_ATCC_18648.GCA_003025155.1_Trilo3	PTB75329.1;PTB75330.1;PTB75331.1;PTB75332.1;PTB75333.1;PTB75334.1;PTB75335.1;PTB75336.1;PTB75337.1;PTB75338.1;PTB75339.1;PTB75340.1;PTB75341.1;PTB75342.1 GliT;NA;GliM;NA;NA;GliF;NA;GliG;GliJ;GliK;GliP;GliC;GliI;GliN	No_RglT	PTB78874.1
sordariomycetes	Trichoderma_parareesei.GCA_001050175.1_Tpara_v1.0	OTA04133.1;OTA04134.1;OTA04135.1;OTA04136.1;OTA04137.1;OTA04138.1;OTA04139.1;OTA04140.1;OTA04141.1;OTA04142.1;OTA04143.1;OTA04144.1;OTA04145.1;OTA04146.1 GliT;NA;GliM;NA;GliF;NA;NA;GliG;GliJ;GliK;GliP;GliC;NA;GliN	No_RglT	OTA04133.1
sordariomycetes	Trichoderma_reesei_QM6a.GCA_000167675.2_v2.0	EGR53013.1;EGR52473.1;EGR53014.1;EGR52474.1;EGR52475.1;EGR53015.1;EGR53016.1;EGR53017.1;EGR52476.1;EGR52477.1;EGR53018.1;EGR53019.1;EGR52478.1 GliN;GliI;GliC;GliP;GliK;GliJ;GliG;NA;GliF;NA;GliM;NA;GliT	No_RglT	EGR52478.1
sordariomycetes	Trichoderma_reesei_RUT_C-30.GCA_000513815.1_TrireRUTC30_1	ETR98470.1;ETR98471.1;ETR98472.1;ETR98473.1;ETR98474.1;ETR98475.1;ETR98476.1;ETR98477.1;ETR98478.1;ETR98479.1;ETR98480.1;ETR98481.1;ETR98482.1 GliN;GliI;GliC;GliP;GliK;GliJ;GliG;NA;GliF;NA;GliM;NA;GliT	No_RglT	ETS02752.1
sordariomycetes	Claviceps_purpurea_20.1__ergot_fungus_.GCA_000347355.1_ASM34735v1	CCE28981.1;CCE28982.1;CCE28983.1;CCE28984.1;CCE28985.1;CCE28986.1;CCE28987.1;CCE28988.1;CCE28989.1;CCE28990.1	GliN;GliJ;GliK;GliA;GliG;GliC;NA;GliI;GliP;GliT	No_RglT	CCE28990.1
sordariomycetes	Moelleriella_libera_RCEF_2490.GCA_001636675.1_AAL_1.0	No_cluster	No_RglT	OAA33589.1
sordariomycetes	Ustilaginoidea_virens.GCA_000687475.1_Assembly_for_version_1_of_the_Villosiclava_virens_genome	No_cluster	No_RglT	KDB15273.1
sordariomycetes	Metarhizium_acridum_CQMa_102.GCA_000187405.1_MetAcr_May2010	No_cluster	No_RglT	EFY91754.1
sordariomycetes	Metarhizium_anisopliae_ARSEF_549.GCA_000814975.1_MAN_1.0	KID66091.1;KID66092.1;KID66093.1;KID66094.1;KID66095.1;KID66096.1;KID66097.1;KID66098.1;KID66099.1 GliN;GliJ;GliA;GliG;GliC;NA;GliI;GliP;GliT	No_RglT	KID71713.1
sordariomycetes	Metarhizium_anisopliae.GCA_000739145.1_Metarhizium_anisopliae	KFG77647.1;KFG77648.1;KFG77649.1;KFG77650.1;KFG77651.1;KFG77652.1;KFG77653.1;KFG77654.1;KFG77655.1;KFG77646.1 GliJ;GliK;GliA;GliG;GliC;NA;GliI;GliP;GliT;GliN	No_RglT	KFG87035.1
sordariomycetes	Metarhizium_robertsii.GCA_000591435.1_MR2010_11_27	EXU99135.1;EXU99136.1;EXU99137.1;EXU99138.1;EXU99139.1;EXU99140.1;EXU99141.1;EXU99142.1;EXU99143.1;EXU99144.1 GliN;GliJ;GliK;GliA;GliG;GliC;NA;GliI;GliP;GliT	No_RglT	EXV01379.1
sordariomycetes	Metarhizium_robertsii_ARSEF_23.GCA_000187425.2_MAA_2.0	EFZ03894.1;EFZ03895.2;EFZ03896.1;EFZ03897.2;EFZ03898.2;EFZ03899.1;EFZ03900.1;KHO10943.1;KHO10944.1;KHO10945.1 GliT;GliP;GliI;NA;GliC;GliG;GliA;GliK;GliJ;GliN	No_RglT	EFY97515.1
sordariomycetes	Metarhizium_anisopliae_BRIP_53284.GCA_000426985.1_ASM42698v1	No_cluster	No_RglT	KJK94638.1
sordariomycetes	Metarhizium_anisopliae_BRIP_53293.GCA_000426965.1_ASM42696v1	KJK81369.1;KJK81370.1;KJK81371.1;KJK81372.1;KJK81373.1;KJK81374.1;KJK81375.1;KJK81376.1;KJK81377.1;KJK81378.1 GliN;GliJ;GliK;GliA;GliG;GliC;NA;GliI;GliP;GliT	No_RglT	KJK82020.1
sordariomycetes	Metarhizium_brunneum_ARSEF_3297.GCA_000814965.1_MBR_1.0	KID73835.1;KID73836.1;KID73837.1;KID73838.1;KID73839.1;KID73840.1;KID73841.1;KID73842.1;KID73843.1;KID73844.1 GliN;GliJ;NA;GliA;GliG;GliC;NA;GliI;GliP;GliT	No_RglT	KID79636.1
sordariomycetes	Metarhizium_majus_ARSEF_297.GCA_000814945.1_MAJ_1.0	KID94787.1;KID94788.1;KID94789.1;KID94790.1;KID94791.1;KID94792.1;KID94793.1;KID94794.1;KID94795.1 GliN;GliJ;NA;GliA;GliG;GliC;NA;GliP;GliT	No_RglT	KIE02422.1
sordariomycetes	Metarhizium_album_ARSEF_1941.GCA_000804445.1_MAM_1.0_for_version_1_of_the_Metarhizium_album_genome	No_cluster	No_RglT	KHN99349.1
sordariomycetes	Metarhizium_rileyi.GCA_007866325.1_ASM786632v1	TWU74036.1;TWU74037.1;TWU74038.1;TWU74039.1;TWU74040.1;TWU74041.1;TWU74042.1;TWU74043.1;TWU74044.1;TWU74045.1;TWU74046.1 GliG;GliJ;GliK;GliT;NA;GliM;NA;GliN;GliI;GliC;GliP	No_RglT	TWU79064.1
sordariomycetes	Metarhizium_rileyi_RCEF_4871.GCA_001636745.1_NOR_1.0	OAA41287.1;OAA41288.1;OAA41289.1;OAA41290.1;OAA41291.1;OAA41292.1;OAA41293.1;OAA41294.1;OAA41295.1;OAA41296.1 GliJ;GliK;GliT;NA;GliM;NA;GliN;GliI;GliC;GliP	No_RglT	OAA50368.1
sordariomycetes	Pochonia_chlamydosporia_123.GCA_000411695.2_PcB1v2	RZR63509.1;RZR63510.1;RZR63511.1;RZR63512.1;RZR63513.1;RZR63514.1;RZR63515.1;RZR63506.1;RZR63507.1 GliG;GliJ;GliK;GliT;GliM;NA;GliN;GliI;GliP	RZR62322.1	RZR69764.1
sordariomycetes	Pochonia_chlamydosporia_170.GCA_001653235.2_ASM165323v2	OAQ61120.1;OAQ61122.1;OAQ61123.1;OAQ61124.1;OAQ61126.1;OAQ61127.1;OAQ61128.2;OAQ61129.2;OAQ61130.1 GliP;GliI;GliN;NA;NA;GliT;GliK;GliJ;GliG	OAQ72678.1	OAQ57806.2
sordariomycetes	Metarhizium_guizhouense_ARSEF_977.GCA_000814955.1_MGU_1.0	KID83625.1;KID83626.1;KID83627.1;KID83628.1;KID83629.1;KID83630.1;KID83631.1 GliT;GliP;GliI;GliC;GliG;GliA;GliN	KID88127.1	KID88677.1
sordariomycetes	Ophiocordyceps_sinensis_CO18.GCA_000448365.1_ASM44836v1	No_cluster	No_RglT	No_GliT
sordariomycetes	Ophiocordyceps_sp.__camponoti-leonardi_.GCA_003339455.1_ASM333945v1	No_cluster	No_RglT	RDA84346.1
sordariomycetes	Ustilaginoidea_virens.GCA_000965225.2_ASM96522v2	No_cluster	No_RglT	GAO17350.1
eurotiomycetes	Penicillium_antarcticum.GCA_002072345.1_ASM207234v1	No_cluster	OQD84735.1	OQD82416.1
sordariomycetes	Cordyceps_sp._RAO-2017.GCA_002591385.1_Hirsu2	No_cluster	No_RglT	PHH90386.1
sordariomycetes	Ophiocordyceps_australis.GCA_002591405.1_OphauG2	No_cluster	No_RglT	PHH78483.1
sordariomycetes	Ophiocordyceps_australis.GCA_002591415.1_OphauB2	No_cluster	No_RglT	PHH60296.1
sordariomycetes	Ophiocordyceps_camponoti-rufipedis.GCA_002591395.1_Ophun1	No_cluster	No_RglT	PHH68569.1
sordariomycetes	Ophiocordyceps_unilateralis.GCA_001272575.2_ASM127257v2	No_cluster	No_RglT	PFH55947.1
sordariomycetes	Ophiocordyceps_polyrhachis-furcata_BCC_54312.GCA_001633055.2_OPF_BCC54312_improved	No_cluster	No_RglT	RCI09108.1
sordariomycetes	Ophiocordyceps_sp.__camponoti-saundersi_.GCA_003339415.1_ASM333941v1	No_cluster	No_RglT	RDA92195.1
sordariomycetes	Hirsutella_minnesotensis_3608.GCA_000956045.1_ASM95604v1	No_cluster	No_RglT	KJZ79461.1
sordariomycetes	Drechmeria_coniospora.GCA_001618945.1_ASM161894v1	No_cluster	No_RglT	ODA79676.1
sordariomycetes	Drechmeria_coniospora.GCA_001625195.1_ASM162519v1	No_cluster	No_RglT	KYK61945.1
sordariomycetes	Purpureocillium_lilacinum.GCA_001653205.1_ASM165320v1	OAQ69402.1;OAQ69403.1;OAQ69404.1;OAQ69405.1;OAQ69406.1;OAQ69407.1;OAQ69408.1;OAQ69409.1;OAQ69410.1;OAQ69411.1 GliA;GliM;GliT;GliI;GliG;GliC;GliF;GliK;GliP;GliH	OAQ81827.1	OAQ84941.1
sordariomycetes	Purpureocillium_lilacinum.GCA_001653265.1_ASM165326v1	No_cluster	OAQ91880.1	OAQ89490.1
sordariomycetes	Purpureocillium_lilacinum.GCA_003144605.1_ASM314460v1	PWI69321.1;PWI69323.1;PWI69324.1;PWI69325.1;PWI69326.1;PWI69327.1;PWI69328.1;PWI69329.1;PWI69330.1 GliP;GliK;GliF;GliC;GliG;GliI;GliT;GliM;GliA	No_RglT	PWI75897.1
sordariomycetes	Tolypocladium_capitatum.GCA_002901185.1_ASM290118v1	No_cluster	No_RglT	PNY26411.1
sordariomycetes	Tolypocladium_ophioglossoides_CBS_100239.GCA_001189435.1_Tophv1.0	No_cluster	No_RglT	No_GliT
sordariomycetes	Tolypocladium_paradoxum.GCA_002916505.1_ASM291650v1	No_cluster	No_RglT	POR35291.1
sordariomycetes	Stachybotrys_chartarum_IBT_40288.GCA_000732765.1_S40288v1	No_cluster	KFA73373.1	KFA78832.1
sordariomycetes	Stachybotrys_chartarum_IBT_40293.GCA_000732565.1_S40293v1	No_cluster	KFA45478.1	KFA48848.1
sordariomycetes	Stachybotrys_chartarum_IBT_7711.GCA_000730325.1_S7711v1	No_cluster	KEY71115.1	KEY72458.1
sordariomycetes	Stachybotrys_chlorohalonata_IBT_40285.GCA_000732775.1_S40285v1	No_cluster	KFA66259.1	KFA66073.1
sordariomycetes	Fusarium_ambrosium.GCA_003947045.1_NRRL20438v1	No_cluster	RSM17907.1	RSM14430.1
sordariomycetes	Fusarium_euwallaceae.GCA_003957675.1_FeuwUCR1854v2	No_cluster	RTE74837.1	RTE82969.1
sordariomycetes	Fusarium_sp._AF-3.GCA_003947005.1_NRRL62606.SPAdes	No_cluster	RSL84803.1	RSL91526.1
sordariomycetes	Fusarium_sp._AF-4.GCA_003946995.1_NRRL62579.SPAdes	No_cluster	RSM05066.1	RSM12190.1
sordariomycetes	Fusarium_sp._AF-12.GCA_003698175.1_Fus_sp_AF-12_v1.0	No_cluster	RMJ13147.1	RMJ18297.1
sordariomycetes	Fusarium_sp._AF-6.GCA_003947015.1_NRRL62590.SPAdes	No_cluster	RSL58553.1	RSL70122.1
sordariomycetes	Valsa_malicola.GCA_003795315.1_ASM379531v1	No_cluster	No_RglT	ROV99457.1
sordariomycetes	Fusarium_sp._AF-8.GCA_003946985.1_NRRL62584.SPAdes	No_cluster	RSL71468.1	RSL57466.1
sordariomycetes	_Nectria__haematococca_mpVI_77-13-4.GCA_000151355.1_v2.0	No_cluster	No_RglT	EEU39801.1
sordariomycetes	Fusarium_avenaceum.GCA_000769215.1_Fave_05001	No_cluster	KIL87362.1	KIL89159.1
sordariomycetes	Fusarium_coffeatum.GCA_003316985.1_ASM331698v1	No_cluster	RBR26942.1	RBR27084.1
sordariomycetes	Fusarium_sp._FIESC_12.GCA_003012295.1_FIESC_12_NRRL13405_FIE12Z_contigs	No_cluster	RFN54692.1	RFN48905.1
sordariomycetes	Fusarium_culmorum.GCA_003033665.1_FusCulm_01	No_cluster	No_RglT	PTD10301.1
sordariomycetes	Fusarium_graminearum.GCA_000599445.1_CS3005v1	No_cluster	EYB29253.1	EYB24095.1
sordariomycetes	Fusarium_graminearum.GCA_002352725.1_FGRA07	No_cluster	No_RglT	PCD40964.1
sordariomycetes	Fusarium_graminearum_PH-1.GCA_000240135.3_ASM24013v3	No_cluster	ESU10878.1	ESU05147.1
sordariomycetes	Fusarium_graminearum.GCA_900044135.1_GZPH1RResV1	No_cluster	CEF85847.1	CEF71872.1
sordariomycetes	Fusarium_pseudograminearum_CS3096.GCA_000303195.2_FP7	No_cluster	EKJ74964.1	EKJ71972.1
sordariomycetes	Fusarium_langsethiae.GCA_001292635.1_ASM129263v1	No_cluster	No_RglT	KPA46028.1
sordariomycetes	Fusarium_sporotrichioides.GCA_003012315.1_Fusarium_sporotrichioides_NRRL3299_FSPOR_contigs	No_cluster	No_RglT	RGP73866.1
sordariomycetes	Fusarium_poae.GCA_001675295.1_FPOA1.0	No_cluster	OBS20727.1	OBS17705.1
sordariomycetes	Fusarium_venenatum.GCA_900007375.1_ASM90000737v1	No_cluster	CEI68321.1	CEI61756.1
sordariomycetes	Fusarium_longipes.GCA_003012285.1_Fusarium_longipes_NRRL20695_FLONG3_contigs	No_cluster	No_RglT	RGP80263.1
sordariomycetes	Fusarium_fujikuroi.GCA_001023035.1_ASM102303v1	No_cluster	KLO88119.1	KLO92233.1
sordariomycetes	Fusarium_fujikuroi.GCA_900096625.1_version_1	SCO53386.1;SCO53387.1;SCO53388.1;SCO53389.1;SCO53390.1;SCO53391.1;SCO53392.1;SCO53393.1;SCO53394.1;SCO53395.1;SCO53396.1 GliA;NA;GliJ;GliK;GliF;GliH;NA;GliI;GliP;GliT;GliM	SCO45775.1	SCO39615.1
sordariomycetes	Fusarium_fujikuroi.GCA_900096705.1_version_1	SCO18637.1;SCO18642.1;SCO18646.1;SCO18651.1;SCO18653.1;SCO18661.1;SCO18665.1;SCO18667.1;SCO18675.1;SCO18678.1;SCO18681.1;SCO18685.1 GliA;NA;GliJ;GliK;GliF;GliH;NA;GliI;GliP;GliT;GliM;GliG	SCN96141.1	SCN79392.1
sordariomycetes	Fusarium_fujikuroi_IMI_58289.GCA_900079805.1_Fusarium_fujikuroi_IMI58289_V2	CCT69457.1;CCT69458.1;CCT69459.1;CCT69460.1;CCT69461.1;CCT69462.1;CCT69463.1;CCT69464.1;CCT69465.1;CCT69466.1;CCT69467.1;CCT69468.1 GliG;GliM;GliT;GliP;GliI;NA;GliH;GliF;GliK;GliJ;NA;GliA	CCT71084.1	CCT66481.1
sordariomycetes	Fusarium_fujikuroi.GCA_900096685.1_version_1	No_cluster	SCV47977.1	SCV29615.1
sordariomycetes	Fusarium_fujikuroi.GCA_900096615.1_version_1	SCO26477.1;SCO26478.1;SCO26479.1;SCO26480.1;SCO26481.1;SCO26482.1;SCO26483.1;SCO26484.1;SCO26485.1;SCO26486.1;SCO26487.1;SCO26488.1 GliG;GliM;GliT;GliP;GliI;NA;GliH;GliF;GliK;GliJ;NA;GliA	SCO02092.1	SCN81193.1
sordariomycetes	Fusarium_fujikuroi.GCA_900096645.1_version_1	SCN82264.1;SCN82267.1;SCN82270.1;SCN82273.1;SCN82276.1;SCN82278.1;SCN82281.1;SCN82284.1;SCN82286.1 GliC;GliG;GliM;GliT;GliP;GliI;NA;GliH;GliF	SCO21104.1	SCN82273.1
sordariomycetes	Fusarium_fujikuroi.GCA_900096635.1_version_1	SCO50378.1;SCO50379.1;SCO50381.1;SCO50383.1;SCO50384.1;SCO50385.1;SCO50387.1;SCO50389.1;SCO50392.1;SCO50393.1;SCO50394.1;SCO50396.1 GliA;NA;GliJ;GliK;GliF;GliH;NA;GliI;GliP;GliT;GliM;GliG	SCO52703.1	SCO34718.1
sordariomycetes	Fusarium_fujikuroi.GCA_001023045.1_ASM102304v1	No_cluster	KLP10518.1	KLP12521.1
sordariomycetes	Fusarium_fujikuroi.GCA_001023065.1_ASM102306v1	No_cluster	KLP14641.1	KLP21025.1
sordariomycetes	Fusarium_fujikuroi.GCA_900096505.1_version_1	SCV34276.1;SCV34277.1;SCV34278.1;SCV34279.1;SCV34280.1;SCV34281.1;SCV34282.1;SCV34283.1;SCV34284.1;SCV34285.1;SCV34286.1;SCV34287.1 GliG;GliM;GliT;GliP;GliI;NA;GliH;GliF;GliK;GliJ;NA;GliA	SCV53692.1	SCV27138.1
sordariomycetes	Fusarium_fujikuroi.GCA_900096605.1_version_1	No_cluster	SCN87964.1	SCN66319.1
sordariomycetes	Fusarium_proliferatum_ET1.GCA_900067095.1_F._proliferatum_ET1_version_1	CZR49437.1;CZR49438.1;CZR49439.1;CZR49440.1;CZR49441.1;CZR49442.1;CZR49443.1;CZR49444.1;CZR49445.1;CZR49446.1;CZR49447.1 GliA;NA;GliJ;GliF;GliH;NA;GliI;GliP;GliT;GliM;GliC	CZR40916.1	CZR38174.1
sordariomycetes	Fusarium_proliferatum.GCA_900029915.1_F._proliferatum_NRRL62905_version_1	CVK98751.1;CVK98753.1;CVK98754.1;CVK98759.1;CVK98763.1;CVK98764.1;CVK98766.1;CVK98769.1;CVK98771.1;CVK98773.1;CVK98776.1 GliA;NA;GliK;GliF;GliH;NA;GliI;GliP;GliT;GliM;GliG	CVL07134.1	CVK85766.1
sordariomycetes	Fusarium_proliferatum.GCA_003290285.1_FPRO05	RBA17520.1;RBA17521.1;RBA17522.1;RBA17523.1;RBA17524.1;RBA17525.1;RBA17526.1;RBA17518.1;RBA17519.1 GliT;GliP;GliH;GliF;GliJ;NA;GliA;GliC;GliM	RBA09825.1	RBA21933.1
sordariomycetes	Fusarium_proliferatum.GCA_003615215.1_Fp_A8_v1	No_cluster	RKL44075.1	RKL51204.1
sordariomycetes	Fusarium_mangiferae.GCA_900044065.1_Genome_assembly_version_1	CVK98958.1;CVK98960.1;CVK98962.1;CVK98963.1;CVK98965.1;CVK98966.1;CVK98967.1;CVK98969.1;CVK98971.1;CVK98972.1;CVK98974.1;CVK98977.1;CVK98979.1 GliC;GliG;GliM;GliT;GliP;GliI;NA;GliH;GliF;GliK;GliJ;NA;GliA	CVL00781.1	CVK88204.1
sordariomycetes	Fusarium_nygamai.GCA_002894225.1_CS10214v1	No_cluster	PNP61117.1	PNP86416.1
sordariomycetes	Fusarium_verticillioides_7600.GCA_000149555.1_ASM14955v1	No_cluster	EWG48893.1	EWG54532.1
sordariomycetes	Fusarium_verticillioides.GCA_003316975.2_ASM331697v2	No_cluster	RBQ70967.1	RBQ66237.1
sordariomycetes	Fusarium_oxysporum_f._sp._cubense_race_1.GCA_000350345.1_Foc1_1.0	No_cluster	ENH70499.1	ENH75456.1
sordariomycetes	Fusarium_oxysporum_f._sp._cubense_race_4.GCA_000350365.1_Foc4_1.0	No_cluster	EMT69965.1	EMT74316.1
sordariomycetes	Fusarium_sp._FOSC_3-a.GCA_000271745.2_FO_FOSC_3_a_V1	No_cluster	EWY91920.1	EWZ01229.1
sordariomycetes	Fusarium_oxysporum.GCA_900096695.1_version_1	No_cluster	SCO77079.1	SCO76750.1
sordariomycetes	Fusarium_oxysporum_Fo47.GCA_000271705.2_FO_Fo47_V1	No_cluster	EWZ32705.1	EWZ47269.1
sordariomycetes	Fusarium_oxysporum_f._sp._narcissi.GCA_004141715.1_FoN_N139_v1	No_cluster	RYC92544.1	RYC93995.1
sordariomycetes	Fusarium_oxysporum_f._sp._pisi_HDV247.GCA_000260075.2_FO_HDV247_V1	No_cluster	EXA46162.1	EXA48911.1
sordariomycetes	Fusarium_oxysporum_f._sp._radicis-lycopersici_26381.GCA_000260155.3_FO_CL57_V1	No_cluster	EXL45463.1	EXL63150.1
sordariomycetes	Fusarium_oxysporum_f._sp._cepae.GCA_003615095.1_FoC_125_v1	No_cluster	RKK36507.1	RKK47875.1
sordariomycetes	Fusarium_oxysporum.GCA_003615185.1_Fo_PG_v1	No_cluster	RKL43749.1	RKL43744.1
sordariomycetes	Fusarium_oxysporum_f._sp._lycopersici_MN25.GCA_000259975.2_FO_MN25_V1	No_cluster	EWZ85894.1	EWZ97382.1
sordariomycetes	Fusarium_oxysporum.GCA_003615155.1_Fo_A28_v1	No_cluster	RKL17706.1	RKL21645.1
sordariomycetes	Fusarium_oxysporum_f._sp._cepae.GCA_003615085.1_FoC_Fus2_v1	No_cluster	RKK12370.1	RKK25153.1
sordariomycetes	Fusarium_oxysporum_f._sp._vasinfectum_25433.GCA_000260175.2_FO_Cotton_V1	No_cluster	EXM19535.1	EXM24425.1
sordariomycetes	Fusarium_oxysporum.GCA_003615165.1_Fo_CB3_v1	No_cluster	RKK96791.1	RKL05367.1
sordariomycetes	Fusarium_oxysporum_f._sp._radicis-cucumerinum.GCA_001702695.2_ASM170269v2	No_cluster	PCD26889.1	PCD42203.1
sordariomycetes	Fusarium_oxysporum_f._sp._cepae.GCA_003615075.1_FoC_A23_v1	No_cluster	RKK43188.1	RKK55023.1
sordariomycetes	Fusarium_oxysporum_Fo5176.GCA_000222805.1_FOB1	No_cluster	EGU88294.1	EGU88295.1
sordariomycetes	Fusarium_oxysporum_f._sp._conglutinans_race_2_54008.GCA_000260215.2_FO_PHW808_V1	No_cluster	EXL79162.1	EXL79310.1
sordariomycetes	Fusarium_oxysporum_f._sp._cubense.GCA_007994515.1_ASM799451v1	No_cluster	TXC00785.1	TXC10349.1
sordariomycetes	Fusarium_oxysporum_f._sp._cubense_tropical_race_4_54006.GCA_000260195.2_FO_II5_V1	No_cluster	EXM04738.1	EXM07548.1
sordariomycetes	Fusarium_oxysporum_f._sp._raphani_54005.GCA_000260235.2_FO_PHW815_V1	No_cluster	EXK91922.1	EXK99534.1
sordariomycetes	Fusarium_oxysporum.GCA_003615115.1_Fo_A13_v1	No_cluster	RKK88275.1	RKK88276.1
sordariomycetes	Fusarium_oxysporum_f._sp._lycopersici_4287.GCA_000149955.2_ASM14995v2	No_cluster	KNB10454.1	KNB00351.1
sordariomycetes	Fusarium_oxysporum_f._sp._melonis_26406.GCA_000260495.2_FO_melonis_V1	No_cluster	EXK40676.1	EXK44589.1
sordariomycetes	Neonectria_ditissima.GCA_001306435.1_R0905_v2.0	No_cluster	KPM35630.1	KPM41813.1

## Sheet: Phylogen correlation testing
Tests of phylogenetic signal
Calculation of D statistic for the phylogenetic structure of a homologous gliotoxin cluster
Estimated D : 0.2508737
Probability of E(D) resulting from no (random) phylogenetic structure : 0
Probability of E(D) resulting from Brownian phylogenetic structure : 0.0019
Calculation of D statistic for the phylogenetic structure of a RglT homolog
Estimated D : 0.3134922
Probability of E(D) resulting from no (random) phylogenetic structure : 0
Probability of E(D) resulting from Brownian phylogenetic structure : 0
Calculation of D statistic for the phylogenetic structure of a GliT homolog
Estimated D : 0.09336129
Probability of E(D) resulting from no (random) phylogenetic structure : 0
Probability of E(D) resulting from Brownian phylogenetic structure : 0.2428
Tests of co-evolution
Testing model fit -- weighted AIC values
Independence of GliT and RglT	GliT depends on RglT	RglT depends on GliT	Interdependence of GliT and RglT
0.00993909	0.00443626	0.808838	0.117679
RglT depends on GliT hypothesis testing results
Model fit:
log-likelihood AIC
independent -307.5834 623.1667
dependent -301.1842 614.3685
Hypothesis test result:
likelihood-ratio: 12.79825
p-value: 0.001663014
